# Supplementary material for: FixNCut: single-cell genomics through reversible tissue fixation and dissociation
Source: Genome Biol. 2024 Mar 29;25:81. doi: 10.1186/s13059-024-03219-5 (PMC10979608; doi:10.1186/s13059-024-03219-5)
Supplement: Supplementary file 4 — Additional file 4: Table 3. This table contains differentially expressed (DE) genes for mouse tissue comparisons, considering all cell populations. The comparisons include: 1) fixed versus fresh lung samples, 2) fixed versus fresh colon samples, 3) fixed compared to cryopreserved (cryo), 4) fixed/cryo versus cryo, and 5) fixed/cryo compared with fixed on lung samples. The statistical analysis was performed using Seurat MAST with genes considered DE if they had an FDR adjusted p-value < 0.05 and were present in at least 10% of cells (see Methods). The results include positive Log2FC values indicating higher expression in the first condition mentioned, while negative values indicate higher expression in the second condition mentioned. [file 13059_2024_3219_MOESM4_ESM.xlsx]

## Sheet: LUNG Fixed vs Fresh UP
Differentially expressed (DE) genes for mouse tissue comparisons, considering all cell populations.
gene	avg_log2FC	p_val_adj
Cxcl2	1.50589	3.01364e-84
Cebpb	1.38217	1.70118e-232
Sftpc	1.13094	0
Ptprb	0.937201	1.95353e-144
Sftpa1	0.92244	2.75565e-124
Epas1	0.92154	1.62001e-184
Tns1	0.839122	8.4679e-151
Ccrl2	0.834854	1.27591e-92
Gpx3	0.821448	9.66321e-80
Fmo2	0.789453	6.41984e-111
Eln	0.785641	2.98363e-99
Npnt	0.759337	2.28298e-62
Adgrf5	0.758314	1.37461e-135
Bgn	0.744135	5.2055e-74
Sptbn1	0.743361	2.55639e-165
Hcar2	0.740218	2.00397e-39
Hspa1a	0.720673	1.05888e-89
Nfib	0.710517	4.17389e-127
Heg1	0.706209	2.20165e-118
Npr3	0.701954	6.42982e-88
Bmpr2	0.697293	7.43985e-114
Jun	0.696223	8.50911e-297
Sftpb	0.694466	1.0772e-83
Cemip2	0.687585	3.72009e-80
Cd93	0.684519	2.00399e-87
Scgb1a1	0.680022	0
Limch1	0.679124	2.90764e-67
Prex2	0.671329	1.20897e-107
Arhgef12	0.648118	1.70619e-109
Ogn	0.642875	2.22368e-45
Inmt	0.641589	4.57348e-70
Thbd	0.631025	4.61262e-82
Eng	0.63012	7.13497e-81
Cavin1	0.629615	3.85237e-105
Gsn	0.627381	7.42724e-44
Slco2a1	0.625596	2.0252e-89
Macf1	0.621186	2.78525e-73
Sparc	0.615049	7.87002e-148
Lars2	0.612661	0
Tek	0.606552	1.34612e-81
Podxl	0.595367	2.38365e-77
Calcrl	0.594475	7.39804e-87
Flt1	0.593894	5.99981e-79
Mgp	0.591859	4.61761e-119
Ece1	0.590241	1.45316e-75
Mfap4	0.589751	1.92508e-47
Sema3c	0.570433	4.94274e-81
Cyyr1	0.562721	4.29854e-76
Cav1	0.560341	7.29771e-90
Rgs1	0.55874	1.45475e-43
Cd36	0.558506	3.69215e-101
Mprip	0.553927	3.49933e-97
Dst	0.550861	7.49808e-84
Cxcl15	0.548745	1.07624e-44
Nckap5	0.547775	1.05359e-75
Lyve1	0.54758	1.2098e-62
Pakap.1	0.547116	8.31416e-84
Col3a1	0.542892	2.22647e-27
Efnb2	0.539336	5.3219e-59
Sema3g	0.537292	4.15853e-63
Sparcl1	0.53586	7.73014e-56
Zbtb20	0.533554	7.28111e-70
Syne1	0.532077	4.78884e-58
Tspan7	0.529288	3.74548e-78
Itga1	0.528623	1.95687e-70
Pdgfra	0.527628	1.08206e-38
Mettl7a1	0.527302	1.23612e-47
Ace	0.526719	4.31069e-68
Pltp	0.524168	3.59666e-75
Hspa1b	0.523926	9.44516e-76
Aqp1	0.523603	2.57803e-65
Plvap	0.522761	1.08553e-85
Clic4	0.522208	6.87707e-96
Pde3a	0.51755	6.37394e-70
Pcolce2	0.517467	2.12563e-41
Hpgd	0.512912	3.58283e-82
Cxcl12	0.511909	2.74255e-51
Pde5a	0.511866	1.65485e-44
Nedd4	0.511348	1.01185e-77
Vwf	0.509111	2.2875e-48
Mylk	0.508912	1.23943e-78
Col1a1	0.507293	4.1802e-27
Cavin2	0.507011	1.05888e-96
Tmem100	0.506648	5.03377e-91
Glp1r	0.506075	1.70987e-63
Col1a2	0.502216	1.41232e-36
Myh10	0.501863	2.96607e-51
Pdzd2	0.499628	1.04278e-54
Fermt2	0.498498	2.04569e-74
Scn7a	0.497318	3.66636e-64
Aldh1a1	0.494819	3.9851e-37
Wwtr1	0.494572	9.80512e-85
Ehd4	0.490556	2.65914e-64
Rhob	0.489168	1.94608e-68
Cdh5	0.489157	8.2942e-72
Dlc1	0.48666	7.02795e-77
Acer2	0.485236	9.43904e-68
Cldn5	0.485171	7.52532e-100
Itga6	0.484812	5.88034e-47
Clec14a	0.482569	5.66475e-66
Klhl5	0.480186	1.72247e-64
Itpripl2	0.477601	5.21023e-64
Plxdc2	0.467148	3.01555e-37
Qk	0.467117	7.90042e-77
Vegfa	0.466951	2.98983e-70
Ccl3	0.462661	5.27811e-32
Tbx3	0.458974	1.37739e-65
Ltbp4	0.457516	5.75781e-43
Dusp1	0.456249	5.60843e-20
Fhl1	0.455264	4.26242e-51
Sox11	0.455166	2.73714e-54
Gata2	0.454205	1.7594e-59
Syne2	0.45407	4.08343e-53
Acvrl1	0.45407	2.51244e-65
Ptgfrn	0.453936	3.91537e-63
Crim1	0.451105	3.11037e-52
Jcad	0.450144	1.86785e-69
Afap1l1	0.44886	1.29077e-58
Crip2	0.448722	5.54322e-92
Acod1	0.448426	5.11921e-15
Kit	0.446304	1.2576e-54
Gm42418	0.445842	8.398e-288
Prelp	0.444818	2.13099e-30
Tjp1	0.442656	1.01299e-60
Pcdh17	0.441932	2.89103e-49
Jup	0.439589	3.04349e-70
Slc9a3r2	0.4386	5.51645e-64
Pecam1	0.437638	1.29386e-60
Ctsd	0.434968	1.04185e-46
Colec12	0.434533	2.01721e-32
Ubc	0.432761	6.48832e-180
Gpihbp1	0.432708	7.29418e-70
Adgrl4	0.430044	5.05061e-46
Ctnna1	0.42971	1.64536e-58
Aldh2	0.429543	7.44499e-67
Lrrc58	0.429121	6.77479e-59
Neat1	0.428293	2.20562e-51
Fmo1	0.428003	4.06526e-63
Slc43a3	0.427038	1.40531e-59
Ccnd1	0.425155	2.20703e-38
Plpp3	0.42493	1.89877e-42
Esam	0.424756	3.36691e-55
Amotl1	0.424557	7.48274e-67
Col4a1	0.421709	4.17808e-89
Cyth3	0.419497	1.31793e-51
Klf9	0.418409	1.05576e-58
Rnf144a	0.418302	5.49286e-46
Serping1	0.417364	8.40732e-28
Arglu1	0.417021	9.07745e-61
Nrp1	0.416663	2.83053e-61
Dpysl2	0.416077	4.43166e-49
Clec1a	0.41585	5.0152e-42
Sptan1	0.414585	1.22338e-49
Dock9	0.414287	4.24713e-47
Itgb1	0.413787	2.70843e-67
Nfix	0.413747	3.42908e-59
Cfh	0.412256	1.00191e-21
Hmcn1	0.411963	1.80565e-62
Plin2	0.411261	4.41792e-32
Zfp503	0.41117	2.71439e-68
Stard9	0.410231	2.34709e-48
Sod3	0.40968	1.45821e-26
Tie1	0.409128	5.69474e-49
Ppp1r14b	0.40886	7.47235e-102
Sh3bgrl	0.405956	4.53577e-43
Id3	0.404802	1.44469e-63
Ptprg	0.401102	5.35292e-52
Mcam	0.400443	2.75766e-55
Ctnnb1	0.399928	9.26323e-52
Camk2n1	0.398753	1.30093e-65
Ptms	0.39854	4.41552e-57
Cenpb	0.397242	1.61376e-61
Afdn	0.395808	1.40078e-53
Tcf4	0.393855	1.51487e-42
Rock2	0.393233	1.60765e-47
Myzap	0.392481	1.32512e-44
App	0.392088	6.03153e-72
Map4k4	0.392038	1.31252e-58
S100a16	0.391944	1.84785e-55
Sh3pxd2a	0.390635	6.91251e-48
Aplp2	0.38713	1.10377e-65
Myo10	0.386068	9.10829e-45
Col6a3	0.385976	8.64456e-37
Egfl7	0.385522	2.23859e-71
Zfp91	0.383919	8.98173e-52
Erg	0.38365	1.41564e-54
Casc4	0.38363	3.3164e-44
Ahnak	0.383246	4.86082e-79
Chil3	0.381153	7.97276e-15
Arhgef15	0.381099	2.18071e-49
Gstm1	0.379175	2.52397e-51
Arhgap31	0.378503	1.83255e-39
Sav1	0.377571	9.28577e-70
Fzd4	0.376659	3.39727e-48
Ctnnd1	0.375868	1.97161e-52
Mapt	0.375834	4.4678e-49
Rapgef5	0.374552	4.63566e-46
Serpinh1	0.374454	5.75939e-52
Cdk14	0.37382	3.02747e-52
Rasgef1a	0.372237	6.52143e-41
2900097C17Rik	0.370373	1.53149e-37
Utrn	0.370075	3.45166e-32
Pbx1	0.369271	2.52208e-31
Zfp36	0.367488	7.93416e-18
Smurf2	0.367004	1.81334e-37
Tns2	0.366914	5.12495e-65
Gpm6b	0.36687	2.14989e-33
Pam	0.366729	2.49523e-40
Hspa5	0.365679	5.03631e-94
Cav2	0.36476	1.03558e-47
Clstn1	0.364696	3.08307e-54
Efnb1	0.364682	3.83156e-45
Pmaip1	0.364617	4.15192e-26
Rasip1	0.364148	7.57962e-42
Dusp3	0.362962	5.42387e-34
Arhgap29	0.362774	3.97993e-57
Ankrd40	0.362579	2.79479e-52
Cdc42bpa	0.359356	9.21254e-55
Csrp1	0.358936	4.27103e-33
Nfia	0.358888	5.17382e-51
Adgre5	0.358873	2.3359e-56
Cald1	0.358736	2.78457e-40
Kctd10	0.358393	2.19407e-39
Clic5	0.356013	4.97186e-63
Tbx2	0.355336	1.26795e-30
R3hdm2	0.355324	4.54569e-47
Nupr1	0.35487	6.57691e-40
Col6a1	0.354826	1.71284e-30
Ldb2	0.354342	3.48376e-51
Sox4	0.353688	5.43372e-40
Smad6	0.353187	8.5405e-39
Cyb5r3	0.351912	2.87517e-37
Fbn1	0.35143	2.54937e-32
Cxcl14	0.351317	3.72071e-34
Casz1	0.350766	2.28101e-37
Phldb2	0.350287	9.79141e-54
Mbnl2	0.348914	2.0843e-42
Gng11	0.348849	6.45114e-61
Tnfsf10	0.348778	5.44017e-32
Crispld2	0.348516	1.42881e-15
Ppp1r14a	0.348427	3.4357e-36
Hsp90aa1	0.347486	1.39438e-73
Hoxa5	0.346639	1.80978e-53
Sema3f	0.346537	8.7311e-42
Mxra8	0.344701	6.73602e-34
Epb41l2	0.344414	1.39869e-35
Rab12	0.34439	3.3565e-51
Zbtb16	0.344106	1.65984e-53
Tm4sf1	0.344054	5.00034e-51
Mapk3	0.343651	7.36111e-40
Adgrl3	0.343217	4.12205e-58
Ptprm	0.342905	1.06764e-50
Rhoj	0.342724	2.72021e-43
Cpd	0.342137	2.75766e-39
Hsd11b1	0.34069	2.60483e-27
Gm13889	0.340304	1.71545e-48
Zfhx3	0.340073	2.29486e-29
Fkbp9	0.338813	1.23659e-52
Myo1b	0.338774	3.3489e-40
Ehd2	0.338675	9.16664e-50
Selenop	0.336268	2.54156e-49
Lhfp	0.334247	2.78859e-41
Map3k20	0.334024	1.48716e-45
Nes	0.333443	1.50162e-39
Cbfa2t3	0.331854	1.34975e-30
Arap3	0.33095	5.5715e-32
BC028528	0.330548	9.68021e-32
Meis2	0.330362	9.67724e-48
Nr2f2	0.329958	1.04835e-40
Tmem176a	0.329259	3.59102e-37
Hnrnph1	0.327857	1.39601e-38
Bmp6	0.327406	5.59544e-41
Pcdh1	0.327308	3.3062e-44
Ces1d	0.327143	1.09128e-26
Col4a2	0.326333	2.43256e-60
Fstl1	0.324882	4.40295e-29
Tns3	0.324653	6.43659e-23
Gnb1	0.321722	8.04433e-43
Gas6	0.320291	7.25706e-48
Ier5	0.318797	1.434e-40
Meis1	0.318141	3.31446e-40
Pkd2	0.317799	1.94061e-46
Fosb	0.317435	3.98514e-12
Arrb1	0.317365	8.22032e-38
Adrb1	0.317251	6.33665e-36
Smarca2	0.317113	2.05385e-25
Sox7	0.317084	2.00179e-40
Ppic	0.317028	2.51707e-32
Timp2	0.31685	1.2273e-26
Zbtb4	0.315775	1.89859e-30
Klf6	0.314042	6.72191e-25
Ephb4	0.313838	5.09546e-45
4931406P16Rik	0.313792	2.98906e-26
Stmn2	0.313414	7.11383e-40
Edn1	0.312865	7.58454e-45
Hip1	0.312683	7.76475e-28
Emp2	0.311941	4.18957e-84
Fnbp1l	0.311789	3.11183e-33
Gnaq	0.311259	2.02296e-32
She	0.311112	7.48592e-45
Taok1	0.310942	1.99644e-29
Gja4	0.310722	3.82063e-49
Dgkh	0.309681	9.48841e-25
Cflar	0.30947	1.69758e-25
Parvb	0.307779	1.36997e-34
Ushbp1	0.306689	2.86337e-38
Nckap1	0.306353	1.72618e-46
Chpt1	0.305409	3.91958e-30
Ppm1f	0.305233	2.30237e-35
Luzp1	0.304356	8.5809e-32
Rdx	0.303017	4.08602e-27
Kank3	0.302993	1.16986e-41
Nfe2l1	0.302685	5.33688e-23
Twsg1	0.30224	1.92028e-20
Lifr	0.302217	1.28139e-33
Dock6	0.301794	3.15736e-46
Kitl	0.30106	1.19308e-54
Notch1	0.30087	1.69585e-26
Timp3	0.300856	9.21908e-48
Il6st	0.300011	1.05616e-23
Foxf1	0.299977	3.03601e-41
Plxna1	0.299698	2.74864e-35
Ncald	0.29948	1.38484e-50
Rnase4	0.299171	1.68733e-28
Mcf2l	0.296875	6.26181e-45
Nid1	0.296209	1.34584e-28
Pea15a	0.2959	5.9261e-29
Abi3bp	0.294772	1.88063e-36
Tulp4	0.294169	8.55984e-24
Pkp4	0.292997	6.67884e-33
Cbr2	0.292864	2.81278e-30
Tinagl1	0.291784	7.65344e-35
Klf7	0.291556	3.30543e-17
Map4	0.291004	3.07206e-20
Ramp2	0.290946	4.1431e-83
Wwc2	0.290875	3.17734e-39
Ryk	0.290775	4.20733e-44
Stmn1	0.2904	2.41362e-22
Rin2	0.289835	3.96448e-35
Cdc42bpb	0.288104	1.73175e-38
Calu	0.288087	9.65725e-23
Hist1h2bc	0.28785	4.98062e-35
Ahr	0.287796	6.32362e-20
Nktr	0.287558	1.90494e-21
Nfic	0.287398	4.53218e-26
Plekho1	0.286924	4.25419e-28
Lamp1	0.286864	5.62679e-52
Caskin2	0.286394	4.19299e-41
Canx	0.285889	5.12573e-35
F2r	0.28455	5.3282e-21
Nbeal1	0.284174	1.74621e-21
Pcnx	0.283859	3.10421e-23
Ddit3	0.282272	1.27719e-16
Cdo1	0.281253	6.7081e-30
Ctsb	0.281245	7.47794e-23
Actn4	0.281175	2.84873e-22
Pros1	0.280796	5.35702e-32
Hilpda	0.279812	1.55908e-26
Nkd1	0.27957	6.86828e-40
Raph1	0.279549	1.20206e-25
Glul	0.279415	2.49778e-27
Tgm2	0.278584	7.8586e-26
Cadm1	0.278436	1.38204e-37
Zeb2	0.278294	7.72656e-26
Fgd5	0.277121	6.5885e-34
Ripply3	0.276803	3.26421e-29
Slk	0.276745	4.02925e-19
Plcb4	0.276052	2.70013e-29
Yap1	0.275896	3.03539e-42
Purb	0.275802	1.01851e-22
Mib1	0.275737	9.80568e-29
Ehd1	0.275266	6.76727e-22
Amotl2	0.275077	2.61486e-34
Hdac7	0.27484	1.49635e-16
Rbpms	0.274827	8.92999e-32
Wnk1	0.274716	4.89058e-30
Sash1	0.274672	7.58379e-36
Mcc	0.274534	7.20161e-32
Oaz2	0.27452	6.44539e-31
Agap1	0.274437	8.06211e-30
Fkbp1a	0.273475	1.2435e-27
Kdr	0.272921	3.019e-39
Specc1l	0.272562	4.4868e-14
Tspan9	0.272466	1.86314e-34
Atf5	0.272373	3.2639e-21
Sox18	0.272028	7.75579e-33
Hey1	0.271814	1.08693e-41
Ro60	0.271573	6.84058e-32
Marcks	0.271464	6.68079e-27
Adcy4	0.271301	1.649e-32
F11r	0.271269	5.14939e-27
Hipk2	0.271244	1.30777e-25
Oip5os1	0.270314	2.49362e-24
Mxd4	0.27025	3.3788e-22
Sept4	0.269789	7.10702e-33
Ddah2	0.2696	6.00338e-36
Ubl3	0.26945	2.83949e-21
Smad7	0.26945	5.91293e-32
Btbd7	0.268454	1.00599e-22
Hspa8	0.26808	1.70255e-102
Pmepa1	0.268067	9.14727e-16
Kif1c	0.267233	2.01537e-27
Ltbp1	0.266667	1.03022e-39
Prickle2	0.265635	2.16305e-33
Bcam	0.2656	2.1826e-27
Adgrl2	0.265592	2.98601e-34
Unc45b	0.264845	5.97759e-34
Cdc42ep1	0.264163	2.63451e-36
Scd2	0.263891	2.96403e-19
Arl4d	0.263615	2.02301e-42
Creb3l2	0.26349	9.01058e-30
Cracr2b	0.263346	5.34933e-36
Ecscr	0.262621	4.28062e-36
Xdh	0.262407	5.93744e-21
Kif5b	0.261323	2.37039e-25
Ccdc85b	0.261146	2.46535e-19
Elovl5	0.261072	1.30049e-22
Map4k3	0.260661	1.79857e-40
Trp53inp2	0.260414	1.04763e-32
Elk3	0.26012	1.7354e-17
Uaca	0.259812	3.704e-35
Kif13a	0.259474	1.13218e-38
Notch4	0.259015	9.91664e-33
Hopx	0.258603	2.05664e-18
Tcn2	0.258278	6.52675e-21
Gpr182	0.25748	3.01937e-32
Sod1	0.257089	6.71242e-20
Emp1	0.256524	4.53275e-28
Sap30l	0.256507	1.85332e-45
Phactr2	0.256386	4.2524e-22
Nectin3	0.25568	3.75755e-38
Tacc1	0.25558	1.16404e-20
Zmynd11	0.25533	2.56965e-18
Crybg3	0.255167	4.38108e-20
Atf4	0.255098	4.03182e-22
1810026B05Rik	0.255007	2.94616e-34
Shank3	0.254846	6.0073e-35
Pxdn	0.254397	9.26034e-35
Thra	0.254271	5.99603e-26
Tmem44	0.25389	1.0769e-30
Klf10	0.253848	1.42829e-25
Marveld1	0.253539	7.3645e-43
AY036118	0.253458	4.00539e-46
Btbd3	0.253344	1.50977e-38
Npr1	0.253331	2.24707e-40
Ctdsp2	0.253292	1.03431e-21
Efna1	0.252671	3.83246e-37
Csnk1g2	0.251846	5.92891e-19
Arhgap21	0.251821	2.97343e-26
Tuba1a	0.251447	1.20973e-22
Daam1	0.251209	1.41538e-22
Lpl	0.250929	5.32858e-38
Hmbox1	0.250081	5.76884e-20
Chka	0.249823	2.15048e-25
Erbin	0.249599	7.67092e-19
Golga4	0.249502	1.71422e-10
Nbl1	0.249373	1.5617e-17
Igfbp4	0.249305	1.92425e-12
Tmtc1	0.248729	3.41249e-31
Zfp704	0.248504	4.09984e-35
Slc3a2	0.248493	3.40321e-25
Tmem176b	0.248362	6.09993e-32
Myo9a	0.247842	2.31914e-18
Zcchc14	0.247841	1.12371e-48
Phc2	0.247684	3.77631e-34
Serinc3	0.246349	1.23216e-29
Ager	0.245889	3.90507e-49
Synm	0.245879	2.54685e-28
Taok2	0.245691	1.60274e-18
Tcim	0.245534	1.54615e-25
Lratd2	0.245513	1.86939e-31
Myo6	0.245441	1.59955e-28
Adamts10	0.245433	5.10909e-10
Mtch1	0.245424	1.78417e-22
Cd81	0.245409	2.76386e-11
Sec61a1	0.245381	1.5734e-14
Plpp1	0.245128	1.69623e-32
Ttc28	0.244631	2.22157e-19
Ghr	0.244416	1.36148e-38
Ctla2a	0.244249	4.54988e-48
Ube2m	0.244223	1.53358e-36
Antxr1	0.243937	4.09629e-31
Dusp6	0.243834	6.01418e-20
Frmd4a	0.243314	8.368e-29
Bnip2	0.243045	4.07918e-17
Ptk2	0.242684	1.55737e-33
Spns2	0.242389	1.18645e-36
Rasal2	0.241324	3.89146e-26
Epb41	0.241233	5.42262e-11
Nav1	0.241157	3.83751e-17
Akap5	0.241027	4.41818e-15
Dync1h1	0.240865	1.51356e-14
Fam129b	0.240613	3.906e-31
Mfge8	0.240593	1.3968e-27
Nfkbia	0.240516	6.40734e-12
Lrp1	0.240407	1.65469e-10
Cyp4b1	0.240123	9.46436e-47
P4hb	0.239684	6.12807e-23
Tgfbr3	0.239392	1.25579e-20
Plxnd1	0.238883	9.78926e-26
Prickle1	0.238806	8.79456e-23
Cldn18	0.238629	5.35628e-18
Lepr	0.237719	4.35714e-36
Gla	0.237651	3.05322e-16
Dock4	0.237417	1.58298e-16
Samd12	0.236886	1.42031e-32
Itm2b	0.236842	1.40299e-85
Arhgap5	0.236827	5.53091e-14
Ccser2	0.236642	1.79358e-19
Eid1	0.23603	3.84582e-16
Phlda3	0.235956	1.51805e-24
Stard13	0.235869	1.5014e-31
Ccdc85a	0.235824	2.82955e-35
Osm	0.235137	1.39384e-07
Fam193b	0.234884	4.4937e-24
Wsb1	0.234404	4.41765e-17
Cd9	0.234348	1.87944e-23
Zfp608	0.234298	1.75055e-11
Ptprk	0.234236	1.2154e-27
Spop	0.233997	1.07356e-13
Col5a2	0.23396	6.88249e-31
Hsp90b1	0.233691	2.43784e-54
Cryab	0.233245	4.06714e-29
Nrep	0.233111	2.1976e-34
Tmbim1	0.232917	2.37202e-25
Lrp6	0.232884	6.43559e-18
Ankrd50	0.23231	3.98937e-26
Tle1	0.232175	4.33674e-21
Lrrc8b	0.23212	5.43424e-22
Slc16a9	0.231711	2.54688e-28
Ntn1	0.231594	2.91709e-36
Tmcc3	0.231146	6.87247e-15
Atp13a3	0.231018	1.1006e-06
Zcchc24	0.229938	4.46468e-20
Dynll2	0.229686	9.01342e-19
Xiap	0.22962	1.9441e-17
Adgrl1	0.229605	3.79418e-26
Fxyd1	0.228751	1.29193e-22
Csnk1e	0.2286	3.11923e-17
Rora	0.228551	2.54479e-22
Smim10l1	0.228502	1.01682e-13
Csrp2	0.228059	1.33351e-17
Kif2a	0.227934	4.86683e-24
Shroom3	0.22788	2.91819e-32
Sox17	0.227531	1.62845e-31
Atp2a3	0.226843	6.79123e-14
Msrb3	0.226599	1.09692e-29
Mtus1	0.225887	5.67234e-15
Ivns1abp	0.225664	6.86499e-07
Ptar1	0.225337	8.91251e-13
Map1lc3a	0.225234	2.81394e-24
Tspan18	0.22511	8.16171e-26
Flnb	0.225065	2.92952e-19
2900026A02Rik	0.225002	4.89179e-27
Foxp1	0.224622	2.43898e-25
Gkap1	0.224261	1.89002e-38
Rsrc2	0.224148	1.43399e-16
Msi2	0.223474	2.36866e-13
Ly6c1	0.223014	1.75291e-33
Tsc22d3	0.222715	4.09208e-11
Trf	0.222607	1.98636e-07
Lims1	0.222502	3.25529e-12
Nsg1	0.222158	3.53694e-23
Adam15	0.222156	3.79935e-17
Ifitm3	0.222004	1.23927e-73
Gna12	0.221135	1.11718e-28
Hnrnpd	0.221013	5.52019e-14
Hras	0.220745	3.06519e-18
Tubb2a	0.220291	1.00797e-20
Mxra7	0.220227	4.20713e-25
Scarb2	0.219701	1.33468e-14
Smap1	0.219552	4.68318e-16
Prkce	0.219512	7.08184e-13
Trim8	0.219112	4.4793e-15
Capns1	0.219051	9.72624e-20
Snrk	0.219	1.70947e-11
Gstm2	0.21892	7.28742e-26
Brd2	0.218891	2.39331e-17
Dync1li2	0.218854	5.94203e-13
Zmiz1	0.218616	5.44502e-12
Pitpnc1	0.218362	4.85878e-17
Ppp1r16b	0.218171	4.45456e-14
H1f0	0.217975	1.70028e-17
Stab1	0.217833	1.83594e-14
Hipk3	0.216512	9.69334e-14
Nucb1	0.216312	2.85613e-14
Akap12	0.21627	2.08087e-34
Pitpnm2	0.215768	4.21538e-17
Ripor1	0.215447	8.64179e-18
Rap2a	0.215168	5.87614e-20
Vat1	0.214916	2.34412e-26
Lamc1	0.214869	2.76786e-22
Pdgfb	0.21478	1.51833e-19
Ybx3	0.214679	3.95657e-19
Jdp2	0.214223	6.24478e-33
Mef2a	0.213341	2.40744e-18
Pmp22	0.213238	5.59214e-50
Camsap2	0.212835	3.65231e-20
Spred1	0.212526	9.07867e-19
Slc29a1	0.212424	1.18763e-21
Gna11	0.211888	2.22729e-21
Capn2	0.211774	4.73261e-21
Laptm4a	0.211506	7.87368e-24
Ly6a	0.211302	3.52067e-23
Fendrr	0.21094	1.13263e-26
Gask1b	0.210598	3.01586e-35
Gnas	0.210558	8.0631e-60
Klc1	0.210491	4.03073e-17
Luc7l3	0.210452	2.44827e-05
Ankrd33b	0.210382	7.04881e-11
Fam117b	0.210203	3.62948e-16
Tnks1bp1	0.210031	1.64025e-24
Apbb2	0.209964	2.00312e-22
Tpm1	0.209745	1.71253e-09
Sept11	0.209477	5.17607e-12
Parva	0.209287	1.46214e-29
Sppl3	0.209217	1.80845e-16
C3	0.208244	0.00100119
St5	0.208112	7.0995e-26
Dynll1	0.208038	7.06468e-44
Myct1	0.207649	1.13062e-31
Car2	0.20755	1.00791e-20
mt-Nd4l	0.207477	1.26887e-19
AU020206	0.20738	3.677e-12
Trim56	0.206779	1.55662e-09
Alcam	0.206687	1.27676e-06
Dab2ip	0.206631	7.08305e-29
Pkd1	0.206577	1.65673e-13
Psd3	0.20633	1.05736e-25
Eml1	0.206003	6.65623e-22
Hspa12b	0.205321	1.77935e-23
Adgra3	0.205133	3.68255e-31
Elovl1	0.204904	2.6455e-15
Sh3d19	0.204616	1.59178e-34
Nisch	0.204397	2.25309e-14
2510009E07Rik	0.204008	5.2873e-30
Tead1	0.203614	8.5053e-31
Epn2	0.203471	1.08712e-27
Ash1l	0.203385	1.48124e-14
Mt1	0.203213	5.18096e-17
Scarb1	0.203146	3.25637e-16
S100a1	0.203068	4.58697e-20
Gyg	0.202667	6.8666e-12
Nfat5	0.202372	2.80107e-11
Dnajc3	0.202234	2.08663e-15
Tasor	0.202154	4.30225e-09
Nek9	0.202038	1.07952e-10
Dennd5a	0.202035	7.60712e-14
Map7d1	0.20172	9.23066e-10
Carhsp1	0.201593	4.05838e-11
Grk5	0.201233	2.44276e-14
Lyz2	0.201055	9.34217e-63
Trim44	0.200573	8.86808e-12
Plec	0.199795	3.02421e-09
Ppp1r12c	0.199535	1.97532e-22
Hyal2	0.199277	5.23994e-18
Hecw2	0.198592	4.734e-26
Sema6a	0.198404	1.38649e-35
Impact	0.198381	6.082e-18
Tspan12	0.198065	4.50065e-18
Phactr1	0.198011	2.11693e-23
Lgalsl	0.197981	1.16284e-26
Csde1	0.197602	3.34657e-16
Per1	0.197478	2.99879e-11
Tmem204	0.19725	9.09393e-30
Rassf3	0.197147	1.73069e-08
Fas	0.196921	1.76794e-09
Calr	0.196861	8.05249e-41
mt-Nd2	0.196774	2.52385e-08
Tmem184b	0.196102	1.57064e-15
Apc	0.195487	1.47247e-06
Inpp5a	0.195227	2.99859e-14
Fbxl3	0.195223	6.30426e-09
Tsc22d1	0.195052	7.32345e-20
Sema6d	0.194654	1.01936e-18
Ankrd13a	0.194097	2.79392e-11
Prrc2b	0.19388	4.9441e-12
Nhlrc2	0.19353	2.9803e-08
Yes1	0.193528	5.90958e-28
Hook3	0.193508	2.74498e-11
Tmed7	0.193295	8.63135e-14
Lrp5	0.193068	4.05336e-26
Vmp1	0.192985	4.50799e-09
Ak3	0.192822	2.19996e-14
mt-Cytb	0.192376	2.19554e-15
Sypl	0.192269	2.96585e-08
Ubr5	0.192223	3.60708e-08
Tspan8	0.19212	4.27857e-19
Dipk2a	0.192013	4.31721e-16
Gls	0.191919	2.77157e-09
Ssr3	0.191872	6.42304e-10
Mical2	0.19186	1.66734e-21
Dnajb9	0.191805	5.46379e-15
Socs2	0.191724	9.66471e-21
Kdelr2	0.191269	8.70416e-10
Trak2	0.190729	2.66751e-11
Tcaf1	0.190568	1.54239e-25
Selenbp1	0.190469	2.6394e-16
Lamb2	0.1904	1.01413e-31
Il11ra1	0.190399	4.43929e-18
Ilrun	0.190279	1.99505e-11
6430548M08Rik	0.190252	1.65793e-11
Sdc3	0.190092	8.70953e-13
Arhgef7	0.189605	4.47086e-15
Dag1	0.188539	4.27398e-16
Id1	0.188513	3.80152e-38
Ndst1	0.188449	4.64712e-07
Atp11a	0.188378	2.13446e-17
Ppfibp1	0.188326	1.04888e-19
Sbf2	0.188008	5.48099e-21
Sort1	0.18796	8.70254e-15
Hnrnpa0	0.187785	2.23694e-10
Baz2b	0.187564	3.74538e-05
Rab6a	0.187505	9.58138e-09
Galnt18	0.187179	5.00452e-19
Dll4	0.187089	4.14001e-15
Cd151	0.187049	1.08274e-20
Ccm2l	0.186883	2.11467e-30
Arhgap23	0.186519	4.46767e-22
Cnot6	0.186513	9.08408e-08
9530068E07Rik	0.186494	4.87492e-09
Asap2	0.186221	3.53914e-21
Impdh1	0.186201	5.75572e-07
Ptch1	0.18612	1.0064e-12
Plekha3	0.186007	1.52167e-26
Dock1	0.185831	1.79973e-16
Leprot	0.185611	5.27376e-12
Ptp4a2	0.185593	5.2568e-24
Plscr3	0.18559	9.71484e-13
Sgk1	0.18543	3.3381e-09
Rcn1	0.185405	1.61011e-14
Mrtfb	0.185311	2.58677e-16
Tuba1b	0.184823	1.95971e-05
Vcl	0.184675	2.94281e-14
Tmem109	0.184443	4.75153e-16
Usp9x	0.184238	1.9089e-07
Cdk6	0.184013	2.71212e-10
Sipa1l2	0.183964	2.59311e-13
Aph1a	0.183858	5.54891e-11
Palmd	0.183838	3.53715e-21
Gadd45b	0.183819	7.31546e-07
Atp1a1	0.183666	3.39438e-07
Rbfox2	0.183525	3.61603e-26
Cyb561	0.183492	8.34414e-21
Tlk1	0.183427	1.2113e-07
Tmem30a	0.182904	8.21158e-10
Cbx6	0.182567	1.0132e-16
Vim	0.182409	1.70452e-28
Ifrd1	0.18236	8.69769e-07
Lilr4b	0.182115	0.00115091
Maoa	0.182104	5.06754e-25
Qser1	0.181344	6.77701e-19
Lims2	0.181225	1.60422e-18
Git2	0.181177	7.2465e-07
Fam171a1	0.181144	2.46698e-31
Golim4	0.180969	3.10851e-18
Hspb1	0.180679	3.62465e-58
Anxa5	0.18064	9.28443e-12
Peak1	0.180225	3.12096e-09
Ybx1	0.180111	1.83111e-51
Rab1a	0.180019	1.12304e-08
Tra2a	0.180001	4.59821e-13
Atrx	0.17996	4.77544e-15
Abca3	0.179938	4.3788e-06
Sec63	0.179857	3.76738e-06
Rgl2	0.179805	2.15868e-11
Irf2bp2	0.17973	4.0345e-09
Rsrp1	0.179651	6.09864e-15
Apoe	0.17941	0.0191116
Agrn	0.179365	1.36056e-17
Rgl1	0.179364	1.1259e-20
Lemd2	0.179282	1.85568e-23
Bicd2	0.179275	1.68765e-19
Pcbp1	0.179195	9.58218e-17
Serinc1	0.179172	9.35876e-09
Gnb4	0.179093	2.14505e-20
Lpp	0.179046	3.93789e-05
Qsox1	0.178918	5.737e-20
Impad1	0.178845	1.02107e-06
Lman1	0.17884	1.27928e-08
Tmcc2	0.17842	1.06231e-18
Prkch	0.178245	2.92193e-06
Tecpr1	0.178223	5.92734e-06
Ttc3	0.178115	9.78228e-05
Arhgef2	0.178049	1.63883e-07
Secisbp2l	0.177475	3.2765e-09
Golgb1	0.17744	4.16826e-05
Slc30a1	0.176792	8.22327e-15
Ctsl	0.176761	3.46362e-19
Cbx5	0.176622	1.68871e-05
Pank3	0.175788	1.63862e-06
Psme4	0.175677	4.04635e-08
Dstn	0.175502	2.61237e-12
Tanc1	0.175141	1.48727e-14
Anks1	0.17508	3.70089e-11
Slco3a1	0.175041	1.07424e-06
Fcho2	0.174778	1.02061e-07
Rin3	0.174678	0.00024598
Lpcat1	0.174634	6.81249e-05
Fth1	0.174604	7.63983e-17
Lxn	0.174484	1.21147e-15
Scn3b	0.174374	2.03186e-17
Gsk3b	0.174344	2.90864e-11
Vps54	0.174157	1.93179e-12
Resf1	0.174147	4.31412e-05
Man2a1	0.174011	3.05501e-05
Piezo2	0.173139	2.56718e-13
Gcc2	0.173022	0.000934888
Ppp2r5a	0.172719	1.19491e-12
Ddi2	0.172616	1.54892e-06
Cfl2	0.172586	2.50203e-10
Arap2	0.172119	1.25614e-05
Acadsb	0.172036	2.21174e-08
Rai14	0.171833	2.60267e-19
Wdfy3	0.171832	4.58787e-11
Gbp7	0.171568	1.22757e-06
Sh3glb1	0.171535	1.27215e-18
Prx	0.171504	1.73978e-17
Rtn4	0.171343	3.84773e-13
Ppfia1	0.17116	0.000200373
Vapb	0.170872	8.00777e-06
Arl5a	0.170733	1.0628e-09
Specc1	0.170695	4.09362e-18
Plcg1	0.170651	1.01742e-05
Pja2	0.170644	1.56267e-05
Zfp652	0.170555	7.94495e-06
Tmod2	0.170506	7.30624e-17
Rhoc	0.170286	2.53239e-18
Pgrmc1	0.170138	5.31066e-08
Serpinb6a	0.170126	5.94417e-16
Sel1l	0.170001	9.08295e-07
Ppp6r3	0.168843	0.000180009
Lima1	0.168823	1.96094e-13
Sgta	0.168768	2.50455e-12
4930402H24Rik	0.168195	4.73174e-12
Bvht	0.167648	5.36348e-16
Ppp1r13b	0.167623	4.55991e-11
Ddx17	0.167344	1.30854e-09
Ywhab	0.167318	1.42989e-23
Btg3	0.167128	4.96885e-13
Sec62	0.167105	8.55597e-25
Srsf1	0.166963	0.000190676
Itgb5	0.166838	5.29528e-12
Atp13a2	0.166084	4.72082e-09
Cdk8	0.166028	1.52472e-25
Grn	0.165947	4.00901e-09
Gm26917	0.165934	3.98115e-15
Stard8	0.165846	3.82091e-18
Akirin2	0.165844	9.28691e-13
Anapc5	0.165603	0.0007547
Cd302	0.165577	1.97269e-06
Nod1	0.165243	2.52934e-16
Pttg1ip	0.165096	5.52934e-10
Ppm1a	0.164969	2.52447e-08
Mfap2	0.164775	6.93885e-18
Klf4	0.164506	2.62071e-20
Nostrin	0.164391	1.25369e-13
Tjp2	0.164268	1.98104e-16
Colgalt1	0.164173	6.84837e-13
Evi5	0.163785	1.32654e-13
Fbxo11	0.163717	1.14412e-07
Jam2	0.163609	3.71106e-21
Mafg	0.163565	3.91753e-12
Sh2d3c	0.163312	0.000274542
Rras	0.163202	2.06168e-08
Rtl8a	0.163149	6.58181e-11
Tmem140	0.163015	6.34123e-20
Cers4	0.162924	0.00155787
Lrrc8d	0.162611	7.48066e-06
Strn3	0.162467	3.96141e-05
Abcc5	0.162464	5.16158e-07
Mmp15	0.162388	7.63279e-21
Pcnp	0.162013	2.73287e-05
Ids	0.16196	1.75591e-06
Txndc5	0.161627	1.42175e-07
Maged1	0.161583	9.4467e-23
Ssr1	0.161574	5.30637e-05
Rbms1	0.161377	2.17238e-05
Zeb1	0.161282	9.80647e-05
Lrrc8a	0.160921	3.99725e-13
Rrbp1	0.160804	1.24763e-09
Cep85l	0.159747	2.70891e-06
Smad5	0.159634	1.10304e-06
Nr3c1	0.159626	5.48405e-11
Map3k11	0.159003	6.64272e-07
Eif4g2	0.158957	6.85372e-35
Git1	0.15885	3.08586e-09
Tceal9	0.158775	2.66641e-05
Cst3	0.157863	3.21201e-23
Txnip	0.157618	7.18871e-18
Lamp2	0.157442	3.10756e-08
mt-Nd4	0.157091	2.7564e-05
Zbtb38	0.15703	5.18301e-06
Lpgat1	0.156992	0.000507559
Adnp	0.156936	1.28679e-07
Kctd2	0.156739	8.9138e-23
Hdgf	0.156667	0.000145991
Bsg	0.156182	5.00658e-12
Tgoln1	0.156082	6.82494e-09
Hnrnpul2	0.155681	0.000184362
Csnk1a1	0.155638	4.30669e-19
Pon2	0.155565	4.08222e-07
Stom	0.155418	8.78085e-14
Robo4	0.155277	2.85637e-17
Rab21	0.155105	7.85767e-10
Jmy	0.155038	8.74496e-07
Ankrd11	0.154811	2.12846e-09
Tapbp	0.154712	3.07071e-14
Tspan2	0.154567	4.81669e-09
Itm2c	0.154254	4.33097e-06
Cds2	0.154148	6.2801e-06
Rtl8b	0.154014	2.04403e-10
Plscr4	0.153881	2.28263e-14
Mon2	0.153728	9.4944e-07
Kat2b	0.153428	4.89271e-06
Sox13	0.15315	6.28561e-15
Cttnbp2nl	0.153022	1.37229e-11
Cyhr1	0.152509	1.61898e-09
Frmd4b	0.152475	4.0738e-12
Plscr1	0.152416	8.30942e-08
Tet3	0.152101	0.00178837
Cop1	0.151938	2.25362e-06
Sun1	0.151909	6.90309e-08
Myo1d	0.151879	6.43023e-17
Atp2a2	0.151854	4.1289e-05
Oat	0.151786	0.000192967
Eif4a2	0.151761	1.17813e-10
Huwe1	0.151652	6.29354e-05
Ski	0.151495	2.64036e-06
Rnf141	0.151461	0.000237797
Ptma	0.151434	1.01281e-28
Eva1b	0.151316	9.14857e-06
Plcb1	0.151041	1.80606e-09
Pds5b	0.150886	0.000153444
Bst2	0.150739	2.12054e-05
Akt1	0.150599	1.94402e-07
Wars	0.150514	1.68936e-06
Ubn2	0.150498	0.00367549
Rnpepl1	0.150463	1.41254e-05
Ick	0.150086	2.95077e-12
Ralb	0.149899	9.0979e-11
Sorbs1	0.149891	5.43929e-14
Klhl9	0.149692	5.22327e-05
Abhd2	0.149683	3.09053e-06
Dicer1	0.149642	0.00312693
Itga3	0.149548	7.15006e-09
Nenf	0.149395	1.68261e-07
Egln1	0.149009	1.97838e-08
Arl2bp	0.148958	0.0124162
Atg2a	0.148955	3.54302e-06
Ppp1r9b	0.14885	1.05862e-05
Zc3h7a	0.148642	0.00225849
Wls	0.148603	1.68506e-06
Hipk1	0.147933	0.00310472
S100a13	0.147926	1.56219e-11
mt-Nd5	0.147806	2.03082e-11
Pum1	0.14762	0.00129083
Rac1	0.147257	4.44442e-20
Ext1	0.147255	4.52355e-12
Ppp1cb	0.147135	1.33542e-05
Sumo3	0.147068	7.71067e-05
Dach1	0.146944	3.15431e-13
H2-Q6	0.14693	0.00110244
Armcx3	0.146745	7.86722e-07
Coro1c	0.146519	0.000447236
Ap2a2	0.146256	1.08613e-05
Alkbh5	0.146215	0.000527582
Fam102b	0.145954	3.97607e-07
Hdlbp	0.145762	2.07714e-05
Tnks2	0.145734	0.00651385
2610507B11Rik	0.145725	0.000580658
Pum2	0.145628	2.75656e-05
Emilin1	0.14556	5.07917e-14
Fgfr3	0.145428	6.25786e-18
Tcf7l2	0.145262	5.78546e-08
Icam2	0.145144	1.54522e-12
Tnfaip1	0.145125	6.48714e-12
Hivep1	0.144582	0.0113771
Hsph1	0.144444	0.000327286
Dapk1	0.144383	1.87436e-10
Lmo7	0.144134	1.98298e-12
Rapgef2	0.143988	0.00111144
Fndc3b	0.143865	6.23161e-07
Mertk	0.143726	1.50912e-16
Herpud1	0.143446	2.30415e-05
Zranb1	0.143396	2.05547e-05
Clock	0.142946	0.00190936
Ddb1	0.142707	0.000101644
Gabarapl1	0.142706	2.93409e-09
Crk	0.142455	0.0155325
Abhd17c	0.142247	1.18592e-17
Rgs3	0.142154	0.00036062
Gxylt1	0.141886	5.96136e-05
Frmd6	0.141811	4.67185e-11
Aff4	0.141771	0.00449938
Pggt1b	0.141762	0.00432644
Cdc42ep4	0.141719	2.01728e-14
Mosmo	0.141637	2.66717e-10
Mgll	0.141601	2.95475e-17
Itpkb	0.141542	1.76513e-05
Slc25a51	0.141245	0.000249755
Vezf1	0.141228	0.020316
Mark3	0.141051	0.000940923
Tbkbp1	0.140884	3.55147e-08
Prrc2a	0.140876	0.00311856
Rarres2	0.140868	1.27772e-18
Pura	0.140194	9.47779e-08
Dram2	0.140165	0.00192923
Inpp5k	0.13982	0.00444295
Coro2b	0.139196	1.01018e-15
Ckb	0.139182	1.00704e-05
Kif1b	0.138799	0.0214299
Clptm1	0.138495	0.000477294
Peg13	0.138401	4.89931e-05
Fhod1	0.13835	9.68428e-06
Ecm1	0.138254	5.97521e-09
Arhgdia	0.138247	3.90421e-13
Pink1	0.138026	0.000394591
Bcl2l1	0.137925	3.26874e-06
Leng8	0.137547	0.0411194
Fgf1	0.137117	2.01046e-13
Hes1	0.137094	9.23663e-15
Myo18a	0.137062	0.00317758
Arl15	0.137033	6.12145e-08
Gtf3c1	0.136744	0.00328505
Arf4	0.136599	6.83443e-11
Pald1	0.136291	3.7621e-17
Traf7	0.136219	0.000314
Cd34	0.136108	3.23595e-27
Ankrd17	0.136077	0.00413951
Dctn2	0.135376	3.19882e-06
Ifnar2	0.135372	0.0108122
Ccdc88a	0.135286	0.0128075
Pdlim5	0.13528	0.00113246
Icam1	0.135248	0.00166514
Cyfip1	0.135228	0.0070141
Sorbs3	0.135224	3.62381e-14
Akr1a1	0.13518	2.515e-09
Dusp7	0.135037	1.15528e-07
Oxr1	0.134999	0.0436474
Akap11	0.134955	0.00661095
Ppp1r37	0.134951	7.41351e-11
Ttyh3	0.134472	0.0127621
Rb1cc1	0.134453	0.000102573
Hsp90ab1	0.134284	6.42289e-23
Ralgapa1	0.133981	0.0178454
Eif5	0.133798	4.68546e-17
Luc7l2	0.133729	1.08458e-15
Lats2	0.133335	0.00331188
Stk11	0.1332	0.00746944
Riok3	0.133029	0.000343808
Man2a2	0.132893	5.03903e-05
Med13l	0.132838	0.0311938
Nf1	0.132577	3.67095e-08
B4galt1	0.132407	0.0105604
Rpn2	0.132379	0.00171622
Trpm7	0.132157	0.0355038
Tmem205	0.131957	1.17931e-14
Ptov1	0.131901	6.47528e-17
Comt	0.131847	2.84926e-06
Snx13	0.131843	8.88101e-06
Ccdc186	0.131702	0.000230961
Atl3	0.131667	0.000178795
Pllp	0.131648	3.51522e-12
Psap	0.131571	3.06205e-12
Fus	0.131511	1.30813e-21
Myl12a	0.131469	1.87467e-30
Mafk	0.131347	1.43802e-07
Tgfb1i1	0.131169	5.72321e-23
Dnajc21	0.130954	3.95987e-07
Ywhae	0.130824	1.18972e-16
Tbc1d9b	0.130785	2.28285e-05
Tmbim6	0.130706	1.07427e-30
Ppp2r2d	0.130598	2.28809e-06
Galnt2	0.130419	1.94381e-09
Mospd2	0.130394	2.07355e-07
Kdsr	0.130347	5.82652e-05
Tmem47	0.13018	2.63654e-14
Lipe	0.130103	0.0012193
Adam9	0.130045	5.61014e-07
Smad4	0.130045	0.000188563
Ccdc71l	0.129749	3.31058e-11
Tpp1	0.12957	0.00376831
Bag6	0.129549	0.00865766
Wdr26	0.129408	0.000250624
Ythdf1	0.129317	3.46147e-06
Pacsin2	0.129232	0.0439918
Adipor2	0.129046	0.00883899
Rmnd5a	0.12896	0.00180257
Cmtm3	0.128737	9.2848e-12
Enpp4	0.128718	7.5052e-11
Lgmn	0.128542	2.61991e-07
Pdia3	0.128499	4.54718e-24
Lrpap1	0.128376	0.00116039
Arf1	0.128104	3.33632e-15
Usp34	0.127601	8.58738e-05
Slc44a1	0.127518	0.00062335
Pelo	0.127429	8.30278e-07
mt-Atp6	0.127356	8.02427e-10
Ctbp2	0.127064	5.4571e-07
Stx12	0.126983	8.08265e-05
Anxa3	0.12663	9.04434e-18
Ccnl1	0.126515	4.98268e-12
Bag3	0.126463	4.90406e-12
Gde1	0.126367	0.000612981
Amfr	0.126317	0.00510571
Kat6a	0.126191	8.46234e-10
Emcn	0.12619	8.314e-12
Tagln2	0.126159	7.46177e-12
Ckap4	0.12612	1.08406e-06
Tm9sf3	0.125485	2.1623e-09
Thap12	0.12537	0.000865059
Phlpp1	0.125264	3.00227e-09
Gns	0.125072	8.71101e-07
Mcrip1	0.124992	0.0442978
Ltbr	0.124868	1.36896e-10
Tmem189	0.124637	0.0131471
Pcyt1a	0.124261	2.0551e-06
Afap1	0.124261	9.78151e-10
Tmco1	0.124243	0.0018
Cltb	0.124127	0.00164673
C330007P06Rik	0.1241	0.000133838
Mbd2	0.124064	0.0162444
Rxra	0.123851	1.88031e-11
Crebzf	0.123696	1.13541e-06
Slc6a6	0.123543	0.00934214
Il1r2	0.123415	2.59218e-05
Hsd17b11	0.123256	0.00162443
Setd5	0.122823	0.000537382
Cebpa	0.12248	4.80104e-10
Ralbp1	0.122421	1.12528e-05
Npc2	0.122415	8.83112e-10
Aida	0.12212	0.030378
Zfyve9	0.122058	0.000535667
Mdfic	0.121784	3.51863e-07
Ralgapa2	0.120568	0.0129474
Tubb5	0.119971	0.00118876
Plk2	0.119914	3.9921e-21
Selenof	0.119862	5.34901e-14
Zbtb44	0.11982	0.0405007
Mcfd2	0.119687	6.21113e-08
Foxo3	0.119608	0.000116315
Pi4k2a	0.11936	6.60725e-11
Tmem63a	0.118183	1.36708e-08
Nrp2	0.117531	7.16545e-08
Ing1	0.116171	0.0128503
Mtss1	0.115998	8.80661e-05
Cd2ap	0.115807	0.00349193
Clasp2	0.115648	0.00035896
Igf1r	0.115413	0.000214553
Atpif1	0.115386	0.00820704
Prdx2	0.115365	2.6148e-06
Dido1	0.115335	0.00661774
Prdx6	0.115304	7.11631e-08
St3gal2	0.115231	1.08297e-05
mt-Atp8	0.11499	9.98966e-09
Ginm1	0.114596	0.0487836
Prkar2a	0.114463	3.01105e-06
Sdcbp	0.11434	1.42202e-07
Plod1	0.114245	2.10693e-06
Cdk2ap1	0.114212	5.36514e-09
Gid4	0.113975	0.00790524
Lysmd2	0.113861	7.36714e-10
Tmem159	0.113569	3.11801e-12
Mfhas1	0.11343	0.000117707
Vamp2	0.113394	0.0253766
Dynlrb1	0.113336	9.78708e-07
Stx3	0.113256	1.41736e-09
Phf2	0.112978	0.0434836
Lgals9	0.112968	0.00381681
Dedd2	0.112713	0.0138659
Tmod3	0.11256	5.72347e-05
Hspa4l	0.11253	0.00101953
Dab2	0.112518	2.09252e-12
Klhl2	0.112033	0.0295449
Sgce	0.111986	1.90087e-12
Ipo8	0.11198	0.00372874
Slc39a1	0.110862	0.000750513
Cyb5a	0.110851	6.83068e-06
Zfp326	0.110791	0.000369197
Lmna	0.110743	8.33245e-13
Map4k2	0.110713	0.00146003
Rgs12	0.110454	2.13164e-16
Myof	0.11045	0.000792063
Tnfsf12	0.110052	1.36149e-05
Selenom	0.109669	7.13596e-10
Gas2l1	0.109623	1.24378e-08
Npdc1	0.109519	2.5398e-13
Ubb	0.109338	2.40167e-68
Dstyk	0.109285	0.000414048
Dbndd2	0.109168	3.29252e-07
Tsen34	0.109018	0.00137246
Pdia6	0.108916	1.54903e-07
Pard6g	0.10842	0.0162717
Ranbp9	0.108375	0.0181943
Atxn1	0.108136	0.0339745
Srsf2	0.108106	5.98717e-05
AC149090.1	0.108016	0.00039604
Nr2f6	0.107756	1.95401e-07
Usp6nl	0.107684	6.46286e-06
Ssbp3	0.107639	0.00358648
Usp33	0.10736	0.0459395
Dpy19l4	0.106991	8.8701e-07
Atrn	0.106954	7.93912e-06
Samd8	0.106686	0.000144929
Eif4h	0.106575	5.60225e-09
Hfe	0.106299	2.36171e-05
Cpeb4	0.105666	0.0259343
Abhd5	0.105552	0.000162055
Hist1h1c	0.105444	0.00071791
Itga5	0.105388	9.73903e-08
Ulk1	0.105331	4.36108e-09
Ptges3	0.105295	2.28175e-11
Rb1	0.105002	0.000421775
Acox1	0.104636	7.88566e-08
Smagp	0.10462	3.56702e-07
Elk4	0.10456	0.0419593
Acap2	0.104203	0.0135908
Cd63	0.103754	1.80319e-08
Fcgrt	0.103677	0.00341936
Pls3	0.103643	1.91036e-12
Prpf38b	0.103387	0.00226298
Rnd3	0.102851	1.28923e-10
Slc38a2	0.10282	3.49011e-06
Rgs2	0.102544	1.71224e-13
Sh3tc1	0.102271	2.49039e-05
Usp46	0.101739	1.87017e-05
Lpin2	0.101346	0.0408383
Ddah1	0.101334	3.47158e-12
Fn1	0.100863	1.62568e-08
Smim19	0.100256	0.0468669
Tmem214	0.100121	0.00076493
Dazap2	0.100002	0.000290708
Gaa	0.0995075	8.21372e-08
Pfkl	0.0991481	0.000774874
Add1	0.0990574	0.000989175
Trip10	0.0984844	5.40228e-11
Zfp664	0.098374	0.0125784
Dgkz	0.0981717	0.0172335
Calm3	0.0981379	0.00147168
Tax1bp3	0.0980744	0.0321598
Fez2	0.0978535	0.00135903
Csf2ra	0.0978388	0.00596704
Rassf9	0.0973496	3.35538e-14
Wasf2	0.0970088	1.37154e-09
Wasl	0.096879	0.00188788
Prkab1	0.0960287	0.00518083
Pcyox1	0.0958813	1.71078e-08
Sntb2	0.0958412	0.0140731
Pnisr	0.0958217	2.90311e-06
Rbm25	0.0953828	1.59836e-12
Cavin3	0.0949247	4.13307e-10
Copa	0.09487	0.0164287
Tmem259	0.0947904	0.00161014
Ddx6	0.0947647	1.42853e-08
Sfr1	0.0947268	0.00907591
Ythdc1	0.0946347	0.0187363
Srsf3	0.0945389	3.53536e-12
Prpf4b	0.0943697	8.33742e-09
Wipi2	0.09431	0.0450465
Snx20	0.0936947	3.1049e-13
Srrm1	0.0936382	0.023295
Bmi1	0.0934511	0.0307436
Ctla2b	0.0933242	8.59007e-06
Ctbp1	0.0932455	0.0134045
Sat1	0.0924453	2.1623e-08
Rab5c	0.0922185	0.0153175
Vcp	0.0920231	9.97855e-07
Tra2b	0.0917226	6.08459e-08
Mrfap1	0.0916366	0.000222217
Fbh1	0.0916178	0.0126874
Fam8a1	0.0914043	0.0174599
Camk1	0.0912609	0.000139922
Slfn5	0.0911464	1.34825e-08
Mocs2	0.0905522	0.0241832
Rab7	0.0904762	0.00174987
Dennd3	0.0903319	0.000561278
Ggta1	0.0899513	0.0418119
Tmem63b	0.0896038	2.49598e-06
Extl3	0.0893915	0.00583661
Ywhaq	0.0892857	1.61167e-05
Endod1	0.0891388	0.000591578
Smdt1	0.0890399	4.56547e-06
Tmem65	0.0889592	0.00459017
Lmf2	0.0876284	0.00488809
Crebbp	0.0873052	3.1302e-07
Stx5a	0.0871023	0.0323352
Map3k8	0.0858416	2.06234e-05
Cd164	0.0858083	0.00020891
Ube3a	0.0847865	0.0123977
Dync1i2	0.0843378	0.00021782
Sipa1l1	0.0837047	0.0280557
Dbi	0.0828502	8.33295e-05
Aldh3a2	0.0826421	0.00988675
Ncln	0.0820031	0.0375295
Ifitm2	0.0808919	7.52566e-48
Phip	0.0807696	0.0379409
Rap1a	0.0806232	1.12226e-14
Smad1	0.0805073	0.0002007
Ric1	0.0799214	0.0356547
Grasp	0.0789844	0.00243855
Zfp106	0.0781511	0.00777787
Tceal8	0.0773274	1.06876e-05
Sfpq	0.0769914	2.38055e-06
Snx3	0.0768162	7.21581e-06
Sec24a	0.0766791	0.00705898
Ranbp2	0.076289	0.0309068
Manf	0.0761897	0.0413988
Kmt2a	0.0758787	0.000284882
Mgat4b	0.074831	6.62818e-13
Pim3	0.0747545	8.43347e-10
Bptf	0.0741409	4.34075e-06
Itpr2	0.0732444	0.00147032
Tmed9	0.0730565	0.0051163
Pcbp2	0.0729749	7.64529e-16
Ift43	0.0722357	4.0376e-10
Zfp36l2	0.071981	1.14249e-09
Dnm2	0.0718472	0.0351571
Tcf25	0.0715191	0.000172005
Ppp1r10	0.0709628	0.0336604
Tm7sf3	0.0704572	0.00600705
Phf3	0.0694162	0.00354207
Rhoa	0.0690428	1.65003e-46
Anp32a	0.069032	1.69234e-24
Uqcr11	0.0689877	2.67684e-08
Nufip2	0.0682296	4.64408e-05
Tppp3	0.0681018	8.74356e-07
Prdx1	0.0669199	6.26521e-20
Mirt1	0.0668134	1.75e-24
Nsd1	0.0663236	2.31302e-06
Clu	0.0661183	3.69245e-17
Anxa2	0.0658012	1.63694e-12
Slc16a6	0.0650097	3.49839e-05
Cnot6l	0.0643716	0.0437407
Lmnb1	0.0639433	3.14927e-12
Map1lc3b	0.063826	1.20845e-06
Gadd45g	0.0627526	0.0174721
Son	0.0622263	6.32119e-32
B230219D22Rik	0.0617665	5.04126e-11
Hspa13	0.061404	0.0195165
Pqlc1	0.0610994	0.0206952
Srsf11	0.0602565	4.47297e-06
Senp6	0.0602327	0.000130257
Atp5b	0.0602094	3.78025e-30
Swi5	0.0598896	0.0347589
Pkn1	0.0595449	0.000223597
Snrpb	0.0589817	1.19404e-12
Cpne8	0.0589424	7.77112e-06
Gab2	0.0588892	0.00344903
Atp6v0c	0.0580749	4.18269e-20
Add3	0.057604	2.2985e-11
Eif3a	0.056933	0.000389016
Micos10	0.0561757	7.2966e-08
Sp3	0.0556828	0.0170331
Tspan13	0.0555313	9.01603e-05
Sertad1	0.0553411	0.0255887
S1pr1	0.0551709	5.98111e-16
Slc20a1	0.0540192	0.0172419
Lbh	0.0533556	3.17441e-17
Gnb2	0.0529464	2.89547e-08
Kmt2e	0.0527676	0.000635436
Borcs6	0.0517709	0.0134821
Rab2a	0.0510433	8.33232e-08
Fnip2	0.0506041	0.0169122
Serpinb9	0.0495263	0.00362517
Brd9	0.0476692	0.021115
Tmem14c	0.0474257	0.00108335
Uqcr10	0.0465514	1.01646e-08
Igfbp6	0.0465116	0.000186186
Mier1	0.0463909	1.29635e-05
Mapre1	0.0453385	0.000251502
Sbno1	0.0446998	9.53776e-06
Tmem59	0.0443952	8.85566e-13
Syk	0.0434975	2.83342e-10
Tle5	0.0433706	2.71807e-14
Uqcrb	0.0428576	2.79885e-15
Selenok	0.0421275	1.21792e-10
Arid4b	0.0415645	6.07408e-06
Txn1	0.0410664	0.000158391
Eif4ebp2	0.0397219	0.00707863
Myl6	0.0394725	7.50763e-27
Rnasek	0.0394314	1.21037e-12
Sltm	0.0391847	0.00101683
Rab14	0.0387524	4.76568e-06
Prkar1a	0.0381525	1.5309e-16
H3f3b	0.0380114	5.63611e-35
Snrnp70	0.0376607	3.44618e-07
Sde2	0.0375901	0.0443026
Rab10	0.0370678	0.000483861
Ndufc2	0.0369074	0.0228117
Nap1l1	0.0360666	5.22708e-06
Gnai2	0.0353135	4.00285e-34
Atxn7l3b	0.034014	3.43078e-08
Hsd3b7	0.0337056	0.0446554
Sdf4	0.0334495	1.15189e-05
Csf1	0.0320033	8.01254e-05
Nipbl	0.0314687	1.14134e-07
Hnrnpk	0.0311942	1.45393e-25
Zfp638	0.0303939	0.0150326
Hnrnpu	0.0289823	5.09538e-08
Phf20l1	0.0288991	0.0489687
Srsf5	0.0286965	1.28585e-20
Safb2	0.0278033	0.00502119
Bclaf1	0.0274142	5.57932e-06
Rbm38	0.0269741	7.43852e-08
Car4	0.0266962	3.12065e-21
Phf14	0.0266158	0.00191225
Abcg1	0.0245858	1.00726e-06
Tax1bp1	0.024434	2.45438e-19
Igfbp7	0.0242943	1.93746e-65
Rab11b	0.0231614	0.0110202
Jmjd1c	0.0228614	0.0362876
AW011738	0.0218813	0.0342518
Fli1	0.0218142	0.0114396
Ncor1	0.0213148	9.15337e-14
Ubxn4	0.019897	0.0230476
Dek	0.0195205	0.00137877
Lnpep	0.0192449	0.022018
Tgfbr2	0.0191895	1.99805e-11
Tnfaip3	0.0172237	4.73412e-05
Klf2	0.0167001	4.34221e-27
Drap1	0.0166823	2.99497e-06
Ogt	0.0165456	4.70776e-09
Ascc3	0.0159582	0.0154284
Hmgb1	0.0155562	1.29085e-29
Cdk11b	0.0155173	2.84636e-05
Grap	0.0147698	3.62494e-05
Mcl1	0.0143017	0.000326449
Reep5	0.0137331	4.25536e-18
Gimap8	0.0133599	8.249e-08
Vdac2	0.0133209	8.60152e-11
Ncf1	0.0124917	4.30945e-15
Rps27l	0.0111962	8.63823e-11
Hsbp1	0.0109277	0.0340916
Ets1	0.0108317	2.33875e-23
Bnip3l	0.010131	9.18124e-06
4932438A13Rik	0.0101162	2.16613e-05
Tsn	0.0101105	2.33905e-06
Srrm2	0.0100728	1.68598e-18
St13	0.00932412	6.0994e-05
Synrg	0.00854528	0.0190916
Vamp8	0.00848816	5.85231e-10
Rer1	0.00777553	0.00355112
Fibin	0.00712212	8.60067e-10
Gm26532	0.0068937	1.56799e-09
Morf4l1	0.0058964	1.51115e-30
Gpx4	0.0057774	7.73686e-12
Tmed10	0.00577072	2.64005e-10
Nucks1	0.00389217	5.32657e-06
Prdx4	0.00374463	0.00876102
Slc9a3r1	0.00373115	7.26226e-08
Ddx24	0.00341968	6.0002e-07
Itsn2	0.00327366	0.00269911
Parp14	0.0031191	0.048095
Selenow	0.00303509	4.17262e-13
Scp2	0.00273175	1.41831e-16
Wapl	0.00254371	2.05481e-05
Tspo	0.00233698	3.49617e-13
Timm13	0.00209339	4.14983e-05
Ubxn1	0.00202229	1.10834e-06
Top2b	0.00180437	2.32553e-06
Kras	0.00132619	4.97338e-06
Atp6v1e1	0.000488018	1.58854e-06

## Sheet: LUNG Fixed vs Fresh DOWN
gene	avg_log2FC	p_val_adj
Trbc2	-1.12031	6.85563e-156
Ms4a4b	-1.05882	9.91972e-170
H2-Aa	-0.950979	2.73264e-84
Igkc	-0.950621	2.05472e-79
Cd74	-0.917959	1.65433e-61
Ptprcap	-0.886766	8.22579e-265
H2-Ab1	-0.883356	3.76971e-78
Cd79a	-0.880371	2.42781e-81
Rpl12	-0.873326	1.34071e-196
Cd3d	-0.834374	5.03677e-148
Rps15a	-0.821477	8.80461e-187
Cd3g	-0.782244	1.12291e-141
Ly6d	-0.78118	4.10139e-76
Rps24	-0.771545	3.00981e-150
Ccr7	-0.738925	5.59896e-203
Rps18	-0.738533	5.4161e-169
Uba52	-0.736801	7.7513e-259
Rps7	-0.734069	9.22369e-176
Rps20	-0.713624	4.01805e-160
BE692007	-0.702855	2.5842e-174
H2-Eb1	-0.702039	9.65266e-68
Cd83	-0.700235	1.82101e-146
Rps19	-0.694199	1.43901e-145
Rps26	-0.680947	8.67272e-181
Rps13	-0.680352	1.93931e-186
Rpsa	-0.680158	6.14307e-163
Trbc1	-0.679163	7.75189e-74
Il1b	-0.678048	2.05351e-43
Rpl10a	-0.67675	7.75573e-176
Cd52	-0.674438	1.67818e-198
Ltb	-0.672381	3.00019e-177
Rps27	-0.669452	1.81598e-205
Arhgdib	-0.664992	8.77683e-234
Stap1	-0.661839	4.79923e-143
Satb1	-0.661777	4.24763e-185
Rpl32	-0.660639	1.34866e-144
Rpl39	-0.644427	1.4903e-164
Rpl17	-0.633017	2.5655e-186
Stk17b	-0.632098	1.94412e-208
Rps3a1	-0.630641	2.00844e-159
Btg2	-0.628585	2.06059e-99
Mef2c	-0.627433	5.38911e-60
Rps16	-0.622201	2.33439e-157
Rpl18a	-0.621309	3.64737e-169
Rps28	-0.621216	2.76189e-139
Egr1	-0.619204	9.53021e-76
Rps10	-0.618159	4.72765e-166
Rpl23	-0.616629	5.61866e-159
Cd37	-0.615743	5.8135e-136
Trac	-0.615303	9.29017e-135
Ighd	-0.610612	8.25737e-82
Rpl19	-0.610533	6.54793e-149
Rplp0	-0.610481	4.31493e-135
Rpl13a	-0.607271	1.3034e-131
Rps5	-0.60545	3.59031e-132
Rpl18	-0.59975	6.78191e-167
Gpr183	-0.596885	6.39338e-146
Rps21	-0.591267	6.68237e-137
Rplp2	-0.588839	7.03096e-142
Rpl34	-0.588115	6.70697e-158
Eef1b2	-0.586969	9.11559e-155
Rpl13	-0.586499	4.65303e-111
Rpl30	-0.585591	1.21985e-146
Rpl36	-0.581674	1.00791e-139
Ms4a1	-0.572088	9.46057e-77
Rps11	-0.565749	3.196e-141
Tmsb10	-0.565261	4.31308e-118
Rpl22l1	-0.563614	1.31169e-116
Cebpd	-0.563003	3.71765e-67
Rpl21	-0.560877	7.75099e-141
Cd3e	-0.558385	2.48437e-131
Rpl15	-0.552215	3.80267e-141
Limd2	-0.549209	3.02082e-163
H2-DMb2	-0.549151	6.23656e-91
Rps3	-0.547754	3.8478e-121
Rpl8	-0.542239	3.49769e-127
Sept1	-0.54179	2.18315e-165
Rplp1	-0.541369	4.69975e-87
Rpl27	-0.540803	1.74061e-152
Pfn1	-0.539156	1.647e-222
Cd79b	-0.535941	5.86335e-77
Rps27a	-0.535659	1.75799e-185
Iglc3	-0.535641	6.85025e-69
Rps2	-0.535533	1.33578e-106
Ptpn18	-0.530872	3.84969e-157
Rpl27a	-0.526298	3.78595e-122
Rpl36a	-0.5258	9.88547e-113
Gpr171	-0.525306	2.79098e-171
Tpt1	-0.522431	1.76751e-183
Rpl9	-0.521994	4.53897e-132
Rpl5	-0.521884	1.4035e-110
Rpl35a	-0.52024	2.97087e-121
Rpl11	-0.519747	5.57012e-122
Rps23	-0.51493	3.6474e-105
Rpl3	-0.514885	1.52766e-112
Rpl37a	-0.514399	3.46826e-116
Rps14	-0.514168	1.04345e-117
Rpl14	-0.512676	9.17956e-127
Fcmr	-0.512362	9.00908e-75
Rps8	-0.509909	3.61698e-99
Ptprc	-0.507925	1.21609e-146
Fau	-0.506908	1.05973e-197
Ighm	-0.506456	4.12186e-129
Rpl22	-0.502593	3.91262e-128
Rps29	-0.50109	9.64356e-98
Rps4x	-0.500097	2.61503e-101
Rack1	-0.499135	1.30014e-113
Rpl6	-0.499032	1.8286e-115
Rpl35	-0.497744	2.76223e-111
Thbs1	-0.497073	7.30786e-23
Rpl37	-0.486455	1.25741e-151
Rps6	-0.483855	2.45448e-103
Ebf1	-0.483847	2.9062e-40
Lck	-0.482736	1.03912e-129
Hist1h1e	-0.481904	1.20849e-57
Rpl38	-0.47944	7.75976e-114
Plek	-0.476274	4.07751e-55
Gm10076	-0.475355	9.10341e-139
Rpl29	-0.472067	4.21946e-118
Gimap3	-0.471179	6.95294e-151
Rpl7	-0.466007	1.17861e-111
Bank1	-0.464202	3.72739e-72
Rel	-0.462807	3.14438e-76
Rpl26	-0.462308	4.46877e-97
Lef1	-0.454978	2.93e-96
Cd2	-0.451759	5.31015e-112
Rpl28	-0.450172	1.063e-92
Rpl24	-0.448879	2.1921e-116
Rpl10	-0.448476	1.30514e-106
AW112010	-0.446624	1.30929e-28
Il7r	-0.441805	1.08372e-79
Rps12	-0.431802	2.01934e-81
Shisa5	-0.430204	6.67875e-102
Ms4a6b	-0.429302	8.29333e-75
Rps9	-0.416816	1.06032e-150
Fosl2	-0.415662	1.01322e-54
Psmb8	-0.415109	1.25906e-107
Gm8369	-0.41424	1.40321e-122
Cd14	-0.408735	7.6727e-31
Rhoh	-0.407865	3.00853e-100
Fcer2a	-0.406614	1.4847e-57
Npm1	-0.406313	3.65348e-71
Rac2	-0.405923	4.79754e-143
Epsti1	-0.403452	2.00383e-81
Sell	-0.402439	1.2051e-109
Skap1	-0.397435	4.26767e-111
Rpl4	-0.39592	4.11141e-85
Bcl11b	-0.39352	8.93446e-100
Lat	-0.390323	8.80238e-107
Gm26740	-0.389656	3.86403e-121
P2ry10	-0.387916	1.91361e-126
Btg1	-0.387728	4.76055e-128
Hcst	-0.385349	5.73804e-68
Fgl2	-0.385085	3.1419e-13
Hist1h4d	-0.382173	3.86918e-68
Snrpg	-0.381572	5.94456e-86
Gm31243	-0.379714	1.38976e-67
Rpl41	-0.378133	8.28044e-96
Rpl23a	-0.377395	6.23146e-76
Ier3	-0.375835	1.002e-22
Rps25	-0.374008	1.12931e-92
Il2rg	-0.373734	9.00654e-97
Actg1	-0.373211	2.146e-42
Isg15	-0.372831	3.23418e-06
Coro1a	-0.369952	9.0638e-146
Csrnp1	-0.369942	3.12989e-38
Ier2	-0.368459	5.89212e-30
Actb	-0.366979	3.33315e-131
Ifi30	-0.363624	4.59628e-32
Arl4c	-0.362226	4.82342e-71
Ptpn6	-0.354723	4.8658e-83
Cytip	-0.354008	6.33701e-90
Socs3	-0.35065	2.03297e-11
Eef1a1	-0.350554	2.85506e-63
Pou2f2	-0.349658	2.63677e-47
Rpl36al	-0.349458	1.15114e-74
Srgn	-0.348721	5.20413e-50
Eef1g	-0.345428	8.52025e-67
Marcksl1	-0.34441	2.85563e-25
Cfl1	-0.341701	1.65474e-113
Dennd4a	-0.341388	1.57269e-61
Rpl7a	-0.340651	5.71589e-71
Actr3	-0.340075	8.90159e-96
H2-Ob	-0.340067	1.25667e-62
Cd53	-0.339603	2.52381e-100
Egr3	-0.335438	1.15175e-58
Tespa1	-0.334423	2.43709e-128
Smap2	-0.334014	3.23142e-77
Itga4	-0.333159	3.54964e-54
Arhgap15	-0.330948	1.18968e-94
Nsa2	-0.329021	8.95125e-68
Rps17	-0.328338	2.15235e-58
Grap2	-0.325512	2.95584e-94
Trem1	-0.323778	1.06301e-23
Ifi27l2a	-0.32355	4.56138e-47
Sp100	-0.321233	1.64168e-78
Cd27	-0.320824	3.1997e-88
Samsn1	-0.31889	9.71521e-48
Slamf6	-0.317716	5.44892e-90
Apbb1ip	-0.316894	4.37389e-80
Grcc10	-0.315583	8.2854e-72
Bcl2a1b	-0.315096	1.47476e-32
Rps15	-0.31433	2.63159e-43
Iglc2	-0.313902	5.04951e-69
Vpreb3	-0.31264	8.99924e-41
Txk	-0.311242	8.86835e-86
Gimap6	-0.310356	4.16479e-59
Eif3f	-0.309579	1.67387e-69
Atp5g2	-0.300369	7.21544e-63
Thy1	-0.29952	9.64668e-77
Slfn1	-0.298827	6.43795e-35
H3f3a	-0.298384	3.88661e-81
H2-Oa	-0.298324	1.00518e-73
Sh3bgrl3	-0.297681	4.80275e-77
Rpl31	-0.296683	6.57455e-47
Rps27rt	-0.296086	4.07039e-65
Gimap1	-0.295831	1.93788e-49
Ripor2	-0.293497	5.93679e-80
Mif	-0.292123	6.05016e-46
Rapgef6	-0.291867	3.4336e-55
Ms4a4c	-0.291692	2.17907e-46
Cd55	-0.291145	1.36947e-37
Arpc1b	-0.29046	1.00596e-57
Crip1	-0.289468	5.97681e-16
Arhgap45	-0.287967	6.25643e-84
Mzb1	-0.286242	4.32003e-48
Ifi203	-0.285369	7.98362e-52
Chchd10	-0.284871	6.25122e-30
Ppia	-0.284091	5.85201e-49
Stat4	-0.283595	5.7537e-100
Dock2	-0.282989	1.53529e-77
St8sia4	-0.282614	2.42118e-32
Nme1	-0.282289	2.20883e-51
Pdcd4	-0.281801	1.66835e-59
Slc16a3	-0.281391	1.6849e-19
Cd72	-0.279749	4.01613e-62
Hspe1	-0.278529	5.02949e-43
Tcf7	-0.27686	4.07963e-41
Psme1	-0.276538	4.59241e-52
Gm2682	-0.275583	1.51584e-84
Traf3ip3	-0.275387	7.63575e-72
Ikzf1	-0.274821	2.59412e-61
Fkbp3	-0.273679	4.19963e-50
Gimap4	-0.2735	8.78239e-40
Sept6	-0.273346	7.13985e-73
Naca	-0.272722	1.38746e-49
Emb	-0.272181	3.85509e-38
Man1a	-0.272148	5.78717e-51
Ifi209	-0.272035	4.93428e-57
Itk	-0.269171	2.27258e-92
Tspan32	-0.268919	3.25223e-71
Fyb	-0.268607	6.63489e-60
Was	-0.268334	3.21935e-66
Lcp1	-0.267983	1.82112e-78
Arid5a	-0.266304	8.41613e-49
Atp5mpl	-0.266066	1.0192e-49
Cyba	-0.263411	3.71986e-69
Cmtm7	-0.262673	6.28875e-50
Ralgps2	-0.262265	1.24058e-44
Runx3	-0.261708	4.23467e-78
Taf10	-0.261223	1.23648e-58
Cdk2ap2	-0.260977	1.13046e-45
Tma7	-0.259961	2.27755e-61
Clec4e	-0.257577	1.96281e-17
Gpr18	-0.257165	1.6285e-84
Arhgef1	-0.256533	1.10715e-49
Dnajc15	-0.256435	7.1767e-46
Snrpe	-0.256273	9.7469e-55
H2-DMa	-0.255985	2.86525e-36
Hnrnpf	-0.255884	1.68957e-62
Nfkbid	-0.255537	4.53818e-43
Cxcr4	-0.2555	1.7389e-22
Samd9l	-0.254371	3.58452e-55
Ly86	-0.254359	3.55134e-31
Clec4d	-0.254209	9.92518e-11
Il21r	-0.253132	1.2396e-80
Stat1	-0.251921	2.79767e-33
Smc4	-0.248539	2.68509e-23
Dock10	-0.248476	2.3745e-44
Jak1	-0.24805	3.85523e-53
Arpc2	-0.24765	5.63511e-57
Kctd12	-0.247364	7.83574e-12
Swap70	-0.247044	1.46961e-20
Gmfg	-0.246836	7.99464e-61
Sbno2	-0.246354	3.81027e-16
Zfp36l1	-0.24582	7.83434e-13
B4galnt1	-0.245661	1.43431e-55
D8Ertd738e	-0.245251	1.00791e-36
Bcl11a	-0.244349	4.66039e-38
Ndel1	-0.244111	9.55353e-14
Dock8	-0.24395	5.52595e-55
Ifitm6	-0.243694	9.37253e-09
Ly6c2	-0.243358	6.8343e-06
Eif3k	-0.242978	1.28439e-44
Bcl2	-0.241843	2.21841e-35
Cotl1	-0.241808	1.32878e-92
Rgs10	-0.241482	1.222e-32
Snrpf	-0.241415	5.15215e-44
Rasgef1b	-0.241319	4.41274e-41
Rinl	-0.240448	2.1665e-56
Pax5	-0.240448	2.21926e-46
Vps37b	-0.240148	5.53684e-31
Pycard	-0.239588	2.5421e-42
Fermt3	-0.23941	1.6859e-49
5430427O19Rik	-0.239403	2.80492e-46
Il1rn	-0.238635	2.51559e-11
Ccl6	-0.238489	0.00498781
Dleu2	-0.237384	2.29454e-27
Gramd3	-0.237001	5.05101e-63
Trmt112	-0.234191	9.05163e-45
Apobec3	-0.234154	1.55501e-46
Gpcpd1	-0.233914	2.09082e-21
Junb	-0.233355	2.60707e-49
Tmsb4x	-0.233291	1.95902e-78
Fxyd5	-0.233224	1.06858e-29
Csf2rb	-0.231603	2.5827e-15
Cdc42se1	-0.230991	1.32086e-42
Eif1	-0.230676	6.10313e-66
Sub1	-0.23036	2.04057e-39
Mettl23	-0.229332	5.44891e-47
Ran	-0.229129	6.03164e-43
Pnrc1	-0.228906	6.77229e-44
Atp5e	-0.228357	4.15184e-59
Cyfip2	-0.228044	8.43388e-61
Ccr1	-0.226226	7.20733e-08
Isy1	-0.225897	6.07478e-41
F630028O10Rik	-0.225734	3.47915e-26
Neurl3	-0.225643	4.61372e-40
Xrn2	-0.225524	1.01932e-38
Nfil3	-0.224898	6.25293e-30
Fam49b	-0.224679	3.19161e-47
Tpm3	-0.223878	1.04095e-49
Tnfrsf13b	-0.222491	2.30349e-39
Pak2	-0.220979	1.08552e-38
H2-Q7	-0.219411	8.97332e-25
Itgb2	-0.219134	2.16021e-31
Ctss	-0.218102	1.82222e-118
Slfn2	-0.217813	5.12328e-47
Mmp9	-0.217097	0.000578451
Tnfaip8	-0.216421	3.38834e-39
Ptpn22	-0.21606	1.21041e-44
Gm20559	-0.214363	4.72706e-40
Sh3kbp1	-0.213263	1.78688e-49
Emp3	-0.212933	6.33269e-34
Sp110	-0.210341	1.7259e-43
Btf3	-0.210286	1.87504e-48
Uqcrh	-0.210245	1.79923e-43
S100a9	-0.209802	2.3998e-09
Tmem134	-0.209658	2.03126e-44
Pole4	-0.2091	1.60926e-40
Tcof1	-0.207902	1.07638e-37
Lsm4	-0.207471	1.82348e-37
Arpc3	-0.207301	5.51724e-61
Selplg	-0.206287	1.99596e-40
4930523C07Rik	-0.205935	1.15826e-32
Mrpl52	-0.20536	1.17922e-29
Inpp4b	-0.203082	1.47027e-38
Smchd1	-0.202962	8.66814e-42
Leprotl1	-0.202595	6.04945e-28
Churc1	-0.201983	1.83406e-35
Banf1	-0.201703	9.97853e-38
Psme2	-0.20168	1.77519e-29
Eef1d	-0.201484	6.83191e-30
Rasal3	-0.201131	4.42645e-58
Hcls1	-0.201044	1.96079e-41
Tpd52	-0.200848	4.97833e-07
Ncf2	-0.199457	5.69152e-05
Map3k1	-0.199188	1.00532e-34
Pabpc1	-0.198926	1.93283e-34
Nop10	-0.198313	2.65201e-29
Rab8a	-0.198265	9.14441e-35
5830428M24Rik	-0.197589	2.59405e-59
Tpr	-0.197116	1.12183e-33
Vps28	-0.196538	4.21338e-35
Ncf4	-0.196213	1.98082e-36
Tut4	-0.196182	3.45843e-32
Eif3h	-0.196055	4.90457e-43
Oaz1	-0.195868	2.43557e-54
Pold4	-0.195655	9.69487e-17
A930005H10Rik	-0.195491	1.49215e-43
Ramp1	-0.195416	2.08296e-29
Grb2	-0.194922	1.64711e-28
Polr1d	-0.194737	7.69313e-34
Dennd1c	-0.194509	9.00372e-41
Nop53	-0.194314	6.08835e-38
Rbm3	-0.19411	2.63423e-35
Psmb9	-0.192832	1.09282e-39
Dock11	-0.191857	3.5766e-44
Tbc1d10c	-0.191768	8.99951e-58
Crlf3	-0.191442	6.78363e-30
Gas5	-0.190998	9.76308e-19
Mpc1	-0.190544	3.24323e-20
Serp1	-0.18871	1.10839e-21
Arhgap30	-0.188398	7.38917e-50
Hvcn1	-0.188365	1.80868e-32
Nup98	-0.18818	2.09653e-18
Cd69	-0.187888	1.34856e-52
Anp32b	-0.187353	8.68613e-35
Hp	-0.187311	1.76682e-06
Il16	-0.186995	8.99971e-40
Cd300ld	-0.186627	0.0344112
Ddx21	-0.186134	1.1586e-33
Psmb1	-0.185897	8.39073e-34
Samhd1	-0.18575	2.06205e-22
Rasgrp1	-0.185524	1.32179e-56
Serpinb1a	-0.185495	1.64724e-11
Siglecg	-0.185226	5.37131e-34
Psenen	-0.184682	1.40741e-34
Prdx5	-0.184023	1.24911e-20
Hmgn2	-0.183757	1.71784e-15
Btk	-0.18371	9.25996e-31
Sec11c	-0.183649	7.4188e-28
Acap1	-0.183161	1.35744e-60
Arg2	-0.182314	2.0675e-06
Gimap9	-0.182307	1.86195e-29
Jpt1	-0.182227	4.47599e-37
Irf8	-0.181452	5.23748e-10
Bcl10	-0.181122	3.34502e-29
Plekhj1	-0.181036	4.52237e-36
Sf3b2	-0.179352	2.60042e-38
Il10ra	-0.179127	6.02924e-24
Prkcb	-0.178768	1.08624e-50
Supt4a	-0.17861	1.35982e-31
Eif3e	-0.178534	3.60869e-29
Evl	-0.177577	1.45557e-31
Kbtbd11	-0.177566	1.12814e-43
Tes	-0.177488	1.31228e-39
Arhgap4	-0.177299	2.86896e-41
Fcer1g	-0.176814	5.0679e-06
Dck	-0.176364	3.36152e-16
Sec61b	-0.176018	4.66402e-41
Stk10	-0.175919	2.10972e-29
Coq10b	-0.175843	4.2228e-21
Pglyrp1	-0.175555	4.1734e-13
H2afz	-0.175427	6.48174e-23
Cox7a2l	-0.175353	3.13783e-32
Cdkn1b	-0.175282	2.06257e-25
Snrpd3	-0.174563	3.99115e-29
Gapdh	-0.174165	9.70591e-46
Capg	-0.173155	7.58456e-19
Lsp1	-0.17218	2.8008e-95
Mrpl30	-0.172058	2.25362e-30
Sema4d	-0.172015	1.38391e-39
Trir	-0.171971	1.08662e-31
Serf2	-0.171966	1.35398e-45
Pfdn5	-0.171777	3.55976e-40
S100a8	-0.171691	0.00133183
Emg1	-0.171258	3.4967e-33
Haao	-0.171082	1.72156e-46
Sik1	-0.171017	2.91668e-38
Acp5	-0.170738	5.67327e-34
Tomm7	-0.170659	8.64467e-37
Rassf2	-0.169781	2.58416e-32
Mycbp2	-0.16977	3.95738e-25
Tln1	-0.169545	1.65836e-23
Pdcd10	-0.169306	1.66801e-28
Cox6b1	-0.169125	1.16006e-45
Cwc25	-0.168999	5.22174e-10
Serbp1	-0.168327	1.66248e-27
Tmem258	-0.168074	6.64819e-32
Borcs8	-0.167795	3.8893e-21
Hist1h1d	-0.167631	2.17677e-20
Peli1	-0.167236	3.71116e-19
Bola2	-0.167111	7.86076e-24
Mir142hg	-0.167035	7.75865e-36
Ciita	-0.166841	1.06117e-23
Ifi207	-0.166728	5.72876e-16
Cox7c	-0.166319	4.85656e-39
Ezr	-0.166274	3.04026e-32
Alox5ap	-0.165972	3.53618e-09
Itgb7	-0.16597	9.28225e-40
Sf3b6	-0.16487	3.28787e-30
Ssr4	-0.164572	1.97202e-23
Dgka	-0.164544	2.17471e-22
Nr4a2	-0.164498	1.05254e-21
Laptm5	-0.164092	3.56326e-120
Srpk1	-0.164064	5.25667e-24
Tnfaip8l2	-0.16406	1.18709e-28
Plaur	-0.163703	7.66543e-10
Jund	-0.163235	1.27853e-24
Ppdpf	-0.162952	9.61841e-23
Dph5	-0.162772	1.26231e-36
Nlrp3	-0.162683	1.19383e-08
Frg1	-0.162665	7.2767e-26
Ppp1r11	-0.162462	1.82875e-24
Micos13	-0.1624	7.46131e-28
Rassf5	-0.162301	2.45548e-27
mt-Co3	-0.162083	6.17244e-27
Psma2	-0.162065	1.27385e-28
Cnp	-0.161956	2.24979e-27
Ndufa3	-0.161724	2.35279e-33
Csk	-0.160938	1.10576e-28
Zmat2	-0.160555	8.41588e-29
Atp5o	-0.160485	1.52279e-20
Nr4a1	-0.160283	3.1834e-30
Ppp1r3b	-0.159826	4.81495e-11
Glipr1	-0.159785	3.42358e-15
Gpr35	-0.159748	1.80645e-21
Cnn2	-0.159317	4.72101e-33
Atp5g1	-0.15907	3.15265e-22
H2-K1	-0.15907	6.83191e-22
Gpr65	-0.15873	2.82759e-33
Parp1	-0.158434	1.10965e-20
Cox7b	-0.158362	2.17147e-29
Spi1	-0.158332	0.000260468
Stk26	-0.158018	1.93178e-38
Emd	-0.157136	5.54485e-21
Nme2	-0.157013	4.83424e-18
Rhog	-0.156865	1.52312e-17
Slfn8	-0.15677	8.17817e-38
Ostf1	-0.156419	2.5513e-21
Set	-0.156389	6.03318e-21
Rbx1	-0.156113	1.46243e-35
Glipr2	-0.156036	1.3125e-12
Edf1	-0.155995	1.18178e-36
Grk6	-0.155967	1.70138e-28
Cd86	-0.155656	5.01551e-28
Mrpl57	-0.155613	2.41703e-22
Arpc5	-0.155321	2.08841e-33
Cd48	-0.154337	9.9607e-22
Gda	-0.154286	1.4301e-07
Tmem131l	-0.154156	2.75538e-34
Nop58	-0.154147	4.60309e-17
Rnaseh2c	-0.154134	2.41019e-26
Taldo1	-0.153774	4.48972e-13
Cd180	-0.153706	4.60148e-20
H2afj	-0.153234	1.09372e-34
Tmem179b	-0.152086	4.90466e-22
Anxa1	-0.151767	0.00500949
C5ar1	-0.151332	0.00904196
Unc93b1	-0.151194	2.57684e-13
Pla2g7	-0.151075	0.0489847
Sumo2	-0.151011	1.26516e-34
Gsr	-0.150587	6.17772e-06
Snrpd2	-0.150288	8.82721e-26
Mrpl54	-0.15	1.98637e-26
Eif3m	-0.14965	4.47885e-21
Gm35082	-0.149354	2.36503e-21
Hnrnpa1	-0.149255	5.46789e-19
Nt5c	-0.148796	7.02291e-23
Tomm20	-0.148748	1.25045e-30
Alkbh1	-0.148709	9.74784e-33
Eif3c	-0.148287	6.02508e-26
Tnfrsf1b	-0.148166	5.86191e-11
Lyn	-0.148013	3.12979e-08
Ndufs4	-0.147608	5.15064e-20
Mbnl1	-0.146617	1.19306e-22
Arhgap9	-0.1466	5.892e-20
Npm3	-0.14648	4.35416e-31
Ssh2	-0.146478	3.08703e-22
Ncl	-0.146083	1.13016e-21
Lrmp	-0.145996	1.68596e-24
Sms	-0.145739	4.05541e-27
Fam111a	-0.145325	4.74911e-19
Klk8	-0.145322	2.59558e-17
Gm11808	-0.145257	6.40614e-21
Svbp	-0.145128	5.52358e-15
Cblb	-0.144995	8.00316e-13
Abracl	-0.144931	2.25497e-29
Tsc22d4	-0.144662	7.30134e-23
Elf1	-0.144615	5.14857e-17
Spn	-0.143393	4.3878e-25
Rbis	-0.143321	2.3327e-13
Itgal	-0.142821	2.42768e-26
Sesn3	-0.142742	1.00146e-26
Cap1	-0.142723	1.73777e-15
Sec61g	-0.1424	4.77061e-31
AI662270	-0.142369	1.27579e-25
Mrps16	-0.142306	1.37504e-19
Mtdh	-0.141941	6.28417e-19
Gpx1	-0.141893	3.6108e-18
S100a11	-0.141634	1.63738e-09
Ssu72	-0.141025	9.56618e-23
Atp11b	-0.140418	1.99387e-16
Ipcef1	-0.14015	9.89087e-31
Snx2	-0.140087	1.11552e-12
Cebpz	-0.140063	2.26117e-23
Txndc9	-0.140022	7.95231e-20
Atg3	-0.139429	1.10553e-07
Cct2	-0.139406	1.9107e-19
Cd84	-0.139008	3.65459e-37
Bin2	-0.13835	4.18876e-33
Gm43305	-0.138327	1.11076e-19
Bbip1	-0.137766	6.71797e-22
Arpc5l	-0.137587	8.37059e-15
Ly9	-0.13746	1.62595e-32
Tmed5	-0.137326	3.06082e-13
Sash3	-0.137009	4.09907e-21
Eno1	-0.136661	7.4271e-19
Cyth4	-0.136632	1.81265e-20
Eif3i	-0.136602	4.16484e-19
Hmgb2	-0.136433	2.57587e-37
Trp53	-0.136329	1.1405e-23
Fam122a	-0.136255	1.09058e-12
Cybb	-0.136253	9.59155e-09
Kdm7a	-0.136235	2.38075e-09
Eif2s1	-0.135785	2.96543e-17
Dnajc9	-0.135692	1.95994e-19
A630001G21Rik	-0.135515	3.72136e-21
Llph	-0.135098	1.9222e-19
Dad1	-0.135029	1.99781e-20
Dapp1	-0.135015	5.08305e-16
Nfkb2	-0.134964	1.79916e-09
Atp6v1f	-0.134958	8.99755e-32
Filip1l	-0.134825	3.28247e-11
Plbd1	-0.134663	0.00152405
Map4k1	-0.134097	2.25507e-22
Metrnl	-0.133837	0.000320741
Gng5	-0.133724	2.10214e-43
Ifngr1	-0.133605	4.94403e-07
Cklf	-0.13329	8.75315e-25
Zbtb8os	-0.133204	2.58778e-18
Arpc4	-0.132998	2.46679e-24
Nol7	-0.132924	2.11226e-20
Cct3	-0.132885	3.26941e-11
Mrps18c	-0.13244	1.02637e-14
Cd24a	-0.13238	0.000201245
Fnbp1	-0.132327	1.80864e-17
Znrd1	-0.132256	8.44168e-18
Hist1h4h	-0.131669	2.58598e-17
Gpr132	-0.131496	6.54594e-44
Ppp4c	-0.131475	2.22487e-19
Cmah	-0.131189	4.63014e-45
B3gnt5	-0.131118	8.26629e-36
Mndal	-0.131113	4.05011e-21
Ikzf3	-0.131102	9.34638e-48
Gpsm3	-0.130934	4.80607e-34
Sp140	-0.130621	2.50441e-14
Ost4	-0.130517	1.48557e-29
Trim30a	-0.130404	1.75041e-10
Mak16	-0.130052	1.80804e-22
Ubl5	-0.130005	8.37111e-39
Chd3	-0.129689	5.44655e-15
Vasp	-0.129549	2.76766e-19
Celf2	-0.128918	2.79203e-40
Uchl3	-0.12865	3.55093e-22
Ifi206	-0.12744	2.66701e-25
Itprip	-0.127382	7.34299e-22
Lsm3	-0.127374	5.33098e-19
Kcnq1ot1	-0.127264	1.74841e-07
Rnf167	-0.127029	4.63164e-24
Cox5b	-0.12679	1.36909e-28
H2afy	-0.12679	6.45605e-23
Ptgs2	-0.12661	1.53803e-17
Stk4	-0.126537	5.85787e-26
Mrpl33	-0.126462	4.28584e-13
Nfam1	-0.126398	0.0215138
Vps4b	-0.126256	1.32487e-16
Chd4	-0.126246	1.57572e-21
Vars	-0.125915	1.99161e-19
Pxk	-0.125646	3.74854e-09
Aimp1	-0.125362	1.51254e-15
Eml4	-0.12524	1.60358e-13
Atp5f1	-0.125056	1.70416e-33
Bmyc	-0.124485	6.31046e-13
Ikbkb	-0.12441	3.86533e-09
Jarid2	-0.124197	1.32169e-15
Plaat3	-0.124021	1.47192e-12
Cox17	-0.124006	1.39992e-25
Ttc14	-0.123987	4.10399e-21
Atp6v0e	-0.123783	9.23147e-44
Pgap1	-0.123555	1.75748e-11
Srsf7	-0.123472	9.06491e-22
Bin1	-0.123102	3.54755e-16
Ndufa4	-0.12287	3.85722e-28
H2-DMb1	-0.122858	1.90599e-05
Ptk2b	-0.122546	5.16156e-22
Sorl1	-0.12254	1.35609e-24
Retreg1	-0.122221	9.56869e-15
Bzw1	-0.122161	1.26581e-18
Puf60	-0.121957	3.64467e-16
Myo1f	-0.121905	2.22359e-05
Rnase6	-0.121799	9.45464e-06
Park7	-0.121551	4.15012e-22
Dmac2	-0.1214	3.577e-18
Bzw2	-0.120911	1.18973e-13
Arl5c	-0.120875	4.31317e-24
BC031181	-0.120871	1.44452e-14
Snx5	-0.120761	2.07663e-06
Ucp2	-0.120734	1.27066e-38
Snu13	-0.120525	8.22859e-15
Eif3g	-0.120499	1.79233e-09
Plac8	-0.120262	0.0151865
Baz1a	-0.120216	2.60229e-14
Timm10b	-0.120067	1.41523e-15
Ifi204	-0.119722	0.0220206
Fmnl1	-0.119572	6.00556e-18
Prorsd1	-0.119321	5.04755e-08
Lsm6	-0.119	5.49776e-17
Adcy7	-0.11894	1.81209e-16
Dusp5	-0.118907	1.26797e-22
Kif21b	-0.118822	2.88437e-30
H2-M3	-0.118716	5.92562e-14
Blvrb	-0.118464	4.98094e-07
Ndufa13	-0.118444	5.01818e-27
Galnt11	-0.11844	1.18227e-15
Mrps21	-0.118163	2.81654e-23
Lsm7	-0.117699	1.78498e-13
Ndufb9	-0.117696	1.74215e-31
Clec4n	-0.117642	0.0168555
Tmem173	-0.117629	5.31069e-16
Nsmce1	-0.117585	1.33276e-13
Capza1	-0.117491	1.2627e-18
Dguok	-0.117227	4.75367e-12
Cox5a	-0.117083	5.54985e-28
Malt1	-0.117022	2.96268e-19
Senp7	-0.116903	4.62499e-12
Me2	-0.116782	2.28869e-18
Mrps24	-0.116709	1.66243e-13
Dbnl	-0.116663	1.07765e-14
Suclg1	-0.116448	1.39082e-15
Psmb5	-0.116357	1.16795e-16
Cntrl	-0.116253	3.27481e-18
Plcg2	-0.115783	1.3594e-12
Sys1	-0.115503	5.2575e-15
Ifi47	-0.1153	3.83614e-10
Tecr	-0.115171	5.66637e-11
Psma1	-0.115127	1.93595e-15
Nfkbie	-0.115095	3.60326e-18
Gimap5	-0.115042	5.67841e-15
Cdc40	-0.114899	5.09589e-14
Phf11b	-0.114871	2.87272e-19
Mafb	-0.114853	8.59714e-06
Lsm8	-0.114812	1.63212e-14
Evi2a	-0.114763	1.27428e-07
Nmi	-0.114708	1.83271e-11
Timm17b	-0.114557	9.68157e-19
March7	-0.114452	0.00562381
Rap2c	-0.11408	3.9072e-11
Utp3	-0.113928	9.06987e-14
Tmem123	-0.113751	2.76743e-05
Sf3b5	-0.113681	5.18061e-12
Fam104a	-0.113658	2.45378e-18
AB124611	-0.113609	4.55774e-21
Pts	-0.113604	4.3782e-12
Cd300lb	-0.113482	0.000670069
Paip2	-0.112988	8.93266e-14
Arhgef6	-0.112806	5.18496e-23
Atp5j	-0.112717	3.23108e-34
Tmem208	-0.112616	8.85036e-06
Bach2	-0.11256	8.34939e-14
Cox4i1	-0.112467	9.13717e-43
Ndufaf8	-0.112425	1.19853e-14
Tec	-0.112288	5.89562e-16
Lcp2	-0.11225	7.72976e-17
Irf7	-0.112234	0.000311294
Exosc8	-0.111983	1.15254e-14
Capza2	-0.11195	9.66032e-19
AI413582	-0.111868	8.11048e-09
Cox8a	-0.111836	4.72558e-37
Ftl1	-0.111772	6.07728e-16
Ndufa6	-0.111723	2.4502e-26
Rwdd1	-0.111587	6.2523e-06
Sri	-0.111574	3.11267e-22
Tbc1d1	-0.111561	7.95828e-23
Morc3	-0.111527	6.08958e-08
Clec2i	-0.111131	5.17885e-21
Trappc4	-0.111125	1.02716e-11
Card6	-0.111102	1.56086e-19
Ddx18	-0.111021	1.83891e-15
Zbp1	-0.11094	3.07337e-11
Rpp21	-0.110887	2.18309e-15
Eif4a1	-0.110797	8.95553e-17
Gabarap	-0.110698	1.94832e-13
Ell2	-0.110558	1.51152e-08
Irf2	-0.11048	7.36278e-24
Pik3cg	-0.110384	4.5152e-14
Tnik	-0.109994	6.89578e-13
H2-T22	-0.109799	1.69182e-16
Dnajc2	-0.109604	8.12091e-13
Snrpd1	-0.109442	3.00725e-12
Nckap1l	-0.10925	1.88903e-15
Klhl6	-0.109001	1.46919e-19
Pafah1b1	-0.108888	2.72189e-19
Thrap3	-0.108789	6.12222e-12
Lamtor2	-0.108607	1.27982e-23
Smc6	-0.108532	1.37884e-10
Mplkip	-0.108424	1.49876e-12
Use1	-0.108319	3.9037e-15
1810058I24Rik	-0.108036	9.58038e-08
Wdr89	-0.107973	4.57311e-20
Batf	-0.107862	5.36976e-10
Tcf20	-0.107858	1.77652e-15
Syf2	-0.107833	6.74696e-17
Adam8	-0.107768	8.36915e-05
Plcl2	-0.107733	1.13477e-16
Gm2000	-0.107705	3.56849e-15
Ppib	-0.107625	7.6134e-24
Ssbp1	-0.107593	7.19525e-17
Mien1	-0.107418	2.87813e-12
Arhgef18	-0.107159	3.77422e-14
Fbl	-0.107156	3.56629e-14
Nabp1	-0.106933	7.89127e-16
Ppp1cc	-0.106897	4.03924e-21
Dph3	-0.106785	1.85476e-08
Med30	-0.106306	1.24972e-14
Psip1	-0.106283	7.48874e-12
1110008P14Rik	-0.106199	1.65872e-08
D1Ertd622e	-0.106162	0.0036825
Clic1	-0.105886	3.41818e-35
D16Ertd472e	-0.105437	6.81152e-18
2300009A05Rik	-0.105327	2.41802e-09
Birc3	-0.105303	2.03066e-17
Ndfip1	-0.105073	1.18561e-13
Pde4b	-0.104983	1.56588e-20
Dipk1a	-0.104781	3.07437e-14
Gtpbp4	-0.10459	1.28504e-11
Ndufb4	-0.104439	1.8921e-18
Tfam	-0.10408	1.12788e-10
H2-T23	-0.104033	4.78647e-24
Stk38	-0.103498	1.15866e-09
Atp5j2	-0.103495	2.37353e-37
Ube2i	-0.10327	8.63542e-19
Cct5	-0.103218	4.21867e-16
Eif5a	-0.10315	4.77055e-20
Hdac1	-0.103115	1.06776e-09
Elf4	-0.103055	1.20215e-13
Cyld	-0.102881	3.11102e-14
Dennd1b	-0.102511	2.68846e-09
Mrpl23	-0.102324	2.35495e-18
Pgls	-0.102167	2.25577e-11
Ddx39	-0.101725	2.28128e-13
S100a10	-0.101594	1.90302e-12
Nhp2	-0.101559	1.04688e-11
Exosc5	-0.101244	1.31446e-10
Dclre1c	-0.101137	2.98297e-08
Gtf3c6	-0.100747	1.98021e-07
Hck	-0.100736	0.0106469
Wdfy4	-0.100235	4.89193e-12
Ifngr2	-0.100113	4.6531e-07
Gnl3	-0.100038	3.16177e-07
C1qbp	-0.100005	4.43539e-11
Zc3h15	-0.0999676	9.13087e-07
Lamtor4	-0.099948	2.87244e-13
Atp5h	-0.0996717	2.06051e-25
Supt16	-0.0994407	4.27501e-12
Mthfsl	-0.0992856	7.98745e-07
Zup1	-0.0991183	3.09652e-08
Rab43	-0.0991115	1.98036e-06
Prelid1	-0.0991082	5.29958e-17
Plgrkt	-0.0991038	1.03839e-06
Pnkp	-0.0987356	1.32689e-06
Nubp1	-0.0986567	2.06867e-17
Tlr2	-0.0985207	0.0142374
Rasa2	-0.0985041	4.0368e-17
Srp14	-0.0980831	2.865e-19
Mrps14	-0.0980539	4.31505e-12
Rp9	-0.0977295	1.98112e-13
Scamp2	-0.0975016	0.000128799
Ddx54	-0.097369	2.79751e-12
Elob	-0.097256	2.82171e-34
Myl12b	-0.0970823	3.2787e-32
Ndufb5	-0.096947	5.17718e-16
Zranb2	-0.0969326	2.76821e-14
Eif2s2	-0.096851	2.54081e-19
Cisd2	-0.0968356	1.43116e-07
Psmg4	-0.0967457	1.14119e-06
Kdm6b	-0.0965949	1.76041e-05
Ola1	-0.0965865	4.12232e-07
Ldha	-0.0965302	1.37063e-11
Fam107b	-0.0964552	3.60918e-21
Pik3cd	-0.0963869	3.71393e-17
Hint3	-0.0963847	6.32255e-07
Gtf2a2	-0.0963193	1.25666e-06
Fibp	-0.0963183	1.50439e-09
Ywhaz	-0.0959171	9.98888e-17
Eef1e1	-0.0958688	1.42958e-14
mt-Nd3	-0.0957871	1.56235e-12
Eif6	-0.0953365	3.49367e-11
Ptpn1	-0.095229	1.38227e-06
Def6	-0.0951991	1.21506e-16
Cox20	-0.0951552	3.20838e-06
BC005624	-0.0951423	2.65771e-11
Ppp1r18	-0.0950262	2.20686e-20
Tmem167	-0.0948472	1.76752e-13
Atp5l	-0.0942328	4.38188e-36
Gabarapl2	-0.0941169	9.0302e-15
Dhx36	-0.0940015	1.42549e-14
Gk	-0.0939971	1.1591e-06
Sra1	-0.0938684	4.23458e-12
Mrps5	-0.0938394	1.09969e-09
Khdrbs1	-0.0937442	5.72965e-10
Myo1e	-0.0936721	9.63061e-06
Cox6a1	-0.0932747	1.12049e-23
Wdr83os	-0.0932268	7.3922e-09
Cdc5l	-0.0932267	3.77012e-07
Mif4gd	-0.093205	1.21805e-09
Ly6e	-0.0931556	9.66478e-15
Uqcrfs1	-0.0928716	3.93463e-09
Lilra6	-0.0928128	0.000309901
Nsf	-0.0927237	9.02441e-06
Rasa3	-0.0927113	6.54263e-09
Psd4	-0.0925953	9.69995e-18
Snhg8	-0.0925733	1.98516e-06
Atp5d	-0.0924928	1.22499e-16
Mdh2	-0.0924554	2.54645e-09
Treml2	-0.0924425	7.10938e-23
Slc38a1	-0.092114	2.70327e-20
Rsbn1l	-0.0920639	5.42101e-12
Tank	-0.0919722	5.39487e-07
Taf15	-0.0917383	1.78562e-11
Napsa	-0.0913379	6.85579e-24
Ndufs8	-0.0911715	3.49434e-12
Impdh2	-0.091097	8.02701e-09
Slc25a5	-0.0910172	1.14336e-25
Fis1	-0.0910166	4.96895e-22
Slc25a11	-0.0910153	4.88833e-10
Ebna1bp2	-0.0910009	1.34914e-11
Hif1a	-0.0909877	1.163e-06
Sugt1	-0.0909655	1.23122e-05
Fam204a	-0.0907868	9.80128e-13
Ist1	-0.0905308	4.33042e-05
Med21	-0.0904092	3.31655e-06
Cript	-0.0903657	2.06054e-12
Dgkd	-0.090098	1.23631e-13
Ccdc107	-0.0900507	3.01774e-05
Sumo1	-0.0899419	9.32707e-12
Etnk1	-0.0891824	1.84044e-07
Gtf2b	-0.0889412	2.07564e-07
Ndufb7	-0.0888816	1.00196e-23
Psmb3	-0.0887393	8.2561e-19
Chmp2a	-0.0886433	2.73969e-14
Eapp	-0.0884526	4.65622e-08
Lat2	-0.0882726	9.07068e-09
Mrps15	-0.0880917	2.39478e-10
Pde3b	-0.0880507	1.91746e-13
Tbrg1	-0.0879476	0.000289401
Fbxl12	-0.0878875	6.89919e-13
Ero1lb	-0.0878694	2.03254e-10
Sin3b	-0.0877849	9.70822e-12
Rap1b	-0.0873788	2.15578e-20
Lsm5	-0.0871957	8.59934e-12
Ranbp1	-0.0871781	2.46348e-08
Mob3a	-0.0871522	6.12024e-10
N4bp2l1	-0.0869472	8.46984e-07
Ugcg	-0.0867643	0.000281184
Ccdc88c	-0.0865944	1.34403e-16
Cox16	-0.0864638	4.27894e-10
Ccm2	-0.0863531	1.92534e-14
Hypk	-0.0862675	9.4776e-06
Ndufb1-ps	-0.08625	1.36593e-26
Med7	-0.0862431	6.10421e-06
Crlf2	-0.0860863	0.00272604
Ccnd3	-0.0860501	1.37792e-09
Iigp1	-0.0859484	2.37302e-12
Ptpre	-0.0859181	9.36612e-05
Ptp4a3	-0.0858409	1.10279e-18
Actr2	-0.0858283	3.70433e-15
Zcchc7	-0.085729	2.06653e-13
Exosc3	-0.0856623	7.15385e-10
Acadl	-0.0855845	0.000471489
Tmem160	-0.0855096	1.82739e-10
Arrb2	-0.0852989	2.33224e-09
Cmc1	-0.0851861	2.09532e-06
G3bp1	-0.0851144	2.25897e-10
Mitd1	-0.0850823	8.73713e-06
Nuak2	-0.0850759	1.66793e-14
Pigx	-0.084711	5.43505e-07
Slc2a3	-0.0844986	4.41375e-05
Rpf1	-0.0844778	4.37355e-09
Adamts1	-0.0844342	5.14284e-40
Ndufa7	-0.0842584	3.36232e-25
Eif1a	-0.0841956	2.38624e-05
Hlx	-0.083753	0.000296218
Cstf3	-0.0836831	8.7887e-08
Acyp1	-0.0836712	2.76858e-07
Timm23	-0.0836179	1.33151e-09
0610030E20Rik	-0.0835552	4.32707e-09
Rchy1	-0.0833707	2.89154e-11
Ing5	-0.0833687	7.73632e-09
Gng10	-0.0833288	1.56189e-11
Inpp5d	-0.0831964	0.000587378
Psmb2	-0.0831515	6.51441e-07
Traf1	-0.0831271	2.25734e-23
Fgfr1op2	-0.0830804	1.18618e-08
Pfdn6	-0.0829972	0.0011408
Cdkn1a	-0.0829857	1.92531e-22
Isg20	-0.0829764	4.86102e-12
Sla	-0.0829619	3.97656e-14
Lbr	-0.0829451	1.32944e-12
Tomm22	-0.0829359	3.37789e-13
Commd4	-0.0828476	4.43314e-07
Tmem71	-0.0827232	4.5632e-08
Polr2l	-0.0826654	5.04349e-07
Hspb11	-0.0826649	4.87458e-06
Dnajc19	-0.0826576	8.02384e-09
Aurkaip1	-0.0825523	5.49554e-09
Pabpn1	-0.0824643	4.83524e-13
Polr2h	-0.0824275	3.31775e-08
Aldoa	-0.0823201	2.03192e-19
Hnrnpa2b1	-0.0823126	1.17333e-23
Ndufa1	-0.0822226	4.50638e-20
Esyt1	-0.081885	6.51211e-07
Psmb10	-0.0817849	1.77536e-10
Rflnb	-0.0813878	4.89074e-05
Cops5	-0.0813375	1.16126e-06
Chfr	-0.0811349	8.16561e-11
Nasp	-0.0807246	1.41567e-05
Eed	-0.0803509	2.06008e-06
Slc25a3	-0.0803359	6.08905e-21
Atp5k	-0.0802389	2.64328e-12
Trim12c	-0.0802219	1.05761e-15
Vrk1	-0.0802196	2.34142e-08
Msn	-0.080187	5.47962e-25
Ndufb6	-0.0801783	0.00986981
Pag1	-0.0801755	9.78857e-16
Cetn2	-0.0801649	2.1316e-08
Chrac1	-0.0800219	1.66173e-07
Mrps34	-0.0799606	0.00070268
Atic	-0.0799294	2.22222e-12
Rsrc1	-0.079855	2.26929e-07
Psma7	-0.0796538	2.56854e-20
2510002D24Rik	-0.079548	3.18293e-06
Cdc42	-0.0794513	1.4401e-32
Ppp1ca	-0.0793168	1.84395e-28
Rnaset2a	-0.079274	2.68231e-05
Phyh	-0.0791739	0.0277565
Vps13a	-0.0791544	3.30473e-07
Selenoh	-0.0791446	2.79373e-06
Pcbd2	-0.0790122	1.65199e-06
Cdc42se2	-0.0790076	0.00151313
Mgat4a	-0.0789589	3.15325e-08
Fdx2	-0.0788973	0.000756226
Fmc1	-0.0788766	0.00234139
Fcf1	-0.0785788	1.50041e-05
Letm2	-0.0785734	7.10847e-13
Sp3os	-0.078351	5.72257e-08
Snrpc	-0.0782872	7.46449e-06
Prr13	-0.0781299	8.46894e-05
Nsd3	-0.0780724	7.38606e-13
Cstb	-0.0777832	4.28354e-06
Ppil4	-0.077653	3.17868e-06
Arl6ip1	-0.0775985	6.24498e-34
Gripap1	-0.0775715	3.69699e-07
Dmac1	-0.0773822	0.00116414
Tap1	-0.077268	1.33238e-07
Rabgap1l	-0.0772079	3.16791e-05
Fam173a	-0.0771284	3.64488e-05
Ndufb3	-0.0770778	1.34144e-12
Sem1	-0.0769897	6.79743e-36
Rab4b	-0.0769716	8.34717e-11
Fchsd2	-0.0769234	0.000824746
Bri3bp	-0.0767775	7.69737e-08
Spg21	-0.0765984	1.00998e-06
Iqgap2	-0.0764648	1.63951e-06
Arf6	-0.0760272	9.51463e-08
Prpf6	-0.0759843	5.41587e-07
Ypel3	-0.0759263	5.07263e-12
Arf5	-0.0759256	2.33252e-23
Nfkbib	-0.0754593	0.000650694
B3gnt2	-0.0753378	0.00049873
Casp8	-0.0753291	1.05336e-09
Gspt1	-0.075236	4.56728e-09
Immp1l	-0.0751673	5.88069e-05
Hspa14	-0.0751337	1.17266e-05
Tigd2	-0.075129	4.92942e-09
Pkig	-0.0750839	0.0234765
Mrpl41	-0.075042	8.42982e-05
Bcor	-0.074988	9.66569e-06
Rnf34	-0.0749431	4.93448e-06
Snx6	-0.0749358	0.000151918
Ctcf	-0.0748862	1.92705e-11
Akna	-0.0748459	6.89169e-20
Pip4k2a	-0.0748116	0.000171557
Mrpl18	-0.0746299	3.55437e-05
Relb	-0.0746224	0.0305066
Nrd1	-0.0744679	8.78086e-07
Rnf138	-0.0743826	2.84063e-07
Wdr43	-0.0743266	3.34948e-10
Isca2	-0.0743013	3.32648e-06
Lonp2	-0.0742445	3.88105e-05
B9d2	-0.074103	0.0132656
Txn2	-0.0740607	2.24791e-06
Crybg1	-0.0739711	6.90599e-07
Sf3a3	-0.0737486	8.00809e-09
Erh	-0.0737433	1.60862e-05
Nom1	-0.0736261	0.0216346
Cox14	-0.0735647	1.88514e-09
H2-D1	-0.0735102	8.77636e-23
Pik3ap1	-0.0732038	6.69081e-10
Ndufb11	-0.0731216	1.59982e-20
Lrrfip1	-0.0730506	3.87466e-09
Atp8b4	-0.0730237	6.89178e-07
Myo1g	-0.0726278	1.11243e-06
Igtp	-0.0726155	0.000482665
Mia2	-0.072594	0.000522465
Zfp830	-0.072592	4.44847e-07
Ablim1	-0.0725829	5.68837e-15
Ddx27	-0.0724566	2.9351e-05
Aim2	-0.0724449	3.38742e-06
Vav1	-0.0722897	4.25933e-08
Psmd4	-0.0722105	1.44201e-12
Ptbp3	-0.0721691	3.92941e-14
Znrd2	-0.0720481	2.03246e-05
Cenpa	-0.0720276	7.0478e-08
Pitpna	-0.0719559	1.52773e-09
Mrpl19	-0.0718426	1.8665e-06
Dtymk	-0.0717359	0.000301948
Gm2a	-0.0717261	2.11393e-05
Pak1ip1	-0.0716335	5.54675e-07
Nrros	-0.0715276	0.000358443
Dtd1	-0.0714941	0.000779219
Dhx8	-0.0714366	1.83978e-08
Gadd45gip1	-0.0713976	0.000362124
Psmd14	-0.0712824	4.90341e-07
Atp5c1	-0.0712822	3.56955e-23
Mrto4	-0.0712188	5.93152e-07
Ndufaf3	-0.0711057	0.00864032
Mybbp1a	-0.0710658	2.75794e-05
Ngdn	-0.0710252	0.0063736
Polr2j	-0.0710078	3.17367e-08
Esd	-0.0709589	0.000435366
AI504432	-0.0706387	7.64376e-11
Irgm1	-0.0705711	0.00367178
Hexb	-0.0699301	0.0307253
Soat1	-0.0698051	0.0363914
Psmc4	-0.0697929	0.00290872
Nudt21	-0.0697191	2.35425e-08
Usp3	-0.069706	0.00205798
Bcas2	-0.0696519	6.43102e-06
H2afv	-0.0695571	6.98855e-09
Madd	-0.0693055	4.9323e-14
Akr1b3	-0.0692603	0.00044311
Cyp4f18	-0.0691314	0.00127138
Klf13	-0.0691096	4.04673e-06
Mphosph10	-0.069023	0.000189923
Arid4a	-0.068929	6.29359e-10
D10Wsu102e	-0.0687788	0.0045759
Capzb	-0.0686439	1.37248e-21
Atp6v0b	-0.0684692	6.30373e-11
Mdh1	-0.0684146	0.000204623
Dpm3	-0.0683397	4.51763e-07
Crtc3	-0.0682889	1.48319e-07
Erg28	-0.0680763	3.52074e-11
Bcap29	-0.068058	3.96789e-05
Nfe2l2	-0.0680343	0.0359592
Copb1	-0.0680296	0.000234118
Mrpl36	-0.0680214	5.21695e-05
Adprh	-0.0679479	3.4318e-07
N4bp2	-0.0678989	1.93781e-05
Camk1d	-0.067637	7.87764e-05
Bcap31	-0.0673259	2.92077e-05
Rbbp4	-0.0672182	4.49276e-10
Ramac	-0.0671261	0.025478
Smim14	-0.0670406	2.05197e-06
Ttc32	-0.0669016	0.000482364
Oas3	-0.066882	2.39234e-06
Fgfr1op	-0.0667319	1.30851e-05
Cd244a	-0.0666812	0.0308579
Dusp11	-0.0665624	2.75955e-08
Tm2d1	-0.0665502	0.00716667
Cct8	-0.0665045	1.36493e-09
Bin3	-0.0664806	0.000415863
Rbm39	-0.0663087	4.30254e-24
Ndufv2	-0.0662132	0.00110532
Chchd1	-0.0661937	4.72389e-08
Cbx1	-0.066179	0.000135093
Gmip	-0.0660462	1.3988e-12
Brk1	-0.0659979	3.76027e-20
Larp7	-0.0659938	4.02377e-06
Cycs	-0.0659553	0.000113044
Ppil3	-0.0657467	0.000148397
Lsm1	-0.0656203	0.000113556
Cirbp	-0.0654159	2.79714e-09
Tasor2	-0.0654148	7.2231e-06
Twistnb	-0.06534	0.000194254
Mrpl21	-0.0653148	3.02358e-06
Akap13	-0.0652871	1.87638e-25
Sec11a	-0.0652631	7.387e-05
Mob1a	-0.0652464	9.30011e-06
Irf5	-0.06524	0.000561451
4632427E13Rik	-0.0652163	3.06877e-05
Bcl6	-0.0651941	0.000166273
Rbm5	-0.0650856	3.57353e-18
Tada3	-0.0648991	0.0123956
Otulinl	-0.064883	0.000957878
Mrpl11	-0.0648777	0.00101287
Fam174a	-0.0648513	0.047651
Epb41l4aos	-0.0646466	3.21184e-05
Zfand6	-0.0644546	1.40789e-05
Spcs2	-0.0643054	1.05626e-13
Trappc2l	-0.0642074	0.0220412
Fam172a	-0.0640582	1.25911e-07
Ifi208	-0.0640419	4.82716e-07
Txndc16	-0.0640123	0.0127915
Noc2l	-0.0639224	0.000357255
Zfp869	-0.063917	3.71144e-08
Wipf1	-0.0638722	8.14721e-08
Srpk2	-0.0638554	4.67793e-12
Ddx42	-0.0638152	0.000366223
Ptpn2	-0.0637671	0.00216028
Ino80b	-0.0637042	0.0111971
Nol11	-0.06369	0.0012161
Naa10	-0.0635496	5.85629e-05
Snhg12	-0.0633859	0.00509695
mt-Co2	-0.0632285	1.52162e-10
Sarnp	-0.0632152	2.64016e-08
Sft2d1	-0.0632122	0.000687145
Smarca5	-0.063196	3.05992e-10
Clta	-0.0631704	7.04617e-35
Slc7a11	-0.0630643	0.028596
Washc3	-0.0630587	4.96572e-06
2310039H08Rik	-0.0630032	9.54135e-06
Aqr	-0.0627507	1.931e-06
Unc50	-0.0625777	9.20075e-06
Pstpip1	-0.0625193	1.73472e-14
Chd1	-0.0624345	2.79974e-06
Rpl9-ps6	-0.0624235	4.9669e-10
Fam133b	-0.0620658	0.000219781
Rpa3	-0.0617234	0.0186307
Asnsd1	-0.0616114	0.000359475
Cmpk1	-0.0615883	9.30855e-05
Pdcd6	-0.06136	0.00026294
Snrnp40	-0.0613565	2.52799e-05
Fam162a	-0.0612721	0.0218036
Tmem126a	-0.0610962	0.00066297
March1	-0.061022	0.0194774
Zfp706	-0.0608934	2.23544e-12
1110059E24Rik	-0.0608595	0.00273676
Srsf10	-0.0604766	6.77954e-08
Tcea1	-0.0603807	3.26428e-09
Nol12	-0.0601791	3.79762e-06
Scand1	-0.0598164	0.00262558
Nolc1	-0.0597156	0.0141567
Utp23	-0.0596759	0.00598425
Jaml	-0.0596698	1.13814e-09
Zmat5	-0.0593258	5.09507e-06
Ccndbp1	-0.0592631	5.01414e-05
1810037I17Rik	-0.0592501	8.56772e-12
Atp6v1d	-0.0592356	9.76615e-05
Gng2	-0.059215	0.000140512
Atp5md	-0.0590763	3.94482e-18
Pgk1	-0.0589812	1.5206e-05
Snf8	-0.0587126	1.16826e-06
Ctnnbl1	-0.0586365	8.35137e-06
Rock1	-0.0585457	2.17967e-15
Kxd1	-0.058293	0.000198482
Tuba4a	-0.0582265	0.000155888
Rbmxl1	-0.0581449	2.72183e-05
Smim27	-0.0581106	0.00032093
Ddx46	-0.0580665	1.59923e-08
U2surp	-0.0580106	4.42829e-15
Hnrnpc	-0.0579741	1.10911e-16
Tbca	-0.0578573	1.49618e-13
Taok3	-0.0577907	0.000321485
Gdi2	-0.0576335	1.38211e-06
2410006H16Rik	-0.057593	5.13848e-10
Med11	-0.0575419	5.33274e-05
Slc2a1	-0.0573928	0.00473804
9930111J21Rik2	-0.0572628	3.21342e-15
Sfxn1	-0.0572039	2.81018e-05
Mthfs	-0.057163	0.00551006
Pop7	-0.0569197	0.000208379
Tmem156	-0.0568815	6.21269e-05
Mbp	-0.0567719	4.32631e-13
Strbp	-0.0567335	0.000592282
Hmgn1	-0.0566346	0.046638
Gramd1a	-0.0565983	0.00150777
Cyth1	-0.0565423	9.89958e-07
Atp1b3	-0.0564163	0.000170006
2310009A05Rik	-0.0563922	0.0278066
Babam2	-0.0563828	0.00146898
Setx	-0.0563356	4.06818e-08
Ndufs7	-0.0562634	1.18791e-05
Man2b1	-0.0561335	0.000107137
Dnajc8	-0.0561294	1.12121e-16
Orai1	-0.0558418	0.00425981
Nono	-0.0556831	5.7084e-06
Dnajb6	-0.0556766	7.75213e-06
Rbm27	-0.0556415	1.39388e-05
Gar1	-0.0555447	0.0225985
Ccdc174	-0.0553854	0.000901463
C87436	-0.0553844	0.020651
Exoc3	-0.0553214	8.87874e-08
Ak2	-0.0551017	9.50673e-06
Chd2	-0.0550445	1.77918e-05
Exosc1	-0.0548968	0.000119445
Mrps33	-0.0547728	6.11354e-05
Ube2b	-0.0547613	1.24493e-11
Nsmce4a	-0.0547296	0.000176998
Slc50a1	-0.0546834	0.00223724
Esco1	-0.0545912	1.55454e-05
Dnajc7	-0.0544159	1.97624e-05
Emc6	-0.0544015	0.000499163
H2afx	-0.0543775	0.00937341
Smc3	-0.0543602	4.98751e-05
Rfx7	-0.0542696	3.29555e-06
Sdad1	-0.0542331	0.000300771
Dctn4	-0.0541833	0.0120569
Cwf19l2	-0.0540194	0.000379592
Elmo1	-0.0538079	1.21526e-09
Mrpl22	-0.0537321	5.84962e-05
S100a6	-0.0536703	6.9844e-10
Krit1	-0.0536394	1.84064e-07
Psma3	-0.0535986	2.29959e-13
Prrc2c	-0.0535566	2.85934e-20
Magoh	-0.0535064	0.00180757
mt-Co1	-0.0534209	0.000777292
Mrpl58	-0.0533735	0.0215534
Sdhb	-0.0531775	0.000316424
Phb2	-0.0531683	5.34893e-05
Ddx23	-0.0530295	1.37081e-06
Dnaja2	-0.0528209	7.04469e-10
Dhps	-0.0526509	0.00648843
Pnn	-0.0526205	0.000237122
Selenos	-0.0525222	0.0393309
Spata13	-0.0524533	6.191e-12
Stk24	-0.0523947	0.0247327
Ppie	-0.0523916	2.76771e-06
Nars	-0.0523864	0.00979915
Snrpa1	-0.0523089	0.00217319
Cox7a2	-0.0521697	1.3915e-23
Wbp11	-0.0520645	0.000196324
Zc3h12a	-0.0520548	1.50044e-05
Akirin1	-0.0519921	0.0139398
Dkc1	-0.0519823	3.34611e-05
Arrdc1	-0.0519195	0.0280614
Kin	-0.0518542	0.00041793
Idnk	-0.0515793	0.0371301
G3bp2	-0.0515701	1.89021e-05
Pfdn4	-0.0515175	0.0336011
Tpm4	-0.0514718	2.42924e-11
0610010K14Rik	-0.0513267	0.000108657
Zfp646	-0.0511239	7.43727e-06
Pdcd11	-0.051044	0.000736978
2210016F16Rik	-0.0509252	0.00376094
Evi2	-0.0508647	0.0195307
Mfsd4a	-0.0508131	6.1232e-05
Gabpb2	-0.0507406	0.00366915
Il18rap	-0.05067	0.00536464
Wdr1	-0.0506017	2.99282e-06
Cfap97	-0.05045	2.96537e-05
Lyrm2	-0.0503394	0.00158902
Mtif2	-0.0500844	0.000536757
Usp14	-0.0500807	0.0395934
Mrpl43	-0.0500691	0.00137837
Dap3	-0.0500486	0.00350283
Virma	-0.049868	0.00835579
Smim4	-0.0498586	1.32157e-07
Gon4l	-0.049841	1.92272e-06
Utp18	-0.0497767	2.99517e-06
Avl9	-0.0495627	1.41259e-06
Inpp5f	-0.0494316	0.0064506
Gtf2f1	-0.0492471	0.0221494
Snrnp200	-0.0490754	0.0121455
Ndufv3	-0.0490474	4.41781e-10
Lactb	-0.0490435	0.00202968
Lamtor1	-0.0490431	0.00201214
Gm17018	-0.0489006	0.0226212
Rnps1	-0.0488918	0.0124749
Pfdn2	-0.0488056	0.00136996
Mtpn	-0.0487324	6.07053e-06
Sh3bp1	-0.0486955	0.00572492
Pet100	-0.0485425	5.57694e-07
Ndufb10	-0.0484947	4.44525e-10
Eny2	-0.0481163	0.0325037
Yeats4	-0.0480848	7.44018e-05
Eloc	-0.0479573	3.5865e-08
Wdr33	-0.0473616	2.63004e-07
Mdp1	-0.0471899	0.00074602
Rcsd1	-0.0470274	4.58011e-14
Mea1	-0.0468603	0.00190021
Uqcrq	-0.046619	3.48396e-13
Prmt1	-0.0465755	0.00218787
Stim1	-0.0464641	1.12773e-05
Actr10	-0.0464641	0.0260299
Cdc37	-0.0462561	2.04867e-10
Prpf40a	-0.0461153	3.54069e-08
Ostc	-0.045979	1.95037e-08
Dnmt1	-0.0458892	2.95697e-07
Cwc22	-0.0457947	1.73623e-07
Mff	-0.0455917	0.0198973
Psma4	-0.0455877	0.00306869
Ccz1	-0.0455512	0.0109205
Atf7ip	-0.0454711	3.29843e-09
Ankrd12	-0.0454015	4.46848e-09
Mrps26	-0.0451506	0.0436894
Lars	-0.0450506	0.00735899
Snw1	-0.0449517	0.00302436
Rtraf	-0.0448357	1.69342e-06
Vapa	-0.0447789	2.26697e-05
Ddx41	-0.0444408	1.89169e-08
Crem	-0.0442943	3.78753e-14
Bcl3	-0.0440519	6.63189e-06
Rbm28	-0.0439767	0.000148281
Mast3	-0.0439267	0.000202156
Riok1	-0.0436533	0.042359
Ndufa2	-0.0435206	9.35066e-21
Mob4	-0.0431583	0.0169873
Cd47	-0.0431535	1.41654e-20
Kdm2b	-0.0430901	0.00198448
Clint1	-0.0429999	8.62778e-10
Cnot3	-0.0426274	5.14246e-05
Ccdc12	-0.0423556	7.42006e-10
Ep300	-0.0420129	0.00143197
Wac	-0.0418541	0.048455
Tmem50a	-0.0416733	2.71975e-16
Ankrd49	-0.0413247	0.000313841
1110004F10Rik	-0.0412738	5.50307e-05
Ahcyl2	-0.0412381	0.00205018
Esf1	-0.0409263	0.0393657
Smarcd1	-0.0408437	0.0106401
Ndufb2	-0.0406654	0.0160191
Ten1	-0.0401824	0.000147852
Rfc2	-0.0399077	0.0265712
Med28	-0.0395183	1.0261e-07
Ppig	-0.0395041	2.97401e-09
Ube2s	-0.0394353	7.23984e-05
Sdhaf4	-0.0390066	0.00442772
Bax	-0.0389332	2.18291e-07
Prkcd	-0.0387449	0.0008886
Gm16286	-0.0381396	0.0495011
Cwc15	-0.0381217	0.000116099
Chd7	-0.0379042	3.41484e-13
Acin1	-0.0377481	3.46373e-06
Pcsk7	-0.0375613	0.0482695
Stag2	-0.037475	2.92489e-09
Polr2k	-0.0371845	0.00107738
Psmc2	-0.0371474	0.00202446
Mdn1	-0.0370386	0.000107301
Papola	-0.0370225	0.00328579
B2m	-0.0369748	1.27196e-13
Api5	-0.0369692	0.00773758
Tomm5	-0.0369379	0.0291485
Polr2f	-0.0366531	0.0468743
Eif4a3	-0.0363439	0.0108928
Utp14a	-0.0362762	0.00139716
Pde7a	-0.0362513	0.00442247
Lyst	-0.0360707	0.00406268
Runx1	-0.0359168	7.27801e-10
Krtcap2	-0.0358883	2.35845e-10
Eif1b	-0.0354219	0.00389977
Ciao2a	-0.0352987	0.000260881
Map2k2	-0.035252	0.000677312
Ddx5	-0.0351686	4.8018e-32
Rfc1	-0.0350762	0.00334745
Arpp19	-0.0350145	7.43482e-13
Ndufab1	-0.0347396	2.68445e-05
Gpbp1	-0.0343451	3.39687e-07
Mysm1	-0.0341185	2.39565e-05
Rrp1	-0.0340934	0.000640758
Thumpd3	-0.0339257	0.0213309
Ndufs5	-0.0338358	3.46072e-07
Grk2	-0.0334924	5.17235e-12
Zrsr2	-0.0334708	5.95955e-05
Diaph1	-0.0334183	1.13575e-05
Arid1a	-0.0331704	5.0712e-05
Higd2a	-0.0331646	5.77866e-05
Srp9	-0.0327377	7.0157e-16
Atp5g3	-0.032674	8.68141e-09
Stag1	-0.0324984	0.0464094
C1d	-0.0322513	0.0207215
Ube2d2a	-0.031818	1.191e-09
Cox6c	-0.0313238	9.54403e-32
Exosc7	-0.0311272	0.000101984
Hint1	-0.0309069	2.59913e-21
Calm2	-0.0308358	2.85618e-17
Sipa1	-0.030754	4.33344e-09
Ltv1	-0.0306294	0.000100577
Bod1l	-0.0301702	2.25525e-05
Nedd8	-0.0299615	1.31166e-18
Slc11a1	-0.0296735	0.0221185
Chchd3	-0.0294977	0.000681424
Ube2d3	-0.0294384	1.03583e-19
Rbbp7	-0.0293628	0.000509652
Chchd2	-0.029017	6.53363e-36
Rabac1	-0.029007	5.85498e-18
Mkrn1	-0.0287132	0.00132038
Tram1	-0.0285163	0.000131811
Eif4b	-0.0283927	0.0198769
Zbtb1	-0.0279721	0.017978
Cbl	-0.0278225	0.0114786
Ap2s1	-0.0277693	3.92277e-05
mt-Nd1	-0.0277498	9.13705e-05
Mpc2	-0.0276895	0.00331949
Pkm	-0.0274787	2.05906e-06
Dusp2	-0.0271696	1.16695e-26
Cpsf2	-0.027148	0.00264983
Spag7	-0.0263432	0.0457777
Erp29	-0.0263013	4.36972e-09
Rnpc3	-0.0262974	0.03089
Ddx50	-0.0262718	6.23337e-06
Rasgrp2	-0.0261754	8.62287e-15
Hectd1	-0.0257789	8.59533e-09
Atox1	-0.0252625	0.00497549
Fubp1	-0.0252172	3.58245e-06
Skp1a	-0.0251111	4.14962e-05
Tomm6	-0.0245453	1.31167e-21
Spcs1	-0.0240019	2.11177e-08
Tut7	-0.0239291	1.53795e-05
Polr2g	-0.0233049	0.00100616
Rbm8a	-0.0230977	9.13389e-06
Rtf1	-0.0227575	0.0200383
Scaf11	-0.0224715	1.80241e-06
Rnf111	-0.0221388	0.00013159
Calm1	-0.0221125	8.57723e-24
Romo1	-0.0216866	2.86947e-09
Kri1	-0.0212374	0.0112866
Aprt	-0.0205875	1.11935e-11
Il17ra	-0.0205863	0.000164318
Ppm1g	-0.0199711	0.000135977
Atp6v1g1	-0.0192721	5.25013e-14
Hnrnpm	-0.0190794	0.000656902
Chic2	-0.0188146	0.00202296
Gpi1	-0.0187733	1.19443e-08
Ndufb8	-0.0187312	1.26659e-05
Hltf	-0.0184903	0.0132427
Psmd8	-0.0184672	9.35373e-10
Hnrnpa3	-0.0176418	2.87922e-05
Ssb	-0.0174523	2.38227e-10
Psmb6	-0.0165324	0.000152091
Ctsh	-0.0164731	6.38647e-07
Asxl2	-0.016204	0.0461911
Dnaja1	-0.0161983	2.03198e-08
Tnfrsf1a	-0.0159694	0.0312197
Ttc7	-0.0158892	5.20173e-06
Psmb4	-0.0158802	3.21109e-07
Cbx3	-0.0156164	0.0063956
Chmp4b	-0.0153271	0.0187668
Ppp1r12a	-0.0148327	0.0132645
Ubap2l	-0.0147408	1.05616e-05
Ankrd44	-0.0146288	7.44041e-10
Taf7	-0.0143415	0.0329542
Prpf8	-0.0133985	0.0047182
Ndufc1	-0.0133692	4.19976e-06
Anp32e	-0.0129956	0.000210657
Tmem234	-0.012795	1.10364e-06
Rlf	-0.0122975	0.000400713
Sf3b1	-0.0117847	7.92109e-13
Atp5a1	-0.0109493	3.16612e-13
Cdk12	-0.0108715	1.54165e-05
Lsm12	-0.0102682	5.06669e-07
Ufc1	-0.00921248	0.0204706
Pomp	-0.00856156	4.06799e-09
Suz12	-0.00822552	0.0273032
Cyb5r4	-0.00797347	0.0483738
Clk1	-0.00784792	1.1838e-10
Smc1a	-0.00770084	6.80958e-09
Hp1bp3	-0.00705891	5.6248e-05
Tnrc6b	-0.00701445	1.74096e-09
Bri3	-0.00652313	5.55483e-06
Zfp292	-0.00585615	2.54334e-06
Ube2l3	-0.00557808	1.8581e-06
Cct4	-0.0053973	0.000318922
Ndufs6	-0.00494638	0.0417738
Myh9	-0.00466365	2.53564e-06
Usp15	-0.00370175	0.000533213
Csnk2a1	-0.00358842	1.7587e-09
Eef2	-0.00334118	1.34098e-21
Birc6	-0.00228661	2.77317e-06
Top1	-0.00188249	8.34938e-08
Sept7	-0.00185905	2.9672e-18
Pbrm1	-0.00176558	1.58248e-05
Mrpl20	-0.00169322	0.0136372
Pdcd5	-0.00126174	0.0339371
Tmed2	-0.000651107	2.03805e-06
Ndufa8	-0.000493929	1.14819e-05
Ndufa11	-0.000420848	8.79832e-05
Cnbp	-0.000282968	4.37257e-18
Clec2d	-0.0002645	6.25259e-79

## Sheet: COLON Fixed vs Fresh UP
gene	avg_log2FC	p_val_adj
Gm26917	2.53843	0
Rps2	1.79753	0
H2afj	1.48399	0
Igha	1.34175	0
Rps28	1.28881	0
Rps29	1.18139	0
Wfdc2	1.13087	0
Rpl35	1.08399	0
Rpl36	1.07892	0
Mt1	1.06166	1.13219e-235
Rpl38	1.0574	0
Rpl37	1.05681	0
Rpl39	1.05066	0
mt-Nd3	1.05026	0
Rps26	1.03723	0
Rps3a1	1.02612	0
Gpx2	1.0179	2.31275e-223
Timp3	1.01616	2.64696e-81
mt-Nd4l	1.01496	0
Chchd10	1.00045	6.28638e-260
Clca3b	0.999813	2.5357e-192
Hmgb2	0.995244	1.09055e-170
Jchain	0.95501	3.73757e-149
Atp5k	0.939337	8.42489e-266
mt-Nd6	0.933641	2.09271e-179
Atpif1	0.931662	4.80012e-275
Gstm1	0.92989	1.97362e-195
Uqcr10	0.893622	0
Cox6c	0.878516	7.41974e-276
Rps17	0.873367	0
Ifitm2	0.871098	2.03116e-152
Ltbp4	0.867863	1.7408e-74
mt-Atp8	0.863161	1.43501e-241
Gas5	0.862124	1.84789e-183
Rps21	0.839584	0
Rpl37a	0.835846	0
Csrp2	0.818075	1.21168e-182
Rpl6	0.793656	5.84617e-244
Ndufc1	0.77654	3.45173e-154
Uqcr11	0.775314	1.14928e-197
Cyc1	0.763797	3.30061e-168
Ptma	0.74753	5.19776e-169
Rpl26	0.744613	1.34955e-296
Sult1a1	0.744264	9.68469e-142
Mgst1	0.743713	1.44757e-144
Rps8	0.739731	0
Pycard	0.723572	6.94385e-149
Atp5g1	0.712403	1.61172e-159
Rpl31	0.709747	8.40823e-192
Rpl36a	0.705654	1.05526e-180
Cox5a	0.699102	4.87829e-128
Rps27	0.698906	2.50094e-285
Col3a1	0.695546	2.44766e-82
mt-Nd5	0.688809	1.34403e-304
Rps18	0.676401	3.20807e-259
Ppia	0.675683	2.52457e-195
Ptms	0.672516	3.13022e-115
Rpl13	0.667514	7.91746e-281
Rpl24	0.660892	7.11491e-218
Snhg18	0.653686	7.03735e-119
Cox7c	0.64357	1.70739e-181
Tomm7	0.632475	8.37785e-121
Tstd1	0.631372	1.02176e-117
Cox7b	0.629977	1.05169e-123
mt-Co3	0.628222	0
Pgls	0.627659	1.73089e-127
Prdx1	0.627394	1.93184e-110
Rbm3	0.62542	7.15187e-110
Ndufab1	0.624725	4.64481e-102
Rpl28	0.624426	1.2159e-210
Atp5md	0.622302	5.51543e-96
Rplp1	0.620256	0
Rps15a	0.618609	5.24626e-229
Rps12	0.617857	4.53792e-260
Cst3	0.612352	1.52029e-48
Rpl34	0.611686	4.2734e-201
Ndufa4	0.605865	5.75332e-100
S100a11	0.604912	3.29603e-112
Rpl22	0.604665	3.44326e-163
Rpl41	0.598181	1.83311e-221
Ifitm3	0.595722	5.65053e-68
Rps27l	0.586341	1.84107e-101
Aadac	0.5847	2.01439e-183
Gm10076	0.582756	9.66318e-91
Rps15	0.578685	6.43273e-215
Tmem258	0.572726	6.27102e-90
Slc12a2	0.568267	3.11447e-65
Hmgb1	0.565746	3.8068e-79
Rpl27a	0.563393	2.31336e-213
Mrpl52	0.561971	9.56179e-95
Nrp2	0.560133	1.74969e-64
Tomm20	0.558635	6.42899e-101
Rpl32	0.557917	2.86291e-192
Rplp0	0.556623	9.69028e-164
Nucks1	0.55369	2.25627e-84
Rpl15	0.550793	2.97425e-138
Smim6	0.550473	7.13845e-95
Ndufa7	0.546706	5.98013e-87
Rps27a	0.544936	2.1565e-206
Uqcrc1	0.544323	1.53582e-83
Zfas1	0.54395	1.15183e-95
Rplp2	0.54381	1.02161e-186
Cox7a2	0.542866	1.93142e-90
Rpl12	0.535316	1.51465e-178
Cd81	0.530379	3.09071e-65
Stmn1	0.529947	1.56079e-79
Ndufb1-ps	0.525945	2.25805e-75
Rpn1	0.523137	2.91296e-67
Hint1	0.521896	1.19109e-106
Anapc13	0.519036	9.00415e-76
Snrpf	0.518491	2.30387e-81
Oit1	0.51836	3.2529e-175
Nol7	0.517499	4.79052e-95
Mrps24	0.516495	3.97527e-113
Rpl36al	0.514958	8.92065e-100
Rps4x	0.509294	6.80904e-183
Atp5j2	0.506251	1.98356e-90
Fgfbp1	0.503094	3.64675e-79
Atp5g3	0.501488	2.73704e-86
Rpl35a	0.500549	4.48381e-178
Sec61g	0.498935	3.4807e-69
Cox4i1	0.497748	1.3523e-146
2410006H16Rik	0.494802	9.66848e-89
Snrpd2	0.494565	9.44268e-73
Snhg3	0.493923	5.07359e-163
Snrpg	0.492405	1.79031e-79
Bola3	0.491258	2.62785e-93
mt-Nd1	0.48912	0
Rpl23	0.488409	4.79951e-193
Itgb1	0.487598	3.18758e-48
Rpsa	0.485506	4.43866e-152
Tmem176b	0.48415	1.50994e-71
Pcbp2	0.483934	2.90379e-72
Gng11	0.482875	1.43535e-39
Tspan8	0.481157	1.74586e-75
Sema4g	0.479427	1.38368e-56
mt-Cytb	0.478766	0
Ranbp1	0.475022	6.19317e-66
Rps23	0.473766	5.0655e-165
Ddx39b	0.472541	2.91063e-71
Tomm5	0.471481	1.77304e-67
Ndufa3	0.47092	5.18947e-57
Snhg1	0.469963	6.44368e-88
Krt19	0.466166	2.25788e-112
Ndufs6	0.46331	3.96774e-62
Ndufa2	0.461037	1.38781e-67
Fmc1	0.460437	7.04488e-68
Scd2	0.460051	2.45436e-108
Uba52	0.45836	1.869e-65
Cox8a	0.458224	9.4473e-91
Rpl14	0.458066	1.96771e-114
Gas6	0.456436	3.1503e-53
Igkc	0.454226	0
Serbp1	0.453933	4.57442e-70
Sox4	0.452568	1.35978e-62
Uqcrq	0.451692	1.82753e-64
Hmgn1	0.450431	1.72958e-68
Mrpl57	0.446596	8.42856e-59
Tshz2	0.445609	8.87762e-43
Rps14	0.443615	9.69621e-159
Eef1b2	0.442404	4.15596e-79
Uqcrh	0.441772	1.92358e-95
Ociad2	0.438797	4.03573e-49
Rpn2	0.434892	2.03421e-43
Cldn7	0.431009	1.63705e-104
Rpl30	0.429031	9.98093e-158
Utrn	0.42516	4.09647e-30
Rpl10a	0.424412	1.20749e-109
Hnrnpa1	0.424306	1.46757e-60
Sypl	0.423776	9.26813e-45
Nr2f2	0.422938	1.26823e-28
Ndufa5	0.422796	1.82939e-52
Rpl23a	0.422257	1.77925e-101
Rpl22l1	0.421892	1.30768e-86
Ppib	0.420876	4.20395e-57
Cd177	0.42075	4.67162e-49
Epb41l4aos	0.419771	3.68053e-82
Sem1	0.418806	1.90834e-50
Rps19	0.418684	9.65503e-179
Rpl11	0.416189	1.05194e-118
Glul	0.415003	2.63575e-52
Aqp4	0.414488	1.37441e-110
Rps11	0.413865	8.11158e-132
Pdap1	0.413391	1.319e-53
Gstm2	0.412347	2.2636e-61
Cbr3	0.412107	2.00504e-112
Car2	0.41157	9.18269e-96
H2afv	0.411307	3.94145e-50
Aplp2	0.408347	7.4055e-23
Ndufb2	0.406891	1.55327e-47
Atxn7l3b	0.404151	2.73381e-57
Snhg8	0.404006	3.48603e-69
Rpl3	0.401102	5.42954e-80
Taf1d	0.399115	5.50986e-50
Rpl7a	0.398558	4.08298e-69
Atp5a1	0.396799	5.21682e-59
Ttr	0.396765	1.69914e-53
Uqcrfs1	0.393154	4.54661e-49
Ndufc2	0.393079	3.57474e-47
Tecr	0.390943	1.43544e-45
Rack1	0.389649	4.052e-90
Nme2	0.388918	8.74661e-76
Cox7a1	0.388135	6.50388e-31
Atp5mpl	0.387405	4.26239e-44
Fads2	0.386675	4.03141e-43
Ndufs2	0.386531	1.34847e-43
Hoxa11os	0.385769	3.05809e-42
Ube2c	0.382597	5.77485e-48
Rpl4	0.379679	3.24157e-60
Tkt	0.376881	4.0631e-39
Romo1	0.376791	1.26113e-36
Mgat4b	0.376216	6.06303e-56
Ppp1r1b	0.376035	2.41199e-44
Hao2	0.375841	2.5047e-94
Dbi	0.372809	1.61166e-45
Tspo	0.37275	1.7156e-39
Fahd1	0.372531	3.01979e-63
Suclg1	0.372444	1.50742e-43
Pdcd4	0.371627	4.52841e-45
Noxo1	0.371028	5.93441e-46
Aopep	0.369865	6.65448e-33
Calml4	0.364018	1.8707e-37
Tmem176a	0.363625	1.67262e-43
Atp5e	0.362536	1.54527e-57
Ndufa10	0.362328	2.30858e-38
Micos10	0.361935	1.35496e-31
Ssr4	0.361419	4.00603e-44
Tmem14c	0.359962	7.08496e-31
Hoxa7	0.359777	4.73957e-45
Tpm1	0.359704	9.90327e-34
Ndufb11	0.35854	1.5368e-40
P4hb	0.357886	1.25495e-28
Kcne3	0.35572	1.17501e-37
Ndufb5	0.354734	1.64399e-36
Mrpl23	0.351888	3.81561e-47
Emc6	0.351876	7.7529e-54
Slc6a14	0.351811	5.19106e-43
Nop10	0.351486	1.76265e-40
Acsm3	0.350361	3.60311e-37
Cd9	0.350231	5.44312e-44
Ndufa12	0.348614	2.32057e-30
Pdzk1ip1	0.347544	1.31217e-24
Cldn2	0.346536	1.01158e-50
Rps9	0.346441	3.91612e-119
Psap	0.344974	7.96974e-21
Tceal9	0.344341	8.20783e-36
Rpl21	0.342769	4.14185e-109
Mif	0.342429	1.1954e-35
Sh3bgrl3	0.341305	4.31118e-31
Rpl10	0.341108	1.28104e-58
Ece1	0.340786	9.39328e-16
Uqcc2	0.339291	8.01439e-36
Rpl29	0.337465	2.80326e-64
Zcrb1	0.336771	1.78217e-41
Plp2	0.336438	1.3951e-40
Itga6	0.33558	1.2142e-26
Eef1a1	0.33551	3.37471e-111
Hexb	0.334975	7.01789e-23
Mmp14	0.334835	4.54985e-34
Pcbp1	0.334685	7.61284e-35
Hadh	0.333052	4.86099e-37
Banf1	0.33281	7.01715e-43
Atp5c1	0.332627	3.60158e-37
Ndufb3	0.331327	6.82267e-32
Rps25	0.330074	3.82935e-74
Mlec	0.329832	4.01647e-33
Phlda1	0.328665	1.16207e-38
Tmco1	0.328654	3.73064e-30
Aoc1	0.327777	2.11414e-22
Pdcd5	0.326413	9.64763e-35
Nfib	0.324587	4.05005e-18
H3f3b	0.323546	3.32005e-54
Ccdc34	0.322557	2.11058e-28
Acat1	0.322354	1.06251e-36
Atp5b	0.321502	2.03118e-44
Dpm3	0.320768	3.94552e-32
Ctsd	0.320483	1.48871e-13
Gm53	0.320454	2.4532e-48
Cftr	0.320044	4.60334e-32
Mrps34	0.319847	5.03815e-55
Pop5	0.319494	1.80705e-57
H2afz	0.31927	5.78949e-25
Nans	0.319199	4.46443e-37
Vim	0.317169	7.70934e-25
Idh2	0.316574	5.5259e-39
Rpl8	0.316435	2.26064e-94
Wls	0.316352	2.7036e-25
Lsm5	0.315198	8.8552e-34
Cyb5r3	0.314129	3.49753e-21
Mindy1	0.313212	2.25599e-34
Rps20	0.312785	2.93523e-119
Nsa2	0.311923	2.2405e-35
Hmgcs2	0.311741	8.99535e-65
Gm15401	0.310988	4.16516e-20
Cd63	0.310748	4.27781e-36
Mrpl33	0.310439	2.31121e-28
H13	0.310126	1.74896e-24
Mrpl21	0.309965	8.96013e-29
AI506816	0.30966	9.67227e-33
Atp5o	0.309025	6.42693e-35
Cox5b	0.30804	2.76202e-26
Gmds	0.307278	5.8399e-32
Atp5l	0.306853	1.02713e-36
Cyp2c68	0.306655	1.83796e-37
Tomm6	0.305517	5.0473e-31
Ccnd2	0.304736	2.46079e-50
Ndufaf8	0.303601	7.19337e-27
Emc10	0.303414	4.19986e-23
Tufm	0.301756	2.56686e-29
Sdhb	0.301743	2.14224e-24
Acss2	0.301569	5.83428e-39
Gsdmc3	0.30146	2.83596e-22
Ddost	0.301153	8.97932e-21
H1f0	0.300828	3.9829e-25
Mrps14	0.300227	4.28377e-31
Tmem147	0.300051	5.26762e-31
Tmem97	0.30003	9.80927e-34
Prdx2	0.298852	3.62702e-25
Echs1	0.298148	1.1735e-28
Cela1	0.296434	3.57737e-35
Plbd1	0.295954	3.67876e-27
Snrpe	0.295505	6.56628e-32
Pccb	0.295172	9.10359e-26
Rps5	0.29491	2.35093e-62
Idh3g	0.294327	1.70728e-27
Pfn1	0.293926	1.62393e-36
Clta	0.293817	4.40291e-27
Myb	0.292812	2.10354e-31
Gfer	0.291545	2.25252e-47
Rps7	0.291489	1.75388e-109
Bsg	0.291225	1.3839e-38
Rps13	0.291128	4.79002e-115
Cops9	0.291008	4.42511e-25
Ndufb10	0.290819	1.00292e-27
Fkbp1a	0.290777	4.15002e-18
Rpl5	0.29044	1.42517e-80
Cks2	0.289992	3.16316e-22
Sox9	0.289188	9.73004e-30
Anapc5	0.28868	3.42778e-24
Laptm4a	0.288418	5.08825e-14
Naca	0.288128	1.3789e-36
Ndufs8	0.287509	8.67535e-25
Prdx4	0.287498	4.24291e-37
Slc25a39	0.286243	1.03688e-21
Nme1	0.286051	1.2188e-28
Fxyd3	0.2853	4.7141e-41
Fdx1	0.284976	3.25338e-56
Acads	0.284788	1.54804e-22
Gsn	0.284382	7.73592e-10
Rps10	0.283565	1.67712e-93
Srsf3	0.283513	2.68113e-36
Mtln	0.282863	1.17476e-29
Ndufv1	0.281892	3.0043e-22
Rps3	0.280926	1.51595e-53
mt-Atp6	0.279726	6.67202e-134
Tubb5	0.279279	1.09675e-25
Atp2a3	0.27778	7.18697e-19
Ran	0.277505	2.35008e-32
Atraid	0.276739	4.08835e-21
Ptprk	0.276529	4.22525e-22
Snu13	0.276432	5.26908e-27
Ncl	0.275208	2.25702e-44
Eif3f	0.274747	4.54956e-32
Calm2	0.274532	6.35997e-28
Serf1	0.27448	6.06934e-33
Top2a	0.273304	1.6748e-38
Atox1	0.273091	1.92226e-17
Utp11	0.273041	2.62259e-25
Aldh1l1	0.271301	3.21188e-28
Adcy6	0.271248	5.06309e-24
Npm1	0.269409	9.42967e-39
Srsf2	0.269124	1.88171e-28
Actn1	0.268973	3.1987e-21
Selenos	0.268531	4.57426e-17
Mrps5	0.268377	1.12315e-35
AY036118	0.267827	2.84957e-12
Llph	0.267278	1.26208e-26
Ddrgk1	0.267157	5.41728e-16
Tmem205	0.266755	6.26602e-25
Erg28	0.266614	2.53467e-26
Mettl26	0.266108	3.92566e-21
Ccnd1	0.265888	1.59449e-16
Ppa2	0.265638	7.88904e-32
Nfix	0.265616	1.33615e-22
Ssbp1	0.265518	7.84664e-33
Rps27rt	0.265429	5.72917e-37
Pebp1	0.264104	8.68911e-24
Rps16	0.263384	6.14595e-108
Canx	0.263276	5.32739e-19
Psma7	0.263129	2.2094e-22
Guca2a	0.263089	2.70205e-61
Nhp2	0.262155	4.68941e-32
Gsto1	0.261807	2.15467e-23
Sdhd	0.26	5.69686e-21
Hnrnpab	0.259225	3.96633e-22
Mdh2	0.258333	7.16639e-18
Sec11a	0.257868	1.02093e-18
Emp2	0.2577	9.48512e-33
Tmem223	0.257408	1.38039e-23
Rpl7	0.257036	6.66866e-56
Colgalt1	0.256786	2.55782e-22
Slc5a8	0.256489	1.66892e-25
Suclg2	0.25644	3.49174e-20
Gm2000	0.255678	4.14051e-37
Atp5g2	0.255005	2.96025e-39
Rpl27	0.254518	3.26831e-49
Serhl	0.254325	2.5283e-18
L1cam	0.254253	1.21124e-25
U2af1	0.25364	5.83224e-21
Cd320	0.253371	3.78113e-37
S100a16	0.25271	1.09063e-16
Myadm	0.252376	2.56482e-12
Sh2d4a	0.252058	9.54636e-19
Cox7a2l	0.251889	8.45564e-26
Foxd2os	0.251782	1.66644e-32
Ywhae	0.251298	1.10427e-19
Cenpf	0.251237	2.23369e-38
Marcks	0.251227	1.53829e-10
Rnf186	0.2507	4.87622e-22
Akr7a5	0.25053	8.1951e-34
Snhg4	0.250361	2.77998e-39
Cluh	0.249671	1.83456e-24
Lsm4	0.247959	2.15814e-27
Utp20	0.247599	5.70524e-25
Tbca	0.247586	7.62962e-21
Cisd3	0.247535	1.58921e-17
Nedd4	0.247042	7.79225e-13
Micos13	0.246866	7.38613e-26
Akr1c19	0.246551	1.03758e-18
Mrpl12	0.246107	2.93454e-20
Mcee	0.245809	4.46855e-19
Sdc1	0.245019	3.0581e-09
Tcea3	0.24489	2.29134e-22
Slirp	0.244312	4.07432e-19
Grn	0.24398	1.16017e-07
Odc1	0.24392	1.72663e-19
Gsdmc4	0.243517	2.16607e-78
Klf7	0.243112	5.12411e-07
Irf2bp2	0.243049	4.31091e-22
Ndufa13	0.243026	2.4581e-19
Ssr2	0.242803	4.23395e-17
Rpl9	0.242565	1.07379e-52
Casd1	0.242446	1.37108e-13
Krtcap3	0.242231	2.17571e-14
Lsm7	0.242225	9.77253e-33
Rangrf	0.241561	3.29438e-30
Hnrnpd	0.241393	9.77383e-27
Ndufa11	0.241364	2.67664e-17
Hsd17b10	0.241261	1.86106e-19
Mki67	0.241028	4.00828e-37
Phb2	0.240784	2.03029e-19
Tmem30b	0.238594	4.00319e-12
Hspa9	0.238157	1.06797e-18
Ldlr	0.238151	4.10875e-13
mt-Nd2	0.237544	9.07416e-108
Hacd1	0.236876	1.42031e-25
Rps24	0.236771	2.54674e-179
Thbs4	0.236329	1.16524e-14
Mecom	0.236237	9.78789e-18
Prdx3	0.235973	6.97261e-27
Mecr	0.234817	8.04823e-19
Calu	0.234473	1.38301e-09
Higd2a	0.234355	1.79838e-16
Pfdn1	0.234105	2.05268e-16
Smim7	0.233679	2.16989e-15
Pafah1b3	0.233281	1.92352e-19
Sema5a	0.232969	1.95976e-15
Rpl18	0.232588	4.14567e-43
Comt	0.232383	1.06035e-16
Mrpl48	0.231168	5.36048e-21
Ccdc107	0.23107	1.19056e-13
Hmgb3	0.230734	2.82379e-34
Churc1	0.230613	1.78627e-19
Aig1	0.23019	5.42485e-16
Pdia4	0.229062	1.25617e-14
Nmt1	0.228986	1.49779e-19
2610001J05Rik	0.228819	1.3369e-19
Mrpl42	0.228449	1.61207e-16
Gsdmc2	0.227947	8.27429e-24
Nfia	0.225996	2.15477e-13
Ndufa9	0.225904	2.44154e-16
Degs2	0.225399	8.70036e-12
Ppa1	0.224787	1.70956e-20
Nxpe2	0.22475	1.57117e-29
Prnp	0.224658	2.21681e-05
Arglu1	0.224098	1.85825e-20
Glud1	0.223782	2.5026e-11
Psmb2	0.223656	1.35123e-14
Rab5if	0.22365	5.21722e-12
Fundc2	0.223598	7.68546e-22
Ube2s	0.222861	8.44845e-20
Ywhah	0.222167	6.38011e-11
Anxa5	0.222036	7.60612e-09
Cisd2	0.221561	4.88332e-19
Polr2i	0.221322	3.02663e-18
Mrps15	0.22108	1.28017e-27
Eif3i	0.220783	1.24277e-17
Sri	0.220118	1.01032e-13
Ktn1	0.219891	1.98733e-12
Adh1	0.219261	2.15197e-29
Prpf19	0.218924	6.8496e-15
Polr2f	0.217164	9.66042e-15
Serinc2	0.216606	2.23449e-16
Elovl1	0.216483	4.52811e-13
Thoc7	0.215743	1.78074e-15
Hagh	0.215374	1.29208e-18
Mrpl36	0.215282	4.79373e-17
Mydgf	0.215006	4.34837e-10
Il17rc	0.214813	5.63156e-14
Cct5	0.21411	1.95845e-16
1110038B12Rik	0.213833	6.25194e-16
Clcn2	0.213493	2.97598e-06
Aimp1	0.213196	4.63845e-16
Ptges3	0.212865	9.511e-14
Rpp21	0.212614	1.96226e-22
Metap2	0.212444	5.33789e-15
Tcf4	0.210947	0.00122629
Ceacam10	0.210924	6.62582e-16
Aldob	0.210821	2.35031e-15
Ubl5	0.210193	1.79886e-11
Nt5c	0.20904	3.54918e-16
Eif5a	0.207999	2.73323e-12
Atp1a1	0.207927	5.3545e-24
Mrfap1	0.207836	4.01775e-14
Gpr89	0.20773	1.34657e-10
Rbbp7	0.207302	7.83831e-15
Cox6a1	0.206882	1.59839e-15
Cldn15	0.206611	2.80108e-16
Trim2	0.206407	8.5331e-13
Ndrg2	0.20632	3.31983e-09
Bdh1	0.206103	6.59141e-16
C1qbp	0.204821	6.58599e-22
Ndufb7	0.204706	1.13064e-11
Psmb3	0.204604	7.28263e-11
mt-Co1	0.204492	4.95302e-96
Eif3e	0.204043	1.01079e-20
Drap1	0.203659	2.89362e-12
Ctse	0.203645	4.60782e-14
Dtymk	0.203507	6.61944e-19
Idh3a	0.203291	2.83624e-13
Lsr	0.203121	4.52658e-11
Tfrc	0.203087	2.01038e-13
Mrpl11	0.202747	1.2412e-12
Gstm5	0.202514	2.89952e-11
Hjurp	0.202324	9.20452e-08
Dap3	0.201927	1.05758e-14
Hexa	0.201893	1.32663e-06
Tm9sf1	0.201658	1.62172e-09
Fuom	0.201437	7.20673e-10
Acaa2	0.201205	1.03877e-12
Hspd1	0.200683	2.54212e-30
Mrpl54	0.200409	8.1518e-13
Mrpl30	0.199972	3.52676e-11
Gadd45gip1	0.199678	7.69606e-19
Hint2	0.199625	2.36473e-08
Tsen34	0.199541	8.79202e-17
Rexo2	0.199363	1.22078e-14
Mrpl35	0.199272	9.00946e-15
Timm13	0.199236	2.35349e-16
Mrps28	0.198224	2.04472e-17
Tmem256	0.198204	3.35156e-09
Mprip	0.197968	1.28223e-06
Fh1	0.197547	1.90909e-12
Ndufs3	0.196818	4.70608e-10
Fau	0.196778	2.30368e-48
Kdelr1	0.196733	6.66954e-06
Anp32b	0.196095	7.9155e-20
Gtf2h5	0.195621	1.49307e-17
Naa10	0.195327	7.07684e-18
Pcyt2	0.195008	2.45046e-08
Clybl	0.194863	5.22582e-20
Slc35a1	0.19451	8.21611e-09
Tcp1	0.194285	2.49927e-12
Naxe	0.19426	6.75819e-14
Gpx1	0.194141	1.59695e-18
Psmb4	0.193813	1.46656e-09
Slc6a6	0.1938	2.15232e-15
Commd1	0.193361	8.18331e-13
Sf3b5	0.193347	1.56025e-14
Gm11808	0.19308	1.40909e-18
Tcn2	0.19264	5.92553e-07
Smim24	0.19242	9.75967e-09
Tm9sf4	0.191796	7.58962e-11
Ciao2a	0.191777	3.68838e-14
Ybx3	0.191545	1.95047e-12
Ndufs5	0.190646	4.12267e-18
Timm44	0.19034	4.61692e-13
Wdr43	0.189689	2.5406e-23
Cops7a	0.189436	3.32312e-16
Eef1g	0.189346	2.61587e-18
Akr1b3	0.189071	1.85628e-21
Slc35g1	0.188814	3.68328e-07
St3gal6	0.187996	1.10161e-08
Pdia6	0.187328	6.09017e-12
Alyref	0.186982	2.35619e-21
Naa38	0.186903	5.57293e-15
Ywhaq	0.186857	1.87402e-10
Aldh1b1	0.186566	4.68904e-12
Immt	0.186553	1.53013e-07
Magoh	0.186066	2.94454e-13
2810004N23Rik	0.185613	2.5339e-17
Acly	0.185519	8.96908e-09
Ndufb4	0.184762	1.2046e-07
Cstb	0.184238	1.55347e-07
Agpat5	0.184147	3.22121e-09
Impdh2	0.183014	4.26633e-17
Set	0.182978	6.84519e-17
Cct2	0.18291	1.16034e-14
Tmem208	0.182907	4.13757e-06
Fdps	0.18275	2.37284e-09
Tm2d2	0.182646	1.81437e-05
Sqle	0.182645	9.50933e-06
Eci1	0.182597	1.43946e-18
Ssr3	0.182514	0.00260252
Nagk	0.181945	1.60901e-12
Rpa3	0.18121	9.85776e-15
Slc35a3	0.181041	4.64179e-10
Ppp1r9a	0.180803	1.71495e-14
Eif3m	0.180633	8.66841e-15
Coq7	0.180562	9.77575e-12
Tm9sf3	0.180441	2.01877e-06
Cth	0.18032	6.40812e-13
Lrpap1	0.179926	3.03344e-07
Vdac1	0.179668	1.4157e-08
Rwdd1	0.178955	1.62341e-11
Ccs	0.178517	1.7319e-12
Rnase4	0.178472	0.00045788
Mrps35	0.17836	2.17455e-14
Aldh2	0.17821	4.88186e-14
Bola1	0.178159	2.27497e-10
Fdft1	0.177884	1.4306e-07
Pa2g4	0.177805	1.78604e-11
Sorbs2	0.177618	2.21841e-07
Stt3a	0.17732	6.78832e-07
Sec61b	0.177048	6.02525e-32
Hes1	0.176743	0.000741469
Dhrs7	0.176687	6.37291e-11
Pcbd1	0.176434	1.88988e-13
Serpinb6a	0.175932	4.4298e-09
Thap4	0.175239	8.41503e-13
Eif3d	0.174346	3.16762e-14
Stard10	0.173867	9.8454e-16
Lbr	0.173333	7.6871e-14
Nudc	0.17265	2.43158e-09
Eef2	0.172593	6.45637e-21
Pgd	0.17159	2.48354e-07
Cenpx	0.171534	6.75283e-12
Vsig10	0.171203	0.00145854
Sptssa	0.170962	2.70676e-08
Hsd11b2	0.170222	1.837e-15
Uqcc3	0.169727	5.46445e-09
Fkbp4	0.169704	1.17091e-13
Paics	0.16963	6.09033e-12
Wdr61	0.16932	2.51407e-08
Park7	0.169216	1.74435e-15
Bcap31	0.169107	9.57425e-06
Psma4	0.16888	3.8023e-06
Hoxb9	0.167954	1.40111e-11
Samm50	0.167833	6.65264e-09
Idh3b	0.167682	5.25055e-11
Blmh	0.167636	1.07258e-07
Mybbp1a	0.166615	4.18604e-15
Ifi27l2b	0.166615	1.33119e-11
1110004F10Rik	0.166427	1.09622e-11
Klf5	0.165892	4.84164e-12
Slc44a3	0.165595	2.74878e-12
Ptov1	0.165385	7.99466e-07
Fam173a	0.165036	1.13791e-05
Dazap1	0.165031	3.22251e-07
Nop58	0.164839	3.67536e-15
Cdk4	0.164684	1.66621e-15
Pttg1	0.164394	9.06965e-11
Hes6	0.164328	5.97583e-11
Bzw2	0.163727	2.56491e-15
Glo1	0.163547	3.09265e-05
Nfu1	0.163415	2.31684e-10
Spg7	0.163356	0.000428454
Rtraf	0.162962	1.13318e-06
Dnajc15	0.162759	1.10234e-07
Krt8	0.162429	3.4982e-29
Sytl1	0.162108	5.73434e-08
Parl	0.161437	2.2512e-12
Tm2d3	0.160893	1.08862e-05
Rpl17	0.160591	3.86774e-38
Zfhx3	0.160343	0.00161931
Mtx1	0.159751	1.76115e-10
Wdr83os	0.159728	3.40243e-07
Nudt19	0.159505	1.86254e-09
Arf4	0.159408	3.89893e-06
Cct7	0.158928	9.0394e-10
Hdgf	0.158369	3.54399e-10
Rpl18a	0.158355	1.31226e-52
Mmadhc	0.158262	9.27789e-07
Klf10	0.15803	4.27479e-05
Smim10l1	0.157149	9.05895e-05
Ndufb6	0.15705	3.90397e-05
Pycrl	0.156931	3.76067e-10
Ss18l2	0.156347	3.26504e-07
Eif1ax	0.156217	6.59057e-07
Iars2	0.156129	2.55596e-07
Dad1	0.155696	8.03506e-13
Ndufb8	0.155238	4.72576e-19
Eny2	0.154321	3.86368e-10
Cmc1	0.154241	1.2489e-05
Atp5d	0.154007	9.51069e-19
Ssrp1	0.153479	4.27004e-09
Ybx1	0.153456	5.31491e-12
Dpy30	0.153241	5.04746e-07
Mrpl58	0.153163	7.13694e-08
Mtdh	0.152401	3.35402e-08
Brd9	0.151917	0.000472319
Ssr1	0.151863	0.0130511
Ddt	0.151254	4.6719e-06
Eif3b	0.151077	0.000103965
Pigt	0.15083	0.00367877
Spcs1	0.150819	0.000310528
Srrm1	0.150023	3.32089e-08
Mrpl28	0.149517	6.05299e-05
Cenpb	0.149175	3.28695e-05
Aco2	0.148867	0.00143626
Tmed10	0.148787	0.00213912
Ebp	0.148511	0.00278892
Rps6	0.14851	4.25681e-50
Hspe1	0.148308	5.73258e-47
Smim22	0.148224	3.90322e-05
Cebpzos	0.148215	1.42928e-08
Hoxa9	0.14684	5.32396e-08
Ndufaf2	0.146747	6.67422e-06
Selenof	0.146724	0.0395086
Nfe2l1	0.146627	0.0387623
Ddx1	0.146547	9.43404e-08
Hnrnph1	0.146264	1.10737e-06
Ppp5c	0.145966	5.93672e-05
Polr2h	0.145509	1.73947e-10
Polr2e	0.145112	8.18766e-08
Timm8a1	0.144699	7.18611e-13
Zbtb38	0.144334	2.65112e-09
Denr	0.14412	4.50462e-08
Nedd8	0.143133	5.47786e-09
Cct4	0.14303	1.62441e-08
Limk2	0.142978	0.000139179
Mrps17	0.142795	1.6868e-07
Srsf6	0.142786	6.84509e-11
Dcxr	0.142638	5.79239e-08
Npm3	0.142247	1.31712e-15
Mid1ip1	0.141611	3.19333e-07
Gucy2c	0.140987	0.00353746
Trap1	0.140703	2.06928e-10
Hmgn5	0.140561	2.8848e-07
Ostc	0.140234	0.00483443
Tmed9	0.140205	0.000271176
Gstt2	0.140079	3.26295e-07
Mrps36	0.140078	1.41626e-05
Hsd17b12	0.139639	0.00556453
Rab25	0.139637	2.96238e-08
Trim28	0.139452	4.17389e-07
Ndufb9	0.139392	7.00762e-10
Mrps18a	0.139353	0.000833947
Sdhc	0.139233	0.000253901
Eif4a1	0.138953	4.72576e-06
Cpq	0.138681	0.00103605
Ewsr1	0.138677	1.18177e-08
Naxd	0.138451	1.61684e-06
Snrpa	0.137431	1.07118e-06
Rpl9-ps6	0.137229	8.98868e-09
Hadha	0.13702	1.44998e-05
Tcf7l1	0.13688	0.000101974
Mrpl2	0.136769	1.0812e-06
Cox16	0.136601	2.21286e-05
Pgap2	0.136552	1.03507e-05
Psmg4	0.136438	1.04341e-09
Snrpd1	0.136388	1.59149e-09
Eef1d	0.135184	7.30481e-13
Creb3l1	0.13517	4.15767e-12
Agpat2	0.134919	0.000776011
Lad1	0.134351	2.3695e-06
Rbx1	0.134282	2.06891e-05
Yif1a	0.134169	0.000714168
Sfxn1	0.134147	4.18513e-08
Mrps12	0.134098	0.00638016
Eif2s3x	0.133953	0.000136623
Nars	0.133204	0.00601059
Exosc7	0.132644	4.68642e-07
Ndufs7	0.13175	1.70782e-06
Hnrnpk	0.131651	1.12628e-06
Knop1	0.131569	8.02218e-09
Dnajc2	0.131167	3.157e-10
Sod1	0.131126	2.26429e-05
Psmd7	0.131099	1.38189e-06
Rpl19	0.130727	1.30712e-45
Gss	0.130675	3.12565e-06
Rnps1	0.130503	1.08277e-14
Psmd6	0.130304	0.00019185
Gsr	0.13002	0.000901597
Cmc2	0.130018	3.83755e-07
Mapkap1	0.129985	3.55653e-05
Mgat4c	0.129721	6.5989e-13
Lrig3	0.129703	0.0005894
Stub1	0.129455	3.5291e-06
Nfe2l2	0.129084	0.00748114
Fbl	0.128845	2.40457e-08
Mrpl51	0.128604	7.06644e-05
Ufc1	0.12843	0.000660436
Ost4	0.128319	0.00463981
2310039H08Rik	0.127588	9.74e-05
Pigyl	0.127491	1.5366e-05
Ndufa8	0.127335	0.00329466
Qdpr	0.127272	8.81599e-05
Sucla2	0.127264	6.19956e-06
Hsp90ab1	0.127204	4.83954e-25
Pdha1	0.12677	0.00119504
Trappc1	0.126505	0.024135
Psmc3	0.126407	3.76426e-05
Dctpp1	0.126301	0.00451897
Rex1bd	0.126002	0.0132715
Srp19	0.125546	2.38317e-05
Zfp106	0.125129	2.32359e-07
Pdhb	0.124442	5.23462e-05
Ddx54	0.124327	4.00081e-08
Hibadh	0.123587	0.0246737
Spcs3	0.12341	0.0435648
Hsp90b1	0.123323	4.43831e-17
Tcim	0.123072	3.95292e-07
Alg5	0.123013	0.0011819
Srek1ip1	0.121652	0.000420731
Pts	0.121591	1.82291e-09
Nono	0.121203	3.16215e-06
Aifm1	0.120833	5.80119e-06
Trp53	0.120811	1.98097e-21
Eif3l	0.120668	0.0386277
Gtf3c6	0.120589	1.60787e-05
Nop53	0.120412	0.000841566
Eif3k	0.119864	1.47474e-11
Cdx1	0.1197	0.0117162
Pet100	0.119672	2.26326e-05
Glod5	0.119502	0.00638713
Cnih1	0.119378	0.00140897
Sars	0.119104	0.000127951
Thrap3	0.118559	2.97794e-07
Sec13	0.118534	0.0489856
Eif4a3	0.118434	0.000478119
Smim11	0.116952	0.0177829
Ilf2	0.116751	4.13236e-11
Acadvl	0.116114	0.0388654
Nudt14	0.116032	4.30828e-06
Chchd1	0.11534	1.83288e-05
Bpnt1	0.115217	0.00200594
Nisch	0.11512	0.0133536
Ssna1	0.114025	6.78709e-06
Nudt21	0.112774	8.06342e-08
Cuta	0.112482	1.59391e-05
Mrpl50	0.111466	5.44001e-05
Tuba1b	0.110893	5.16423e-10
Mrps9	0.110582	3.49927e-06
2810013P06Rik	0.109805	5.44009e-17
Lamtor4	0.109719	0.038581
Huwe1	0.109698	0.00173858
Arl6ip4	0.108945	0.000420516
Nap1l1	0.108485	7.02375e-17
Smc1a	0.108163	0.0309525
Phf5a	0.107969	0.00010066
Chd6	0.107658	0.0143389
Ap1m2	0.107522	0.0139683
Psmb6	0.107046	0.0051577
Ckmt1	0.10675	2.42056e-07
St13	0.106153	9.27706e-05
Rpl13a	0.105901	7.74791e-47
Hnrnpa0	0.105616	5.33163e-06
Igbp1	0.10506	0.0167693
Zfp36l2	0.104372	1.07744e-06
Chka	0.104194	1.55343e-12
Cope	0.103993	0.000107372
Yipf1	0.103681	0.0255981
Bcas2	0.103392	4.48608e-05
Hist1h4d	0.103213	1.38757e-12
Smarcc1	0.102912	6.40437e-07
Srrt	0.102339	0.0104317
Eif3h	0.102314	1.25475e-07
2510002D24Rik	0.102225	3.54325e-12
Pabpn1	0.10169	1.5372e-05
Etfb	0.101395	1.13886e-07
Smarcb1	0.101161	1.90518e-05
Sae1	0.10097	3.22498e-05
Cct3	0.0999477	0.000150188
Adh5	0.0998385	0.00197043
Idh1	0.0990556	0.0265256
Adk	0.098644	0.0127477
Hnrnpa3	0.098166	1.46953e-11
Rtf1	0.0979952	7.99723e-06
G3bp1	0.097178	9.1802e-05
Arid5b	0.0963251	2.34775e-05
Got2	0.0960073	0.0304608
Slc1a5	0.0955881	7.96756e-09
Cnbp	0.0934717	1.18857e-08
Atp5h	0.0934172	1.11732e-06
Ctbp1	0.09272	4.6015e-05
Rbm8a	0.0912071	5.49254e-06
Tmpo	0.0906984	7.39253e-07
Ap1ar	0.0906596	0.002677
Eif1a	0.0905188	0.00018605
Morf4l2	0.090364	0.0110584
Snrpb2	0.0887749	0.000142246
Sarnp	0.087135	2.10006e-07
Ndufv3	0.0863481	0.000990006
Rangap1	0.0860787	0.0278587
mt-Nd4	0.085965	4.11188e-35
2610528J11Rik	0.0857147	0.0173467
Rnaseh2c	0.0851525	0.000255504
Mpc2	0.0846509	4.77119e-05
Acaa1a	0.0842798	0.0484503
Psmb7	0.0840343	0.0122664
5330417C22Rik	0.0834906	5.24662e-13
H2afy	0.0834571	0.000474174
Eif3g	0.0833549	0.00940985
Sec11c	0.0833443	7.26887e-18
Timm10	0.0831402	0.0165501
Nop56	0.0821764	1.18514e-17
Krtcap2	0.0808914	2.7982e-05
Ddx21	0.080499	1.38952e-05
Snrpb	0.0797807	1.29981e-06
Arrdc3	0.0796793	4.03573e-06
Glrx2	0.0796113	0.0314803
Hnrnpm	0.0783036	4.80216e-05
Bub3	0.078069	0.0304379
Eif5	0.0776565	0.000884857
Snrpc	0.0769853	0.0101379
BC003965	0.0766759	0.000954148
Ctsh	0.0742405	9.62706e-08
Lsm6	0.074224	1.28241e-05
Nudcd3	0.071789	9.39104e-06
Cox6b1	0.0716557	0.000412691
Sike1	0.070946	1.32298e-11
Ogt	0.068746	2.70931e-11
Ifi30	0.0687111	2.28428e-11
Atp5j	0.0667957	1.18235e-07
U2af2	0.0650759	5.89627e-07
Tnrc6a	0.0650222	0.00126721
Stx16	0.0588833	0.0336159
Srsf1	0.0574138	0.000836482
Mrps21	0.0563736	0.00697605
Actl6a	0.0563439	0.0196269
Npc2	0.0558019	1.7985e-07
Hist1h1e	0.0531011	0.00220119
S100a1	0.0530752	1.48896e-05
Ucp2	0.0528838	0.000779898
Tsn	0.0524837	0.0101266
Rp9	0.0491585	2.85411e-06
Syncrip	0.0480364	0.00171377
Ier2	0.0475439	2.50099e-14
Smdt1	0.047493	0.000266529
Pdia3	0.0452687	0.0102553
Elob	0.0444776	0.0119519
Mdh1	0.0412758	0.037427
Anp32e	0.0410385	0.000869496
Ube2i	0.0341396	0.0142488
Eif3a	0.0337664	0.000690199
Leng8	0.0336477	0.000383879
Lars2	0.0335437	8.89149e-22
Lgals4	0.0315407	4.54277e-15
mt-Co2	0.0310815	3.50707e-12
Chchd2	0.0288711	0.00245385
Pglyrp1	0.0282265	9.99423e-09
Pdxdc1	0.0252382	9.08551e-05
Trir	0.0241918	0.000253984
Tia1	0.0225452	0.00383131
Grcc10	0.022129	0.0358064
Atp5f1	0.0199622	4.09946e-14
Calr	0.0132596	2.62494e-05
Rhbdl2	0.0123502	1.9292e-05
Mgst3	0.00611827	0.017875
Nxpe4	0.00331742	0.03576
Id1	0.000880773	2.02491e-15

## Sheet: COLON Fixed vs Fresh DOWN
gene	avg_log2FC	p_val_adj
Clca1	-3.34495	5.64516e-172
Saa1	-3.22705	0
Cyp2c55	-3.04808	0
Zg16	-2.91247	1.80394e-71
Sprr2a3	-2.75755	0
Ifit1bl1	-2.65431	0
Car4	-2.46405	0
Tff3	-2.37935	2.54179e-48
Ces2c	-2.37328	0
Aqp8	-2.29815	0
Mptx1	-2.23614	4.49266e-133
Fcgbp	-2.22165	2.89685e-70
Sval1	-2.11921	6.65145e-123
Ces2a	-1.99136	0
Clca4a	-1.96592	0
Spink1	-1.95698	1.41138e-69
Ighm	-1.785	2.75543e-162
Muc2	-1.74065	7.57056e-89
Prdx6	-1.62789	0
Mxd1	-1.55286	0
Fbxo32	-1.53348	0
St3gal4	-1.52062	0
Duox2	-1.51947	1.77279e-300
Selenop	-1.51033	0
Cd74	-1.48984	1.27938e-95
H2-K1	-1.47429	0
Ly6m	-1.47077	2.16817e-231
Atp12a	-1.45668	6.87846e-242
Abcb1a	-1.43043	0
Tm4sf20	-1.4179	0
Ctss	-1.40976	0
Ly6g	-1.40821	3.2391e-258
Prss30	-1.39087	0
Lypd8	-1.35524	0
Cdhr5	-1.33419	0
Stk17b	-1.32459	4.98864e-283
Upp1	-1.32057	1.4692e-256
Cd79a	-1.31352	2.09486e-107
Rhoc	-1.29336	3.21944e-286
Krt20	-1.28827	1.58245e-262
Slc26a3	-1.28499	1.56594e-219
Clic5	-1.27046	6.40214e-270
Muc13	-1.26692	0
4930539E08Rik	-1.25844	2.6535e-301
Mep1a	-1.2474	1.86172e-270
Tent5a	-1.24013	3.18601e-274
Ceacam1	-1.23739	7.58034e-301
Sectm1b	-1.21776	1.96584e-276
Eps8	-1.21586	1.6934e-264
Irf7	-1.21569	1.04184e-213
2310079G19Rik	-1.2132	2.08039e-241
Ceacam20	-1.21306	3.13914e-251
1810065E05Rik	-1.21294	3.26528e-64
Ubc	-1.19723	0
Lmo7	-1.17217	4.8395e-245
Ptprc	-1.16202	9.72801e-100
Acsl3	-1.15745	5.51879e-224
Duoxa2	-1.13401	4.52956e-218
H2-Aa	-1.13241	1.28142e-76
AW112010	-1.12735	4.12984e-205
Ly6d	-1.1251	9.22201e-77
Cyp2d12	-1.11197	4.95587e-212
Tmem37	-1.10916	1.992e-238
Muc3	-1.10136	0
Cyp2d34	-1.07491	2.43654e-195
Atp2b1	-1.0511	3.18637e-222
Azin1	-1.04373	4.70125e-192
Misp	-1.0429	8.6173e-218
Slc15a1	-1.03978	2.96348e-199
Slc20a1	-1.03909	6.27251e-137
Myo15b	-1.02979	1.97974e-209
2610528A11Rik	-1.02812	2.38832e-214
Gcnt1	-1.02537	8.366e-272
Lhfpl2	-1.01551	8.9849e-220
Ccng2	-1.01076	6.17915e-203
Fth1	-1.00753	0
Cystm1	-1.00493	5.53939e-299
Cdhr2	-0.998238	5.88061e-163
Nudt4	-0.994061	1.36478e-195
Neu1	-0.993438	3.25254e-167
Max	-0.993074	8.68353e-174
Rbp2	-0.980326	2.82916e-194
5430427M07Rik	-0.955532	8.58168e-207
Ipmk	-0.953614	6.39505e-170
Btg1	-0.943557	3.2817e-199
Slc9a2	-0.940593	6.61948e-173
H2-Ab1	-0.932194	1.54225e-59
Plk3	-0.928502	2.42819e-152
Pls1	-0.926068	1.36715e-177
Cxadr	-0.925837	1.47392e-160
Tspan1	-0.9218	0
Hk2	-0.919268	1.80974e-126
4931406C07Rik	-0.913369	2.42513e-167
Cd2ap	-0.910804	1.76819e-196
Prkcd	-0.902947	1.13849e-153
Hist1h2bc	-0.894862	4.70293e-189
Mgat4a	-0.888644	1.04332e-162
B2m	-0.886233	1.84854e-199
Trpm6	-0.877829	6.77328e-128
AA467197	-0.875728	1.2663e-188
Phgr1	-0.867213	5.46791e-181
Neat1	-0.864965	4.33908e-176
Hist1h1c	-0.863043	6.94568e-134
Utp14b	-0.860145	9.08784e-107
Sult1b1	-0.86004	7.27887e-150
Naip1	-0.85923	5.90082e-155
Sult1d1	-0.85305	1.9399e-159
Ptbp3	-0.851501	1.28656e-151
Tmem45b	-0.833884	5.97681e-137
Coro1a	-0.832559	4.32754e-64
Cldn23	-0.82737	4.33746e-142
Litaf	-0.82142	1.75202e-151
Pkm	-0.815171	5.62079e-146
Itm2b	-0.814504	2.02821e-228
Cd52	-0.807838	3.04639e-43
B3galt5	-0.805075	2.10742e-140
2210407C18Rik	-0.803681	9.52033e-175
Psmb8	-0.801407	1.09522e-140
H2-Eb1	-0.794963	1.04918e-48
Sycn	-0.793588	1.29835e-74
Mef2c	-0.781805	4.2554e-39
Arhgap5	-0.775749	2.95981e-143
Tmcc3	-0.773748	2.27896e-131
Fhl1	-0.773121	1.10239e-146
Cldn3	-0.77312	1.60332e-151
Atf3	-0.768796	8.58873e-85
Fchsd2	-0.766599	2.1997e-91
Bmp2	-0.76563	2.27366e-124
Btg2	-0.765349	2.51796e-102
Ldha	-0.762809	1.7648e-176
Plin2	-0.762213	1.65212e-110
Edn1	-0.762203	2.61879e-94
Clec2h	-0.759316	8.0156e-98
Akap13	-0.758503	1.85413e-121
Dsg2	-0.754381	3.46159e-119
Nfkbiz	-0.752086	4.14049e-106
Trib1	-0.750787	7.09141e-91
Mcl1	-0.749138	4.2472e-112
Usp53	-0.747501	2.28001e-100
Plac8	-0.746838	3.88748e-134
Malat1	-0.741494	3.06465e-156
Eps8l3	-0.733476	5.99611e-112
Eif2s2	-0.733125	1.12429e-160
Ly6a	-0.731032	5.63029e-108
Prr13	-0.730692	3.77554e-128
Endod1	-0.728942	1.69e-109
Trim31	-0.728689	1.71663e-130
Ebf1	-0.723952	4.84513e-31
Slc25a20	-0.72372	4.29395e-95
Klf4	-0.723141	7.809e-136
Ctsl	-0.719399	3.98386e-107
H2-Q2	-0.719371	5.29872e-145
Sppl2a	-0.719084	1.8408e-90
Gapdh	-0.719008	1.43999e-196
Stom	-0.718785	8.51449e-124
Kif13b	-0.715496	1.14028e-96
Themis3	-0.714359	1.10614e-129
Irf1	-0.710236	2.36016e-94
Tax1bp1	-0.706867	2.56996e-171
Mgam2-ps	-0.706527	6.30605e-118
Kcnq1ot1	-0.704875	9.89317e-69
Tmc5	-0.704412	4.38132e-138
Rnasel	-0.703075	6.35507e-97
Luzp1	-0.702789	8.39409e-98
Ifi27l2a	-0.702123	7.39854e-27
Slc9a3r1	-0.700716	2.08767e-95
Ptprh	-0.700225	3.33558e-108
Ralgps2	-0.697019	4.83334e-67
Ccl6	-0.696139	8.93276e-28
Ptp4a2	-0.694152	1.05223e-143
Ezr	-0.693862	2.17329e-124
Dyrk2	-0.693831	5.30428e-97
Ndfip2	-0.693789	3.75536e-91
Plekha1	-0.691335	4.2426e-99
4732465J04Rik	-0.691296	4.25141e-127
Retreg1	-0.69127	2.41447e-100
Zfp292	-0.691088	3.05701e-92
St14	-0.69095	1.45636e-98
Crip1	-0.686929	3.87158e-146
H2-D1	-0.685462	4.05983e-139
Eif1	-0.68284	4.88902e-230
Ms4a8a	-0.681495	8.1234e-122
Acox1	-0.680463	6.24954e-84
Cpm	-0.678619	7.90034e-99
Slc26a2	-0.678436	1.33052e-108
Slc44a4	-0.677804	1.70293e-95
Sord	-0.676759	6.57431e-74
Malt1	-0.676729	1.76497e-49
Parm1	-0.67563	3.88366e-100
Rhob	-0.674752	4.97947e-80
Ier5	-0.67447	3.04552e-88
Smg1	-0.672225	9.15939e-80
Klf6	-0.671705	5.48078e-85
Rhpn2	-0.671464	3.41321e-96
Erbin	-0.669958	4.18027e-101
Parp14	-0.669954	2.08841e-109
Errfi1	-0.668293	1.01957e-105
Trim25	-0.666192	1.87396e-95
Slco2a1	-0.661112	2.43702e-118
Samd9l	-0.65914	1.13446e-86
Slc37a2	-0.650864	7.87438e-49
Foxo3	-0.649792	5.49452e-90
Tcf7l2	-0.648808	2.11074e-81
Arhgap17	-0.641025	1.16452e-77
Mkrn1	-0.640015	1.15371e-85
Cyp2d10	-0.639449	3.23804e-98
Plekhb2	-0.637085	5.95041e-92
Ftl1	-0.637039	7.72695e-180
Junb	-0.636266	1.10196e-64
Sbds	-0.635109	2.63151e-82
Ppargc1a	-0.634695	1.15434e-75
Fndc3a	-0.63447	4.7189e-89
Rdh16	-0.632026	8.46595e-92
Myh14	-0.63116	7.21407e-88
Jmjd1c	-0.622413	2.13041e-69
Atp1b1	-0.621613	1.2491e-201
Pdgfa	-0.621351	8.60661e-68
Apob	-0.614804	6.09372e-92
Chmp1b	-0.613657	4.98865e-80
Por	-0.613269	7.38822e-73
Cap1	-0.611575	1.42581e-107
Specc1l	-0.611415	1.25925e-77
Sdcbp2	-0.608538	1.23026e-69
S100a10	-0.606985	3.19658e-155
Slc39a4	-0.606656	1.81885e-69
Pfkp	-0.606516	3.21301e-84
Ifngr1	-0.605818	1.64331e-77
Elf3	-0.605041	2.62898e-87
Leng9	-0.600689	1.47125e-84
Ccdc68	-0.599324	1.22563e-113
Cgn	-0.597783	3.04815e-67
Arl4a	-0.596611	9.82422e-61
Sgk1	-0.595869	6.05629e-60
C1galt1	-0.594189	4.96061e-81
Efna1	-0.589447	1.32226e-80
Dnajc5	-0.58598	5.57433e-70
Etv3	-0.585514	1.54442e-77
Tmprss4	-0.584456	7.48295e-78
Myo1e	-0.584442	1.36567e-90
Pdp2	-0.583117	1.07069e-96
Sorl1	-0.582603	2.44842e-62
Chp1	-0.58219	5.39686e-70
Cd82	-0.581695	6.19634e-73
Sipa1l3	-0.579709	4.5964e-67
Shisa5	-0.576096	3.76032e-49
1810037I17Rik	-0.572888	7.87489e-93
Insig1	-0.572585	6.32267e-64
Edf1	-0.571778	5.57238e-114
Hnf4a	-0.571564	1.77994e-74
Dio1	-0.570889	2.49949e-81
Txnip	-0.569974	2.782e-88
Macf1	-0.569248	2.18596e-51
Clmn	-0.568644	5.01708e-67
Ugcg	-0.56725	1.68053e-64
Kbtbd11	-0.566046	4.6819e-82
Tsc22d4	-0.565929	1.66873e-62
Samhd1	-0.565355	2.8221e-48
Spink4	-0.562186	2.00827e-07
Spats2l	-0.558452	2.07038e-120
Rnd3	-0.557847	1.45301e-56
Golga4	-0.555829	6.89964e-58
Taok3	-0.554962	1.03722e-63
Prr15l	-0.552461	3.35665e-68
Sqstm1	-0.551922	9.17164e-61
Slc40a1	-0.550616	7.36953e-52
Rb1cc1	-0.549616	1.86143e-73
Fryl	-0.549014	1.13067e-57
Tmem140	-0.548911	7.20739e-114
Slc35f5	-0.548609	1.65256e-79
Gtpbp2	-0.548249	2.60304e-54
Ppp1r14d	-0.548224	4.2074e-65
Ctsz	-0.546384	1.88938e-56
Gprc5a	-0.545615	9.31897e-64
Myl12b	-0.545326	1.37259e-93
Wwp2	-0.542863	2.46983e-57
Ifih1	-0.541983	4.48326e-85
Dusp6	-0.539998	6.31544e-67
Ggh	-0.538107	3.03943e-74
Psme2	-0.536584	1.84932e-57
Arhgef5	-0.532329	6.51606e-58
Slc6a8	-0.532049	3.7996e-53
Pnpo	-0.531271	2.90424e-86
Gng12	-0.530857	5.14756e-67
Mier1	-0.530778	2.5532e-61
Gpa33	-0.52875	2.03742e-67
Otub1	-0.528174	2.85657e-52
Efnb2	-0.527453	1.80126e-68
Eps8l2	-0.523193	5.85955e-57
Ubb	-0.52163	1.06732e-101
Dusp1	-0.519641	2.12859e-41
Blnk	-0.517172	3.26638e-50
Cyp3a13	-0.516499	1.15396e-69
Hsp90aa1	-0.514864	5.03262e-67
Fam83e	-0.51356	2.12458e-50
Ptprj	-0.510876	1.29621e-76
Tgm3	-0.502575	1.9095e-39
Pmp22	-0.500344	1.09032e-48
Adgrg7	-0.498282	6.79985e-55
Zfp36	-0.497416	3.84114e-42
Clec2d	-0.497	1.32336e-41
Nt5e	-0.495967	1.1214e-67
Gprin3	-0.495539	1.81375e-61
Clrn3	-0.494582	3.60519e-72
Arrdc4	-0.493827	2.14488e-49
Cdkn1a	-0.49202	6.1742e-46
Erbb3	-0.491678	2.88216e-50
Fxyd4	-0.49166	1.6552e-39
Cd38	-0.491336	2.77463e-41
Kdm7a	-0.491092	3.75701e-48
Avl9	-0.487608	1.95348e-49
Dmbt1	-0.48714	3.27639e-79
Khnyn	-0.486715	9.14157e-53
Actn4	-0.486656	3.79826e-56
Abhd2	-0.486103	3.50834e-54
Mien1	-0.485338	5.80113e-54
Actr2	-0.484171	3.05744e-44
Foxn3	-0.483891	9.39316e-38
Fam3b	-0.483053	1.78902e-76
Cs	-0.482664	1.11067e-48
Atp10b	-0.482658	1.12113e-46
Gcnt3	-0.482604	1.06981e-73
Ccdc186	-0.482305	1.8641e-62
Tspan3	-0.481444	2.65086e-57
Nedd9	-0.481157	5.49456e-52
Spint2	-0.480529	1.94104e-107
S100a13	-0.479452	4.65962e-43
Diaph1	-0.477218	9.10388e-49
Parp9	-0.476941	2.18277e-76
Tmco3	-0.476049	1.26646e-56
Abhd17b	-0.47599	1.75257e-60
Rfk	-0.474839	1.73077e-42
Rab11fip1	-0.47411	6.3207e-46
Dynll1	-0.473513	5.06874e-78
Anks4b	-0.472762	7.38918e-49
Gm43305	-0.472349	6.60821e-39
Slc2a1	-0.471652	5.49562e-70
Prss32	-0.471579	2.99152e-79
Zc3hav1	-0.469145	4.62726e-56
Ppp1r3b	-0.46807	3.85534e-64
Gpr137b	-0.46729	4.16135e-54
Actr3	-0.466768	3.96301e-49
Etnk1	-0.46656	3.03217e-38
Phlpp2	-0.466518	2.14589e-52
Tapbp	-0.463234	3.50422e-54
Tmsb4x	-0.461858	7.29286e-42
Irf2	-0.461631	1.65179e-39
Gramd3	-0.461338	4.11453e-57
Stk10	-0.459432	8.29459e-69
Vdr	-0.459012	2.24215e-44
Gabarapl2	-0.458998	1.10459e-52
Iqgap2	-0.458542	9.11331e-43
Ifrd1	-0.458363	1.80557e-34
Hoxb13	-0.457634	1.72564e-60
Mbnl2	-0.456581	3.51342e-42
Cab39	-0.45568	1.47531e-50
Dennd1b	-0.455298	3.92864e-42
Jak1	-0.454747	1.47688e-38
Tns4	-0.453539	4.82526e-49
Lima1	-0.453201	5.83618e-56
Tut7	-0.45302	4.59453e-36
Frk	-0.452409	5.26171e-64
Arfgef1	-0.452061	3.22346e-41
Tor1aip2	-0.45193	9.05763e-45
Zfand5	-0.451786	2.17009e-34
Camk2n1	-0.449798	1.49022e-51
Stk25	-0.448683	2.24174e-35
Crebrf	-0.448424	4.58932e-47
Cpeb4	-0.44751	9.16786e-44
Prom1	-0.447249	1.3916e-40
Ugdh	-0.444533	2.87113e-38
Camk2d	-0.443644	1.48357e-34
Arhgap12	-0.443261	2.05215e-47
Sat1	-0.441335	2.21779e-38
Klf3	-0.440623	1.03175e-37
Car1	-0.439535	0.00730439
Tmf1	-0.439299	8.35921e-44
Grb2	-0.438724	1.18125e-41
Mep1b	-0.438534	4.2148e-47
Xdh	-0.437567	1.6351e-50
Uhrf1bp1l	-0.43641	8.38056e-42
Ddx5	-0.435885	9.18463e-55
Tmem236	-0.435413	1.14915e-45
H3f3a	-0.434523	6.49071e-61
Nr3c2	-0.434163	1.17826e-37
Vil1	-0.433497	2.45335e-44
B4galt1	-0.431758	1.5462e-42
Dnaja1	-0.431716	8.11252e-41
Tpi1	-0.43149	3.46159e-46
Ccnl1	-0.431034	3.88823e-26
Peli1	-0.430592	4.79551e-34
Styk1	-0.429831	2.40156e-37
D1Ertd622e	-0.42965	6.51553e-51
Ablim1	-0.42848	2.57807e-22
Lasp1	-0.428193	1.23136e-38
Cdh17	-0.428155	6.87898e-47
Shroom3	-0.425608	7.3877e-44
Zmiz1	-0.424855	7.8247e-43
Tnip3	-0.424851	2.5684e-31
Susd6	-0.424627	9.57799e-59
Arntl	-0.424045	2.72908e-62
Net1	-0.423981	1.58841e-34
Pdlim1	-0.423821	4.49681e-45
Abcg2	-0.423546	3.55982e-35
Slk	-0.4231	1.08012e-30
Fosl2	-0.423077	3.40336e-36
Pxk	-0.422941	3.88798e-31
Neo1	-0.421004	7.14713e-39
Nipbl	-0.419904	6.1261e-30
H2-T23	-0.419261	2.2257e-39
Mpp5	-0.418168	2.36813e-55
Hspa8	-0.417217	3.00353e-79
Arhgef16	-0.416819	1.81196e-41
Anxa3	-0.416005	1.21345e-31
Cables1	-0.415939	1.42536e-61
Papss2	-0.415378	4.31833e-40
Dstn	-0.414111	4.26251e-104
Actb	-0.413839	2.84192e-103
Calm1	-0.413096	4.15808e-102
Vapa	-0.412454	9.15112e-38
Mmp15	-0.410656	2.10951e-43
Vamp8	-0.41036	1.99706e-44
Apobec1	-0.409659	1.25285e-56
Abi1	-0.409215	1.64927e-32
Zfp36l1	-0.408949	1.52905e-11
Scnn1a	-0.408158	1.03251e-40
Gsdmd	-0.408033	3.5449e-39
Mapk13	-0.406375	2.851e-35
Nt5c3	-0.405698	1.78048e-42
Cdh1	-0.40497	2.2705e-55
Mark2	-0.403781	2.11536e-31
Wdtc1	-0.403673	2.13306e-44
Ube2d3	-0.402065	3.43483e-30
Rasef	-0.401633	8.13734e-41
Pde7a	-0.401515	1.6951e-28
Slc22a23	-0.401136	7.06339e-54
Lrrc42	-0.400602	4.34546e-34
Pip5k1b	-0.400515	3.72172e-45
Elf1	-0.400225	5.22711e-26
Atp6v1e1	-0.400159	7.13278e-33
Phip	-0.399549	1.72183e-14
Tob1	-0.399371	4.48772e-28
Lurap1l	-0.398394	7.55496e-33
Cd55	-0.398365	1.68835e-38
Cbl	-0.39832	2.19004e-27
Arid4b	-0.397669	4.21162e-30
Capza2	-0.397284	2.90902e-34
Gde1	-0.395004	2.65671e-60
Gabarap	-0.394508	3.454e-57
Wdr44	-0.394004	2.01574e-39
Gcc2	-0.393917	2.01444e-30
Agr2	-0.393359	6.91841e-104
Entpd8	-0.388604	1.00764e-29
Aftph	-0.388487	5.71925e-31
AC149090.1	-0.388181	5.48161e-22
Bsdc1	-0.387896	1.74674e-37
March7	-0.38785	2.70793e-23
Tra2a	-0.38758	5.33172e-24
Tmbim6	-0.386734	1.34471e-66
Lrp6	-0.385857	1.70881e-30
Tpd52	-0.384997	1.43418e-35
B3gnt2	-0.384319	2.03533e-36
Hsd17b2	-0.383314	1.13319e-34
Resf1	-0.383259	5.32409e-27
Ccdc71l	-0.383194	2.66474e-45
Ocln	-0.382356	3.07484e-35
Emp1	-0.38216	3.43085e-13
Rnf103	-0.380938	1.74616e-41
Ptk2b	-0.380505	1.72612e-29
Atp11b	-0.379637	2.50551e-24
Riok3	-0.379575	3.98546e-31
Serpinb1a	-0.379574	2.29843e-33
Eno3	-0.379564	3.04172e-24
Ctnnb1	-0.379487	8.30758e-34
Ankrd12	-0.379484	1.28314e-27
Capn5	-0.378305	4.01973e-50
Fabp2	-0.378298	7.21823e-29
Ddx6	-0.378107	9.53385e-20
Spint1	-0.377698	6.88539e-29
Ivns1abp	-0.377035	1.72552e-26
Dtx3l	-0.376857	8.81004e-42
Acap2	-0.375796	1.51771e-29
Magi3	-0.37529	9.50667e-39
Zcchc7	-0.374453	8.07062e-18
Slc4a4	-0.373586	2.75241e-25
Picalm	-0.373531	1.80092e-25
Nlrp6	-0.373055	9.09905e-29
Txnrd1	-0.372761	6.86618e-27
Bfar	-0.372178	2.30945e-29
Myo5b	-0.371132	4.11249e-37
Epb41l4b	-0.368047	1.20086e-28
Rassf3	-0.367894	1.36304e-39
Fam102a	-0.366259	1.7593e-34
Cnnm4	-0.365848	8.11847e-32
Tacc2	-0.365712	2.16567e-27
Tppp	-0.365466	1.94486e-56
Chmp5	-0.36533	7.2271e-32
Dok4	-0.365184	2.11943e-37
Spag9	-0.364985	3.44762e-30
Ubl3	-0.364607	7.7224e-24
Xpr1	-0.364325	1.15935e-24
Atxn1	-0.36354	1.36308e-30
Bcar3	-0.363115	1.22017e-38
Trim12c	-0.362703	3.55773e-31
Cd24a	-0.362549	6.53863e-21
Ppp1r15b	-0.362503	2.92515e-30
Gm5485	-0.362316	9.79908e-59
Eif4g2	-0.362012	1.41764e-45
Arap2	-0.361453	1.61579e-28
Aldoa	-0.361158	1.43611e-59
Tuft1	-0.36056	2.63679e-35
Sema4a	-0.359678	1.29478e-32
Egr1	-0.357599	2.75757e-20
Unc93b1	-0.357497	1.96382e-17
Birc3	-0.357179	3.45417e-26
Eif2s3y	-0.355967	3.99157e-42
Skil	-0.35583	2.8548e-20
Ppard	-0.355259	4.26329e-27
Ppp2ca	-0.355035	3.28273e-25
Golm1	-0.355003	5.81311e-38
Nbr1	-0.354275	2.1748e-40
Aff4	-0.353833	3.42701e-31
Mall	-0.353654	1.01987e-25
Stx3	-0.353299	2.53928e-29
Med13	-0.352849	1.24075e-22
Tsc22d1	-0.352229	5.19325e-23
Psenen	-0.351696	1.60846e-27
Ndel1	-0.350798	4.65376e-30
Espn	-0.350767	4.59073e-27
Tppp3	-0.350321	2.69395e-44
Marveld3	-0.348818	1.27353e-25
Tmem127	-0.348743	1.30379e-39
Hspa5	-0.347199	5.5947e-34
Pgm2	-0.347165	1.72508e-39
Rbm47	-0.346014	1.97961e-23
Ncoa3	-0.345881	3.35066e-31
Cdc42	-0.345607	2.05289e-30
Pnrc1	-0.343031	3.87086e-28
Nsd3	-0.342448	3.96325e-19
Slc38a1	-0.341946	5.01269e-16
Dmxl1	-0.341192	1.34042e-20
Marf1	-0.338902	1.2595e-20
Krt18	-0.338591	5.29835e-23
Afdn	-0.33839	1.30564e-17
Pdcd6ip	-0.338222	4.06051e-27
Nupr1	-0.337819	3.77951e-06
Mpzl3	-0.337803	1.02987e-24
Psmb10	-0.336662	1.77488e-19
Cast	-0.336348	5.33149e-28
Sdcbp	-0.336233	4.83183e-21
Golgb1	-0.335965	1.85745e-21
Sf3b1	-0.335698	1.84545e-20
Syk	-0.334579	4.0915e-18
Atp6v0e	-0.333876	9.09341e-27
Nhlrc2	-0.333511	5.848e-24
Rnf167	-0.333495	1.27911e-30
Rasa2	-0.333082	1.19775e-21
Mtmr11	-0.332619	1.10943e-37
Cdc5l	-0.332507	2.11142e-23
Fam129a	-0.332432	4.19256e-27
Prdx5	-0.332326	9.01379e-30
Slc44a1	-0.332216	4.10449e-23
Rbm5	-0.332178	2.13084e-12
Wdr1	-0.331853	1.87476e-19
Unc5b	-0.331612	1.46963e-37
Mtm1	-0.3313	2.5822e-21
Mfsd6	-0.33072	1.83919e-28
Gna14	-0.330518	1.6928e-27
Papola	-0.32999	7.49306e-20
Myo1d	-0.329591	3.46997e-27
Zc3h7a	-0.329391	1.28619e-15
Slc17a4	-0.329154	7.57481e-33
Tes	-0.328813	4.39391e-21
Kmt2e	-0.327399	3.32916e-15
Gpbp1	-0.325828	2.84251e-18
Atf4	-0.325537	3.80008e-15
Ube2b	-0.325441	3.6742e-20
Neurl3	-0.325123	4.5031e-16
Herc4	-0.325019	1.93019e-19
Pdcd10	-0.324901	1.4161e-24
Ankrd17	-0.324847	3.63396e-13
Fbxl3	-0.324596	1.9757e-24
Smim31	-0.324377	5.96897e-22
Nub1	-0.324133	3.26387e-26
Tnfaip8	-0.323634	4.48798e-17
Wdr26	-0.323472	6.68477e-23
Ppfia3	-0.322951	5.91814e-35
Ndufa6	-0.32242	1.25117e-64
Pyroxd1	-0.321936	9.10563e-23
Atp6v1g1	-0.321792	5.14766e-24
Itsn2	-0.321104	6.97819e-14
Oser1	-0.320859	3.59497e-31
Tbc1d20	-0.320219	7.26051e-23
Etl4	-0.320202	7.91192e-20
Ugt2b34	-0.320106	2.34675e-22
Heph	-0.319955	3.82351e-36
Clint1	-0.31892	1.07289e-19
Tnip1	-0.318581	6.60296e-21
Plekha7	-0.318578	4.01668e-28
Casp3	-0.317899	1.13642e-22
Selenok	-0.317111	6.38898e-22
Zkscan3	-0.317082	1.8964e-22
Nectin2	-0.317031	4.14099e-23
Arpc1b	-0.316645	6.00822e-27
Soat1	-0.315927	3.95835e-17
Inpp5j	-0.3159	4.83349e-21
Tgoln1	-0.315759	1.28361e-61
Zfp638	-0.314828	1.20294e-21
Ubxn2a	-0.314763	1.71823e-33
Metrnl	-0.314615	3.35276e-30
Dst	-0.314442	1.0477e-14
Pgk1	-0.314195	1.92817e-22
Dusp11	-0.313344	8.56065e-15
Gpd2	-0.312683	9.24063e-29
Dazap2	-0.312587	1.29948e-18
Bclaf1	-0.312491	7.07457e-11
Chd7	-0.31239	6.83182e-13
Phf3	-0.311617	3.75415e-19
Wasl	-0.310386	1.79886e-22
Galnt7	-0.309693	5.51132e-18
S100a14	-0.307829	6.33468e-16
Hpgd	-0.307102	1.95088e-20
Kmt2c	-0.307063	2.29004e-12
Nufip2	-0.307045	5.05063e-16
Krit1	-0.306164	2.15083e-13
Rapgef6	-0.305789	2.03286e-13
Smad1	-0.30572	1.07311e-19
Tmem59	-0.305374	5.2487e-31
Ppp4r3b	-0.305058	3.1251e-19
Cideb	-0.304814	2.10774e-27
Rmnd5a	-0.304648	2.65644e-23
Man1a	-0.304499	1.39006e-09
Filip1l	-0.304479	1.13168e-22
Ist1	-0.304283	2.04091e-15
Esco1	-0.304024	8.78097e-18
Ppp1r12a	-0.303927	1.06888e-25
Slc5a3	-0.30323	4.69773e-23
Baiap2l1	-0.302221	3.34495e-22
Golph3	-0.301995	7.60296e-19
Grpel2	-0.301801	4.67765e-23
Tln1	-0.301783	1.85716e-15
Map1lc3b	-0.301755	1.81911e-18
Fam102b	-0.301425	2.59426e-33
Jund	-0.30007	5.7772e-15
Tmsb10	-0.300043	1.94781e-37
Setd2	-0.299969	3.38226e-13
Trim56	-0.299968	1.5964e-16
Ddx3x	-0.299814	1.46631e-13
Trp53inp2	-0.299211	1.47315e-30
Capg	-0.299152	1.07246e-24
Gak	-0.299132	1.33569e-14
Dnmbp	-0.298831	4.87813e-17
Lrrfip1	-0.298576	5.55288e-16
Cop1	-0.298516	1.31124e-15
Mettl7a1	-0.298183	3.49628e-16
Mon2	-0.298024	5.42722e-23
Mau2	-0.297172	9.49481e-13
Cyp4f16	-0.297078	3.50643e-20
Necap2	-0.296311	5.99983e-26
Tshz1	-0.295852	1.84962e-19
Arih1	-0.295766	1.86038e-19
Kcnk5	-0.294722	2.60256e-24
Plxnb2	-0.294025	1.96682e-19
Fgfr1op2	-0.294001	1.45768e-11
Pip4k2c	-0.293946	6.42294e-25
Aim2	-0.293835	9.89759e-21
Smad7	-0.293082	1.69065e-16
Hectd1	-0.292988	2.70899e-14
Stat3	-0.292672	3.36906e-18
Rbm25	-0.292655	3.95717e-09
Plekhf2	-0.292576	2.51756e-20
Gna13	-0.292261	5.42624e-16
Foxp1	-0.292234	1.8419e-10
Itprid2	-0.291307	8.20125e-21
Gfpt1	-0.291172	6.60412e-37
Ston2	-0.289807	1.88296e-25
Smchd1	-0.289072	3.49749e-08
Top1	-0.288439	3.41528e-15
Secisbp2l	-0.286688	1.8027e-26
Epcam	-0.286496	2.26203e-96
Rock1	-0.28615	1.67875e-13
Fbxo25	-0.286093	8.30442e-23
Ildr1	-0.285723	8.80751e-15
Trip12	-0.285247	5.7754e-20
Tfcp2l1	-0.284722	9.06783e-14
Ppp1r11	-0.284361	8.40064e-16
Nfkb1	-0.284227	2.66992e-09
B4galnt2	-0.284186	7.05373e-27
Mbnl1	-0.283354	1.87467e-06
Lgals3	-0.282837	1.57292e-43
Cycs	-0.28255	4.5666e-25
Edem1	-0.282373	1.47845e-19
Daam1	-0.281698	3.59091e-23
Idnk	-0.28152	1.75818e-14
Coro2a	-0.28083	1.42313e-14
Pkn2	-0.280686	6.94504e-16
Sfn	-0.280677	8.02071e-12
Sptlc2	-0.280438	5.36323e-15
Ahnak	-0.279981	1.13354e-21
Jun	-0.279917	5.82756e-19
Clk1	-0.279697	1.08871e-11
Epn1	-0.278696	1.52666e-17
Eno1	-0.277766	1.03387e-17
Fcho2	-0.277674	3.03038e-16
Wapl	-0.277608	1.36505e-14
Flnb	-0.277601	4.98844e-19
Jak2	-0.2776	1.01146e-18
Larp4b	-0.277469	2.15148e-12
Ak3	-0.277329	2.75898e-17
Grb7	-0.277136	1.4223e-17
Casp7	-0.277053	2.39366e-15
Cblc	-0.276513	2.89848e-21
Csk	-0.276257	3.8455e-11
Parp12	-0.275978	9.43497e-32
Clic1	-0.275711	8.57532e-25
Sp3	-0.275395	1.85121e-12
Papss1	-0.275257	7.40624e-16
Higd1a	-0.274903	1.45896e-18
Fa2h	-0.274883	5.35775e-28
Rnf213	-0.274613	2.45698e-11
Crk	-0.274446	1.98733e-19
Pten	-0.27362	7.33532e-13
Ep300	-0.273602	8.78986e-09
Il10rb	-0.27349	5.35869e-19
Ube2j2	-0.273075	1.81933e-27
Ythdc1	-0.272869	2.15201e-09
Cltc	-0.27285	6.2017e-15
Rock2	-0.27284	3.44926e-14
Hexim1	-0.272464	1.28321e-13
Sel1l3	-0.271921	1.74046e-25
Clcn3	-0.270585	3.08938e-11
Slc37a1	-0.270529	1.33099e-17
Sc5d	-0.270095	3.8674e-17
Ecpas	-0.270071	6.71388e-13
Eif4a2	-0.27003	3.18393e-14
Dennd4c	-0.269611	2.92004e-24
Selenoi	-0.268904	7.11196e-13
Trip11	-0.268837	1.21428e-13
F11r	-0.267823	2.85126e-16
Heca	-0.267374	2.9369e-15
Tnni1	-0.266361	6.96071e-12
Ssh2	-0.266202	1.63542e-08
Tprn	-0.265309	2.8343e-15
Ankhd1	-0.264984	2.15953e-10
Apc	-0.264735	3.68464e-15
Itpk1	-0.264562	9.77726e-16
Tmem245	-0.263961	1.75065e-09
Akirin1	-0.263805	5.24733e-19
Polr2a	-0.263699	1.1713e-11
Hsph1	-0.263192	2.03873e-25
Trim16	-0.262713	4.39249e-15
Naga	-0.262088	1.52241e-15
Sh3d19	-0.261868	8.30141e-17
Rab18	-0.261739	2.60973e-14
Tnfaip1	-0.261313	3.07326e-15
Fuca2	-0.261089	6.81621e-23
Bnip3l	-0.260927	2.3126e-14
Arfgap3	-0.260707	3.63519e-13
Chmp2b	-0.260687	1.23944e-12
Cdc42se2	-0.260453	3.8162e-13
Ppp1r10	-0.260302	4.24866e-11
Ube2r2	-0.2603	1.78919e-10
Smim14	-0.259654	7.7195e-09
Cul3	-0.259555	4.60701e-14
Elovl6	-0.259344	1.26913e-22
Smarca5	-0.258128	8.61467e-12
Pigr	-0.257922	6.78493e-26
Hint3	-0.257716	3.34964e-08
Baz2b	-0.257484	4.9134e-08
R3hdm1	-0.257354	1.46732e-09
Myo5c	-0.25699	1.17595e-06
Adipor2	-0.256952	1.08634e-12
Pcf11	-0.256322	4.27186e-09
2900026A02Rik	-0.255974	2.35491e-18
Plekha8	-0.255953	6.52156e-15
Cript	-0.255014	3.7696e-14
Bhlhe40	-0.254665	7.95773e-07
Epb41l3	-0.254555	1.35621e-15
Rbm39	-0.254322	1.23014e-11
Ggnbp2	-0.254218	4.88615e-09
Serp1	-0.254076	1.92507e-08
Rab5c	-0.253973	6.08992e-15
Mbd2	-0.253851	2.45392e-14
Gpi1	-0.253683	1.10372e-13
Klc4	-0.253679	7.65996e-13
Pan3	-0.253207	1.01204e-06
Pakap.1	-0.252885	3.35868e-22
Nrd1	-0.252824	1.10985e-07
Arpc5l	-0.252513	9.25116e-07
Rbm6	-0.252257	2.48148e-08
Ddx3y	-0.251472	1.71461e-08
Lamb3	-0.251277	2.17971e-18
Tsc22d3	-0.251164	2.42061e-11
Cdkn1b	-0.251068	2.68996e-08
Grk2	-0.250286	5.53196e-10
Zmym5	-0.250272	7.47789e-10
Plxna2	-0.250153	1.59559e-22
Csnk1g3	-0.249912	2.62734e-16
Erbb2	-0.249002	5.01112e-13
Ttc39b	-0.247877	1.94207e-13
Oxct1	-0.247802	6.68857e-13
Mbd1	-0.247723	1.9969e-13
Snx5	-0.247635	2.10275e-08
Fos	-0.247289	7.36244e-10
Abat	-0.247006	1.59775e-11
Crebbp	-0.246736	1.52716e-08
Tpt1	-0.2464	0.00268763
Xiap	-0.246069	5.3555e-12
Rnf10	-0.245961	3.42413e-14
Casp8	-0.245541	3.62231e-09
Nfkbia	-0.245471	1.78578e-08
Mapre2	-0.245171	1.01646e-12
Gipc2	-0.244916	2.36411e-21
Atp6v0a2	-0.244782	1.20978e-14
Nrip1	-0.244559	7.57322e-08
Rab14	-0.244522	1.29829e-08
Bptf	-0.244375	0.000143741
Coro1c	-0.243995	5.96013e-18
Nus1	-0.243781	3.83169e-13
Dnm2	-0.243703	1.38568e-13
Dnajb1	-0.243646	2.60168e-16
Gpbp1l1	-0.243478	3.95516e-08
Cdc42ep5	-0.243362	8.13978e-12
Mapk6	-0.242982	2.42794e-09
Mob1a	-0.242366	1.18009e-08
U2surp	-0.242256	1.02019e-05
Arpc2	-0.241252	3.96455e-14
Git2	-0.240923	1.07121e-05
Usp9x	-0.240877	1.50703e-12
Tmbim4	-0.240752	3.0661e-11
2510039O18Rik	-0.240561	1.69522e-12
Mlph	-0.240384	9.85366e-18
Gnai3	-0.240246	5.07341e-12
Arl1	-0.23998	8.58999e-12
Fuca1	-0.239879	1.42522e-13
Ces2e	-0.239794	2.19876e-08
Rab21	-0.23978	1.68142e-10
Tmcc1	-0.239525	1.50714e-13
Chd3	-0.23946	7.97925e-08
Ctnnd1	-0.239407	5.85138e-10
Rchy1	-0.239219	7.91897e-10
Arih2	-0.238606	6.43627e-14
Il13ra1	-0.237459	1.28655e-26
4932438A13Rik	-0.237122	1.31977e-05
Tug1	-0.236912	1.97295e-09
Tmbim1	-0.236266	3.09337e-11
Mtss1	-0.235675	1.5404e-05
Usp15	-0.235049	2.06951e-07
Tnpo1	-0.234713	6.38228e-12
Bcl10	-0.234635	1.30746e-09
Ccni	-0.234005	2.14413e-08
Fmr1	-0.233523	2.49226e-09
Abhd17c	-0.232831	1.4699e-08
Usp25	-0.232543	3.33403e-13
Ptpn18	-0.2318	2.58018e-10
Ttc14	-0.231703	0.00100965
Rab22a	-0.231565	9.14228e-12
Fgd4	-0.23146	1.4026e-23
Sbno1	-0.231388	5.17267e-06
Akap9	-0.231265	6.0037e-10
Pkn1	-0.230982	4.68417e-08
F2rl1	-0.230928	1.09575e-08
Arcn1	-0.230692	4.51051e-09
Ly6e	-0.230614	3.59033e-43
Scaf11	-0.230492	5.96908e-05
Cttn	-0.230337	3.10632e-13
Gpatch8	-0.230252	3.28097e-06
Gmfg	-0.229888	0.00056909
Slc3a2	-0.229631	1.57133e-07
Nbeal1	-0.229163	1.06561e-09
Crb3	-0.228356	5.31513e-12
Nedd4l	-0.227947	1.67691e-11
Acad11	-0.227908	5.75819e-18
Rab6a	-0.227857	3.68595e-11
Dgkh	-0.227218	2.62109e-09
Rflnb	-0.227208	7.408e-09
N4bp2l2	-0.22674	0.000144625
Rc3h1	-0.226629	2.70933e-08
Rcor1	-0.226196	2.19371e-10
Arf1	-0.225952	9.43291e-14
Cdcp1	-0.225743	2.43266e-12
Tpcn1	-0.225725	1.70631e-14
Stxbp3	-0.225289	3.18849e-13
Sra1	-0.225177	4.01324e-14
Ip6k1	-0.225045	4.50953e-09
Rsrc2	-0.224713	0.000741427
Itch	-0.2247	6.37398e-06
Irf8	-0.224335	3.05389e-09
Nostrin	-0.223974	1.19986e-20
Vps35	-0.223127	6.15356e-10
Arhgap21	-0.222346	5.45991e-09
Ranbp2	-0.222085	1.24424e-05
Csnk2a1	-0.221986	1.74964e-07
Kdm2a	-0.221689	1.63304e-06
Cep170b	-0.221637	1.89774e-11
Pik3c2a	-0.22148	3.88648e-09
Efhd2	-0.221219	4.41101e-09
Nucb1	-0.221196	1.99138e-10
Kcmf1	-0.22107	5.61633e-09
Arpc5	-0.220598	4.06791e-09
Zzef1	-0.219793	1.50043e-10
Ccnl2	-0.219277	0.000457239
Wasf2	-0.219231	8.93333e-07
Cfl1	-0.219091	4.59364e-11
Cmpk1	-0.21902	7.22674e-32
Arid4a	-0.218123	3.01376e-06
Smim15	-0.218094	9.39977e-09
Ccdc6	-0.218082	2.81114e-12
Bri3	-0.218011	5.42051e-07
Vcpip1	-0.217915	2.76433e-07
Lypla2	-0.217813	2.22703e-07
Brpf3	-0.217652	2.09912e-09
Pin4	-0.21746	6.60124e-09
Nhsl1	-0.217442	1.17952e-07
Mtf2	-0.216778	1.15855e-09
Ifngr2	-0.216695	6.91088e-09
Ppp1cb	-0.216544	1.08503e-06
Zfand3	-0.215674	8.17001e-10
Gucd1	-0.215544	2.52649e-13
Mkrn2os	-0.215041	9.29873e-13
Sbno2	-0.214748	3.12285e-05
Tcf25	-0.214695	4.71894e-06
Ubn2	-0.214222	8.34911e-06
Acbd5	-0.214	2.08702e-06
Tle5	-0.213948	3.62356e-10
Rnf128	-0.213915	1.42891e-10
Klhl24	-0.213123	6.10406e-05
Ankrd13c	-0.212819	2.06162e-11
Afg3l2	-0.212161	5.42538e-05
Tbl1xr1	-0.211778	2.096e-06
Nampt	-0.211252	1.01221e-13
Cmtm4	-0.210756	1.25418e-08
Lnpep	-0.210499	0.0071756
Mcur1	-0.21027	3.73408e-13
Tst	-0.210252	2.8313e-13
Cyp4f14	-0.209575	1.05694e-11
Lmbrd1	-0.209313	8.19053e-12
Ssx2ip	-0.209236	2.10294e-08
Nck1	-0.208978	9.28e-09
Pds5a	-0.208359	0.00983061
Hk1	-0.208285	2.19595e-10
Wipf2	-0.207428	1.12324e-12
Rnasek	-0.207316	5.68281e-07
Zdhhc13	-0.207264	3.14017e-09
Ncoa4	-0.207222	1.21655e-09
Iqgap1	-0.207185	1.51698e-08
Kras	-0.207126	0.000374776
Tet2	-0.207023	6.25202e-07
Grina	-0.206915	1.63726e-14
C77080	-0.206583	1.35771e-06
Sumo1	-0.205912	5.54251e-06
Smagp	-0.205525	4.70522e-09
Prrc2c	-0.205129	1.31136e-06
Setd5	-0.204928	0.0105445
Abca3	-0.204908	3.29252e-30
Rab7	-0.204681	3.25994e-05
Itih5	-0.204468	1.66503e-09
B3gnt5	-0.203855	1.29368e-07
Esyt2	-0.202534	1.85579e-10
Ncor1	-0.202463	0.00105887
Llgl2	-0.202449	1.70744e-07
Ank3	-0.202123	1.96248e-06
Jpt1	-0.202049	3.50503e-13
Yme1l1	-0.202001	8.09956e-08
Ube2d2a	-0.201065	0.00963862
Wac	-0.200799	6.77823e-09
Myo7b	-0.200612	3.48585e-07
Relb	-0.200516	2.98385e-07
Rab1a	-0.199402	1.82341e-05
Cyld	-0.198913	2.35516e-05
Kcnk1	-0.198508	7.45956e-10
Entpd5	-0.198434	2.12939e-05
Cnot1	-0.198381	0.0010411
Rrbp1	-0.198105	4.33776e-12
Pld1	-0.198025	4.99458e-16
Ypel3	-0.197784	1.41596e-06
Kat6a	-0.197652	0.00281098
Tox4	-0.197341	2.8269e-08
Mia3	-0.19703	0.000246921
Twf1	-0.197026	1.47033e-09
Vps54	-0.196961	9.35173e-10
Stag2	-0.19663	5.36847e-06
Ppp6r3	-0.196555	7.51083e-05
Tjp2	-0.196294	1.20204e-06
Sept7	-0.196281	2.99848e-07
Dbnl	-0.195658	0.0114055
Pacsin2	-0.195321	2.90208e-09
Svbp	-0.19523	4.49837e-08
Lamtor2	-0.19519	4.56407e-11
Snrk	-0.194625	5.52104e-07
Rbm27	-0.194512	2.625e-07
Cmip	-0.194204	1.86455e-11
Pum2	-0.193929	0.00205238
Cdc42se1	-0.192863	5.06504e-05
Exoc5	-0.192858	5.01835e-10
Sh3glb1	-0.192844	9.27336e-10
Appl1	-0.192799	1.13815e-06
Nptn	-0.192754	4.87046e-10
Zc3h15	-0.192586	0.000685984
Brd4	-0.192211	0.000856539
Dync1h1	-0.192017	4.40474e-05
Zfp148	-0.191254	0.00143468
BC005624	-0.191137	2.60367e-06
Ube2l3	-0.191001	6.5307e-06
Igsf5	-0.190831	2.40232e-07
Plekha6	-0.189892	0.000538291
Tjp1	-0.189488	1.74598e-09
Atf7ip	-0.18915	0.0114524
Fam135a	-0.189034	0.00020556
1110059E24Rik	-0.188724	7.18691e-07
Pcdh1	-0.188678	6.17749e-08
Cebpg	-0.188328	6.52752e-07
Gdpd1	-0.187552	3.78855e-06
Copb1	-0.187329	2.60228e-06
Eif4h	-0.186903	0.000197755
Map3k2	-0.186467	0.000225401
Brd1	-0.185698	0.0133309
Trim26	-0.185085	0.000600165
Unc119	-0.185012	0.0187741
Map2k3	-0.184822	8.73718e-05
Col4a3bp	-0.184801	2.51308e-08
Chd4	-0.18473	0.0290264
Ppp2r2a	-0.184579	3.40951e-05
Plgrkt	-0.184565	0.000215331
Cep350	-0.18442	0.000297997
Ash1l	-0.184118	0.00330575
Slc39a9	-0.183942	2.69217e-09
Hook2	-0.183216	7.85336e-06
Arf3	-0.183128	2.42832e-09
Hnrnpul2	-0.183106	0.0165734
Zbtb7b	-0.182889	1.89232e-06
Mef2d	-0.182697	9.31656e-09
Anxa4	-0.182517	0.00124899
Pmm2	-0.18233	0.00265923
Pcmtd1	-0.182314	4.0628e-11
Gnai2	-0.182189	1.24867e-07
Trappc4	-0.181842	1.631e-05
Chordc1	-0.181775	9.19093e-11
Leprotl1	-0.181643	4.31289e-08
Ing4	-0.18156	0.00241697
Hif1a	-0.181378	6.11267e-05
Lrrfip2	-0.181331	1.95453e-06
Clock	-0.181256	0.0025514
Atp6v1d	-0.181085	4.68278e-09
Eloc	-0.180403	0.000115475
Ago2	-0.180169	0.00512068
Epas1	-0.180058	7.19088e-17
Rab8a	-0.179967	0.000305132
Pik3r1	-0.179814	0.00449329
Tnfrsf21	-0.179803	1.67643e-06
Sirt7	-0.179795	0.00484919
Rab10	-0.179651	8.06939e-07
Pck1	-0.179613	2.96238e-07
Raly	-0.179607	0.000493829
Ccar1	-0.179334	0.0217833
Inava	-0.179106	0.00259451
Ccnt1	-0.179096	0.00780488
Cdk13	-0.17856	0.00222773
Ppp4r2	-0.178212	1.30427e-05
Hnrnpf	-0.177974	3.24223e-05
Mgat5	-0.177298	1.65703e-08
Midn	-0.17645	0.0108891
Capzb	-0.176022	0.000375569
Uso1	-0.175706	2.85691e-06
Bak1	-0.175673	6.7716e-10
Rsf1	-0.175661	0.00527698
Psme4	-0.175648	5.35348e-06
Ppargc1b	-0.175535	5.33233e-05
Hsd3b3	-0.175373	0.00272587
Sqor	-0.174988	4.03581e-06
Fam120a	-0.174934	0.00768599
Mcmbp	-0.174386	0.0072578
Ctnna1	-0.174207	0.0001957
Abr	-0.173883	0.000564134
Pde4dip	-0.173867	4.45362e-07
Naip2	-0.173859	3.677e-07
Tpp2	-0.17382	0.0237673
Hipk1	-0.173743	0.000389846
Ppp1r37	-0.173559	3.11475e-05
Baz2a	-0.173442	0.0286102
Myl6	-0.173108	4.16845e-36
Fam13b	-0.17209	0.00229759
Ahcyl2	-0.171793	0.00248251
Hgs	-0.171232	2.90512e-05
Bach1	-0.170868	0.000315842
Atp8a1	-0.17027	0.0300739
Med1	-0.170236	0.0333683
Trpm7	-0.169642	0.00244962
Tsg101	-0.169046	7.32497e-06
Dop1b	-0.168989	4.9293e-07
Mob1b	-0.16877	0.000929123
Hsd17b11	-0.167748	0.000107056
Prdm2	-0.166908	0.00317898
Spen	-0.166705	0.0277973
Fnbp1l	-0.166673	0.00196942
Atp6v1a	-0.166559	8.615e-12
Cacybp	-0.166465	0.00158606
Senp6	-0.166183	0.000308762
Atg12	-0.165965	0.000190505
Tjp3	-0.165756	0.0339029
Rap1a	-0.164552	7.29863e-05
Rhoa	-0.164066	0.00228449
Fat1	-0.163991	0.017683
Myo10	-0.163201	0.017994
Tmem8	-0.162925	0.00021899
Rabgap1l	-0.162819	0.00541342
Zfp91	-0.162705	0.0265526
Micu1	-0.162437	6.14698e-05
Yy1	-0.162282	0.00932026
Alkbh5	-0.162066	0.000308002
Stx7	-0.162011	0.00906436
Scp2	-0.161823	7.76813e-05
Sp1	-0.161656	0.00953921
Srpr	-0.16082	7.47287e-05
Tmod3	-0.160578	0.0480012
Rab11a	-0.160399	0.000202113
Rnf6	-0.160375	0.00147527
Golga7	-0.160048	5.10536e-05
Ermp1	-0.159847	2.64891e-10
Irf6	-0.159514	6.38007e-05
Arpc3	-0.159188	1.72061e-08
Ethe1	-0.158414	3.30111e-12
Mir22hg	-0.158	0.00131056
Sft2d2	-0.157852	2.65376e-05
Smpdl3a	-0.157779	8.95693e-05
Fut2	-0.1574	1.83997e-06
Chmp4c	-0.156783	0.00684168
B3gnt7	-0.156598	7.65247e-05
Prkaa2	-0.156104	1.6248e-06
Fam120b	-0.155573	0.0215568
Agpat1	-0.155513	0.00733106
Mtch2	-0.154895	0.00195404
Ubqln1	-0.153633	0.00089808
Cds1	-0.153508	0.00841094
Rassf7	-0.153455	1.17994e-05
Mapk1ip1l	-0.153367	0.00169277
Alas1	-0.153268	0.0119334
Pnpla2	-0.15295	0.00822677
Sult2b1	-0.152325	0.000555302
Acbd3	-0.152233	0.00205217
Ddi2	-0.151828	0.014064
Sema3c	-0.151111	0.00878668
Stam2	-0.151081	3.01754e-06
Otud4	-0.149904	0.032642
Gnas	-0.149592	1.4069e-20
Pdpk1	-0.149405	0.00039508
D5Ertd579e	-0.149359	0.00593035
Dhx32	-0.149142	0.0259033
Auts2	-0.149137	0.00840541
Sort1	-0.148119	0.00153943
Hcfc1r1	-0.147861	0.00494481
Mknk2	-0.14774	2.18447e-06
Ppp2r5a	-0.147669	0.00601101
Casz1	-0.147618	0.0180307
Irf2bpl	-0.147396	0.00204905
Chd2	-0.146904	0.00188702
Pdlim5	-0.146601	0.014709
Mtmr6	-0.146088	2.16591e-05
Adgra3	-0.145547	2.33832e-08
Efnb1	-0.145191	0.00606271
Sf3b2	-0.144771	0.0200877
Casp1	-0.144422	0.00727823
Slc31a1	-0.143681	6.74837e-06
Pnpla8	-0.143181	0.0140947
Rab5a	-0.142884	0.000356355
Zbtb8os	-0.142531	4.11874e-06
Vps4b	-0.141953	0.00190358
Ufm1	-0.141752	1.03107e-06
Hbegf	-0.141455	1.0932e-15
Vmp1	-0.140895	0.0257698
Tma7	-0.140799	5.16616e-12
Wsb2	-0.140526	0.0129417
Pgrmc1	-0.140374	6.29522e-06
Parp4	-0.138952	0.00458424
Npepps	-0.138565	0.00223909
Tns3	-0.138025	0.00739887
Capza1	-0.137266	0.00982186
Rab2a	-0.137212	0.0220248
Klk1	-0.137006	3.70035e-51
Tmem50b	-0.135275	6.2686e-06
Add3	-0.133319	0.0269075
Pcm1	-0.133106	0.0108143
Blvrb	-0.131558	5.90761e-06
Kidins220	-0.130645	0.00112234
Fam20b	-0.130618	0.00372408
Map4	-0.130222	2.37227e-07
Mast2	-0.129878	2.77829e-05
Chmp2a	-0.127633	0.0208437
D8Ertd738e	-0.127563	0.00139842
Swt1	-0.127193	0.0195785
Calm3	-0.126461	0.0108782
Cttnbp2nl	-0.126132	3.91833e-10
Asah1	-0.126033	8.38302e-05
Card19	-0.125316	0.00221312
Gng5	-0.124973	4.35311e-12
Ptpn3	-0.124747	0.0139057
Zdhhc5	-0.123414	0.0275991
Cyba	-0.122986	6.97601e-09
Btf3	-0.122694	3.70967e-13
Saraf	-0.122593	0.000716442
Ddr1	-0.120283	1.89425e-06
Fubp1	-0.11822	1.23562e-06
Cachd1	-0.114952	0.000375033
Gbf1	-0.114799	0.0154222
Pttg1ip	-0.114522	0.00357209
Raph1	-0.114219	4.89693e-07
Ilrun	-0.113645	0.0229478
Eif3c	-0.113078	0.00159168
Tmem30a	-0.112469	0.00845982
Hbp1	-0.110405	9.37145e-05
Mpzl2	-0.108644	0.00504342
Hspa4l	-0.0966959	1.19929e-06
St6galnac6	-0.0959157	9.34167e-08
Pxn	-0.0942817	8.07767e-05
Tagln2	-0.0915631	0.00456589
Dnajc3	-0.0868127	0.00602985
S100a6	-0.0831376	5.51686e-68
Actg1	-0.0748419	0.00265893
Pabpc1	-0.0724882	0.00113436
Serf2	-0.0677983	0.00220294
Cib1	-0.0629821	0.00476521
Ehf	-0.0622233	0.0308228
Ndrg1	-0.0599491	0.000718148
Igsf9	-0.0594014	0.0210731
Uqcrb	-0.0593136	1.5164e-13
Tra2b	-0.0591856	0.0486151
Sptbn1	-0.0573321	0.0222084
Slc9a3	-0.0521175	0.000816703
Fus	-0.0500659	9.39276e-05
Trio	-0.0496555	0.000242782
2200002D01Rik	-0.0455116	3.47788e-09
Sub1	-0.0342178	0.000123672
Vdac2	-0.0290641	0.000159096
Srsf7	-0.0264586	0.0182161
Slc25a5	-0.0244547	0.0127582
Fosb	-0.0218218	1.8167e-41
Txn1	-0.0206447	3.1137e-07
Ano1	-0.0201314	0.000427014
Polr1d	-0.019075	1.77431e-05
Cdk12	-0.0183742	0.00928695
Xrn2	-0.0123394	0.0107285
Maoa	-0.0070348	1.45042e-06
Srsf11	-0.00516597	5.52361e-06
Oaz1	-0.00249243	6.17408e-11
Luc7l3	-0.000866455	0.0087178
Tgif1	-0.00045268	0.000190316
Taldo1	-0.000199476	0.0437128

## Sheet: LUNG Fixed vs Cryo UP
gene	avg_log2FC	p_val_adj
Cebpb	1.07559	5.82162e-213
Scgb1a1	0.861159	4.06785e-232
Ager	0.828292	7.38438e-83
Hist1h1e	0.761232	7.51525e-168
Npnt	0.696567	3.2239e-45
Hist1h1c	0.656258	3.16495e-137
Inmt	0.655093	5.10624e-53
Fmo2	0.641002	1.38437e-55
Gpx3	0.635556	5.45614e-39
Limch1	0.598885	2.55559e-42
Pcolce2	0.572055	1.57601e-24
Sparc	0.569368	1.45975e-58
Tns1	0.566981	8.11735e-54
Ccrl2	0.565151	2.24751e-43
Mettl7a1	0.561327	1.6278e-39
Mgp	0.559296	4.33227e-56
Mfap4	0.535523	1.75148e-21
Akap5	0.526655	6.73191e-31
Vegfa	0.52442	1.85605e-45
Ogn	0.524372	6.43217e-23
Eln	0.513657	1.88857e-34
Gsn	0.510385	2.40208e-26
Hsd11b1	0.504714	1.73837e-26
Bgn	0.50059	7.93041e-26
Cldn18	0.498213	3.47344e-27
Macf1	0.462381	3.16291e-39
Ptprb	0.451421	1.35151e-26
Aldh1a1	0.444916	2.98385e-24
Prex2	0.441886	2.94566e-36
Heg1	0.433173	1.44901e-35
Prelp	0.427111	1.72217e-17
Pdgfra	0.421843	2.40735e-16
Hopx	0.416224	1.63457e-17
G0s2	0.405276	3.2122e-10
AY036118	0.397269	1.51906e-127
Sparcl1	0.394952	1.43194e-18
Myh10	0.390367	2.16026e-18
Hist1h2bc	0.379977	2.10912e-33
Itga1	0.377688	1.5135e-29
Sptbn1	0.376841	7.23152e-44
Fhl1	0.372989	6.7102e-24
Nfib	0.369904	4.37397e-31
Col6a3	0.361929	1.91261e-17
Scd2	0.35846	4.22042e-22
Plxdc2	0.358457	2.88158e-15
Ppp1r14b	0.354896	3.36834e-69
Cd81	0.354544	3.24938e-20
Myo1b	0.353668	7.94076e-24
Cryab	0.352367	3.36099e-23
Pdzd2	0.351564	4.51025e-12
Gpm6b	0.34942	1.03776e-19
Cxcl14	0.349306	2.26784e-20
Zbtb20	0.347181	3.39862e-29
Gng11	0.345382	6.31914e-16
Arglu1	0.345038	9.60773e-40
Cdo1	0.344164	6.60108e-16
H3f3b	0.341948	4.15434e-83
Scd1	0.341752	2.92645e-42
Ltbp4	0.335667	3.49082e-13
Mylk	0.334864	2.1868e-18
Plpp3	0.333246	2.29075e-11
Mprip	0.33038	3.26625e-30
Mxra8	0.326746	8.07398e-15
Gm13889	0.319179	6.6761e-20
Pde5a	0.319058	1.28205e-09
Pde3a	0.315292	9.61295e-17
Nckap5	0.313394	2.12725e-14
Rhob	0.311719	1.10815e-26
Sod3	0.311625	4.6511e-07
Prdx6	0.309378	1.51465e-25
Igkc	0.307563	2.24864e-05
Itga6	0.30684	3.36346e-18
Selenbp1	0.303094	1.25621e-19
Crispld2	0.302985	9.50547e-08
Ces1d	0.301245	2.61634e-10
Plvap	0.299423	2.74288e-11
Arrdc3	0.299396	1.34877e-25
Glp1r	0.299003	8.21547e-11
Hmcn1	0.297963	1.13132e-11
1810026B05Rik	0.294845	1.76911e-48
Sema3c	0.292625	4.13708e-10
Npr3	0.291878	8.35581e-07
Mfge8	0.290436	5.27757e-10
Clec14a	0.290289	1.69287e-11
Cfh	0.289071	4.57403e-05
Pakap.1	0.288907	4.63312e-15
Chpt1	0.28885	3.72447e-21
F2r	0.288634	2.38555e-11
Sox4	0.288426	6.06632e-16
Aldh2	0.287731	6.52881e-47
Cxcl12	0.287564	2.06337e-06
Fxyd1	0.28756	9.99167e-12
Hspa1a	0.287414	6.3315e-10
Colec12	0.287034	1.13911e-11
Tcf4	0.285342	8.37897e-26
Vwf	0.284847	4.63078e-06
Map4k4	0.282488	1.23047e-30
Cemip2	0.280081	1.0525e-11
Utrn	0.278242	3.79118e-17
Foxp1	0.272311	4.28309e-32
Camk2n1	0.272099	3.39889e-19
Timp3	0.272049	9.40758e-08
Cadm1	0.271951	1.09046e-13
Pkd2	0.271289	1.16228e-20
Ctla2a	0.269886	4.07928e-07
Adgrf5	0.269181	2.76617e-14
Ppp1r14a	0.26856	2.44441e-11
Arhgef12	0.268013	6.32603e-19
Cd93	0.267212	3.4581e-18
Csrp1	0.265984	2.26285e-13
Serping1	0.264572	2.49468e-05
R3hdm2	0.262196	2.34892e-25
Rgs1	0.26154	0.000736088
Syne2	0.261149	7.11892e-20
Dlc1	0.260545	1.08582e-12
Twsg1	0.25949	3.98265e-14
Ankrd40	0.259458	3.16995e-22
Zfp91	0.25894	8.73348e-29
Adamts10	0.257582	3.24445e-11
Cavin1	0.256177	2.60715e-11
Syne1	0.255682	4.81481e-11
Qk	0.255589	7.09643e-34
Cxcl2	0.255342	0.000137398
Efnb2	0.253799	1.66053e-07
Hnrnpd	0.252979	1.09187e-33
Crim1	0.252771	2.49396e-08
Nbeal1	0.252484	7.16078e-22
Lmo7	0.25126	9.56931e-06
Cyyr1	0.251105	1.28869e-12
Bmpr2	0.250146	1.74198e-18
Fbn1	0.24947	1.49968e-08
Kit	0.246092	1.2154e-06
Atf5	0.245976	2.54986e-12
1810058I24Rik	0.245184	3.00027e-19
Tm4sf1	0.245107	8.56877e-07
Txnip	0.243972	3.12611e-28
Tek	0.243273	4.28693e-09
Sema3g	0.240697	1.24766e-06
Eng	0.240193	5.64724e-08
Nktr	0.239345	3.5658e-25
Nr2f2	0.239053	1.13655e-09
Wwtr1	0.236782	1.93587e-13
Col1a2	0.236683	9.10605e-15
Id3	0.236515	1.13271e-14
Fermt2	0.236008	9.88037e-10
Tead1	0.235694	1.37063e-16
Meis1	0.235138	7.75844e-11
Hspa1b	0.233172	0.000727532
Lhfp	0.231748	2.15142e-08
Sox11	0.231516	2.52164e-09
Igfbp4	0.229649	1.02202e-08
Epas1	0.228996	2.47576e-19
Col3a1	0.228964	4.43485e-09
Gas6	0.228678	2.48588e-07
Fkbp9	0.227942	1.08409e-13
Nedd4	0.226005	1.67001e-14
Ebf1	0.225116	0.00833975
Rarres2	0.224144	8.19318e-06
Cav1	0.223906	2.0203e-08
Selenow	0.223864	1.95694e-28
Phldb2	0.223574	2.33711e-11
Tsc22d1	0.223254	1.27529e-09
Ube2m	0.223055	5.30424e-28
Col6a1	0.222736	4.58991e-06
Smad7	0.222722	5.19891e-14
Cdc42bpa	0.222522	6.01765e-14
Hoxa5	0.221722	2.39983e-11
Map3k20	0.220349	2.0583e-13
Cenpb	0.2191	4.6467e-20
Nbl1	0.217538	1.75593e-06
Hilpda	0.217406	1.86923e-09
Ghr	0.216694	3.05653e-11
Ece1	0.216585	2.7479e-15
Nupr1	0.21583	1.23575e-09
Gpihbp1	0.215141	4.25303e-06
Tmem100	0.214993	7.46287e-06
Stard9	0.214834	1.21827e-11
Atp13a3	0.214779	4.84269e-10
Lyve1	0.214207	0.00192808
Col4a1	0.214203	8.0875e-10
mt-Cytb	0.213193	2.22139e-15
Pnisr	0.213026	4.58356e-21
Sav1	0.209797	6.67874e-17
Thbd	0.208328	5.90466e-11
Tbx2	0.208097	0.00206252
Gja4	0.206694	2.74512e-10
Tasor	0.20622	7.16718e-22
Tns2	0.204802	3.46771e-10
Sap30l	0.203645	2.765e-21
Scn7a	0.20343	0.00138282
2900097C17Rik	0.203086	1.95449e-28
H1f0	0.201218	4.65449e-13
Acer2	0.200814	1.23039e-06
Egfl7	0.200409	1.07767e-05
Rock2	0.200238	1.19024e-20
Specc1l	0.199469	7.875e-12
Flt1	0.198796	1.93773e-17
Rps3a1	0.198654	1.38904e-14
Ltbp1	0.198577	8.03482e-09
Stmn1	0.197652	8.72519e-11
Igfbp6	0.197532	9.07683e-06
Cbr2	0.197395	3.40859e-15
Akap12	0.197128	1.11971e-05
Dock9	0.195824	1.60287e-10
Col4a2	0.195739	0.0172846
Meis2	0.19547	1.4287e-06
Ptprm	0.195216	2.29649e-07
Trim44	0.194976	8.80776e-14
Rnase4	0.194097	1.23349e-05
Kif2a	0.194	2.01061e-13
H2-Q6	0.192398	5.88635e-09
Tspan7	0.191597	0.00039375
Hist1h4d	0.191129	2.81039e-14
Smap1	0.190393	8.50571e-19
Lbh	0.190348	2.71153e-09
Cdk14	0.190273	2.06452e-12
Parva	0.189885	3.94574e-09
Dst	0.188489	1.60415e-08
Cpsf6	0.186524	4.24606e-15
Pltp	0.186207	6.99874e-12
Rasgef1a	0.184654	0.000141985
Erg	0.184608	6.34168e-05
Plk2	0.184526	5.90356e-05
Afdn	0.184506	2.2259e-12
Calu	0.183997	5.82215e-12
Slc43a3	0.183979	7.01683e-07
Tinagl1	0.183222	1.125e-05
Ehd2	0.183009	6.55558e-05
H2-Q7	0.182813	2.23859e-07
Arhgap21	0.182738	3.73815e-07
Ace	0.182518	0.00196623
Adgrl3	0.182388	0.000117794
Zbtb4	0.182376	8.75669e-17
Pmaip1	0.181349	6.30678e-08
Plcb4	0.181218	2.86602e-05
Vamp2	0.180859	7.50965e-15
Ddit3	0.180564	1.42568e-10
Klf9	0.179494	4.51668e-11
Ldb2	0.178777	5.19366e-06
Car2	0.178149	0.000136765
Dock4	0.177704	5.28442e-25
Klhl5	0.177559	6.11795e-14
Luc7l2	0.176763	1.35226e-22
Dock6	0.176205	4.60216e-05
Ryk	0.175875	2.96037e-07
Rnf144a	0.175394	3.28113e-05
Efna1	0.174886	1.37648e-07
Dipk2a	0.174777	1.87539e-06
Pam	0.174721	0.000546491
Myo10	0.174622	0.0165458
Sox17	0.174522	0.000207368
Nectin3	0.17442	0.0356085
Fstl1	0.173824	0.000640025
Mcam	0.173725	2.68415e-05
Nfia	0.173486	3.22462e-10
Cd36	0.173325	0.010441
Atp2a3	0.173315	4.87948e-08
Cldn5	0.173009	1.40343e-12
Gkap1	0.173005	2.53974e-07
Il11ra1	0.172095	7.13076e-10
Pcdh17	0.17198	0.0207332
Tia1	0.171081	7.06842e-08
Snx20	0.170415	5.41542e-20
Lepr	0.16943	9.31697e-11
Tgfbr3	0.169415	6.18814e-07
Kank3	0.168412	2.31342e-06
Abi3bp	0.168258	0.0225224
Yap1	0.167935	1.55066e-06
Adgrl4	0.166763	0.000204975
Crip2	0.166553	1.9688e-07
Taok2	0.166285	2.54276e-10
Rab12	0.166062	3.91843e-10
Oip5os1	0.165983	7.63989e-18
mt-Nd2	0.165681	3.7795e-06
Hdac7	0.165193	0.000473629
Tle5	0.164979	6.63544e-26
Casc4	0.164476	0.00213233
Kctd10	0.164419	1.73327e-08
Marveld1	0.164148	3.71338e-08
Ppic	0.16398	3.37482e-06
Acvrl1	0.163809	0.00112523
Calcrl	0.163498	0.000425379
Stard13	0.162704	0.000123231
Luc7l3	0.162467	4.32038e-14
Cers4	0.161962	0.000538689
Spop	0.160997	7.02248e-14
Jcad	0.160903	0.000103016
Nckap1	0.160512	2.7329e-05
Pxdc1	0.160478	8.65888e-06
Agrn	0.160328	4.54376e-05
Arhgap5	0.160216	3.08645e-11
Pim3	0.159833	1.72115e-09
Wnk1	0.159777	6.85234e-24
Atrx	0.158806	1.34818e-21
Amn1	0.158799	1.70032e-09
Pbx1	0.15792	4.98703e-09
Hras	0.157714	7.61472e-12
Map4k3	0.157288	0.000758929
Srsf11	0.156823	3.54987e-21
Nisch	0.156727	8.57729e-19
Nrep	0.156446	0.0133665
Itgb1	0.156044	3.25469e-25
Zfp704	0.15593	5.46836e-06
BC028528	0.155599	4.31221e-13
Plekho1	0.155486	4.93875e-13
Leng8	0.155475	1.6546e-08
Rap2a	0.155342	3.32611e-12
Ephb4	0.154724	0.000978209
Ptar1	0.154651	1.10857e-09
Golga4	0.15457	2.62239e-13
Amotl1	0.153394	0.00234008
Hmgn1	0.153291	4.46401e-08
Cyb5r3	0.152912	1.73136e-11
Nid1	0.152789	0.0226155
Socs2	0.152636	1.23066e-09
Birc2	0.152184	2.57199e-07
Bsg	0.151259	9.67305e-32
Ndst1	0.150959	0.000198141
Cavin2	0.150953	3.41588e-10
Lrrc8d	0.15088	1.09943e-11
Tjp1	0.150303	0.00213517
Selenof	0.150273	3.98188e-22
Lifr	0.149404	2.32898e-06
Raph1	0.1494	4.29123e-11
Timp2	0.149352	0.00871189
Tlk1	0.14915	1.45166e-10
Il6st	0.149036	3.4387e-13
Vmp1	0.148892	2.04974e-18
Mib1	0.148724	5.70393e-16
Ttc28	0.148696	0.00187006
Clstn1	0.147856	0.00190444
Nfkbia	0.14783	3.06187e-07
Peak1	0.147546	1.99901e-05
Pcnx	0.147475	7.4899e-12
Rasip1	0.147299	0.0120266
Hnrnpr	0.146495	1.28495e-12
Alcam	0.146449	7.17239e-09
Rbpms	0.14606	4.01e-08
Tnks1bp1	0.145915	0.000290316
Fam193b	0.145455	0.0217866
Zmynd11	0.144498	2.10117e-13
Zc3h7a	0.14287	3.31546e-07
Myo6	0.142851	0.000109835
Hnrnph1	0.142734	2.60759e-16
Cbx6	0.142676	0.000600432
Rsrc2	0.142162	6.41516e-17
Gask1b	0.142117	1.95564e-06
Dll4	0.142061	0.018448
Plxna1	0.141782	2.74493e-05
Chd2	0.141657	1.96515e-05
Ptms	0.141392	2.89785e-10
Hdgf	0.141177	3.94893e-19
Tns3	0.141158	1.60857e-07
Pkp4	0.140725	8.36438e-05
Rbm25	0.140193	3.89868e-16
Lrp6	0.139965	9.63079e-10
Edn1	0.13996	3.43131e-06
Gstm2	0.139953	0.00426442
Ptch1	0.139824	0.000747913
Ptk2	0.139707	0.0499782
Hs2st1	0.139697	4.74157e-08
Cirbp	0.13948	1.89859e-05
Dpysl2	0.139381	9.01744e-12
Phc2	0.139375	5.52979e-07
Ivns1abp	0.138921	5.01112e-08
Setd5	0.138025	4.05209e-14
Epb41	0.13792	3.80513e-05
Ctnnb1	0.137847	4.51556e-16
Cbx5	0.137735	1.67972e-07
Ccser2	0.137668	0.00109628
Dab2ip	0.137122	0.000927754
Map4	0.137018	1.01804e-13
Col1a1	0.136911	1.1169e-08
Eml1	0.136705	0.00357317
Pkd1	0.136573	1.80286e-06
Anapc5	0.136156	1.24632e-14
Amotl2	0.136131	0.0134271
Pura	0.136081	3.60458e-16
Ro60	0.135888	2.10415e-05
Chd6	0.135618	2.71202e-09
Zfp503	0.135325	6.30732e-05
Srsf1	0.13522	6.08358e-14
Prrc2b	0.135149	1.74779e-10
Creb3l2	0.134863	5.1305e-07
Fbxw2	0.134647	1.26907e-07
Lpgat1	0.134476	4.07616e-06
Phactr1	0.134242	0.0386111
Brwd1	0.133951	5.9303e-09
Plxnd1	0.133944	5.6899e-13
Csnk1g2	0.133924	2.69717e-06
Gm42418	0.133404	6.08951e-31
Jup	0.133314	1.16112e-05
Msi2	0.133178	0.00127521
Smim14	0.133073	1.29169e-15
Sftpb	0.132418	1.59147e-56
Rcn1	0.132259	0.0164776
Casz1	0.132227	4.48309e-05
Sox7	0.132132	0.00897668
Antxr1	0.131921	0.016705
Tecpr1	0.131847	1.9769e-05
Dgkh	0.131846	0.000773808
Erbin	0.131619	1.15704e-14
Sptan1	0.131259	1.28185e-18
Mtch1	0.131211	2.81733e-18
Kif5b	0.13108	2.5507e-23
Txndc5	0.130508	4.65239e-09
Ctnna1	0.13026	9.03024e-17
Dync1li2	0.129935	3.40373e-11
Swap70	0.129483	0.00284866
Cflar	0.129401	5.72425e-13
Elovl5	0.128936	2.18082e-11
Gcc2	0.128919	1.59445e-06
Spred1	0.128413	5.55017e-10
Dag1	0.12835	3.82244e-11
Tubb2a	0.128346	6.95323e-06
Thra	0.128336	3.18511e-06
Prkce	0.128044	0.00122979
Fchsd2	0.127885	0.00130894
Nfat5	0.127873	0.00033993
Lgalsl	0.127444	0.00082087
Rif1	0.126079	0.000182947
Acadsb	0.126071	1.40271e-05
Eid1	0.125947	5.99389e-10
Trpm7	0.12561	1.81787e-07
Tcf12	0.125581	1.06684e-05
Ptgfrn	0.125542	9.48564e-10
Zfc3h1	0.1255	9.07551e-07
Plekha3	0.125023	1.72749e-05
Srrm1	0.124787	2.66678e-11
Usp9x	0.124751	1.57442e-14
Ifi27	0.124614	5.86194e-08
S100a16	0.124484	0.0223196
Ubr5	0.124332	1.95243e-11
Rora	0.124127	7.9654e-08
B930036N10Rik	0.124002	1.87773e-13
Nfe2l1	0.123794	7.80833e-16
Fbxl3	0.123538	5.41312e-05
Epb41l2	0.123413	6.09351e-10
Jmy	0.123212	8.07266e-06
Zranb1	0.123066	2.61187e-05
Drap1	0.122663	2.67592e-13
Lratd2	0.122648	0.00550712
Btg3	0.12263	1.82688e-05
Jdp2	0.122188	0.00025887
Ddah2	0.122175	0.0353608
Ncald	0.12209	0.00103463
Pggt1b	0.121895	5.15305e-09
Rps15	0.121891	0.00231335
Clasp2	0.121716	4.03174e-07
Zfp869	0.121662	1.42532e-06
Sbf2	0.121649	3.13451e-06
Tulp4	0.121619	2.91611e-10
Klc1	0.121288	1.07304e-08
Dynll2	0.121215	7.59693e-06
Sh3bp5	0.12089	4.5076e-05
Hipk2	0.120779	9.45496e-09
Pitpnc1	0.120697	7.007e-10
Eif4a2	0.120682	9.19807e-14
mt-Atp6	0.120192	2.70413e-06
Dap	0.119985	1.05697e-18
Fzd4	0.119977	1.78706e-06
Ids	0.119862	2.78948e-12
Nucb1	0.119655	3.2349e-17
Ptma	0.119327	3.53972e-10
Eva1b	0.118925	0.0185833
N4bp2l2	0.118725	8.01735e-14
Npr1	0.118475	0.00242317
Arl5a	0.118338	8.33035e-10
Sbno1	0.117828	2.25814e-11
Smurf2	0.11752	4.10712e-07
Gnb4	0.117225	0.0162886
Akap11	0.116446	2.4072e-06
Tprgl	0.116411	3.76015e-09
Cfl2	0.116388	0.000583744
Gtf3c1	0.115769	0.000121249
Sltm	0.115617	4.14736e-11
Ppp2r2d	0.115582	1.49709e-05
Armcx3	0.115542	5.54735e-06
Arpc5l	0.115495	2.60902e-11
Pja2	0.11494	2.65926e-10
Ppm1a	0.114709	2.3037e-06
Ccnt2	0.114676	0.022151
Gnas	0.113756	1.5376e-11
Kctd2	0.113541	0.000341913
Acp1	0.113072	1.89929e-06
Add1	0.11294	1.21543e-10
Trp53inp2	0.112722	1.99911e-08
Fubp1	0.112554	1.25174e-12
Kras	0.112549	6.04168e-13
Klhl24	0.112488	5.00289e-08
Kmt2a	0.112457	2.83939e-12
Gpx4	0.111929	2.35155e-11
Smim3	0.111928	5.54458e-06
Rapgef2	0.11184	0.00117399
Wwp1	0.111769	0.000454206
Pecam1	0.11134	0.000280929
Slc16a6	0.110858	7.33592e-05
Cdk2ap1	0.11081	4.91829e-06
Mosmo	0.110784	0.00466069
Git2	0.11075	2.89898e-08
Oat	0.110601	2.79767e-06
Arrb1	0.110597	0.0227841
Cyb561	0.110509	1.20067e-05
Sema6d	0.110342	1.95684e-05
Tacc1	0.109956	4.8716e-16
Ppdpf	0.109753	2.67796e-11
Smim10l1	0.109735	8.07756e-07
Cnbp	0.109481	1.63214e-16
Rpn2	0.109399	1.87304e-18
Lims1	0.109323	1.11723e-17
Itpripl2	0.10894	1.62486e-07
Myo9a	0.108871	3.99978e-05
Huwe1	0.108866	2.43067e-14
Mical3	0.108532	2.27212e-06
Zfp652	0.108331	0.00708422
Rpl9	0.108211	1.30522e-10
Lars2	0.108047	1.80959e-22
Matr3	0.107941	4.46569e-07
Myo1d	0.107559	0.0394683
Cst3	0.107311	0.00028252
Ubn2	0.107178	8.54973e-10
Riok3	0.106995	1.25644e-14
Ppp6r3	0.106873	1.06395e-07
Dnajc21	0.106764	1.09495e-06
Tnks2	0.106308	3.55738e-07
Osm	0.106028	1.22443e-22
Mtss1	0.105751	0.0212085
Csnk1e	0.105291	8.386e-06
Pde4b	0.105279	5.00141e-05
Abhd17c	0.105251	1.99162e-06
Pttg1ip	0.105212	9.11986e-10
Pcmtd1	0.105028	1.16031e-06
Mrtfb	0.104651	0.000130689
Cdk8	0.104586	5.87069e-05
Rbm26	0.104304	7.85355e-09
Mapk3	0.103871	1.73949e-13
Dicer1	0.103132	1.36791e-06
Ppp1r13b	0.102895	0.0230132
Glo1	0.102475	1.37051e-07
Cav2	0.102023	2.64052e-10
Zcchc14	0.10186	0.0229377
Apc	0.101572	8.22338e-11
Golgb1	0.101543	1.25906e-09
Lemd2	0.101517	0.00953377
Hnrnph3	0.101486	8.29614e-05
Arl15	0.10138	0.00447902
Ctdspl	0.101146	7.12771e-08
Setd3	0.100898	2.24386e-11
9530068E07Rik	0.100878	5.00192e-10
Plcg1	0.100816	0.0233139
Gna12	0.100577	0.00423325
Emc1	0.100517	5.06622e-06
App	0.100358	7.72629e-12
Tmem41b	0.100167	1.54428e-05
Tcaf1	0.100131	2.32706e-05
Zfp644	0.10007	6.73317e-08
Sh3bgrl	0.0999111	2.99867e-20
Hmbox1	0.099833	4.21898e-08
Prxl2c	0.099777	1.24957e-06
Adrb1	0.0994012	0.0100033
Itm2c	0.0992203	1.1847e-15
Ralgapa2	0.0991587	0.0112578
Trim35	0.0987562	0.00892988
Oaz2	0.0986834	0.00375146
Usp34	0.0986722	7.66444e-13
Ubl3	0.0985491	4.99714e-16
Pdhb	0.0984911	1.40404e-10
Phf3	0.0979044	2.17022e-09
4931406P16Rik	0.0976033	0.00262003
Galnt2	0.0975445	9.21451e-07
Taf15	0.0974227	1.09252e-06
Ing1	0.0973972	0.00792393
Gm26917	0.0973196	0.00575977
Siah1a	0.0972892	0.00898544
Rps2	0.0971552	5.86081e-06
Ehd1	0.0970594	7.46157e-07
Camsap2	0.0970552	0.00394445
Rab6a	0.09691	3.25396e-09
Zfp207	0.0968937	1.23902e-05
Mon2	0.0968753	3.71579e-06
Adnp	0.0968276	5.0106e-05
Dpm1	0.0966747	8.41183e-10
Pds5b	0.0963829	8.04953e-06
Otud7b	0.096267	0.00384778
Cd2ap	0.096231	9.24014e-14
Sun1	0.0962275	0.00178635
Xiap	0.0962264	3.56012e-19
Phip	0.0961096	2.33823e-07
Tle1	0.0960876	1.92428e-08
Ralgapa1	0.0958185	1.84596e-05
Ccdc82	0.0953957	6.23671e-07
Hmgb1	0.0953867	2.92481e-18
Son	0.0952943	4.81384e-19
Zbtb38	0.0950753	7.87551e-06
Pgrmc1	0.0949581	4.31712e-05
Plscr4	0.094876	0.0323181
Cyhr1	0.0948399	0.0116266
2810013P06Rik	0.0947947	0.000314875
Nf1	0.0947666	2.22939e-05
Agap1	0.0945514	3.18088e-08
Lpp	0.0945133	9.84126e-08
Slc25a4	0.0942902	3.77726e-14
Tubb5	0.0941136	0.000423656
Impad1	0.0938858	1.77403e-06
Clock	0.0938687	8.99191e-08
Ctdsp2	0.0937156	3.85456e-06
Qser1	0.0936944	0.00269824
Srek1	0.0936427	0.0019662
Ube3a	0.0935366	5.9238e-17
Slc44a2	0.0931291	0.000572881
Gm11808	0.0931181	1.43737e-05
Mbnl2	0.0930357	5.32709e-14
Atp9b	0.0930242	0.00391253
Ctso	0.0926438	0.0291239
Sept8	0.0925642	0.000151306
Atp11a	0.0924065	8.26807e-05
Tsc22d3	0.0923594	0.00257438
Ube2e3	0.0920141	3.82696e-08
Ppm1b	0.0918425	6.0412e-08
Smim19	0.0917096	0.00845907
Slc25a36	0.0916207	0.00129669
Rabac1	0.0916152	5.18649e-17
Oxr1	0.0915586	3.60313e-07
Rdx	0.0915475	3.78565e-13
Bag1	0.091488	7.09173e-14
Lats2	0.0913486	9.67298e-06
Zfhx3	0.0911948	0.000985953
Ccdc71l	0.0910689	0.00641549
Araf	0.0910612	1.46756e-07
2610507B11Rik	0.0908672	5.15403e-14
Clic5	0.0908478	0.0373585
Zc3h13	0.0907178	2.13051e-16
Ctnnd1	0.0905925	2.33632e-11
Fkbp1a	0.0904232	3.9986e-08
Mfhas1	0.0902575	0.000206458
Etnk1	0.0901502	0.000161603
Irf2bp2	0.0900425	2.51603e-08
Stub1	0.0899733	7.27957e-09
Csde1	0.0899403	9.15783e-14
Id1	0.0898902	0.0416561
Ppfibp1	0.0898704	0.000411462
Cnot6	0.0898599	8.97929e-05
Trim8	0.0894153	5.62892e-08
Acsl1	0.0892979	1.08536e-05
Smim4	0.0891534	5.41822e-08
Ptp4a2	0.0890229	2.77749e-16
Hipk3	0.0889004	2.44516e-05
Nfix	0.0888373	6.01609e-15
Mif	0.0888053	1.41676e-10
Hnrnpdl	0.0886284	5.49329e-07
Pink1	0.0886145	0.0171029
Pros1	0.0885769	2.74081e-10
Fip1l1	0.0884785	4.65888e-08
Ywhaq	0.0884507	1.34766e-15
Lrrc58	0.0881493	1.15189e-07
Elk3	0.0879755	1.16057e-07
Abcc5	0.0873157	1.08139e-07
Kif1c	0.0871569	5.12204e-08
Ak3	0.0871263	0.000389362
Vezf1	0.0870947	5.87445e-05
Gnaq	0.0870244	4.53362e-14
Ezh1	0.0868898	0.0309937
Rcn2	0.0865899	1.903e-05
Dcaf8	0.0859767	7.94101e-10
Arpp19	0.0856935	7.99529e-11
Nudt9	0.0855984	0.0116391
Lsm12	0.0854162	5.11233e-16
Cpsf7	0.0851509	3.38949e-10
Gyg	0.0850848	4.55118e-20
Fam129b	0.0850676	5.8282e-15
Tbl1x	0.0849551	1.43625e-12
Akirin2	0.0848744	0.000426004
Smarca2	0.0848247	9.49164e-07
Akap9	0.0847825	1.77051e-06
Pdia6	0.0847648	1.94319e-15
Sec31a	0.0847492	4.90266e-14
Dhx9	0.0844593	1.64947e-09
Arhgap31	0.0844451	1.04956e-11
Peg13	0.0842243	0.00314187
Dnajc7	0.0841097	1.55892e-09
Vgll4	0.0837972	0.000924831
Iscu	0.0837909	3.30452e-13
Sec61a1	0.0837418	7.52887e-15
Tmed7	0.0835469	4.48394e-11
Micos10	0.0832966	1.48855e-19
Rnf146	0.0831473	0.00189727
Med31	0.0830979	3.9102e-05
Tmcc3	0.0829227	5.85165e-07
Strn3	0.0828111	3.55525e-07
Parvb	0.0827028	0.000878386
Foxo1	0.0826615	0.00612871
Ganab	0.0825815	1.86306e-07
Ext1	0.0825631	0.0196965
Resf1	0.0825351	1.33363e-16
Pigp	0.0825021	0.0019262
Nudc	0.0823286	2.69995e-06
Sun2	0.0822362	0.00179109
Tial1	0.0821822	3.50437e-05
Prpf4b	0.08207	1.73872e-17
Prrc1	0.0817729	8.57131e-07
Sod1	0.0817275	6.9735e-13
Tsn	0.0816596	3.68339e-13
Csnk1g3	0.081628	5.62516e-10
Mtfr1l	0.0814818	2.86396e-05
Ahr	0.0811966	4.91758e-20
Map1lc3a	0.0810157	7.5082e-05
Mga	0.0809891	5.76065e-06
Ccdc85b	0.0807228	4.93755e-07
Mospd2	0.0807024	1.65477e-08
Aplp2	0.0805461	1.04911e-14
Traf7	0.0804721	0.00193802
Nenf	0.0804709	5.64736e-10
Taok1	0.0802894	2.56149e-13
Zcchc24	0.0802316	0.000186927
F11r	0.0802223	7.23047e-15
Zmym4	0.0801842	0.0133063
Rnpepl1	0.0801681	1.3858e-05
Pebp1	0.0800247	4.69213e-10
Per1	0.0798599	4.37267e-12
Cox8a	0.079653	7.0822e-16
C330007P06Rik	0.0795138	0.00185881
Tsnax	0.0794781	5.40848e-07
Nsd1	0.079441	2.42235e-15
Sae1	0.0793419	0.00533127
Tjp2	0.0792575	2.71468e-07
Ttc14	0.0792023	7.85094e-08
Rhoh	0.0791217	0.0235009
Clic4	0.0788693	0.00695858
Kif13a	0.0787607	1.25125e-05
Fam117b	0.0786449	0.0015919
Mef2c	0.0785176	0.00467923
Zfp622	0.0784644	0.0016555
Rcc2	0.0783837	0.000342466
Herpud1	0.0783535	0.0359436
Fbxo9	0.078278	2.42697e-05
Dido1	0.0782426	3.15695e-11
Ktn1	0.0781436	5.70504e-06
Rnf181	0.0778226	0.000635727
Nr2f6	0.0778213	0.000204668
Dusp7	0.0778071	3.63318e-05
Pdlim2	0.0777908	0.00769247
Nudt3	0.0777149	3.93159e-07
Mrpl23	0.0776857	1.977e-08
Grk5	0.0774387	1.42798e-06
Slc3a2	0.0772306	2.15919e-16
Pcnp	0.0771616	1.39295e-11
Mkln1	0.0771256	6.06239e-07
Itm2b	0.0769357	1.91039e-10
4930402H24Rik	0.0768065	0.00209994
Wdr33	0.0766842	5.01193e-07
Polr3gl	0.076659	0.0326673
Setd2	0.0765147	1.55781e-07
Synj2bp	0.0764957	4.0147e-05
Sdha	0.076451	1.35434e-10
Anapc11	0.0764113	1.42662e-08
Map3k8	0.0763807	0.01201
Slc25a51	0.0763725	6.31564e-05
Copa	0.0759204	2.71919e-20
Trim26	0.0758558	8.40151e-06
Atl3	0.0754858	5.89055e-08
Ddx39b	0.0754061	3.08947e-06
Zmym5	0.0751428	5.63869e-05
Ttc3	0.0751187	0.0363181
Dmxl1	0.0750419	0.000171643
Mical2	0.0749399	0.0134434
Nrp2	0.0748201	0.000534885
Eef1g	0.0748185	2.46198e-22
Coa3	0.0748108	2.90946e-09
Anapc16	0.074796	1.13106e-05
Cox6a1	0.0746839	1.14084e-15
Tmem30a	0.0746414	8.72762e-16
Ginm1	0.074599	5.58653e-07
Dpm2	0.0745597	1.23657e-07
Chd3	0.0744595	0.0240125
Csnk1a1	0.0743989	2.72067e-16
Smg1	0.0743885	1.44482e-11
Dennd5a	0.0741914	4.61185e-05
Dusp6	0.0739501	1.69435e-05
B4galt1	0.0739161	2.36372e-07
Rbck1	0.0737049	6.64393e-09
Baz1b	0.0735586	1.61682e-14
Phactr4	0.0734102	0.00329454
Plekhf2	0.0732744	0.0101426
Man2a1	0.0731964	1.45352e-20
Mark3	0.0730157	0.000156022
Hivep1	0.0726603	0.00149175
Myl12a	0.0726217	6.84609e-16
Notch1	0.0724804	1.41335e-05
Park7	0.0721116	1.1154e-12
Crebbp	0.0721024	8.46583e-15
Anp32a	0.0720465	3.6089e-16
Lman1	0.0718214	1.41278e-14
Yaf2	0.0718163	0.0215375
Blmh	0.0714553	1.29222e-05
Tspan3	0.0713839	0.0232063
Nae1	0.0713097	0.0345469
Pea15a	0.0712731	0.000507105
Eif2s3y	0.0712481	0.00473781
Sypl	0.0712217	6.4796e-17
Pds5a	0.0712128	9.96706e-06
Rin2	0.0711485	7.8172e-10
Phf14	0.0710848	0.000115581
Psme4	0.0710817	1.08104e-06
Tshz1	0.0710522	0.000291444
Ehd4	0.0708198	4.07362e-15
Nap1l4	0.0705283	5.31467e-07
Aff4	0.0705039	1.11367e-15
Tmem205	0.0704935	3.09999e-06
Kmt2d	0.0704651	0.000282257
Zfp292	0.0702115	2.66408e-07
Echs1	0.070209	2.5329e-07
Dnajc3	0.0701911	2.30441e-15
Cpd	0.0700735	5.08502e-07
Fam162a	0.0698924	1.21598e-08
Camta1	0.0696657	0.000571974
Cyld	0.0695853	0.00186395
Nav1	0.0695311	1.61828e-12
Aopep	0.0694983	0.0233623
Ppfia1	0.0691738	2.73983e-05
Sept11	0.0691587	2.79477e-14
Tmem189	0.0689757	5.81386e-12
Btbd7	0.0689684	9.35388e-11
Mrps18a	0.0689196	9.8643e-09
Ogt	0.0687705	5.704e-06
Phactr2	0.0684217	0.00196014
Actn4	0.0681853	1.42781e-12
Tmed9	0.0681435	4.66334e-15
Fdx1	0.0680191	1.68031e-07
Diablo	0.0679347	0.0037738
AC149090.1	0.0678499	3.31394e-14
Zfp871	0.0677697	0.000388539
Lrrc8c	0.0677122	0.00091021
Arid4b	0.0676936	2.45918e-11
Luzp1	0.0676476	9.50867e-06
Esyt2	0.0670339	0.00256652
Tmem109	0.0669713	4.22476e-11
Thoc1	0.0669502	1.43302e-05
Atxn2	0.0669183	0.000518744
Ap1ar	0.0667881	0.0146479
Bub3	0.0666579	2.56407e-06
Rsl1d1	0.0666564	0.000435825
Snrnp70	0.0666532	4.59584e-15
Mdh1	0.0665589	1.92885e-10
Wls	0.0664054	1.57175e-10
Anxa5	0.0664017	8.69711e-09
March2	0.0663334	1.061e-07
Qsox1	0.0662389	0.00522539
Sumo2	0.066195	5.5879e-19
Tmem87b	0.0661805	0.00399506
Serpinb6a	0.0661729	6.77504e-06
Mob4	0.0660398	9.90863e-08
Ybx3	0.0659673	1.28094e-06
Triap1	0.065904	0.000959606
Rps27rt	0.0658936	2.48998e-09
Rpl5	0.0658664	3.88438e-05
Krit1	0.0658108	1.48088e-07
Tuba1b	0.065746	1.62899e-06
Gabarapl1	0.0657392	3.7059e-08
Alkbh5	0.065735	1.99869e-07
Esco1	0.0656531	0.0052581
Ireb2	0.0656175	2.2737e-07
Fam3c	0.0655622	0.000615645
Ccdc186	0.0654049	0.000351679
Rictor	0.0652522	6.32834e-05
Rgs10	0.0651458	2.30677e-17
Yif1b	0.0650542	0.000981396
Pdcl3	0.0649588	2.50094e-07
Tmem106b	0.0649027	2.90456e-05
Zswim8	0.0647909	0.000738295
Cul1	0.0645374	5.24172e-11
Sptssa	0.0645015	5.7863e-11
Hibadh	0.0644578	0.000710506
Slmap	0.0643221	0.000302176
Ddx17	0.0642651	5.1351e-19
Eprs	0.0642508	4.3956e-09
Brd9	0.0642389	5.26318e-19
Stk16	0.0642021	3.10723e-06
Abhd17a	0.0641456	2.52411e-06
Gm37494	0.064017	1.83326e-05
Cop1	0.0639361	0.0223963
Tardbp	0.0638683	1.32377e-09
Daam1	0.063865	4.98838e-07
Rab11b	0.0638522	1.01588e-10
Anks1	0.063832	0.000791489
Pfdn1	0.0637757	5.75261e-14
Mapk1ip1l	0.0636457	9.74946e-06
Rbm6	0.0633356	0.0016889
Dock1	0.0632241	1.71132e-06
Nek9	0.0631944	0.00934443
Hivep3	0.0630866	2.05476e-07
Tlk2	0.0630542	0.0038053
Gcn1	0.0629426	0.00325249
Fam104a	0.0629418	7.37965e-11
Clec2d	0.062867	2.28251e-34
Nxf1	0.0628204	0.0491253
Bnip2	0.0626847	2.88725e-18
Dctn2	0.0626692	9.38133e-10
Ube2v2	0.0625175	5.46867e-06
Ramp2	0.0625104	2.94206e-05
Prmt1	0.0624893	2.62782e-06
0610010K14Rik	0.0624641	3.67691e-05
Gnb1	0.0624274	1.31975e-13
Tmem63a	0.0623915	0.00519501
Tmem214	0.0623816	0.0111612
Sdf4	0.0623115	2.16464e-12
Ccdc47	0.0622409	5.70827e-07
Pex19	0.0620928	8.55705e-05
Cat	0.0619743	3.65057e-05
Ppp1cb	0.0619665	1.43271e-13
Trmt1	0.0618865	0.00588729
Bola3	0.0618775	0.0136764
H2afv	0.0617469	4.04387e-09
Elk4	0.0617455	8.53129e-06
Ei24	0.0616677	1.53022e-10
Otud4	0.0616623	0.0368184
Mcrip1	0.061648	2.74502e-05
Ndufa12	0.0616101	9.96923e-11
Srsf5	0.0616066	2.6552e-26
Rps23	0.0615817	0.00170102
Fto	0.0614606	0.000496903
Mphosph8	0.0613942	0.00013188
Frmd4a	0.0613843	0.000978691
Pcm1	0.0613581	2.28911e-10
Emd	0.0612155	3.8607e-08
Serinc1	0.0611776	1.15693e-09
Prkch	0.0611717	1.20879e-10
Marc2	0.0611559	2.22526e-08
Srcap	0.0611191	1.72064e-09
Itch	0.060926	0.00209082
Rnf141	0.0607725	0.0224042
Appl1	0.0607591	9.08495e-05
Gtf2h5	0.0606766	2.89387e-15
Zfp326	0.0606552	0.0028775
Pigk	0.0605353	4.28244e-07
Mapre1	0.0605181	1.47354e-15
Abca3	0.0604653	0.00277139
Sppl3	0.0604441	0.000405842
Lrpap1	0.060428	6.49041e-13
Cops4	0.0602377	0.000572244
Gpbp1	0.0601373	4.96253e-06
Cnot7	0.0599371	0.000225109
Fbxo30	0.0599026	0.000212229
Rnf187	0.0598245	3.11084e-13
Mob1b	0.0596976	2.09413e-07
Emp2	0.0595961	2.26176e-05
Fech	0.0595535	2.15807e-05
Chd9	0.0595498	0.000784803
Dbndd2	0.0594473	3.87637e-06
Snrpd2	0.0593473	1.90453e-15
Atp5b	0.0592439	1.7774e-19
Ncor1	0.0592082	2.21179e-17
Emc10	0.0590934	1.16696e-09
Zcchc7	0.05908	1.1338e-07
Mbd3	0.0590143	4.68821e-12
March6	0.0588632	1.98035e-10
Ppp6r1	0.0588221	6.93005e-05
Aph1a	0.058737	1.37623e-08
Ankrd11	0.0585201	3.36852e-10
Ash1l	0.0585007	9.98581e-10
Rgl2	0.0584775	2.43925e-05
Cdc42bpb	0.0581217	0.000226496
Tmem223	0.0580432	0.0343644
Bcas2	0.0579407	2.1738e-05
Guk1	0.0578826	2.16978e-08
Gstm1	0.0578686	1.62952e-17
Mecp2	0.0578349	0.000510274
Las1l	0.0578028	0.00849306
Dram2	0.0577992	1.43077e-12
Prdx2	0.0576702	2.47407e-16
Lats1	0.0575379	0.0440808
Bbx	0.0574525	0.000110489
Taf2	0.0574421	7.67321e-11
Ptov1	0.0574416	0.0342971
Rnf11	0.0571204	0.00103555
Rras	0.0570192	6.33364e-07
Ssr3	0.0569695	3.86727e-11
Exoc4	0.0569461	0.000286012
Sec22b	0.0568908	0.0012373
Ythdc1	0.0568389	2.30235e-09
Wasl	0.0568331	0.00311626
Vamp5	0.0568249	0.00646337
Zfpl1	0.0568091	0.0026878
Pum1	0.0567817	2.53457e-11
Itgb5	0.0567131	1.25046e-09
Rab28	0.056687	0.0235955
Cdc34	0.0566745	2.14542e-06
Dnajc10	0.0564783	3.29789e-07
Rxrb	0.0564527	0.0474623
Rps6	0.0561044	0.000158509
Brd4	0.0560672	1.55518e-11
Gm2000	0.0558539	0.00278112
Rbm7	0.0558494	4.45549e-05
Rps7	0.0558268	0.00807895
Zfp445	0.0557651	3.92903e-10
Usf1	0.0557451	4.08643e-06
Avpi1	0.0556868	0.0308316
Polr2m	0.055666	6.30174e-05
Saraf	0.0554771	9.7761e-09
Atad1	0.0554693	0.00216991
Ddx50	0.0553443	2.34201e-08
Sft2d2	0.0553328	0.00206093
Cox7a2l	0.0552057	4.44069e-14
Ppp1r7	0.0551298	0.00493078
Purb	0.0550856	4.38075e-12
Sumo3	0.0548657	4.85613e-07
Anapc4	0.0548515	0.0139395
Fundc2	0.0547287	0.00411381
Nucks1	0.0546858	2.54402e-05
Ss18	0.0545558	0.00117734
Foxn3	0.0544036	3.00882e-05
Cul4a	0.0543376	0.0128272
Strap	0.0541525	1.1643e-11
Akap8	0.0540013	9.9824e-05
Ctbp1	0.0539663	6.45637e-09
Cyb5a	0.0539115	3.64169e-11
Actr10	0.0538236	0.00338154
Eif4a3	0.0537266	2.95995e-06
Gsk3b	0.0536268	2.7951e-12
Mrpl15	0.0536125	1.08525e-07
Golga2	0.053604	4.64854e-07
Rad21	0.0535344	6.11257e-05
Gatad2b	0.053476	2.69625e-05
Laptm4a	0.0534566	1.13445e-16
Arf1	0.0533668	5.07122e-14
Sel1l	0.0533464	3.39234e-11
Ndufb11	0.053329	6.37738e-13
Anxa7	0.0533189	4.65979e-10
Ndfip2	0.0532775	0.00116318
Dgcr2	0.0532681	0.00134288
Numa1	0.0532442	6.12145e-05
Smim12	0.0531973	0.0321506
Sec62	0.0531942	3.29272e-16
Zfp451	0.0531795	2.09533e-09
Mrpl53	0.0531518	0.0446665
Adk	0.0531368	0.0134362
Phlpp1	0.0531161	0.0212184
Rsu1	0.0530709	4.39224e-16
Srsf6	0.0529897	3.54085e-13
Gna13	0.0529749	4.20571e-08
Prkag1	0.0529628	0.0163506
Ociad1	0.0528615	2.67784e-11
Rbbp4	0.0528103	8.11183e-14
Phf2	0.0527739	0.000390325
Kpnb1	0.0527158	2.3127e-08
Smim7	0.0526925	2.31997e-05
Prkar2a	0.0525111	2.48663e-05
Git1	0.052467	0.0055238
Wdr44	0.0524615	0.00291028
Cdc73	0.0524077	0.000238504
Ppp2r2a	0.0522325	0.000533277
Rsrp1	0.0521437	2.33719e-13
Apip	0.0521007	5.90207e-05
H2-K1	0.0519789	1.29472e-14
Ifnar2	0.0519343	1.37601e-06
Cdk6	0.0518662	1.30407e-07
Usp33	0.0516788	2.84735e-05
Suz12	0.051593	3.00427e-08
Ier5	0.0515852	1.8847e-20
Ssr1	0.0515734	5.38732e-11
R3hdm1	0.0515418	2.59204e-06
Usp24	0.0515372	0.00469073
Vamp3	0.0515067	4.62145e-13
Trim33	0.0515048	0.0251102
Tmem147	0.0512386	3.65638e-12
Rbbp6	0.0512309	1.34802e-07
Yipf1	0.0511744	0.0236419
Bod1l	0.0511212	1.5887e-11
Mtrex	0.0511036	2.47978e-06
Dynlt3	0.0511006	2.69935e-05
Uhmk1	0.0510967	0.000164157
Nfic	0.0510059	0.00046897
Odr4	0.050968	7.15328e-10
Setx	0.0509313	0.0159465
Rbm28	0.0508044	1.37671e-10
Rpl3	0.0507322	2.9276e-08
Sos1	0.050721	0.0242354
Med13l	0.0504904	0.0024992
Ctsl	0.0504844	3.26965e-10
Gpat4	0.0504413	0.000146988
Ubr4	0.0502945	4.48204e-07
Ctcf	0.0501997	1.15302e-10
Cd274	0.0501842	0.0148637
Chchd3	0.0501552	1.20458e-05
Hsp90b1	0.0501352	2.48171e-05
Bola1	0.0499647	0.00631392
Canx	0.0497754	5.09863e-12
Nfu1	0.0497611	1.91592e-10
Rbfa	0.0496897	0.0241593
Taf1	0.0494461	8.06529e-05
Ehmt2	0.0492471	2.92718e-11
Kdelr2	0.0491707	1.72651e-07
Ndufs3	0.0491464	2.04403e-06
U2af1	0.049141	6.17585e-08
Zup1	0.0486307	1.83427e-05
P2rx4	0.0486292	8.64272e-06
Stx12	0.0485469	0.000524341
Pip5k1a	0.0483952	0.0201526
Ino80e	0.0483871	0.000133691
Xpo1	0.0483315	5.23009e-07
Tax1bp3	0.0483243	3.42156e-08
Agtpbp1	0.0483072	1.64212e-08
Cnot4	0.048295	2.46784e-05
Pald1	0.0482859	0.0165949
Nr3c1	0.0482511	1.36241e-14
Cfdp1	0.0482342	1.74395e-10
Alas1	0.0481268	0.00196794
Psmc5	0.0480887	2.48593e-10
AU020206	0.0480462	0.0495597
Sept7	0.0480406	1.25159e-18
Ramac	0.0477126	0.00232338
Zranb2	0.0475916	2.33243e-10
Tomm70a	0.0475257	1.33188e-09
Fth1	0.0475076	0.000172409
Ilkap	0.0474952	0.000205127
Pdha1	0.047473	3.80405e-07
Evi5	0.0474062	0.000370568
Ypel3	0.0473792	1.25554e-08
Iah1	0.0473739	1.17986e-07
Arid2	0.0473211	0.00201056
Ccny	0.0472823	5.48502e-07
Tmx3	0.0471892	3.91394e-10
Pdlim5	0.0471763	2.22765e-08
Tceal9	0.0471705	0.0023499
Kif1b	0.0471414	3.53115e-09
Hadh	0.047105	0.000626353
Secisbp2l	0.0470463	2.90699e-11
Ipo8	0.0469973	0.00986097
Klf10	0.0469225	5.31157e-07
Wdr89	0.0468812	0.0079229
Iws1	0.0468468	3.1753e-06
Pabpn1	0.046826	1.68663e-21
Ergic2	0.0467472	0.00886133
Tgfbr2	0.0467118	4.69141e-13
Clk4	0.0466057	0.00194552
Ehmt1	0.0466027	0.000535222
Selenot	0.0464964	1.52709e-11
Pnrc2	0.0464086	0.00661307
Clptm1	0.0463535	2.32488e-10
Uri1	0.0462953	0.0116662
Bcl7b	0.0462796	0.000612389
Atp6v1h	0.0462598	1.85051e-09
Cryzl1	0.0462538	0.018771
Acadl	0.0461563	4.17659e-09
Suclg1	0.0461334	1.566e-06
Ppp4r3a	0.046119	6.57371e-05
Hint2	0.0460938	2.13555e-10
Srp9	0.0460031	2.41287e-17
Banp	0.0459312	0.00056418
Ergic1	0.0459199	0.000731263
Casd1	0.045859	0.0220803
Ralgapb	0.0458259	2.36851e-05
Txndc11	0.0458054	0.00186696
Mpp7	0.0456886	0.011252
Mid1ip1	0.0456725	0.0101002
Ppia	0.0456586	2.23173e-06
Ubxn1	0.0456549	6.87212e-14
Kcmf1	0.0456247	0.00131301
Wsb1	0.0455947	9.26434e-08
Kmt5b	0.0455696	0.000196463
Kat6a	0.0455432	8.12623e-14
Prkd3	0.0454815	0.000100271
Pgap2	0.0454641	6.31711e-06
Tet3	0.0454347	7.19354e-09
Cdip1	0.0454297	9.96734e-05
Otulin	0.0454031	0.0339
Uba5	0.0453619	4.80112e-09
Atp6v0a2	0.045358	8.01603e-05
Trabd	0.0453342	8.28212e-06
Dock7	0.0453113	8.53576e-05
Senp3	0.0452176	7.77822e-06
Chchd1	0.0451791	1.02456e-12
Pold4	0.0450101	3.43379e-07
Pikfyve	0.0449744	1.20186e-06
Mtln	0.0449655	0.0355908
Pdxdc1	0.0448866	1.78151e-06
Mrpl42	0.0448849	3.97657e-11
Otud6b	0.0448016	1.65768e-05
Gpatch8	0.0447637	8.68235e-06
Bcl7c	0.0446984	3.83742e-05
Hspa9	0.0446571	2.15357e-12
Calr	0.0446462	5.37833e-10
Fyttd1	0.0446232	0.000666165
Slc25a17	0.0445834	0.0144362
BC004004	0.0445614	1.33118e-07
Cyb5b	0.0445549	3.57092e-08
Cabin1	0.0444934	0.00261066
Sbds	0.0444611	1.90283e-06
Tmem63b	0.044451	0.000749323
Hdlbp	0.044397	1.29058e-17
Ap1s1	0.044376	4.67524e-10
Atp2a2	0.044346	1.26635e-17
Adh5	0.0443453	0.000106385
Slc1a5	0.0442535	0.0496996
Copg1	0.0442429	4.30926e-08
Tmem59	0.0441413	2.15765e-16
Commd6	0.0440654	3.91434e-06
Man2a2	0.0440567	0.0001609
Rab10	0.0440016	4.86197e-21
Malat1	0.0438929	3.10445e-06
Czib	0.0438771	0.0104937
Tmem159	0.0438239	0.0197062
Pin1	0.0437876	0.00216797
Mapre2	0.0436756	4.35233e-09
Ptpa	0.0436371	5.49382e-08
Ecpas	0.0435959	3.21038e-07
Pik3ca	0.0435788	6.94227e-09
Eif3b	0.0435732	2.41605e-16
Lgmn	0.0435709	4.15648e-08
Aak1	0.0435627	0.00178527
Lrrc8b	0.0435266	0.000132528
Slc35a3	0.0434293	0.00063051
Ddrgk1	0.0433843	9.64595e-13
Ndufab1	0.0433778	2.20056e-18
Erich1	0.0433461	0.0152873
Pim1	0.0433459	1.34636e-33
Uap1	0.0432587	1.9133e-12
Pop5	0.0431752	6.88382e-06
Gtf2i	0.0430682	0.00892167
Cdk16	0.0430584	0.00121548
Arf4	0.0429824	6.4196e-12
Yipf4	0.0428864	0.000796761
Cox16	0.0428497	5.18568e-16
Mmd	0.0428407	4.18231e-05
Colgalt1	0.0428234	0.00185965
Slc30a5	0.0427846	5.91545e-08
Tomm6	0.0427077	5.59175e-12
Elmsan1	0.042675	0.0105835
Efr3a	0.0426656	3.29518e-11
Fam13b	0.0425884	0.000393371
Pitpnb	0.0425484	5.56114e-08
Napa	0.0424678	3.63372e-06
Klf2	0.0424532	6.14972e-41
Sdhc	0.042442	4.1751e-11
Rabep1	0.042151	3.01156e-06
Pank2	0.0420657	0.000854399
Vps72	0.0420461	0.000190183
Eml4	0.0420181	3.45077e-05
Arl6ip4	0.0419046	4.46116e-06
Ankrd12	0.041899	7.48595e-07
Ctdsp1	0.041866	8.94319e-07
Rbm33	0.0418263	0.0031332
Hsd17b11	0.0418172	1.02836e-06
Cbx3	0.0417972	3.52378e-07
Vdac3	0.0417915	2.94638e-13
Plcb1	0.0415777	9.53109e-10
Nek7	0.0415704	3.64267e-07
Nrp1	0.04147	0.00576809
Grsf1	0.041451	0.0343503
Prrc2a	0.041444	5.55696e-11
Rhoc	0.041425	0.00556472
Abl1	0.0412353	0.00363382
Ccs	0.0412325	0.000488019
Glul	0.0412186	0.000180913
Rer1	0.0411539	2.76355e-12
Wdr83os	0.0410548	3.16425e-12
Fam192a	0.0410153	2.85007e-05
Yipf6	0.0409547	0.000498914
Stx17	0.0406512	0.0201561
Ndufc1	0.0405231	8.55927e-24
Arid5b	0.0404903	0.000225217
Zhx1	0.0404829	9.85901e-05
Arf3	0.0404702	5.83664e-07
Ccnl2	0.0404699	1.01731e-06
Lsg1	0.0403196	0.0384716
Ythdf1	0.0402889	1.61442e-05
Kdm5a	0.0402759	3.95888e-07
Nab1	0.0402736	5.32812e-10
Uhrf2	0.0402444	0.000799921
Polr2e	0.0401545	0.0195205
Vapb	0.0401494	7.32125e-06
Senp6	0.0401484	1.53441e-08
Dapk1	0.0401387	8.03289e-10
Tcn2	0.0400535	2.38395e-13
Cd2bp2	0.0400181	0.0492119
Gon4l	0.0399992	7.10138e-06
G3bp1	0.039889	2.77537e-11
Cnot6l	0.0398803	1.14445e-05
Wdfy3	0.0397776	1.09591e-08
Slc50a1	0.0397383	0.017509
Micos13	0.039509	1.23308e-11
Sec63	0.0394555	1.82611e-09
Smim11	0.0394455	2.8668e-12
Nbdy	0.0393208	0.0273425
Uqcr10	0.0393148	9.42341e-15
Tmf1	0.0392943	2.91189e-07
Rasa1	0.039255	2.63115e-12
Skiv2l	0.0391229	0.000433198
Pwwp3a	0.0390905	1.0055e-06
Ubb	0.038975	6.12347e-35
Sipa1l3	0.0388119	0.0130789
Sfswap	0.0388079	0.000245068
Fam114a2	0.0387946	6.87418e-06
Pank3	0.0387752	1.93188e-09
Glrx5	0.0387596	3.65077e-08
Lmbrd1	0.0387195	5.76632e-06
Rfk	0.0386959	5.41262e-07
Slc39a7	0.0385975	7.19349e-08
Gde1	0.038497	2.85667e-05
Tmem11	0.0384074	0.00136893
Htatsf1	0.0382958	1.81022e-06
Larp1	0.0382742	5.50843e-10
Dhx36	0.0382682	4.31769e-08
Rgl1	0.0382401	0.00101174
Ogdh	0.0381744	8.09928e-08
Cfap97	0.0381497	0.0108451
Cdkn2d	0.0381412	0.00180865
Tmem245	0.0380463	0.000124249
Pkn2	0.0380358	3.42535e-12
Eif3i	0.0380286	1.83017e-08
Dnmt3a	0.0380192	0.0486469
Tnfaip1	0.0379847	0.00514498
2610001J05Rik	0.0379692	4.30033e-12
Ube4b	0.0379539	2.22888e-05
Tra2b	0.0378372	3.58868e-07
Ube2k	0.0378271	2.33676e-14
Gm16286	0.0378045	8.5195e-09
Nemf	0.0377259	0.00012644
Hnrnpa1	0.0376298	7.09523e-12
Rrp1	0.0376294	1.83586e-12
Nlk	0.0375953	0.00506147
Cep164	0.0375803	9.0953e-05
Rpe	0.0375563	0.00535787
Hook3	0.0374989	2.05288e-16
Bad	0.0374716	1.32465e-07
Fam76a	0.0374095	1.12652e-05
Dazap1	0.0373164	1.71191e-06
Vps41	0.0373067	0.000960883
Sf3b1	0.0372483	7.62559e-14
Caprin1	0.0372292	1.9613e-09
Ubr1	0.0372201	0.0496489
Usp16	0.0372157	9.92739e-10
Rnf4	0.0372145	3.22784e-06
Wtap	0.0372061	0.000140863
D10Wsu102e	0.0371533	0.00213753
Sumo1	0.0371394	2.28237e-05
Nudcd2	0.0371211	0.00328252
Numb	0.0370907	8.39741e-05
Specc1	0.0370674	0.000151867
Trmt1l	0.0370123	0.0025766
Zzz3	0.0369588	5.23245e-06
Ndufa11	0.0368051	8.61431e-17
Usp5	0.0366989	3.97269e-05
Arhgdia	0.0366529	1.05812e-08
Mrpl38	0.03655	2.29094e-05
Helz	0.0364791	2.21063e-05
Med28	0.0363973	1.16988e-07
Golga7	0.0363546	8.66492e-10
Upf3b	0.0363519	0.0255582
Pqbp1	0.0362727	6.23477e-05
Clk3	0.0362227	1.35441e-06
Mesd	0.0361745	0.0339399
Brd3	0.0361027	0.0207699
Psmc1	0.036065	4.86187e-11
Krtcap2	0.0360577	1.71673e-13
Trio	0.0360317	1.40446e-06
Smim15	0.0360223	4.48225e-08
Pnpla8	0.0360102	0.0267799
Ppig	0.0360089	3.65864e-14
Nop10	0.0359655	2.21022e-14
Pik3r1	0.0359628	0.0103203
Nsd2	0.0358582	0.00020957
Zcchc9	0.035774	7.86393e-05
Rpl14	0.0357346	0.00219319
Pik3c2a	0.035705	6.49431e-05
Plbd2	0.0356766	0.0107726
Pnn	0.0356667	9.49227e-07
Atxn7l3b	0.035563	2.11558e-13
Rb1cc1	0.0355572	1.01934e-11
Cenpx	0.0355489	5.40759e-12
Imp3	0.0355123	0.000592071
Ncbp2	0.0354907	1.67381e-08
Bcl2l11	0.0354335	2.61467e-05
Rps3	0.0354332	0.000547826
Mrps26	0.0353739	6.30536e-06
Rnmt	0.0353269	0.000480716
Mrps11	0.0352478	0.0118903
Acbd6	0.035207	2.06578e-07
Rpl27a	0.0351705	0.0150747
Rtcb	0.0351664	4.37307e-05
Fcho2	0.0351541	1.5576e-13
Cgrrf1	0.0351255	0.00049234
Ino80d	0.0350952	3.43562e-07
Ube2q2	0.0350374	0.000132261
Rsl24d1	0.0349899	0.00670712
Zfp148	0.0347577	9.5283e-10
Cnpy2	0.0347547	2.15586e-14
Zfp330	0.0346848	0.00290407
Slc38a10	0.034683	9.22515e-07
Hnrnpa3	0.0346641	3.02081e-08
Gigyf2	0.0346434	1.04267e-07
Hsbp1	0.0346228	2.32758e-12
Ppp3cb	0.0345729	4.61774e-07
Snw1	0.034548	2.78439e-09
Cant1	0.0343369	0.00786045
Cdk13	0.0342984	4.1064e-06
Impact	0.0342792	5.35621e-08
Uqcrb	0.0342583	4.72211e-15
Stx5a	0.034245	0.00586205
U2surp	0.0341959	1.84196e-19
Trappc6b	0.0340889	1.81472e-11
Dmac1	0.0339999	3.98982e-05
Psma3	0.0339415	8.22489e-15
Ubap1	0.0338905	0.00834526
Mindy2	0.0338439	1.00108e-07
Dpp8	0.0338274	5.79185e-07
Zfp608	0.0336476	3.80185e-10
Zfp386	0.0335949	1.77493e-06
Hypk	0.0335742	1.7148e-05
Oxct1	0.0335696	2.48863e-06
Lyar	0.0335594	0.00718966
Pten	0.0335163	2.59458e-06
Tiparp	0.0335065	1.36542e-11
Galnt11	0.0335014	4.86425e-05
Mxd4	0.0334784	3.38802e-05
Alyref	0.0334589	0.0108283
Ptpn11	0.0333887	8.9634e-09
Ubn1	0.0333824	2.01532e-06
Stt3a	0.0331955	1.13062e-09
Tmem184b	0.0330463	1.05819e-07
Tsg101	0.0330125	1.42284e-05
Adam9	0.0329951	2.56861e-11
Samd4b	0.0328872	2.49161e-07
Wbp4	0.0327266	1.5676e-08
Stx4a	0.0327031	1.57288e-09
Snrpa1	0.0327013	8.59892e-08
Tor1b	0.0326713	2.59882e-05
Ssna1	0.0326678	0.0107481
Arpc1a	0.0325948	1.75205e-14
Zmpste24	0.0325798	0.000225455
Stk11	0.0325608	6.36745e-08
Usf3	0.0325587	7.00627e-08
Zmiz1	0.0325242	5.87647e-12
Tbcb	0.0324751	2.37688e-17
Ndufs6	0.0324706	9.22208e-14
Zfx	0.0324533	0.00722038
Iars2	0.0324179	0.00833002
Rpl30	0.0323726	0.000541026
Dnajc8	0.0323523	6.58754e-11
Ccdc50	0.0323392	1.60796e-11
Ppm1g	0.0323362	1.18416e-07
Rps6kb1	0.0323214	3.10314e-07
Parp1	0.0323156	1.55409e-06
Zfp277	0.0323025	0.011606
Sh3glb1	0.0322641	9.90069e-12
mt-Nd6	0.0321346	1.49673e-08
Dync1h1	0.0320898	2.69705e-15
Bcl2l1	0.0320734	0.0137685
Snd1	0.0320406	1.15759e-07
Ltn1	0.0320295	8.10853e-06
Ankrd17	0.0319724	3.65493e-13
Ssrp1	0.0319169	3.17703e-07
Ube2d1	0.0319097	3.50297e-07
Rbx1	0.0318868	9.96002e-11
Gatad1	0.0318832	7.09017e-08
Asxl2	0.0318537	4.73257e-05
Nap1l1	0.0318242	1.56852e-14
Uqcc3	0.031793	0.000269343
Gabpa	0.0317446	0.00153972
Hnrnpul2	0.0317224	5.45846e-09
Slain2	0.0316475	0.000133994
Rtn4	0.0316391	8.11225e-17
Top2b	0.0315922	4.51525e-11
Rps25	0.031488	2.02756e-05
Ifnar1	0.0314238	0.00489185
Fkbp8	0.031275	3.1236e-10
Xpo7	0.0311951	6.73308e-07
Tapbp	0.0311681	1.71761e-14
Eci2	0.0311265	0.00042617
Chuk	0.0311174	0.0169687
Eci1	0.0310994	0.00352908
Mier1	0.031073	4.65983e-10
Plekha1	0.0310707	2.20963e-05
Dguok	0.0310488	2.6914e-07
Tm9sf3	0.0310341	3.11523e-18
Oxsr1	0.0310232	4.35958e-08
Hdac2	0.0309835	0.000258964
Upf3a	0.0309764	0.000246001
Vti1a	0.0309335	0.0193387
Tecr	0.0308548	7.41051e-06
Dpagt1	0.0308102	0.0403845
Hnrnpu	0.0307629	4.4442e-10
Ift20	0.0307013	9.80588e-07
BC031181	0.030688	2.08909e-10
Rnf139	0.0306748	0.0182263
Adam15	0.0306579	7.1375e-09
Bptf	0.0306506	5.91963e-10
Psmc2	0.0306153	2.61047e-09
Ilk	0.0305942	2.29096e-11
Elf1	0.0305931	0.00124391
Ten1	0.0305813	4.15841e-05
Ywhah	0.0304977	7.14187e-08
Scaf11	0.0304972	6.1804e-15
Ssbp4	0.0304338	9.85299e-18
Rexo1	0.0303335	0.00272411
Rpl29	0.0303296	0.000266755
Ranbp9	0.0303071	3.55876e-05
Dnajb12	0.0303061	0.03188
Sbf1	0.0302612	0.00721961
Ago3	0.0302087	2.69798e-06
Stx3	0.0301962	0.00235041
Ndufa10	0.0301829	2.45121e-14
Fam168b	0.0300404	3.85851e-05
Ppie	0.0300221	0.0027068
Fam32a	0.0299945	3.5215e-14
Kifap3	0.0299846	0.0426587
Srebf1	0.0299488	0.000241868
Ankrd13c	0.0299377	0.000660245
Mterf3	0.0299322	0.000213342
Lrp1	0.0299196	5.17692e-23
Scamp3	0.0298717	7.73502e-07
Ppp2r1a	0.0298299	1.31543e-12
Gaa	0.0297263	7.54426e-05
Rsbn1	0.0297171	3.4133e-05
Cmc2	0.029691	3.2612e-09
Ubr3	0.0296483	7.68026e-06
Dpm3	0.0296404	2.89029e-12
Prdx3	0.0295765	0.00130502
Clcn3	0.0295675	0.000994038
Mtx2	0.0295623	5.81698e-07
Ccdc28b	0.0295613	0.0414641
Prpf38b	0.0295413	6.82616e-11
Kbtbd2	0.0295006	0.0409103
Fam126a	0.0294706	8.64128e-11
Hnrnpa0	0.0294506	4.64393e-06
Ptbp1	0.0292427	1.49797e-13
Ankrd13a	0.0292205	0.0027118
Dync1i2	0.0291946	2.93563e-18
Zcchc2	0.0291599	7.2104e-08
Ergic3	0.0291317	8.6676e-07
Serinc3	0.0291274	6.29236e-16
Gdi2	0.0290131	3.45085e-13
Ppid	0.02899	0.000227893
Gatad2a	0.0288692	4.78192e-06
Pofut2	0.0288189	0.00162012
Eftud2	0.0287743	0.0140476
Mrfap1	0.0286405	1.81237e-15
Pdcd5	0.0286047	1.02582e-14
Poldip3	0.0285604	3.93109e-12
Ppil4	0.0285138	4.19168e-09
Pdcd6	0.0284394	2.85211e-10
Prkar1a	0.0283025	2.39488e-14
Ano6	0.0282913	5.264e-11
Scarb2	0.0282695	1.30518e-13
Stard4	0.0282671	0.00646493
Slc4a2	0.028182	0.0128024
Slc38a9	0.0281492	8.8874e-05
Vdac1	0.0281172	2.14506e-13
Pacs2	0.0281109	9.61476e-05
Ddb1	0.0280554	3.13823e-08
Eif2s3x	0.0279492	3.38958e-06
Mrpl10	0.027924	0.000153896
Tpd52l2	0.0279187	0.00157844
Pcif1	0.0278448	7.65494e-06
Rpl18a	0.0278064	1.97977e-05
Bfar	0.0277516	1.67287e-07
Dlgap4	0.0277001	0.000895073
Fbxo3	0.0276939	0.0101314
Msl2	0.0276862	0.00107587
Cnn2	0.0276453	0.00106407
Lmf2	0.0275853	0.00306473
Dpf2	0.027576	0.00601372
Cand1	0.0275656	2.36111e-06
Bhlhe40	0.0275202	0.00883792
Trappc5	0.0274309	0.00281545
Cbfa2t3	0.0274042	6.0304e-06
Emilin1	0.0273313	3.63001e-06
Ddt	0.027329	0.0274782
Map3k11	0.0273284	3.75361e-05
Smc3	0.0273253	3.27393e-09
Mtx1	0.0273147	0.00464522
Prkacb	0.0272968	0.00400479
Itpr2	0.0272804	2.46847e-12
Rpain	0.0272707	1.02274e-05
Paip1	0.0272554	0.00127937
Gas5	0.0272189	3.49765e-08
Higd1a	0.0271423	5.04196e-09
Mcee	0.0269423	3.97658e-07
Tbcel	0.0269368	3.27421e-05
Lsm14a	0.0269197	2.32329e-08
Wapl	0.0268495	3.05151e-16
Rps16	0.0268242	1.27938e-09
Supt6	0.0268046	7.44474e-10
Lsm5	0.0268045	0.00018397
Brd8	0.02676	0.00137082
Chmp1a	0.0267597	0.00309332
Prpf19	0.0267506	5.94302e-07
Rpl36a	0.026693	6.79193e-07
Hsf1	0.0266478	0.0160733
Gbp7	0.0266452	1.92123e-06
Psmd1	0.0266218	1.43884e-07
Zkscan3	0.0265843	0.00110837
Klhdc3	0.0265275	0.0359179
Eif5	0.0264915	6.47022e-08
Skil	0.0263871	1.03359e-07
Ap2a2	0.0263392	3.75229e-07
Lrch3	0.0263107	0.0155991
Ogfrl1	0.0262608	0.0030729
Ssr2	0.0262351	3.23844e-10
Eif2b5	0.0261821	0.00144754
Ranbp2	0.0261692	1.38263e-18
Ncoa7	0.0261627	3.66875e-07
March8	0.0261479	0.0305389
Ube2r2	0.0261394	4.39486e-09
Adss	0.0259949	0.0028651
Ddost	0.0259676	3.8304e-15
Gmfb	0.0259232	1.14975e-10
Bdp1	0.0258577	9.49886e-10
Cetn3	0.0257838	2.409e-08
Zfr	0.0257724	7.76676e-12
Sap18	0.0257462	1.20228e-06
Tmbim4	0.0257335	6.1479e-08
Polb	0.0257047	0.000995346
Timm13	0.0256942	4.05358e-19
Tent4b	0.0256484	0.0177828
Nono	0.0255531	2.87835e-12
Aarsd1	0.0255474	1.1817e-05
Fndc3b	0.0255258	2.08085e-13
Brms1	0.025484	0.000160148
Rnf44	0.0254306	0.00149602
Mff	0.0254258	1.43246e-07
Prpf31	0.0254147	0.00121201
Aars	0.0254112	5.72735e-09
Myl12b	0.0254072	3.27125e-17
Snx18	0.0253849	0.00439305
Pdia4	0.0253359	9.00066e-07
Smarcb1	0.0253323	1.49235e-06
Mif4gd	0.0253173	0.045745
Ssb	0.0252977	9.31373e-14
Rbbp7	0.0252403	3.49119e-10
Htt	0.025134	0.00428248
Unc50	0.0251235	1.5288e-13
Blvrb	0.0250297	6.05436e-08
Aggf1	0.024986	1.25587e-05
Sec24a	0.024956	0.0117595
Mmadhc	0.024946	0.00388095
Sar1a	0.0249383	1.86244e-06
Trappc3	0.0249178	9.79883e-13
Cdc37l1	0.0248598	0.00204708
Dennd1a	0.0248222	3.42525e-08
Cpeb4	0.0247558	1.68958e-07
Rnasek	0.0247433	7.67251e-14
Chmp5	0.0247411	2.00581e-15
Yipf5	0.0247238	2.44162e-05
Slc9a3r1	0.0246914	1.61898e-07
Idh3b	0.0246814	1.17829e-10
Gpr108	0.0246753	2.06546e-05
Rab11a	0.0246069	1.26184e-18
Fnta	0.0245615	6.95248e-09
Idnk	0.0245581	0.000285482
Pfdn2	0.0245488	1.5527e-05
Abcf2	0.0245458	0.0425242
Gclm	0.02453	2.76105e-08
Rwdd4a	0.0244904	5.46491e-05
Kansl1	0.0244886	2.38674e-05
Cds2	0.0244114	0.01344
Myof	0.0243974	6.7191e-11
Actr1b	0.0243519	0.0063219
Smc6	0.0242938	4.26954e-10
Slc23a2	0.0242916	0.00107064
Apobec3	0.0242411	4.39284e-08
Mtch2	0.0241808	2.48534e-09
Snrpb	0.0241581	1.93282e-18
Sdhb	0.0241542	5.84544e-15
Bst2	0.0241175	4.03718e-06
Hsd17b10	0.0240997	8.29484e-06
Ero1l	0.0240349	2.77551e-12
Herc2	0.0240244	7.205e-13
Smarcad1	0.023967	0.00181071
Ugdh	0.0239378	0.0158744
Swi5	0.0239041	2.02962e-13
Clcc1	0.0238527	9.08856e-05
Commd2	0.0238141	0.0142927
Fmr1	0.0237748	0.0282756
Psmb9	0.0237474	3.62056e-09
Mapk1	0.023733	2.01259e-12
Ubtf	0.0237201	3.13331e-09
Psmc4	0.0237106	4.89567e-08
Vcpip1	0.0236427	0.00428925
Cul5	0.0234949	9.81452e-09
Tcf3	0.0234418	0.00425863
Rangap1	0.0233961	0.002916
Mrpl14	0.0233683	3.94232e-13
Ccdc124	0.0233351	2.42208e-07
Atrnl1	0.0233265	4.32062e-06
Acsl4	0.0233188	1.12574e-06
Vamp8	0.0233114	1.13426e-17
Rab5a	0.0232719	8.01344e-05
Lrrfip2	0.0232294	0.000318576
Dyrk2	0.0232181	0.00182523
Pon2	0.0232081	4.27094e-05
Rnase6	0.0231215	2.98759e-09
Ccar1	0.0231093	1.6075e-12
Cfap20	0.0230799	0.00125353
Nelfa	0.0230541	0.00802955
Aco2	0.0229404	2.20552e-10
Aurkaip1	0.0229267	2.47398e-09
Pgrmc2	0.0229005	0.000202806
Spag7	0.0228973	0.000140867
Gosr2	0.0228831	0.000583054
Smu1	0.0228487	2.12785e-05
Nucb2	0.0227379	1.55894e-10
Rhot1	0.0226572	0.000330624
Yrdc	0.0226564	0.00122451
Kdm3b	0.0226546	6.93285e-06
Ankrd44	0.0225622	3.29808e-07
Snrk	0.0225313	0.0457595
Creld2	0.0225044	0.000274449
Mrps14	0.0223486	1.26058e-13
Slirp	0.0223397	7.09163e-09
Ncbp1	0.0223309	4.75931e-05
Cwf19l2	0.022323	0.00180939
Gga1	0.0223025	1.60075e-12
Arfrp1	0.022252	0.00172253
Ubxn2a	0.0221538	0.000220843
Cope	0.0221257	8.97998e-12
Smad5	0.0220867	0.005614
Slk	0.022027	2.16649e-16
Paip2	0.021987	3.95342e-13
Opa1	0.0219683	0.0119754
Cnih1	0.0219346	0.000398367
Myo1e	0.021934	8.90375e-06
Arf6	0.0219154	4.0519e-06
Stom	0.0219087	3.4985e-10
Pfdn5	0.0218958	7.05303e-08
Rps14	0.0218848	0.000552816
Ppp1r2	0.0218613	1.53004e-10
Immp1l	0.0217868	1.39495e-08
Ccni	0.0217688	1.41936e-05
Emg1	0.0216697	2.87941e-05
Amfr	0.0216427	0.0135951
Ahctf1	0.0216023	1.86208e-05
Copg2	0.0216015	0.00148346
Atraid	0.0215893	0.000316728
Dennd4c	0.0215828	6.36916e-05
Mrps7	0.0215127	2.57809e-06
Tspan5	0.0214093	0.00486519
Srgap2	0.0214084	6.51029e-10
Prdm2	0.0213673	0.00828508
Cmas	0.0213549	0.000280113
Csgalnact2	0.0213471	7.35658e-06
Hp1bp3	0.0213194	1.76412e-11
Ate1	0.0212684	1.64187e-05
Khsrp	0.0212068	2.51685e-06
Ndufa9	0.021047	0.000381508
Hmgn5	0.0210378	0.0124833
Prpf8	0.0210029	3.66965e-11
Smarcc2	0.0209977	1.19158e-10
Kdelr1	0.0209658	7.77252e-14
Nsfl1c	0.020965	4.21772e-05
Keap1	0.0209563	0.000664746
Selenoh	0.0209561	0.00395085
Cers5	0.0209127	4.36848e-08
Sp1	0.0208379	1.23693e-09
Map3k7	0.0208265	0.005806
Mgrn1	0.0208199	0.000835942
Med15	0.0208003	2.45201e-07
Usp12	0.0207763	2.05815e-06
Srp68	0.0207506	7.40053e-07
Rxylt1	0.0207038	1.16343e-09
Wasf2	0.0205382	2.0025e-17
Ralbp1	0.0205331	2.49561e-17
Rbm10	0.0204876	0.000112595
Abcf1	0.0204185	6.97989e-12
Phb2	0.0203992	3.09319e-12
Fam102b	0.0203793	1.59448e-13
Rtraf	0.0203645	2.65023e-14
Trip12	0.0202542	1.18952e-14
Gm49336	0.0201647	0.003386
Rps15a	0.0200879	0.00288375
Rbm17	0.0199324	1.39533e-08
Ndufb9	0.0198579	1.35019e-13
Stat2	0.0198038	0.013893
Gnpat	0.0197857	0.000146474
Nmt2	0.019735	0.00499749
Trnau1ap	0.0196411	0.000176749
Arf2	0.0196396	3.84582e-08
Slc35a4	0.0196305	0.0160003
Klhl9	0.0195758	6.96744e-09
Usp15	0.0194296	1.8666e-13
Anxa6	0.01936	3.87244e-08
Trappc6a	0.0193391	8.32476e-10
Mlf2	0.0192994	2.2085e-11
Sarnp	0.0192653	3.88405e-15
Auh	0.0191981	0.000379272
Manf	0.0191865	3.66079e-10
Psma6	0.019153	2.3194e-08
Nrbp1	0.0191264	0.000325475
Lsm7	0.0191197	7.36002e-06
Brcc3	0.019055	0.0225922
Kmt2e	0.0190188	2.10133e-09
Hspa4	0.0190104	9.00667e-12
Zdhhc5	0.0189826	3.41862e-06
Far1	0.0187525	1.97466e-14
Carhsp1	0.0187361	3.03551e-05
Thumpd3	0.0186277	0.00197964
Gbf1	0.0186145	5.3929e-06
BC005561	0.0185614	8.14966e-09
Rgs2	0.0185458	3.31096e-15
Znfx1	0.0184989	0.000173692
Itfg1	0.0184978	2.83566e-06
Herc1	0.0184917	8.83064e-09
Pex6	0.0184534	0.0453961
Polr2f	0.0184122	5.39576e-13
Mrpl17	0.0184115	1.65378e-09
Osgep	0.0183646	0.000677616
Celf1	0.0182926	2.74916e-13
Suds3	0.018289	0.00152777
Abraxas2	0.0182869	0.0037208
Gemin7	0.0182664	1.88962e-05
Emc6	0.0182587	8.82066e-10
Ccnt1	0.0182467	0.000322754
Egln2	0.0182343	2.91125e-08
Trappc10	0.0182017	1.54051e-05
Zmynd8	0.0181274	0.00279884
Uqcc2	0.0181182	5.37746e-12
Ep400	0.018093	2.20014e-05
Srrt	0.0180898	5.42019e-11
Wdtc1	0.0180766	0.0178112
Micu1	0.0179164	0.00130397
Vdac2	0.0178624	1.58556e-18
Bag6	0.0178442	1.24681e-05
Myo18a	0.0177744	5.9619e-05
Qrich1	0.0177437	0.00246642
Acads	0.0177047	0.011571
Slc25a39	0.0175996	1.86969e-13
Rad23b	0.0175683	4.44337e-08
Scaf1	0.0175506	1.78546e-05
Pcbd2	0.0175359	1.36325e-09
Rpl31	0.0174648	0.0264863
Ppp3ca	0.017442	1.57609e-12
Tnpo1	0.0174124	1.21148e-10
3830406C13Rik	0.017331	1.80961e-06
Ext2	0.0173253	2.27596e-05
Med10	0.0172629	0.00237561
Kmt5a	0.0172481	0.00145474
Bax	0.0172458	4.79951e-15
Ubap2	0.0172304	0.0151796
Sertad2	0.0171664	0.0253648
Mfsd10	0.017166	0.00443966
Pdpk1	0.0171656	5.90481e-05
Pop7	0.0171364	0.000574838
Plaa	0.0170906	0.0015428
Pbrm1	0.0170725	9.40906e-15
Sdhd	0.0169763	8.91031e-07
Atf2	0.0169561	0.00357249
Asph	0.0169555	5.63017e-13
Zdhhc7	0.0169218	0.000607829
Glrx3	0.0169132	2.5953e-15
Vma21	0.0168708	1.58206e-08
Rad23a	0.0168316	1.28827e-06
Cdk5rap3	0.0168074	0.0251424
1110038F14Rik	0.0167333	3.26993e-05
Zzef1	0.0166767	6.96769e-07
Rps10	0.0166738	1.30412e-07
Tpm4	0.016673	2.27507e-16
Dpy30	0.0166633	8.33898e-10
Hip1	0.0165435	2.88696e-17
Romo1	0.0165421	1.28708e-12
Psmb7	0.0165358	9.08815e-10
Pxk	0.016378	6.64773e-05
Mef2a	0.0162572	5.37596e-12
Snx9	0.0162243	5.68042e-10
Spcs3	0.0162241	8.15315e-12
Wdr61	0.0162014	0.000429412
Fbxw7	0.0161214	0.0014515
Pacsin2	0.0160591	1.69603e-07
Ppp2r5c	0.0160422	5.30467e-10
Rad50	0.0160237	0.00209813
Pgp	0.0159746	1.26017e-05
Zfp638	0.0159433	1.97559e-07
Pkig	0.015943	2.19378e-16
Tmem248	0.0159354	4.22295e-05
Rap1a	0.0159344	1.50218e-15
Emc7	0.0159319	4.00073e-12
Ccdc174	0.0159252	0.00991294
Micu2	0.0159183	3.57727e-11
Rps27	0.0159164	1.05016e-10
Ndufv3	0.0158672	1.7883e-09
Fibp	0.0158667	0.0170409
Faf2	0.0158585	0.000821794
Xdh	0.0158508	1.71403e-11
Nfkb1	0.0158243	1.12983e-15
Mbnl1	0.0158158	1.5959e-10
Ddx42	0.0157924	5.64543e-07
Dnajb14	0.0157706	1.08473e-09
Isoc1	0.0157545	1.48611e-07
Ddx24	0.0157478	1.79272e-11
Gtf2a2	0.0157361	9.39145e-06
Utp11	0.0157291	1.42295e-05
Saysd1	0.0156116	0.00104261
Rbms1	0.0155994	6.45541e-14
Map2k7	0.0155925	1.64788e-07
Lgals9	0.0155108	3.77188e-10
March5	0.0155105	5.87803e-09
Strn4	0.015459	2.31328e-06
Ppa2	0.0154376	0.0143786
Erp44	0.0154122	3.82765e-12
Aip	0.0153473	2.28277e-08
Psmb6	0.0152926	4.79443e-13
Cyc1	0.0152892	1.16723e-07
Rspry1	0.0152601	0.000322021
Psmd7	0.0152534	1.9716e-05
Leprot	0.0152329	2.11193e-10
Mrpl24	0.0152323	1.57552e-10
Cct3	0.0150802	1.55268e-11
Ndufc2	0.0150285	9.596e-18
Thoc2	0.0150041	4.19395e-15
Ppp2r5a	0.0149908	2.85917e-13
Ilrun	0.014969	1.0559e-08
Usp1	0.0149312	1.70344e-07
Vps35l	0.0149022	0.037763
Dek	0.014881	1.0653e-10
Csnk2a2	0.0148658	0.0285243
Pan3	0.0146294	0.0192034
Rfc1	0.0145453	9.28261e-06
Snrpa	0.0144997	2.77685e-06
Tax1bp1	0.0143759	4.42679e-18
Hadhb	0.0143206	2.29159e-06
Srpk2	0.0142871	0.00148304
Rnft1	0.0142678	0.00235287
Myl6	0.0141574	3.94786e-09
Rpl7l1	0.0140813	0.0070429
Mafg	0.0139706	1.10226e-10
Coa5	0.0139588	3.9844e-06
Tmod3	0.013942	6.96162e-10
Khdc4	0.0138517	0.00854619
Clns1a	0.0138468	0.00116521
Mtus1	0.0138142	0.00403627
Npepl1	0.0138104	3.64011e-05
Dnajc19	0.0136843	1.33395e-05
Gid8	0.0136772	0.00521917
Sp3	0.0136731	7.50299e-10
Eif2a	0.013604	2.29601e-06
Lmo2	0.0135156	8.34346e-08
Osbp	0.013509	0.00117984
Dnajc14	0.0134831	0.000220008
Siva1	0.013445	2.109e-11
Lasp1	0.0134285	4.0993e-07
Mllt10	0.0134213	1.96969e-05
Mettl23	0.0133945	0.000200215
Dld	0.0133801	0.00047279
Wdr43	0.0133698	2.18669e-07
Pcmt1	0.0133664	1.08869e-05
Ube2v1	0.0133664	5.72325e-08
Atp5j	0.0133329	8.25574e-15
Mink1	0.0132634	2.44543e-07
Slc39a10	0.0132162	0.000400614
Mrps23	0.0131699	0.000305975
Cers2	0.0131502	1.1151e-07
Chchd7	0.013146	0.0286901
Erg28	0.0131451	0.00297958
Zbtb1	0.0131395	8.729e-05
Usp47	0.0131095	3.54236e-07
Fndc3a	0.0131061	2.46897e-13
Igbp1	0.0130263	4.37172e-07
Pih1d1	0.0130134	0.00558304
Epc2	0.0129845	9.57315e-05
Ppib	0.012955	3.19272e-16
Fbxo11	0.0128322	0.00837966
Sfpq	0.012763	8.8953e-15
Pum2	0.0126535	3.68762e-11
Vav3	0.0125751	2.83728e-09
Ykt6	0.0125595	2.77288e-05
Ldb1	0.0125583	0.0043191
Tpp2	0.0125395	3.68525e-05
Phf20l1	0.0125378	3.57731e-10
Tex264	0.0125267	0.0382338
Acaa2	0.0124904	6.17382e-10
Snapin	0.0123723	0.0138238
Ube2i	0.0123284	2.01865e-13
Csnk1d	0.0122943	0.000430957
Synrg	0.0122849	1.07866e-13
Tm9sf1	0.0122312	0.000232098
Yif1a	0.012169	0.0032454
Polr2i	0.0121485	5.36547e-08
Dhx30	0.0120953	0.00604737
Ctnnbl1	0.0120803	0.00357031
Pcbp1	0.0120547	6.76137e-12
Snrpe	0.0120175	4.73226e-12
Knop1	0.0119539	2.27301e-06
Clptm1l	0.0118174	1.96699e-10
Ube2z	0.0118147	0.000274559
Map3k2	0.0117901	1.06105e-06
Rnpc3	0.0117656	0.0152829
Rnf10	0.0117651	1.39304e-15
Mrpl32	0.0117483	0.000232719
Drg1	0.0116914	5.10179e-06
Idi1	0.0116739	0.00147576
Mdfic	0.0116492	4.47419e-09
Ptpra	0.0116272	0.000104484
Stim2	0.0116261	8.48749e-05
Nol12	0.0116252	0.0336083
Iars	0.0116203	8.27001e-05
Larp4b	0.0116198	5.83321e-16
Zdhhc3	0.0115405	0.00954303
Eif1ax	0.0115163	1.00026e-08
Ndufv1	0.0114783	0.00121876
Xrn1	0.0114555	0.00258654
Qdpr	0.0114213	0.000304249
[truncated: 323 more rows]

## Sheet: LUNG Fixed vs Cryo DOWN
gene	avg_log2FC	p_val_adj
Fosb	-1.10514	0
Egr1	-0.869764	2.46961e-149
Plek	-0.869578	2.09263e-136
Trem1	-0.837499	2.14012e-85
Il1b	-0.813665	1.60755e-54
Cd14	-0.73731	8.9817e-88
Slc7a11	-0.709671	5.25586e-30
Clec4d	-0.659037	1.20808e-52
Ccl2	-0.649852	2.11006e-57
Chil3	-0.629491	7.26989e-42
Wfdc17	-0.608061	7.49967e-53
Kctd12	-0.605818	2.52632e-57
Lilr4b	-0.575078	4.08141e-50
Ccl4	-0.573613	3.93915e-07
Jund	-0.563682	6.81022e-149
Samsn1	-0.55639	7.56068e-74
Trib1	-0.542486	2.23993e-59
Cd44	-0.535745	7.51602e-77
Cebpd	-0.520833	1.72424e-50
Csrnp1	-0.51897	1.84732e-61
Mafb	-0.518061	6.31717e-35
Fos	-0.515107	9.03772e-200
Gm26532	-0.511759	1.1871e-145
Lilrb4a	-0.493111	5.87112e-61
Marcksl1	-0.492441	4.95168e-37
Gda	-0.492013	1.28758e-62
Ccr1	-0.491194	8.32456e-45
Fosl2	-0.489232	8.15662e-78
Socs3	-0.489132	2.44101e-58
Nlrp3	-0.479308	7.59365e-51
Clec4e	-0.474825	8.60666e-53
Mpeg1	-0.472979	1.08261e-55
Ly6c2	-0.472194	4.61404e-24
Lgals3	-0.469219	1.38212e-48
Plac8	-0.467811	4.76498e-16
Klf4	-0.467217	6.14981e-65
Btg2	-0.46661	4.67345e-111
Ctss	-0.465582	4.10326e-42
Ccr2	-0.460841	1.34804e-24
F630028O10Rik	-0.457246	3.47664e-46
Ms4a6c	-0.454676	5.46624e-27
F13a1	-0.447671	3.25492e-24
Plaur	-0.443109	3.6568e-80
Lyz2	-0.44128	1.88905e-36
S100a4	-0.440622	6.38739e-27
Il1rn	-0.437616	6.68794e-30
Fgl2	-0.435572	4.9947e-20
Dennd4a	-0.433302	1.44239e-57
Ptprc	-0.429962	1.88407e-54
Vim	-0.41973	1.61821e-63
Ifi207	-0.414417	7.78921e-61
Cybb	-0.409654	1.30691e-31
Lrg1	-0.409254	9.36056e-18
Dusp1	-0.404852	1.63843e-59
Nfkbid	-0.401122	6.47837e-34
Slc15a3	-0.400511	2.99753e-46
Sbno2	-0.399381	2.97493e-72
Egr3	-0.39871	5.78854e-51
Mcl1	-0.398554	6.75617e-68
Junb	-0.396857	7.65269e-128
Srgn	-0.391188	3.0886e-46
Vcan	-0.39029	1.17334e-23
Itgb2	-0.388127	8.58429e-58
Ncf2	-0.378171	8.58704e-45
Nfam1	-0.377797	5.85041e-44
Crip1	-0.377186	1.57495e-23
Tpd52	-0.373108	2.75719e-47
Stk17b	-0.37144	2.2925e-43
Atf3	-0.370875	9.15322e-56
Cxcr2	-0.37	1.71051e-11
Ccl6	-0.368703	4.92288e-51
Cd83	-0.366616	7.60086e-45
Itga4	-0.361994	2.92035e-38
Ctsc	-0.361927	1.13863e-33
S100a8	-0.35811	8.66348e-11
Kdm6b	-0.357325	1.8366e-51
Wfdc21	-0.356413	6.83012e-16
Dnaja1	-0.356306	4.59895e-59
Serpine1	-0.355477	1.81877e-34
Clec4n	-0.354224	2.14467e-47
Csf2rb	-0.353219	6.5882e-47
Nfkbiz	-0.353096	6.62672e-29
Pnrc1	-0.349413	9.48544e-60
Lyn	-0.349091	2.93838e-58
Hdc	-0.343967	0.000269948
Ms4a4c	-0.338978	3.74818e-19
Rnf149	-0.337976	2.95043e-25
S100a9	-0.336486	5.05563e-07
Lcp1	-0.335645	2.09366e-41
Pirb	-0.333189	8.43817e-42
Actg1	-0.329037	6.05814e-54
Gcnt2	-0.327813	1.15271e-38
Arid5a	-0.327175	1.66272e-55
Hp	-0.325239	2.40666e-17
Clk1	-0.323976	2.06079e-61
Hcar2	-0.322007	1.66337e-09
Laptm5	-0.319964	4.1544e-35
Cd33	-0.318381	6.90404e-22
Ppt1	-0.317899	5.52749e-36
Abcg1	-0.317274	4.13371e-16
Neat1	-0.316186	2.85019e-34
Anxa1	-0.314161	9.19402e-34
Fcer1g	-0.313291	3.19693e-45
Ifi27l2a	-0.311804	3.77271e-11
Car4	-0.311724	0.000248321
Picalm	-0.310519	1.9431e-38
Pygl	-0.310129	1.79229e-35
Apbb1ip	-0.310045	5.6858e-43
Emilin2	-0.308654	1.85015e-31
Lmna	-0.306983	2.76026e-30
Fyb	-0.30631	6.36394e-24
Sftpc	-0.304131	1.75668e-90
Dleu2	-0.302766	8.21378e-37
Pla2g7	-0.301645	8.02839e-16
Fabp5	-0.300854	1.40013e-16
Ddx3x	-0.300648	3.26165e-44
Egr2	-0.299671	1.97172e-66
Tgfbi	-0.298779	1.31042e-37
Ripor2	-0.294599	4.84031e-16
Sirpa	-0.294078	1.19249e-50
Emb	-0.292557	4.62263e-26
Gsr	-0.291241	3.25733e-35
Ifitm6	-0.287811	2.79845e-19
Gpcpd1	-0.284743	3.99808e-23
H2afz	-0.283079	1.64697e-29
Cd53	-0.283055	3.00323e-31
Alox5ap	-0.277719	1.63264e-39
Tlr2	-0.276744	2.60925e-34
Gpx1	-0.273872	1.71649e-26
Cytip	-0.273701	3.59879e-30
Tnfaip2	-0.273103	1.99989e-24
Fgr	-0.272151	3.58873e-31
Cdkn1a	-0.271423	2.23372e-23
Sertad1	-0.26972	2.48047e-37
Spi1	-0.269597	1.33713e-35
Itgal	-0.268575	1.56193e-26
Nfe2l2	-0.267424	7.19992e-27
Arpc1b	-0.267315	2.55858e-37
C5ar1	-0.266855	1.09633e-16
Psap	-0.266719	1.06585e-17
Ifi204	-0.265843	8.25527e-26
Gm26740	-0.264074	6.52062e-26
Cyth4	-0.263629	3.57042e-34
Iqgap1	-0.263177	7.61138e-38
Arhgdib	-0.262063	2.80633e-27
Nr4a2	-0.261807	1.11053e-40
Tyrobp	-0.261388	2.24104e-50
Cd300lf	-0.26083	3.96959e-19
Ftl1	-0.258198	1.07531e-20
Actr3	-0.257818	3.05398e-46
Csf1r	-0.256059	4.73507e-30
Plbd1	-0.256003	1.41573e-19
Nr4a3	-0.255475	3.82669e-45
Sat1	-0.255296	2.07611e-29
Mt1	-0.25488	8.71737e-12
Mir22hg	-0.253624	1.56916e-49
Kdm7a	-0.253535	9.06527e-23
Zfand5	-0.252111	8.78253e-23
Selplg	-0.252077	1.29095e-30
Clec4a3	-0.25172	6.66913e-36
Sell	-0.2516	3.03008e-13
Stat3	-0.249038	4.37984e-35
Btg1	-0.24855	6.52235e-42
Fcgr3	-0.246088	8.21052e-33
Rassf4	-0.245587	9.25716e-36
Ptpn1	-0.245473	2.92107e-28
Mmp9	-0.245432	0.0310792
Lsp1	-0.244444	1.17243e-29
Atp6v0b	-0.243765	7.23194e-38
Slfn4	-0.242567	1.78855e-05
Csf3r	-0.24195	1.54192e-17
Pnp	-0.241292	1.6455e-33
March7	-0.241068	7.02398e-05
Cd300ld	-0.240981	3.61039e-06
Mmp8	-0.239919	9.38934e-15
Myo1f	-0.239341	8.70977e-35
S100a6	-0.234977	2.89899e-07
Arhgap30	-0.233519	7.60224e-32
Mrpl33	-0.233134	2.88214e-29
Il18rap	-0.230255	3.35428e-11
Ms4a4b	-0.230217	0.0487885
Il17ra	-0.22977	2.82721e-27
Lcp2	-0.229129	7.58907e-31
Cd68	-0.227938	3.77751e-37
Casp4	-0.227776	5.73855e-37
Cyba	-0.227254	5.44112e-27
Sdcbp	-0.227058	2.04935e-40
Tnfrsf1a	-0.226982	8.53118e-30
Gadd45a	-0.226965	0.000549653
Hspa8	-0.226213	3.00886e-46
Gm26802	-0.226142	8.88078e-50
Mcemp1	-0.225446	1.59641e-34
Trim30a	-0.225306	1.05894e-24
Gm34455	-0.225176	2.53408e-07
Runx1	-0.224881	4.15323e-34
Itgam	-0.224491	1.69488e-16
Rilpl2	-0.223799	5.32597e-26
Lyst	-0.223463	3.73533e-15
Gm10076	-0.223007	1.3534e-32
AI504432	-0.221904	4.41053e-28
Fam49b	-0.221613	7.54986e-24
Cdc42se1	-0.220988	4.89146e-34
Nfil3	-0.220192	2.2514e-29
Ier3	-0.219779	8.92649e-06
Slc2a3	-0.219677	6.47463e-05
Mxd1	-0.219336	5.65771e-07
Ptpn6	-0.218454	1.32905e-27
Dclre1c	-0.218158	7.16596e-17
Slfn1	-0.217123	1.86225e-09
Pfn1	-0.216921	1.52956e-37
Atp8b4	-0.216666	3.22677e-34
BC005537	-0.215682	1.2313e-32
Prdx5	-0.215588	6.15504e-21
Lmnb1	-0.215492	3.16038e-05
Hexim1	-0.215434	1.35138e-21
Ppp1r15a	-0.214275	4.00495e-15
Baz1a	-0.213289	1.447e-22
Cdk2ap2	-0.213026	1.07472e-25
Prr13	-0.212979	6.93864e-32
Pld4	-0.211706	2.6968e-26
Slfn5	-0.21158	1.69424e-06
Trps1	-0.211205	2.2423e-24
Samhd1	-0.209285	7.30587e-18
Dock8	-0.208487	3.73272e-32
Cd52	-0.207919	1.95934e-25
Ear2	-0.206725	1.91995e-13
Klf6	-0.206662	1.11171e-14
Tnfrsf1b	-0.206135	1.88149e-26
Mob1a	-0.204865	3.38595e-35
Cap1	-0.203441	3.78951e-24
Cd244a	-0.203328	1.52536e-24
Tut7	-0.203284	1.47196e-25
Ccl9	-0.202418	7.46651e-20
Pitpna	-0.202041	4.47358e-25
Fxyd5	-0.201724	2.39275e-37
Sorl1	-0.201603	4.94166e-12
Ier2	-0.200922	1.30917e-27
Tob1	-0.200534	3.38845e-28
Atp6v1e1	-0.200059	1.75324e-36
Bcl10	-0.199511	1.2425e-32
Rel	-0.199312	4.91448e-13
Clec4a2	-0.198838	1.24164e-26
Ptgs2	-0.198502	7.71927e-07
Bcl2a1b	-0.198484	1.10071e-13
St8sia4	-0.198305	1.26387e-06
Gm2a	-0.197854	9.85369e-23
Capg	-0.197788	2.36137e-22
Gk	-0.197346	3.68301e-23
Glipr1	-0.196743	2.9088e-19
Ms4a6b	-0.196108	1.81746e-14
Pak2	-0.195781	3.61969e-33
Ms4a6d	-0.195767	2.24232e-30
Ywhaz	-0.195193	6.34515e-35
Pycard	-0.195088	4.71809e-20
Ptafr	-0.195021	4.58556e-10
Soat1	-0.194989	4.53441e-29
Tm6sf1	-0.194943	4.56463e-22
Fam129a	-0.194403	3.2417e-31
Ptpn12	-0.194386	1.58008e-23
Sla	-0.194235	2.49736e-23
Mefv	-0.193686	8.24728e-26
Fbxl5	-0.193281	1.53274e-16
Slpi	-0.193105	1.91404e-28
Cstb	-0.192036	8.7302e-24
Dock2	-0.191931	2.36288e-22
Eif4a1	-0.191613	2.01199e-25
Eif1	-0.19121	3.69012e-44
Tob2	-0.191065	7.63596e-28
Slc40a1	-0.189115	0.0181002
Klra2	-0.188835	1.71385e-29
Ifi30	-0.188357	2.73127e-20
Cited2	-0.18832	4.06302e-09
Atp6v1b2	-0.187692	1.04331e-21
Arpc5	-0.187684	5.95145e-24
Cd69	-0.187606	0.00182928
Fam111a	-0.187542	1.766e-25
Trim25	-0.186836	4.78771e-26
Atp6v0c	-0.186803	1.15549e-20
Dck	-0.18482	6.28791e-15
Samd9l	-0.184432	2.32716e-23
Ndel1	-0.183536	3.85479e-24
Entpd1	-0.183441	1.1163e-06
Cotl1	-0.183421	7.1578e-26
Gpr35	-0.183176	2.03233e-27
Fgd4	-0.182729	6.12296e-25
Metrnl	-0.182698	3.8164e-21
Grina	-0.182275	1.19261e-24
Igsf6	-0.181915	1.45767e-20
Zfp36l2	-0.181481	1.54129e-15
Tmed5	-0.181136	7.87554e-20
Actb	-0.181032	1.98271e-49
Irs2	-0.180775	2.35682e-22
5430427O19Rik	-0.18074	2.18221e-16
Glipr2	-0.180721	8.77306e-27
Pou2f2	-0.180051	2.00777e-08
Pik3ap1	-0.179976	2.17903e-17
Sem1	-0.179808	5.13123e-26
Gm6377	-0.179254	3.81324e-69
Dusp5	-0.178923	2.73296e-14
Msrb1	-0.178582	1.09144e-39
Gpr183	-0.178494	2.53308e-09
Emp3	-0.177569	6.8352e-09
Slfn2	-0.176891	2.77899e-16
Tmcc1	-0.176625	6.7833e-08
Dbi	-0.1766	2.62834e-13
Il18	-0.175417	1.21492e-22
S100a10	-0.175302	2.33174e-10
Pcna	-0.175295	3.57495e-27
Pik3cd	-0.174597	7.31165e-17
Irf1	-0.174596	0.00040046
Mpp1	-0.17447	6.69358e-22
F10	-0.174152	1.36733e-29
Il13ra1	-0.173855	4.77428e-21
Myadm	-0.173484	4.44751e-29
Diaph1	-0.173188	1.49102e-22
Ets2	-0.173037	3.43926e-29
Gabarap	-0.171561	4.7531e-27
Siglece	-0.171551	7.96073e-08
Nceh1	-0.171513	1.43799e-08
Pilra	-0.171463	1.48089e-14
Hcls1	-0.170722	1.50875e-19
Actr2	-0.170585	4.39587e-19
Dennd1c	-0.170431	4.08255e-10
Adam8	-0.170093	0.00341938
Cd24a	-0.169706	0.000743542
Ptpre	-0.169233	4.53198e-28
Lgals1	-0.168676	6.95846e-20
Dock10	-0.16834	1.05854e-22
Man2b1	-0.167937	1.10106e-23
Cd84	-0.167561	4.5095e-17
Glud1	-0.167289	2.03856e-21
Hck	-0.167128	2.13267e-22
Ppp1r10	-0.167063	5.81618e-14
AW112010	-0.166833	3.74568e-11
Slc38a2	-0.166351	1.12733e-17
Litaf	-0.165389	4.33185e-30
Fpr2	-0.165193	2.6821e-17
Zyx	-0.164315	1.11335e-20
Ddx5	-0.164274	7.01129e-31
Ikzf1	-0.164195	3.06957e-17
Ctsh	-0.16391	2.04726e-20
Vsir	-0.163908	6.57552e-19
Fpr1	-0.163904	3.6076e-13
Arpc2	-0.163863	6.39957e-22
Fmnl1	-0.160897	4.13392e-17
Capza2	-0.160676	1.81136e-15
Ctsd	-0.160648	6.9742e-19
Dusp16	-0.160224	1.18422e-16
Itprip	-0.160164	1.45683e-24
Rps28	-0.159475	1.15603e-10
Tln1	-0.159321	1.77342e-15
Fcgr2b	-0.158476	3.61345e-21
Pabpc1	-0.157979	3.82608e-16
Cmtm7	-0.157781	5.12466e-15
Lcn2	-0.157713	0.0360184
Coq10b	-0.157363	2.30814e-33
Efhd2	-0.156607	2.6455e-24
Myd88	-0.155785	1.23708e-18
Plcg2	-0.155455	3.02966e-24
Tpm3	-0.155119	4.50174e-25
Il6ra	-0.154325	1.23029e-21
Ctsb	-0.154256	1.0873e-15
Msr1	-0.153619	9.38267e-29
Aprt	-0.152725	1.31895e-14
Taldo1	-0.15267	2.53186e-18
Cers6	-0.152376	7.14823e-13
Pcf11	-0.151377	2.10154e-17
D1Ertd622e	-0.150982	2.17387e-12
Ripk1	-0.15086	2.16045e-17
Ndufb1-ps	-0.150745	1.99039e-15
Sema4d	-0.150519	2.31178e-08
Apobr	-0.150467	6.75908e-18
Rasgrp4	-0.150177	6.53212e-12
Mgst1	-0.149853	1.78614e-15
Naaa	-0.149374	1.97642e-25
Lst1	-0.149339	1.35791e-27
Cebpa	-0.148609	3.45202e-20
Cfl1	-0.148533	6.26935e-25
Dhrs7	-0.147568	5.39726e-10
Bst1	-0.147174	5.15651e-15
Ssh2	-0.14706	8.72745e-18
Atg3	-0.146931	3.11877e-24
Evi2a	-0.146521	4.40782e-18
Sema4a	-0.146071	8.28219e-16
Rabgef1	-0.145862	4.88758e-18
Dph3	-0.145626	2.44291e-21
Atp2b1	-0.144518	3.34394e-31
Slc35a5	-0.144442	5.36721e-10
S100a11	-0.14405	1.44048e-25
Xbp1	-0.143802	1.52036e-24
Polr2l	-0.143449	4.73313e-30
Mrpl52	-0.143134	6.58756e-15
Snx10	-0.142904	1.00339e-15
Klf13	-0.142716	2.48587e-22
Dmxl2	-0.142612	2.08404e-12
Oasl2	-0.142377	1.9026e-07
Ncf4	-0.142239	4.42678e-16
Eif1a	-0.142073	2.70408e-29
Gapdh	-0.141814	2.08036e-14
Adgre1	-0.141369	6.48573e-21
Fam107b	-0.141352	1.57143e-08
Pip4k2a	-0.141332	3.68062e-18
Sik1	-0.141288	1.52995e-34
Prkcd	-0.141246	1.22501e-22
Rasgef1b	-0.141099	5.6662e-20
Tmem14c	-0.140587	6.37155e-18
Nckap1l	-0.140413	1.36758e-16
Cd2	-0.140149	2.70769e-06
mt-Co3	-0.140111	7.79547e-13
Lilra6	-0.139783	1.04624e-08
Ell2	-0.139136	8.8399e-16
Peli1	-0.138791	1.8103e-10
Ctsz	-0.138654	4.21312e-09
Aldoa	-0.13859	3.79104e-15
mt-Co1	-0.138136	8.01923e-08
Errfi1	-0.138044	2.33694e-09
Calm2	-0.137904	1.41214e-23
Pi16	-0.13777	0.00137546
Nop53	-0.137766	4.41668e-20
Cdc42ep3	-0.137764	6.29775e-09
Ucp2	-0.137686	9.65138e-15
Arhgap9	-0.137423	4.41691e-10
Was	-0.137121	7.20722e-19
Plekho2	-0.137118	1.08651e-19
Uba52	-0.136643	2.12923e-24
Rhog	-0.136548	3.34186e-25
Lfng	-0.135914	1.01967e-11
Ddx6	-0.13585	6.13073e-09
Fcgr1	-0.135462	9.75722e-21
Cxcr4	-0.135355	2.1391e-05
Trem3	-0.135195	3.80984e-07
Lamtor4	-0.135106	2.42607e-21
Il10ra	-0.135028	2.39615e-16
Cx3cr1	-0.134853	8.20866e-14
Mbp	-0.134641	6.15373e-09
Coro1a	-0.134518	1.01083e-24
mt-Nd3	-0.13448	1.19499e-12
Grn	-0.134333	8.20631e-17
H2-DMb1	-0.13409	7.79824e-12
Rlf	-0.134029	1.46347e-08
Klhdc4	-0.133976	1.02974e-06
Krt80	-0.133946	1.9151e-11
Frrs1	-0.133773	4.62404e-34
Themis2	-0.133589	4.67582e-09
Bin2	-0.133008	5.00279e-17
Rara	-0.132858	1.7259e-17
Gsap	-0.132736	5.47064e-16
Vps4b	-0.132547	6.27546e-26
Clec4a1	-0.132526	1.00656e-16
Irf7	-0.132487	2.94794e-08
Cd86	-0.13211	1.62975e-22
Ubash3b	-0.131975	4.25501e-28
St13	-0.13176	2.35448e-16
Nop58	-0.131716	1.98741e-08
Grb2	-0.131704	1.06277e-19
Timm10b	-0.131671	2.47038e-19
Mgst3	-0.131647	4.09094e-13
Fes	-0.131454	3.94091e-16
Nadk	-0.131378	4.81607e-21
Ist1	-0.131333	4.79421e-22
Gm9733	-0.131231	3.13377e-10
Slc11a1	-0.130949	1.75694e-08
Pkm	-0.13093	2.87796e-19
Ctsa	-0.130924	3.80635e-18
Rab8b	-0.130892	2.53434e-21
Hmgb2	-0.130877	5.01387e-18
Dhx38	-0.130583	1.01438e-14
Isg15	-0.13047	1.17144e-06
Lrrfip1	-0.13023	5.73189e-16
Tcf7l2	-0.130219	1.74761e-05
Nrros	-0.130184	6.47005e-15
Nfkb2	-0.13013	1.03969e-15
Cdc42	-0.129872	2.19906e-21
Reep5	-0.129651	8.21334e-17
Flna	-0.128965	2.16772e-11
Dhx40	-0.128489	3.34952e-07
Slc16a3	-0.128386	1.45398e-05
Sgk3	-0.128281	3.35171e-21
Anxa2	-0.1282	4.86882e-21
Ppp1ca	-0.127865	5.48782e-24
Zc3h12a	-0.127643	1.25375e-12
Nup98	-0.127159	5.22827e-20
Bcl3	-0.127007	1.18935e-19
Vav1	-0.126917	4.35282e-15
Clec12a	-0.126554	2.57651e-17
Napsa	-0.126389	2.57281e-11
Dock11	-0.126388	3.54296e-14
Jpt1	-0.126018	3.2765e-18
Pglyrp1	-0.125983	0.000166069
Svil	-0.12571	3.74837e-22
Snx1	-0.125704	5.29182e-24
Rab32	-0.125606	5.83828e-15
Rab7	-0.125328	2.77536e-16
Ly86	-0.125312	7.20143e-13
Pira2	-0.125098	3.08607e-10
Cd300lb	-0.124928	7.41379e-05
Ciao2a	-0.124716	4.70976e-18
Ppp1r18	-0.124224	3.02398e-18
Sulf2	-0.124097	6.98761e-23
M6pr	-0.123981	1.4702e-21
Zfp710	-0.123758	3.37818e-21
Rrbp1	-0.123744	1.32557e-13
Hsph1	-0.123615	3.06947e-19
Milr1	-0.123469	1.50517e-13
Etf1	-0.123363	1.22195e-24
B4galnt1	-0.123288	9.6036e-15
Sirpb1c	-0.122905	5.34424e-13
Ttc7	-0.122759	7.573e-12
Ldha	-0.122285	6.9824e-19
Ezr	-0.12212	1.00926e-16
Gmfg	-0.121075	7.00725e-24
Gm50022	-0.121016	4.49844e-08
Mycbp2	-0.120953	2.87234e-17
Alox5	-0.120909	1.50129e-08
Serp1	-0.12077	2.2565e-16
Rassf5	-0.120628	3.11717e-13
Ifi209	-0.120456	3.38123e-06
Epsti1	-0.120106	1.01878e-12
Sept9	-0.119721	8.17229e-09
Stk10	-0.119612	1.04395e-13
Nabp1	-0.119511	3.2437e-26
Tra2a	-0.119341	9.59342e-09
Sftpa1	-0.119288	3.41868e-47
Rgcc	-0.118716	2.43839e-12
Tlr13	-0.118494	7.11332e-13
Emp1	-0.118453	0.000226923
Ostf1	-0.11826	4.4353e-21
Capza1	-0.118097	7.86749e-17
Arl4c	-0.117983	1.66029e-06
Btk	-0.117885	1.30616e-23
Abracl	-0.117726	2.08166e-14
Atp6v0e	-0.117521	2.21243e-21
E230029C05Rik	-0.117165	2.48429e-19
Stip1	-0.117002	3.05545e-13
Ccnl1	-0.11645	1.12709e-30
Adipor2	-0.116408	2.67139e-07
Adipor1	-0.116345	5.65156e-22
Creg1	-0.116345	2.32308e-26
Atp5mpl	-0.116216	1.75747e-16
Eps8	-0.116112	5.50385e-29
Sgpl1	-0.116019	2.84721e-21
Sirpb1b	-0.115602	3.72038e-06
Ms4a8a	-0.115404	3.56424e-23
Gngt2	-0.115357	2.20822e-13
Atp1a3	-0.115117	1.74774e-08
Gpr141	-0.115098	1.65887e-11
Pstpip1	-0.115065	6.36523e-08
Pgd	-0.114881	5.95044e-18
Ccnd3	-0.114754	8.43861e-15
Pld3	-0.114709	3.13056e-09
Txn1	-0.114692	1.18449e-23
Hnrnpa2b1	-0.114387	6.63355e-18
Gm5150	-0.114358	1.07088e-10
Stap1	-0.114351	2.92081e-06
Cd48	-0.114274	4.21709e-21
Naip2	-0.114053	3.06988e-17
Prelid1	-0.113964	9.43755e-25
AB124611	-0.113908	4.07332e-06
Cndp2	-0.113892	2.74644e-20
Hlx	-0.113805	1.68156e-10
Glrx	-0.11376	5.85945e-07
Arhgap15	-0.11353	0.000107543
Npc2	-0.113465	8.64997e-05
Bbip1	-0.113219	1.70229e-12
Mtdh	-0.113211	3.53722e-20
Hmox1	-0.113193	5.29953e-14
Lpcat2	-0.113098	0.0269009
Cyb561a3	-0.112907	1.56396e-07
Rap2c	-0.112842	1.80301e-15
Oas3	-0.112651	1.37699e-05
Skap2	-0.112636	6.35987e-21
Sec61g	-0.112427	8.05788e-13
Sowahc	-0.112348	1.51594e-20
Atf4	-0.112233	6.11271e-19
Rlim	-0.112161	5.94159e-17
Ppp1r15b	-0.112042	1.18778e-17
Sgk1	-0.111702	9.33698e-05
Hexa	-0.111447	4.32093e-20
Usp32	-0.111371	0.00497152
Oser1	-0.111362	1.30387e-08
Bach1	-0.111357	1.57611e-18
Noct	-0.111072	4.27615e-26
Tspo	-0.110536	1.02272e-07
Srsf7	-0.109872	8.39346e-14
Dnajb9	-0.109787	8.08976e-12
Bola2	-0.109667	2.38965e-20
Ptpn18	-0.109491	4.98794e-07
Ehbp1l1	-0.109351	6.83768e-17
Nsd3	-0.108946	3.93544e-13
Otulinl	-0.108935	3.1568e-17
Synj1	-0.108594	1.43767e-16
Scamp2	-0.108563	7.84844e-16
Nme1	-0.10839	4.19316e-16
Ncl	-0.107837	7.20126e-13
Tnfaip3	-0.107674	1.71185e-05
Wdr1	-0.107272	4.39196e-18
Slc25a3	-0.106904	1.39757e-14
Myh9	-0.106864	1.36009e-17
Capzb	-0.106844	3.81421e-19
Slfn8	-0.106685	1.91856e-07
Mmp19	-0.106532	6.97417e-19
Jak1	-0.10558	1.07103e-23
Rab11fip1	-0.105528	5.4446e-07
Lbr	-0.105518	2.80289e-08
AI662270	-0.105483	7.47522e-17
Gcc1	-0.105312	5.28793e-16
Me2	-0.105228	1.7438e-18
Atp11b	-0.105197	3.37664e-15
Fam50a	-0.10512	2.62237e-11
Gcnt1	-0.105019	0.000164236
Ipcef1	-0.104982	0.0175322
Gnb2	-0.104907	3.12181e-14
Atox1	-0.104788	1.3722e-11
Atp6v1c1	-0.104669	5.01174e-15
Rpl38	-0.104446	3.31749e-06
Sp140	-0.104142	1.65418e-10
Cox6b1	-0.103992	5.00523e-13
Trpv2	-0.103898	3.39527e-09
Cd300c2	-0.103873	2.35356e-22
Psma7	-0.103857	1.46835e-15
Eif3j1	-0.103834	5.94889e-30
Bzw1	-0.103205	1.39149e-12
Rpl6	-0.103118	1.34307e-07
Chd4	-0.103045	1.75185e-18
Tor1aip1	-0.102855	1.74903e-13
Igfbp7	-0.102828	1.29893e-08
Slbp	-0.102783	1.02991e-06
Fnbp1	-0.102626	1.16914e-15
Ugp2	-0.102127	2.88159e-16
Ikbkb	-0.102005	5.66068e-10
Iqgap2	-0.101946	2.69579e-17
Cebpz	-0.101899	5.51689e-19
Unc93b1	-0.101808	1.388e-10
Cyp4f18	-0.101793	4.15223e-06
mt-Atp8	-0.101724	3.11013e-22
Rps9	-0.10145	8.16905e-24
Atp6v0d1	-0.101373	7.79926e-20
Rnf13	-0.101265	4.77874e-12
Diaph2	-0.100942	5.1157e-20
Tmem88	-0.100856	0.00621221
Akap13	-0.100775	3.81992e-19
Ptbp3	-0.100626	4.13495e-14
5031439G07Rik	-0.100535	5.22659e-16
Gls	-0.100361	0.000345708
Irak4	-0.100303	6.72355e-17
Arl5b	-0.100248	1.49494e-05
Zbp1	-0.0999596	8.1354e-08
Hk2	-0.0992027	3.61747e-12
Pafah1b1	-0.0991966	4.66837e-20
Tmem164	-0.0991285	2.43977e-08
Pik3cg	-0.0991011	8.53076e-10
Ppp4c	-0.0989315	1.3529e-21
Sqstm1	-0.0989292	3.33231e-13
Nipa2	-0.0982004	2.83225e-14
Rnasel	-0.0981734	8.39126e-14
Il1rap	-0.0977974	0.00332619
Axl	-0.0977408	4.11502e-09
Trim12c	-0.0976898	2.12399e-09
Irf5	-0.0975413	1.36277e-15
Tmem256	-0.0974717	1.06872e-14
Tuba1c	-0.0974689	1.06997e-15
Taok3	-0.0974327	2.48505e-15
Notch2	-0.0973406	2.54013e-11
Stk40	-0.0965857	1.89265e-13
Abr	-0.0965216	1.95999e-08
Csf2ra	-0.0964941	2.42901e-21
Cox7c	-0.0964363	1.84474e-14
Sec61b	-0.0961612	1.75846e-08
Sidt2	-0.0961205	7.3915e-14
Map3k1	-0.0960207	2.91766e-10
Rab31	-0.0959767	2.25827e-16
Rab8a	-0.0959449	1.42668e-15
Gmip	-0.0957955	1.84603e-14
Tsc22d4	-0.0957098	2.21197e-11
Hspa4l	-0.0956942	2.92101e-06
Mia2	-0.0956107	2.14954e-20
Psme1	-0.0954703	5.50652e-19
Smap2	-0.0953117	3.34266e-14
Atp5k	-0.0952472	4.64535e-18
Grk2	-0.0951724	3.74041e-12
Nampt	-0.0948181	1.44937e-15
Arid3a	-0.0944701	1.31362e-05
Tlr7	-0.0942078	4.27478e-16
Erp29	-0.0941931	3.52642e-10
Fam122a	-0.0941622	0.00531225
Ptk2b	-0.0940645	1.3956e-11
Gnai2	-0.0939633	6.57551e-18
Pak1ip1	-0.0939066	1.85513e-11
Mfsd14b	-0.0937693	9.62692e-18
Cbl	-0.0933601	5.54595e-15
Tet2	-0.0929399	6.20353e-11
N4bp1	-0.0927988	4.69859e-09
Rpl41	-0.0927949	3.44295e-10
Rnf130	-0.0926091	6.6395e-13
Man1a	-0.0925977	0.000495191
Irgm1	-0.0925695	2.16158e-05
Sp100	-0.0925682	0.000164445
Fau	-0.0920655	2.17028e-22
Tkt	-0.0918648	3.00455e-16
Abhd12	-0.091845	7.10922e-12
Plod3	-0.0918197	3.70738e-15
Abi1	-0.0917147	1.39145e-14
Clta	-0.091647	3.5282e-10
Slc25a5	-0.0914786	8.19383e-11
Tmem154	-0.0913331	0.000115631
Ccdc88c	-0.0911703	8.8363e-08
Ifngr2	-0.090915	7.92706e-14
Foxn2	-0.0908596	4.85455e-15
Ldlr	-0.0908275	5.32511e-14
Dgat1	-0.0908172	4.62933e-11
Bcl6	-0.0902882	0.000925623
Plekhm3	-0.0901819	1.17531e-11
Furin	-0.0898633	5.89577e-05
Atp6v1g1	-0.0896189	1.7147e-15
Dnajb1	-0.0895675	1.17854e-10
Mrps21	-0.0895302	2.66114e-22
Nsa2	-0.089511	4.42595e-14
Tmem208	-0.0894228	8.0428e-14
Txnrd1	-0.0893437	1.34927e-18
Ifi211	-0.089297	1.67191e-12
Mpc1	-0.0892814	4.55466e-11
D8Ertd738e	-0.0890906	7.5418e-17
Pdlim1	-0.0887232	8.29878e-15
Chd7	-0.0886799	7.14303e-08
Ampd3	-0.0885533	2.81875e-11
Gpi1	-0.0884808	2.30249e-15
Ccdc88b	-0.0878593	6.07478e-12
Parp14	-0.087751	1.3415e-13
Tgfb1	-0.087608	4.0465e-15
Rnf19b	-0.0875906	1.51012e-09
Aim2	-0.0874061	2.59512e-09
Adcy7	-0.0871371	2.88168e-11
Itgax	-0.0870609	3.74872e-07
Tppp3	-0.0867837	1.84264e-09
Rbm3	-0.086766	1.05876e-14
B4galt5	-0.0866597	3.02569e-19
Hnrnph2	-0.0866447	2.29182e-15
Rbm39	-0.0866233	5.52259e-16
Camk1d	-0.0866069	4.80101e-06
Taf1d	-0.0864112	2.07518e-21
Vrk1	-0.0863928	2.08775e-11
Fus	-0.0863682	9.07341e-17
Osbpl8	-0.0862166	3.9731e-10
Shtn1	-0.0860018	2.40283e-06
Myo1g	-0.086001	1.62553e-13
C1galt1c1	-0.0859831	1.57307e-07
Prex1	-0.0858604	2.02559e-07
Fuca2	-0.085801	1.53716e-10
Vasp	-0.085496	5.66022e-12
Grk6	-0.085443	9.8344e-08
Eloa	-0.0853237	2.6598e-11
Nuak2	-0.0850406	1.56212e-10
Tmem173	-0.0850369	3.49634e-10
Irf9	-0.0850127	2.37894e-05
Arhgap26	-0.0850126	7.90825e-10
Rab14	-0.0847259	2.52475e-19
Ube2s	-0.0847243	1.49351e-14
Plcl2	-0.0845665	8.16171e-08
Tmem179b	-0.0845514	1.13286e-08
Zfp703	-0.0844769	9.65541e-16
Capn1	-0.0844602	0.00370653
Eif3c	-0.0842866	1.64834e-17
Sephs2	-0.0841356	0.00304367
Reep3	-0.083989	1.1146e-12
Gch1	-0.0837848	8.172e-09
Rpl39	-0.0837642	1.90536e-08
Trappc2l	-0.0837501	5.5054e-14
Selenos	-0.0836814	3.7145e-18
Abcd2	-0.0833596	3.56206e-08
G6pdx	-0.0833397	1.70782e-19
Snu13	-0.0831372	1.23365e-12
Ap1s2	-0.083122	2.56379e-13
Tfeb	-0.082892	1.00816e-09
Rap1b	-0.0828607	4.59089e-24
Susd6	-0.0826307	2.16758e-18
Smc1a	-0.0826168	1.30064e-20
Rbpj	-0.0825858	1.94201e-21
Rpl37a	-0.0823215	7.35999e-05
Aup1	-0.0823173	8.81174e-24
Slc25a30	-0.0822901	1.16958e-10
Lima1	-0.0822492	9.944e-11
Lncpint	-0.0821689	2.20314e-06
Jarid2	-0.0821105	3.07088e-13
Mrpl54	-0.0821045	5.60977e-17
Gpsm3	-0.082093	3.29174e-12
Fermt3	-0.0820845	2.31381e-14
Prkx	-0.0820592	2.03027e-12
Spen	-0.0819966	3.7196e-09
Tent5a	-0.0819807	9.83086e-09
Bmp2k	-0.0819768	3.38113e-09
Dnajb6	-0.0818841	3.00471e-15
Lamp2	-0.0818622	5.92171e-14
Ccdc12	-0.0816748	2.10413e-16
Chmp4b	-0.08153	6.77866e-16
Snhg12	-0.0814257	0.00204023
Cox4i1	-0.0812099	1.12844e-09
Ppp1r12a	-0.0810975	2.23727e-17
Ly6e	-0.0809783	1.74342e-08
Xpo6	-0.0809497	0.000669829
Mrps6	-0.0808609	4.71276e-09
Cmpk1	-0.0808509	6.41019e-21
Hnrnpc	-0.0808418	4.79238e-20
Tifab	-0.0808337	9.4489e-15
Pstpip2	-0.0805054	1.12199e-12
Elf4	-0.080386	3.13476e-10
Gnai3	-0.0803125	2.96979e-10
Arpc3	-0.0800897	2.03365e-17
Shisa5	-0.0796767	4.62194e-16
Eif3f	-0.0796415	1.40408e-10
Asap1	-0.0793188	1.18602e-14
Dhrs3	-0.0793101	1.24435e-08
Hexb	-0.0791828	4.28732e-09
Rpl24	-0.0791405	0.000142731
Gripap1	-0.0791075	6.81911e-08
Azin1	-0.0785923	3.69978e-15
Sppl2a	-0.0785394	8.37007e-19
Pqlc3	-0.0785358	3.02559e-16
Pomp	-0.0784948	2.63845e-20
Arpc4	-0.0784946	1.56829e-15
Tgfbr1	-0.0784788	3.05073e-11
Dock5	-0.0784635	3.19789e-06
Arrb2	-0.0784379	3.43945e-10
Arhgap45	-0.0783653	1.36261e-08
Pag1	-0.0783309	0.00135714
Ywhag	-0.0783286	1.5414e-21
Srsf2	-0.0780757	1.64237e-16
Psenen	-0.0778554	7.54887e-16
Ifi203	-0.0778487	1.65679e-07
Ncoa4	-0.0777246	5.24141e-05
Crlf2	-0.0776619	2.54236e-07
Tbc1d14	-0.0776305	0.00574221
Rpl36al	-0.0776196	5.60242e-10
Eed	-0.0776076	9.01406e-07
Tubb4b	-0.077567	0.000279789
Spg21	-0.077476	2.47336e-12
Cd300a	-0.0774703	6.84305e-09
Papola	-0.077377	2.93251e-13
Acox3	-0.0773396	2.82307e-15
Slc6a6	-0.0773351	1.99309e-15
Psme2	-0.0773099	1.60129e-13
Morrbid	-0.0771973	4.46164e-10
Arid4a	-0.0771155	3.27629e-12
Msn	-0.0770218	3.6212e-16
Dennd4b	-0.0770088	5.92463e-06
Pnpla7	-0.0768229	3.70808e-06
Relt	-0.0767314	0.0194587
Nin	-0.0767107	3.68828e-09
Rp9	-0.0767074	2.09975e-14
Raf1	-0.076677	7.77322e-07
Tsc22d2	-0.076676	2.23388e-06
Sf3b6	-0.0765443	5.69761e-15
Sh3bp2	-0.0765078	2.91533e-13
Adrb2	-0.0764822	0.000940839
Net1	-0.0764779	0.0346901
Rexo2	-0.0763389	2.64709e-12
Wdfy4	-0.0762575	5.454e-07
Atp5l	-0.0762454	4.43146e-11
Cd47	-0.0761425	7.73445e-11
Stat6	-0.0760149	2.05501e-09
Hectd1	-0.07599	9.5942e-16
Mtpn	-0.0759882	3.29891e-16
Stk38	-0.0757595	1.14504e-05
Jmjd6	-0.0757407	9.98684e-06
Tlr4	-0.0757338	0.0150101
Evl	-0.0755782	1.97819e-08
Polr1d	-0.0755363	2.04439e-13
Mob3a	-0.0754965	1.81344e-09
Rnf213	-0.0754191	1.98779e-08
Card19	-0.0751369	5.89425e-09
Stag2	-0.0751324	2.81559e-18
Evi2	-0.0749989	4.8044e-07
Bri3bp	-0.0749717	3.32977e-13
Pla2g15	-0.0749699	2.96491e-06
Rps29	-0.0747412	0.00763136
Apobec1	-0.0746793	9.1654e-06
Rac2	-0.0742976	8.71736e-22
Hspd1	-0.0741215	5.08803e-13
Chsy1	-0.0740944	1.38829e-07
H2afj	-0.0740586	8.37142e-07
Mgll	-0.0738313	0.0114103
Xrn2	-0.0738297	4.5164e-13
Midn	-0.0737476	4.05118e-15
Zc3h18	-0.0736836	6.91736e-07
Itgb7	-0.0735578	0.000220835
Abcd1	-0.0732998	4.36442e-10
Rbm47	-0.0728736	1.09979e-10
Tirap	-0.072774	0.00584083
Rps27a	-0.0726772	1.44606e-13
Rnpep	-0.0726084	1.50714e-10
Pxn	-0.0725437	6.81921e-13
Esyt1	-0.0724058	3.17193e-22
Asah1	-0.0722123	2.06587e-13
Opa3	-0.0721647	4.25702e-16
Smox	-0.0721162	2.52169e-10
Pla2g4a	-0.0719058	4.0605e-16
Gtf2b	-0.0718994	6.2184e-06
Tep1	-0.0715987	5.21487e-16
Crybg1	-0.0712704	3.43729e-10
Por	-0.0712674	1.42596e-13
Hcst	-0.0712551	0.0284408
Ran	-0.0712407	1.95212e-16
Atp1a1	-0.0712234	2.93853e-21
Bmx	-0.0708164	0.0378253
Mapkapk2	-0.0707099	1.62329e-16
Tmem131	-0.0706257	5.85659e-18
Atp6v1d	-0.0704121	5.87361e-12
Rpl4	-0.0703353	1.15867e-06
Tmem71	-0.0703112	0.0287855
Brwd3	-0.0698917	2.95105e-11
Ap3s1	-0.0698318	1.71089e-09
Ppt2	-0.0697778	1.03171e-13
Ubc	-0.0697545	1.48742e-16
Casp1	-0.0696993	1.81715e-11
Cyp51	-0.0696679	8.47276e-11
Ddx21	-0.0695426	5.3799e-23
Dusp11	-0.0693635	1.96719e-20
Dok3	-0.0690396	2.89631e-11
Gnl3	-0.0689146	0.00034223
Eif3l	-0.0688703	1.73577e-13
Wipf1	-0.0686826	4.25126e-11
Rnf6	-0.0685412	1.91522e-07
Trir	-0.0684511	1.11414e-17
Ddx23	-0.0682876	5.74612e-11
Rp2	-0.0682597	3.37589e-10
Myo9b	-0.0679721	8.08536e-10
Prdx1	-0.0679273	1.62314e-06
Eloc	-0.0678889	6.22879e-22
Gpr137b	-0.0678848	3.07043e-07
Ddx3y	-0.0678567	5.64779e-14
Hprt	-0.0678354	2.82802e-11
Tmx4	-0.0677373	1.24444e-09
Arl11	-0.0677108	3.87972e-08
1810037I17Rik	-0.0676418	3.10903e-17
Pitpnm1	-0.0676298	6.56407e-07
Smpdl3a	-0.0676233	1.7222e-14
Cklf	-0.0675901	2.23963e-12
Blvra	-0.0675195	1.15016e-16
Nars	-0.0673804	1.44493e-20
Znhit1	-0.0673785	2.70814e-13
Rpl7a	-0.0668697	0.000214546
Chp1	-0.0667939	8.98574e-16
Nmi	-0.0667296	4.73543e-06
Gusb	-0.0665794	1.47783e-20
Rpl22l1	-0.0664791	3.34623e-14
Sf3b2	-0.0663954	7.98769e-15
Inpp5d	-0.0663873	0.0017585
Map2k3	-0.0663127	1.12909e-12
Uqcrq	-0.0661584	8.40056e-13
1600014C10Rik	-0.0661095	1.55017e-05
Ahcyl2	-0.0660911	1.32333e-11
Dazap2	-0.0660314	9.66328e-14
Tctex1d2	-0.0659411	0.0029715
Camkk2	-0.0659261	9.33894e-19
Oaz1	-0.0657326	4.44904e-09
Rassf2	-0.0656499	0.00652749
Lrch4	-0.0656298	5.17784e-09
Snrpf	-0.065535	2.0226e-11
Exosc5	-0.0655288	0.00194798
Lpin1	-0.0654306	0.00143957
Rala	-0.0654241	1.06374e-18
Psen1	-0.0653511	2.38637e-10
Smarca5	-0.065263	1.72485e-16
Cmc1	-0.0651359	1.7391e-12
Rnh1	-0.0649461	1.52961e-16
Mien1	-0.0648473	7.88224e-14
Tmem33	-0.0646941	4.74252e-15
Adam17	-0.0643779	2.17965e-13
Tbk1	-0.0643076	6.5103e-06
Trappc4	-0.0641109	2.78988e-10
Tmem106a	-0.0638446	2.60633e-13
Mpc2	-0.0637838	2.61929e-14
Rwdd1	-0.0636739	8.79042e-14
Ddhd1	-0.0635865	1.55787e-08
Nasp	-0.0635738	0.000520319
Crem	-0.0634213	8.57888e-19
Degs1	-0.063411	1.05487e-11
Spty2d1	-0.0633065	9.31157e-17
Ifngr1	-0.0633013	4.91766e-10
Batf	-0.0630234	0.00738194
Leprotl1	-0.0629368	2.6108e-05
G3bp2	-0.0628832	1.33874e-16
Fam174a	-0.0627047	4.55617e-19
Mitd1	-0.0626682	7.03387e-05
Adap1	-0.0626369	4.88608e-13
Syk	-0.0624843	3.11205e-19
S100a13	-0.0624479	6.20556e-20
Uqcrh	-0.0624429	2.10163e-08
Pgk1	-0.0623934	3.07198e-10
Ago2	-0.0623893	0.000118615
Gpr65	-0.0623852	0.00464301
Flii	-0.0622951	4.27294e-16
Atp6ap2	-0.0621252	8.00446e-16
Ssr4	-0.062059	8.60638e-09
Gnpda1	-0.0620349	3.91136e-07
Lmo4	-0.062012	9.18218e-06
Pum3	-0.0619676	7.46452e-06
Eif3k	-0.0619541	1.18269e-09
Nsf	-0.0619511	1.15583e-11
Tmem165	-0.0619018	9.35451e-14
Pet100	-0.0618831	1.14073e-17
Tnfaip8l2	-0.0618823	1.87409e-05
Plcb2	-0.061801	1.16004e-05
Cacybp	-0.0616924	4.43628e-17
Trmt112	-0.0614269	5.05131e-15
Sh3bp1	-0.0611822	7.81246e-09
Osbpl9	-0.0611476	7.00687e-13
Serf2	-0.0609924	1.70648e-07
Ramp1	-0.0609454	1.03667e-10
Brd7	-0.0608058	3.54949e-12
P2ry6	-0.0606778	3.10105e-18
Nfkbib	-0.0604716	2.13425e-08
Hnrnpab	-0.0604285	3.40134e-14
Ftl1-ps1	-0.060352	7.3324e-10
Psmc6	-0.0602681	1.2375e-10
Eif2ak2	-0.0601926	8.1852e-19
Ipmk	-0.0601826	5.29895e-08
Ndufaf8	-0.0601754	2.77545e-08
Mrpl57	-0.0597981	4.12544e-12
Slc20a1	-0.0594053	1.13672e-09
Ier3ip1	-0.0593779	1.96932e-16
Unc119	-0.0593766	3.71618e-13
Coro2a	-0.0591971	5.83139e-10
Bloc1s2	-0.0591235	0.00035726
Arih2	-0.0590627	1.0927e-10
Atf7ip	-0.0590131	7.12279e-14
Slc16a10	-0.0590119	6.5862e-07
Calm1	-0.0589082	1.56757e-06
Edem1	-0.0588623	3.8409e-15
Camk1	-0.0588567	2.55353e-12
Zdhhc9	-0.0586072	3.10179e-07
Cfp	-0.0585442	5.06546e-12
Kpna4	-0.0585439	1.21454e-08
Mlec	-0.0583801	1.03426e-14
Cmtr1	-0.0583525	0.0225941
Celf2	-0.0583465	3.67035e-21
Srd5a3	-0.0583298	7.1425e-08
Sec14l1	-0.0582474	2.11198e-05
Ppp2ca	-0.0582275	3.37291e-10
Slc38a1	-0.0580702	2.73346e-12
Sec11c	-0.0579552	4.29399e-19
Lipa	-0.0578073	0.000193917
Rps6ka1	-0.0577335	8.29047e-08
Ggta1	-0.0576224	1.78938e-08
Plec	-0.0575499	3.83283e-18
Hif1a	-0.057545	4.94747e-09
Rnaseh2c	-0.0575237	1.37167e-11
Mrpl30	-0.0574354	4.80787e-14
Tbc1d23	-0.0572776	1.42596e-07
Idh1	-0.0572682	7.01613e-18
Syngr2	-0.0571981	3.05957e-13
Pde12	-0.0571292	1.13186e-05
Crnkl1	-0.0570822	2.06614e-06
Zfp36	-0.0569526	1.99548e-69
Adssl1	-0.0568749	2.12072e-09
Ints12	-0.0568537	1.08253e-07
Akirin1	-0.0566545	2.99993e-13
Irak3	-0.056641	1.43043e-05
Atp6v1a	-0.0564383	8.04824e-16
Helz2	-0.056392	9.02884e-06
Top1	-0.0562656	3.41987e-16
Rgs18	-0.0562492	0.0180251
Gng2	-0.0562071	1.14322e-05
Tmem50a	-0.0560723	1.40212e-15
Dnajc15	-0.0560598	3.072e-12
Sik2	-0.0560144	2.39782e-10
Hnrnpl	-0.0559784	1.99352e-16
Cwc25	-0.0559456	5.91216e-09
Adgre5	-0.0558788	4.02134e-15
Rpl27	-0.0558004	1.8671e-10
Map3k5	-0.0557732	1.91389e-08
Etfb	-0.0556728	4.91516e-13
Sirt2	-0.055623	6.07804e-14
Hint1	-0.0554963	1.29286e-11
Sub1	-0.0553192	0.00585105
Banf1	-0.0553135	3.79439e-13
Mboat7	-0.0551559	2.3085e-06
Pdcd6ip	-0.0550336	1.72048e-21
Rpf1	-0.0550023	0.00415692
Cetn2	-0.054995	1.60944e-06
Ccpg1	-0.0548649	1.40115e-08
Lta4h	-0.0545551	5.70697e-09
Cnppd1	-0.0545276	4.66468e-08
Bms1	-0.0545138	3.46439e-12
Prkar2b	-0.0544742	7.87856e-11
Agfg1	-0.0544036	6.12473e-11
Casp8	-0.0543408	1.72031e-20
Gsk3a	-0.0541854	9.23525e-05
Tada3	-0.0541351	1.31532e-05
Asnsd1	-0.0540564	6.07828e-12
Dhx8	-0.0540293	1.64175e-05
Maff	-0.0537759	1.27617e-06
Tmpo	-0.0536598	1.57115e-05
Trf	-0.0536419	4.17661e-07
Gm20559	-0.0536144	1.02079e-06
Mark2	-0.0535195	5.01914e-20
Med29	-0.0534408	4.00101e-07
Stat1	-0.0533572	4.97637e-10
Rinl	-0.0533236	0.00699397
Sap30	-0.0533138	2.16432e-07
Ino80b	-0.0532672	1.36441e-08
Il4ra	-0.0532511	5.05689e-08
Zcrb1	-0.0532125	1.23846e-12
Fbrs	-0.0531941	5.95296e-08
Mrpl43	-0.053193	4.01886e-05
Dhrs7b	-0.0530927	2.78458e-07
Traf3	-0.0530472	0.00596578
Nt5c	-0.0529704	9.71298e-14
Cep170	-0.0529083	1.57385e-11
Snx3	-0.0528916	2.54695e-11
Plxnb2	-0.0528128	1.22957e-14
Ube2d3	-0.0528019	7.38139e-13
Galnt7	-0.0527973	0.00803179
Dctn3	-0.0527227	1.39669e-10
Hspe1	-0.0526457	1.52919e-11
Cln8	-0.0525863	8.82149e-08
Psmd2	-0.0524393	4.41665e-12
Cggbp1	-0.0523989	6.41592e-12
Gsdmd	-0.0523974	0.000200619
B4galt3	-0.0523958	6.2625e-05
Gtf2f1	-0.0523806	3.21385e-10
Epn1	-0.052351	2.06629e-18
Flot1	-0.0523471	0.000631861
Arl13b	-0.0522656	5.18603e-14
Rnf34	-0.052198	0.00602664
Tm9sf4	-0.0520698	4.02253e-12
Tmem127	-0.0519855	5.67943e-08
Lamtor2	-0.0518789	1.83365e-12
Smarca4	-0.0518733	1.45741e-11
Tomm7	-0.0518185	7.61895e-09
Tuba4a	-0.0517793	7.82338e-10
Vps18	-0.051737	3.78195e-07
Slc25a24	-0.0517115	7.6242e-10
Abi3	-0.0516907	0.000160218
Cyp4f16	-0.0515811	8.7937e-10
Naa38	-0.051548	6.56525e-13
Rragc	-0.0514536	1.47342e-08
AI413582	-0.0513925	2.46465e-10
Tbc1d15	-0.0513381	1.09578e-09
Aldh3b1	-0.051262	5.33744e-10
Esd	-0.0512454	4.16735e-13
Snrpd3	-0.0511746	1.64516e-15
Plin2	-0.0511695	1.28752e-08
Pdcd2l	-0.0511337	0.000692619
Atp5e	-0.0510844	8.04232e-05
Spidr	-0.0509533	0.00169663
Cox17	-0.0508562	6.87109e-16
Golm1	-0.0508398	1.97828e-09
Atp5g1	-0.0508235	2.61068e-11
Phlda1	-0.0507076	1.57525e-07
Tmem167	-0.0506665	8.63885e-13
Cep120	-0.0506612	0.0156221
Sin3b	-0.0506393	1.95416e-12
Gm34084	-0.0506249	0.0497263
Frg1	-0.0506176	5.32253e-06
Rps27l	-0.050501	9.8578e-12
Ube2a	-0.0504685	3.89505e-10
Zbtb7b	-0.0503168	6.33964e-08
Ppm1h	-0.050309	0.000369821
Tmbim6	-0.0500143	5.06866e-17
Nr1h2	-0.0499857	4.33889e-07
Grk3	-0.0499726	5.88922e-09
Ccdc97	-0.0499169	0.00315909
Ubald1	-0.0498471	0.000196327
Irf2	-0.0495239	6.47518e-18
Ufsp2	-0.049376	5.99243e-18
E2f2	-0.0493297	3.43407e-08
Add3	-0.0492396	4.32623e-19
Brd2	-0.0492285	4.4855e-14
Nagpa	-0.0492168	8.34445e-06
Dnase2a	-0.0491875	6.37714e-10
Ceacam1	-0.0489735	0.00763321
Cntrl	-0.048969	2.26965e-11
Rpn1	-0.0489635	3.77807e-16
Crk	-0.0488285	8.64314e-11
Rnf166	-0.0487759	0.000134407
Twf2	-0.048736	4.11877e-10
Trerf1	-0.0487282	6.39107e-10
Pqlc1	-0.0486754	1.00192e-06
Phyh	-0.0485845	3.31177e-05
Psmb10	-0.0485753	2.26204e-09
Serpinb1a	-0.048528	3.24822e-09
Hpcal1	-0.0485221	1.03709e-19
Dctn4	-0.0484141	6.20209e-12
Rell1	-0.0483064	0.00112665
Desi2	-0.0482687	0.000802266
Mbd2	-0.0482144	2.94765e-10
Tubb6	-0.0481871	9.98171e-11
Chmp3	-0.048175	1.05459e-14
Tiam1	-0.0481704	7.17209e-05
Cish	-0.0480539	0.0366958
C2cd2l	-0.0480041	7.58733e-11
Srsf9	-0.0479517	1.13072e-14
Ube2l3	-0.0479388	5.56977e-13
Cast	-0.0478782	2.93417e-10
Tcf20	-0.0478289	6.83492e-07
Gspt1	-0.0478214	6.56562e-16
Gng5	-0.0478107	3.9443e-11
Slc25a28	-0.0477528	4.59718e-10
Ptrhd1	-0.0477231	7.97749e-05
Bin3	-0.0476628	0.00313707
D16Ertd472e	-0.0476127	0.0327626
Mapkapk3	-0.0476029	2.33795e-10
Pik3r5	-0.0475979	1.82612e-05
Cr1l	-0.0475084	1.09548e-08
Fkbp5	-0.0472011	6.40839e-09
Tnfrsf21	-0.0470522	5.58498e-19
Srpr	-0.0470459	8.64875e-12
Gnptab	-0.0470046	9.6867e-14
Arhgef1	-0.0467695	2.50101e-06
Aamp	-0.0466416	4.10975e-12
Mfsd5	-0.0465903	1.27135e-08
Eif4ebp1	-0.0465585	7.71285e-13
Usp8	-0.0465324	1.44916e-19
Ap3b1	-0.0465237	5.85836e-10
Rab24	-0.0464673	3.43203e-05
Atp6v1f	-0.0463895	1.03324e-14
Oga	-0.0463602	2.64996e-09
Tent2	-0.0463499	0.00062451
Gns	-0.0463329	5.14647e-05
Nabp2	-0.0463189	7.55756e-06
Ndufa3	-0.0461747	1.25733e-13
Lrmp	-0.0461531	0.00106122
March1	-0.0461464	4.49925e-10
Jmjd1c	-0.0461192	4.01974e-12
Csk	-0.0460323	7.6943e-12
Mrpl36	-0.0460233	1.11173e-13
Atp5f1	-0.0460169	9.37546e-16
Ccdc88a	-0.04584	1.01802e-21
Vps36	-0.0458044	3.13595e-12
Daglb	-0.045724	4.54609e-08
Mapk14	-0.0456215	2.63712e-11
Ethe1	-0.0456099	2.53467e-11
Cldnd1	-0.045499	3.63051e-08
Dnajc2	-0.04547	2.52409e-06
Mbd6	-0.045397	0.0352559
H2-T23	-0.0453939	1.49809e-11
Igsf8	-0.0452503	1.07866e-11
Cmtm6	-0.0452383	3.57493e-05
Msl1	-0.0452308	8.9031e-10
Pfkp	-0.0452151	1.31907e-12
Ocel1	-0.0451416	0.000428428
Fbxl14	-0.045133	3.29872e-07
Tmem258	-0.045122	3.1769e-14
Parp4	-0.0450944	8.87698e-05
Copb1	-0.0449974	3.80808e-12
Hspa5	-0.0449515	4.80132e-09
Arl8a	-0.0449278	1.68069e-09
Mob3b	-0.0448577	5.11861e-12
Tle3	-0.0448397	3.88051e-08
Rgs19	-0.0448133	0.0118722
Capn15	-0.0447871	2.6304e-08
Ssbp1	-0.0447667	3.11055e-09
Tmem9b	-0.0447625	8.99981e-05
Tram1	-0.0446974	2.16427e-20
Morf4l2	-0.0446559	2.81915e-14
Uba1	-0.0446469	2.3918e-14
Gltp	-0.0444695	8.94408e-12
Tnfaip8	-0.0444245	8.34242e-11
Arf5	-0.0444079	4.22702e-18
Ost4	-0.0443844	1.31276e-10
Ttc1	-0.0442522	1.52737e-05
Sh3kbp1	-0.0442333	2.27667e-08
Api5	-0.0441845	2.47924e-18
Dipk1a	-0.0441065	6.98743e-09
Lactb	-0.0441034	2.03964e-09
Cib1	-0.0440638	2.30117e-10
Ep300	-0.0440465	8.10041e-11
Usf2	-0.0440312	6.02545e-11
Wdfy2	-0.0439599	5.70639e-06
Slc39a1	-0.0438662	1.14576e-09
Isy1	-0.0438571	0.00239252
Gas7	-0.0437839	2.04499e-06
Wbp11	-0.0437747	8.23154e-13
Sacm1l	-0.0437431	0.000266954
Atg5	-0.0436977	0.00139354
Wac	-0.0435184	1.60033e-09
Cic	-0.043479	0.000186048
Vcp	-0.0434437	8.42082e-21
Katna1	-0.0434237	1.81076e-05
Cyfip1	-0.0434157	1.6505e-17
Bzw2	-0.0433469	0.0017409
Ly96	-0.0432697	0.000297599
Lamtor1	-0.0432455	7.32337e-11
Pole4	-0.0431774	0.000194669
Pdcd10	-0.0430792	1.23389e-14
Akna	-0.0429393	3.84781e-06
H3f3a	-0.042929	4.07802e-20
Hnrnpm	-0.0429045	1.57323e-12
Smn1	-0.0428959	6.45374e-07
Acox1	-0.0428935	8.0825e-08
Pdcd4	-0.0428696	0.000776933
Apaf1	-0.0428041	2.45767e-08
Ndufb7	-0.0427917	7.98921e-16
Rhbdf2	-0.0427385	0.00621131
Tox4	-0.0426738	1.34481e-07
Sde2	-0.0426335	1.19803e-09
Ahsa2	-0.0426258	4.53586e-07
Psmd6	-0.0426104	1.50367e-10
Sp110	-0.0425558	0.00149904
Chkb	-0.0425376	0.00248133
Orai3	-0.042534	3.59281e-07
Abca7	-0.0424521	0.000220212
Cisd2	-0.0423546	1.82815e-13
Hacd4	-0.042286	2.6636e-12
Cbx1	-0.0421749	0.0050719
Akr1b3	-0.0421333	1.12488e-09
Ndufa6	-0.0421194	2.63996e-07
Chmp2a	-0.0421101	4.8285e-16
Prcp	-0.0420409	8.17013e-08
Usp3	-0.042001	8.37726e-05
Rock1	-0.0419942	1.35492e-13
Atp6v0a1	-0.0419883	7.97348e-11
Usp25	-0.0418998	2.38778e-10
Ebp	-0.0418902	4.16683e-08
Fam204a	-0.0418116	7.20485e-08
Snhg8	-0.0417124	5.4961e-08
Senp5	-0.0416642	1.91323e-05
Sh3bgrl3	-0.0416367	1.39705e-12
Hsd17b4	-0.0416321	2.81144e-11
Zfas1	-0.0415325	8.59049e-07
Ndufaf3	-0.0414936	0.0313731
Bri3	-0.0414448	2.67462e-13
Senp2	-0.0414402	5.04292e-05
Tmed10	-0.0413237	1.1173e-14
Txndc9	-0.0412762	5.0384e-14
Mfsd1	-0.041136	3.18267e-10
Hnrnpll	-0.0408995	4.41917e-13
B3gnt2	-0.0408256	0.000176219
Sra1	-0.0407765	1.88156e-11
Mrpl35	-0.0407345	2.38099e-07
Ddi2	-0.0406387	1.11138e-14
Dstn	-0.0405601	1.95021e-09
Morc3	-0.0405413	0.0265673
Cbfb	-0.0404937	1.00259e-08
Rnf20	-0.0404325	5.74903e-16
Ufm1	-0.04043	5.43524e-17
Hgsnat	-0.0402681	0.00379567
Stk24	-0.0401193	4.82025e-06
1110038B12Rik	-0.040103	1.74032e-05
Acbd5	-0.0400889	5.5294e-11
Rarg	-0.0399599	2.73703e-06
Nfya	-0.0398971	2.79948e-05
Smg5	-0.0398245	3.08921e-05
Rpl22	-0.0398023	7.76371e-06
Glyr1	-0.0397476	7.79048e-07
Sf1	-0.0397212	1.45603e-15
Hnrnpf	-0.0396116	1.73225e-08
Ciao2b	-0.039513	0.000262674
H2-DMa	-0.0393878	6.78182e-20
Eef1b2	-0.0393111	9.4272e-10
Mybbp1a	-0.0392272	1.78737e-09
Ptpn2	-0.0392252	9.25819e-07
Tle4	-0.0390602	1.23027e-06
Pid1	-0.0390486	2.08841e-11
Ywhae	-0.0389649	9.98394e-13
Bmt2	-0.0388749	7.12592e-05
Zfand3	-0.038733	4.35509e-06
Cybc1	-0.0387293	0.00358161
Serbp1	-0.0386655	1.30551e-10
Adprh	-0.0386547	4.68202e-07
Prr5l	-0.0386016	0.0122946
Hnrnpul1	-0.0384748	8.08481e-13
Mndal	-0.0384557	0.00171256
Arl8b	-0.0383502	8.1884e-10
Ncstn	-0.0383333	3.3997e-07
Acer3	-0.0382573	3.58644e-10
Mfsd6	-0.0382521	0.0270334
Mat2a	-0.0382287	7.18284e-27
Rpl34	-0.0382221	0.00075056
Lsm4	-0.0381051	6.41512e-11
Prr14	-0.0380866	0.0001291
Mcmbp	-0.037909	1.14629e-07
Creb1	-0.0378437	0.000758359
Scyl2	-0.0377945	0.027718
Sec24b	-0.0377019	2.37795e-11
Dnm2	-0.0376735	1.58446e-13
Derl2	-0.0376565	1.71817e-10
Upf2	-0.0376553	0.00537061
Trappc1	-0.0376211	5.65414e-08
Agpat4	-0.037585	1.49574e-07
Nhp2	-0.0374973	1.71456e-06
Rbmxl1	-0.0374501	1.5344e-06
Eapp	-0.0374272	4.37157e-09
Eif4g1	-0.0374271	7.50276e-17
Dram1	-0.0373767	1.37466e-07
Etv6	-0.0373543	3.11756e-05
Ggh	-0.0372745	1.22321e-12
Mta2	-0.0370755	0.000617261
I830077J02Rik	-0.0369642	4.8931e-09
Rpl18	-0.0369513	5.63939e-07
Washc2	-0.0369414	7.76721e-08
Mycbp	-0.0368606	0.000195244
Ap3d1	-0.0368011	6.31415e-13
Chmp1b	-0.0365602	0.00296631
Arl6ip1	-0.0365592	2.48367e-18
Il2rg	-0.036483	0.00345256
Ndufb6	-0.03648	4.33799e-12
Cycs	-0.0363176	5.59914e-17
Rnf114	-0.0362896	0.000351199
Ddx52	-0.0362194	8.8763e-07
Gramd4	-0.0361298	1.8397e-05
Chordc1	-0.0360113	4.64291e-13
Eif4g3	-0.0359574	7.47428e-12
Ube4a	-0.0359558	1.41611e-05
Slc25a11	-0.0358628	8.94524e-12
Ube2q1	-0.0358242	4.05822e-10
Hsd17b12	-0.0356923	1.96523e-09
Utp3	-0.0356835	1.89444e-08
Irf3	-0.0356485	0.000108574
Tm9sf2	-0.0356207	9.26357e-21
Acap2	-0.0355574	4.0727e-19
Tmem50b	-0.0353884	6.01347e-11
Mrps15	-0.0353704	1.42854e-10
Otud5	-0.0353678	5.08732e-11
Actn1	-0.0353499	0.0467327
Tbc1d20	-0.0352845	5.4986e-05
Commd1	-0.035273	3.40151e-05
Dennd1b	-0.0352637	0.00478469
Zfand6	-0.0352456	4.81269e-08
Mical1	-0.0352272	0.00014458
Phf23	-0.0352044	0.0180667
Tcof1	-0.0349981	9.50824e-09
Polr2c	-0.0349859	9.82424e-10
Cfap36	-0.0349567	1.73622e-05
Ltbr	-0.0349432	2.03531e-12
Cnot3	-0.0349148	2.7368e-13
Cript	-0.0348818	5.49384e-16
Rplp2	-0.0348544	0.0028941
Bclaf1	-0.034761	4.94064e-10
Aebp2	-0.0347388	1.76875e-06
Nmt1	-0.0346974	5.5919e-20
Dnmt1	-0.0346969	8.61185e-08
Trim28	-0.0346526	0.0151112
Uggt1	-0.0345609	1.32564e-10
Phrf1	-0.0345544	0.000114996
Cct2	-0.0345439	3.27779e-11
Vti1b	-0.0345175	3.28253e-16
Flot2	-0.034495	8.6557e-12
Nrip1	-0.0344924	5.26573e-06
Dbnl	-0.0344348	9.04904e-06
Cyb5r4	-0.0344225	1.74149e-07
Pdcd11	-0.0343831	2.27718e-06
Tmed2	-0.0343597	2.44071e-14
Rab1a	-0.0343047	6.38082e-15
Tmem160	-0.0342288	6.70313e-19
Zmat2	-0.0342078	1.11313e-12
Ebna1bp2	-0.0341543	5.75486e-16
Ncoa3	-0.0341493	3.00851e-09
Parp9	-0.0341479	3.62996e-06
Ndufa1	-0.0339467	6.27207e-17
Vps35	-0.0339399	2.79496e-18
Mfsd14a	-0.0339376	0.000296136
Psmb4	-0.0339307	5.10135e-15
Ppp1cc	-0.0339134	6.91102e-14
Stard3	-0.0338582	3.9061e-06
Snrnp27	-0.0338542	6.54876e-12
Mapk6	-0.0338362	3.29174e-07
Itgb1bp1	-0.0338029	2.46487e-07
Il10rb	-0.0337279	2.72755e-09
Abce1	-0.033697	6.67431e-07
Glrx2	-0.0336655	6.39461e-09
Nop56	-0.0336484	4.22328e-06
Ppp4r3b	-0.0335351	4.54348e-07
Eif6	-0.0334941	1.99795e-18
Usp19	-0.0334176	4.89311e-06
Zfp646	-0.0334151	0.0189378
Atp1b3	-0.0333956	2.85088e-15
Sf3b5	-0.0333881	2.61146e-05
Atp5o	-0.0333596	3.88828e-12
Tagln2	-0.0332513	2.33953e-07
Eif3m	-0.033212	4.97538e-16
Psmb5	-0.0331322	8.93137e-15
Chd8	-0.0330851	2.97335e-09
Rbm27	-0.0330738	2.89183e-06
Sptlc2	-0.0330613	6.91555e-20
Sdccag8	-0.0329707	8.77012e-06
Khdrbs1	-0.0329701	4.7364e-10
Ddx46	-0.0328586	4.74452e-10
Gapvd1	-0.0327444	1.14967e-08
Jtb	-0.0327287	1.79783e-14
Rpl35	-0.032709	2.20276e-08
Stx7	-0.0326643	1.45681e-17
Ap1b1	-0.0326296	0.0430849
Tes	-0.0325028	0.000391427
Ndufb10	-0.0324894	3.53648e-12
Scarb1	-0.0324758	1.97083e-12
Atg7	-0.032463	2.86553e-05
Icam1	-0.0324398	0.00317516
Nrd1	-0.032415	1.58106e-09
Ubald2	-0.032134	7.31911e-08
Dnase1l1	-0.0320562	7.67372e-12
Smchd1	-0.0319855	6.91171e-09
Wbp1l	-0.0319677	2.97431e-06
Hmgcr	-0.031967	0.0031642
Psmd14	-0.0318202	5.49928e-11
Naga	-0.0318188	2.60194e-06
Mak16	-0.0317576	9.65171e-09
Mrpl1	-0.0316784	0.00289597
Col4a3bp	-0.0316412	1.43338e-13
Gadd45b	-0.0316378	0.00049796
Rab5if	-0.031636	5.02968e-18
Topors	-0.0315584	0.00212321
Pfdn4	-0.0314931	1.21676e-10
Tfg	-0.0314513	2.92517e-05
Metap2	-0.0313622	3.96473e-15
Slc26a2	-0.0313435	0.0229302
Psma4	-0.0313246	2.52781e-13
Ap2s1	-0.0313154	3.58016e-18
H2afx	-0.0312899	0.000117031
Mknk2	-0.0311158	1.36323e-11
Ostc	-0.0310749	8.10009e-17
Idh3g	-0.031068	1.74175e-08
Ankfy1	-0.0309989	5.83302e-05
Sqor	-0.0308839	1.2513e-07
Zbtb7a	-0.0308699	7.63539e-14
Chd1	-0.0308462	1.23261e-08
Sipa1	-0.0308433	4.1151e-12
Taf7	-0.0308327	0.0201965
Dnajb11	-0.0308162	2.80318e-12
Emc2	-0.0307762	1.24305e-07
Elmo1	-0.0307602	7.95318e-12
Vars	-0.0307391	1.94697e-06
Cox19	-0.030739	9.02767e-08
Fuca1	-0.0306207	3.40632e-19
Lsm8	-0.0305988	4.43275e-05
H13	-0.0305957	1.11354e-09
Psmb1	-0.0305427	1.25431e-15
Cops5	-0.0305169	2.93427e-15
Slc29a3	-0.0305156	0.00223134
Hvcn1	-0.0304822	0.000556692
Hmox2	-0.0304143	2.69242e-12
Ppp2r3c	-0.0304006	9.05308e-06
Pdia3	-0.0303465	1.84013e-10
Ctr9	-0.0303155	0.00808059
Eif4g2	-0.030244	1.73056e-18
Gsto1	-0.0302022	1.61111e-11
Ttc32	-0.0301434	4.81013e-06
Fcgrt	-0.0301357	0.0013899
Cops6	-0.0300883	0.00186491
Rasa2	-0.0300439	0.000263573
Slc35c2	-0.0300384	8.45091e-05
Pptc7	-0.0300335	2.10848e-05
Ifi35	-0.0299891	1.15815e-08
Tmem126a	-0.0299519	3.09877e-14
Tmem134	-0.029943	7.12313e-12
Birc3	-0.0299138	0.0128575
Mrps18c	-0.0298584	1.87731e-11
Selenop	-0.0298144	3.36978e-05
Tpgs1	-0.0297412	0.00150674
Ccnh	-0.02962	0.000305423
St3gal4	-0.0296071	0.0141287
Zbtb8os	-0.0295971	1.62088e-06
Tpst2	-0.0295552	3.71131e-08
Nme2	-0.0295422	0.000389824
Magohb	-0.0295192	1.24353e-06
Brpf1	-0.0295139	0.000110797
Mrpl20	-0.0295087	2.49528e-17
Prpf18	-0.0295056	0.00123042
Tex261	-0.0292506	1.54801e-07
Cltc	-0.029167	5.10655e-11
Uqcrc2	-0.0291624	7.46916e-08
Snx27	-0.0291068	2.27966e-08
Fbl	-0.0290831	3.02873e-10
Dync1li1	-0.0290596	3.3819e-06
Syap1	-0.0290574	6.95879e-15
Lypla2	-0.028968	4.05881e-05
Hcfc1	-0.028901	0.000122082
Lgals8	-0.0288831	5.77435e-10
Mvb12a	-0.0288628	2.19838e-08
Tgoln1	-0.0288318	7.6267e-11
Phf5a	-0.0288086	0.000768679
Hsdl2	-0.0286705	1.47092e-06
Gak	-0.0286025	6.45696e-10
Eif1b	-0.028569	1.92543e-15
Chm	-0.0284933	1.48329e-06
Mydgf	-0.0284677	9.54538e-06
Nsmce2	-0.0284216	9.28237e-05
Stxbp2	-0.0284005	2.30504e-08
Acly	-0.0283952	7.99924e-07
Iqsec1	-0.0283851	8.7222e-07
Vwa5a	-0.0283072	1.18748e-14
Arhgef6	-0.0282735	3.46799e-11
Mapkap1	-0.0282491	3.27188e-07
Atp7a	-0.0281595	0.00570344
Eno1	-0.0280755	0.00217498
Capn2	-0.0280297	3.84051e-14
Cdc5l	-0.0279896	6.93861e-09
Virma	-0.0279068	5.26984e-06
Nufip2	-0.0278943	2.34529e-15
Vta1	-0.0278819	0.000367381
Atp5h	-0.0277861	1.34258e-08
Polr2j	-0.0277459	1.23306e-14
Rela	-0.0277422	3.04557e-06
Ppil2	-0.0277065	0.000802936
Ddx54	-0.0276715	4.93763e-09
Mepce	-0.0276615	0.000304663
Nubp1	-0.0276589	6.98667e-13
Cpt1a	-0.0275684	5.40522e-07
Cox20	-0.0275578	1.26838e-08
Scpep1	-0.0275327	3.67473e-09
Rpl10a	-0.0274931	0.0438668
Gorasp2	-0.0274013	1.86238e-07
Nom1	-0.0273735	1.83809e-08
Fcf1	-0.0273504	0.000209835
Stag1	-0.0273311	9.87485e-12
Trappc8	-0.0272849	1.49638e-10
Use1	-0.0272602	4.71358e-14
Rnf167	-0.0272518	0.00153721
Edf1	-0.0272389	3.55458e-10
Nr4a1	-0.0271376	5.01448e-24
Prpf40a	-0.027091	1.09998e-19
Rpl15	-0.0270874	7.84343e-06
Rtn3	-0.0270873	1.5485e-08
Vps4a	-0.0270721	3.51662e-05
Cdc42se2	-0.0270673	0.00324972
Snx4	-0.0269946	1.09671e-05
Sart1	-0.0269648	4.54156e-07
Spag9	-0.0268911	1.74861e-13
Irf2bpl	-0.0268599	6.63361e-07
Hsd3b7	-0.026815	0.0103619
Fry	-0.0266812	3.00221e-12
Ndufs8	-0.0266767	5.25912e-14
Sdad1	-0.0266423	0.000141408
Tcirg1	-0.0266349	1.95269e-08
Commd4	-0.0265967	9.61169e-07
Cd302	-0.026581	1.00256e-18
Cmtm3	-0.0265765	0.000234765
Dpy19l1	-0.0265665	2.2534e-08
Sft2d1	-0.0265159	0.00133562
Srsf10	-0.0264779	3.08968e-09
Lrrc59	-0.0263599	9.06126e-16
Tmsb4x	-0.0262915	8.536e-06
Tmx1	-0.0262462	1.24793e-10
2310009A05Rik	-0.0262021	1.78609e-07
Snrpb2	-0.0261202	1.12073e-09
Cln5	-0.0260917	0.000407291
Ifrd1	-0.0259936	3.10234e-14
Bak1	-0.0259805	9.30407e-06
Mtm1	-0.0258956	0.00129159
Zswim6	-0.0257941	3.77069e-09
Tec	-0.025783	0.00219625
Sdf2l1	-0.0257465	2.30511e-06
Ppp1r11	-0.0257208	1.10953e-13
Pigx	-0.0256854	0.000317508
Atp5j2	-0.0256851	2.11165e-08
Uhrf1bp1l	-0.0256702	0.000158428
Btf3	-0.025658	1.03572e-06
Anp32b	-0.0256398	3.8391e-11
Fgfr1op2	-0.0254362	1.31606e-15
Pdap1	-0.025431	4.06611e-12
Lonp2	-0.0253777	1.04524e-08
Cdipt	-0.0253548	4.68154e-08
Bcor	-0.0252429	0.000511001
BC005624	-0.0252137	1.41079e-12
Sympk	-0.0251894	9.20654e-05
AI839979	-0.0251795	6.68177e-07
Polr2b	-0.0251719	1.67247e-08
Gpalpp1	-0.0251251	1.49486e-06
Apopt1	-0.0250819	0.00114491
Rbm34	-0.0250565	5.32707e-07
Slc43a2	-0.0249437	1.07899e-05
Myo5a	-0.0249331	3.36818e-14
Pip5k1c	-0.0249187	2.03775e-07
Med12	-0.0248855	0.000255978
Llph	-0.0248469	7.27272e-08
Krcc1	-0.0248382	3.77261e-17
Tmem192	-0.0247917	3.86022e-08
Exosc3	-0.0247117	0.00754746
Eif4e	-0.024708	8.22708e-09
Yeats4	-0.0246311	2.41785e-05
Cnpy3	-0.0245674	0.000109801
Fam241a	-0.0245606	4.36625e-13
Rnf111	-0.0245492	6.67039e-08
Ccdc59	-0.0245133	2.01039e-07
Efcab14	-0.0244742	5.78103e-05
Aig1	-0.024465	2.90593e-06
Socs4	-0.0243394	0.00131389
Rin3	-0.0243332	2.48924e-09
Smim27	-0.0243199	5.08142e-07
Hint3	-0.0243006	0.00179071
Ppp1r9b	-0.0242984	1.13407e-09
Cox5a	-0.0242143	7.66438e-09
Hdac5	-0.0241976	0.000742264
Ncor2	-0.0240709	2.45312e-17
Kdm2a	-0.0240395	9.88321e-06
Mvp	-0.0239457	1.65e-08
Arap1	-0.0238876	5.0671e-06
Ubxn4	-0.0238428	1.89384e-12
Selenok	-0.0238368	2.63914e-15
B2m	-0.023828	2.49394e-08
Hdhd2	-0.0238226	0.0253714
Mdh2	-0.0237918	4.37846e-09
Vps13c	-0.0237276	8.84611e-15
Rassf1	-0.0237199	2.4046e-08
Rars	-0.0236834	0.000291638
Psmd8	-0.0236663	7.53697e-17
Cdk17	-0.023655	0.00471478
Mgat1	-0.0235294	0.00186261
Cwc22	-0.0234887	5.46929e-07
Rab5c	-0.0234767	1.68669e-16
Asna1	-0.0234489	1.50096e-05
Atp5g2	-0.0233842	7.46322e-06
Psmd12	-0.0233803	1.38596e-09
Lgals3bp	-0.0233732	1.4467e-10
Cdc26	-0.0233448	1.70213e-05
Dhdds	-0.02331	0.0041362
Gla	-0.0233091	2.914e-09
Tspan14	-0.0232748	5.13681e-05
Brap	-0.0232704	5.36914e-05
Agps	-0.0232628	3.78675e-07
Sys1	-0.023258	1.91315e-09
Vps29	-0.0232375	7.2507e-11
Fnip1	-0.0232287	0.0233719
Ythdf3	-0.0230585	8.50836e-15
Atp5c1	-0.0230011	1.78565e-13
Dcun1d5	-0.0229672	8.23639e-08
Dop1b	-0.0229639	0.0137977
Txndc17	-0.0229447	6.12437e-14
Mpv17l2	-0.0229105	2.50902e-05
Cdv3	-0.0228902	6.79942e-14
Dgkd	-0.022887	7.88431e-07
Arih1	-0.0228768	5.59133e-07
Mindy3	-0.0228733	0.00401556
Ilf3	-0.022873	0.000317208
Tnrc18	-0.0228599	0.0430384
Cuta	-0.0228366	1.2001e-13
Nkiras2	-0.0228114	3.28567e-06
Denr	-0.0227931	6.52497e-09
Dnajc5	-0.0227426	5.29231e-10
Parp8	-0.0226979	0.000170927
Tpr	-0.0226376	1.61239e-10
Mrpl34	-0.0226325	1.11997e-06
P4hb	-0.0226082	7.94533e-19
Ube2f	-0.0225974	5.51659e-09
Spns1	-0.0225962	8.00069e-05
Elmo2	-0.0225696	6.59045e-06
Snx12	-0.0225353	0.0001927
Akt1	-0.0225174	2.7835e-07
Msl3	-0.0225162	5.9114e-10
Ptpmt1	-0.0224925	1.30321e-06
Hmg20b	-0.0224763	3.10438e-10
Tmem230	-0.0224686	0.00111344
Ckap5	-0.0224073	0.0132386
Ndufa2	-0.0223989	7.79275e-13
Scand1	-0.0223902	2.37054e-06
Usp4	-0.0223588	1.07568e-06
Fkbp15	-0.0222347	8.85302e-08
Birc6	-0.022227	5.78635e-17
Ccdc9	-0.0222246	4.19303e-05
Got2	-0.022083	0.00122347
Snx6	-0.0220717	3.94149e-13
Necap2	-0.0220181	7.86427e-10
Pnpla2	-0.0219605	3.38592e-07
Agtrap	-0.0218521	1.42178e-07
Eif2ak1	-0.0218458	4.0433e-08
Vps26a	-0.0218201	1.14457e-12
Fxr1	-0.0217978	3.27309e-16
Abhd5	-0.0217598	4.77458e-08
Mpp6	-0.0216824	0.000110431
Cyth2	-0.0216715	9.56276e-06
1110008P14Rik	-0.0216665	7.06656e-13
Rnf216	-0.0216614	0.000345137
Vamp4	-0.021653	2.54261e-10
Sars	-0.0216134	3.00644e-06
Ap1g1	-0.021525	0.00013241
Pmpca	-0.0214867	4.52319e-05
Dusp3	-0.0214816	1.05846e-20
Znrf2	-0.0214684	1.61309e-06
Tpt1	-0.021371	2.94558e-09
Scaf4	-0.0213211	2.90592e-07
Pcnx3	-0.0211514	0.00329405
Pik3cb	-0.0211507	1.09976e-05
Creb3	-0.0210475	0.0116138
D430042O09Rik	-0.0209967	0.0410448
Ndufv2	-0.0209759	1.34577e-10
Apoc2	-0.0209405	6.4579e-12
Orai1	-0.02085	2.91823e-09
Gpatch11	-0.0208421	0.0160033
Ppp4r2	-0.0207869	6.08466e-10
Ints6	-0.0207738	0.000120186
Ctdnep1	-0.0207706	5.62278e-10
Med8	-0.020745	4.55012e-07
B230219D22Rik	-0.0206995	1.33637e-22
Fam49a	-0.0206753	3.27384e-07
Arrdc4	-0.0206287	0.00168364
Morf4l1	-0.0206027	2.07054e-10
Dnm1l	-0.0205523	5.60507e-07
Ranbp1	-0.0205136	1.62067e-12
Rassf3	-0.0204111	1.10746e-06
Snap23	-0.0203783	2.07153e-10
Snrnp200	-0.0203581	4.11796e-06
Mrpl12	-0.0202888	8.2969e-08
Rbis	-0.0202759	2.04493e-11
Tnfsf13	-0.0202462	1.16116e-09
Insig1	-0.0202461	3.79279e-07
H2afy	-0.0201948	1.5745e-15
Agpat1	-0.020151	2.84907e-05
Gm17018	-0.0201078	0.00229708
Tcea1	-0.0200623	1.3091e-14
Ak2	-0.0200604	2.82444e-09
Gba	-0.0200157	1.556e-05
Tdrd7	-0.0199946	5.72036e-06
Plp2	-0.0199888	1.97428e-07
Lrp10	-0.0198893	1.21948e-11
Noc2l	-0.0198778	2.51375e-11
Plekhj1	-0.0198203	1.02322e-07
Irf8	-0.0198129	2.27953e-13
Mrpl28	-0.0197869	6.31295e-14
Ostm1	-0.0197651	0.000109782
Tug1	-0.0197528	0.0121249
4933434E20Rik	-0.0196831	1.70706e-05
Psma2	-0.0196726	1.6607e-13
Mrpl21	-0.0195992	1.1387e-10
Atad2b	-0.0195977	1.09437e-08
Dip2b	-0.0195745	5.89624e-08
Fem1c	-0.0194897	0.000493573
Cep83	-0.0194897	0.0164335
Twistnb	-0.019452	0.0101911
Supt16	-0.0193054	3.8568e-11
Btaf1	-0.0192824	3.73503e-08
Adam10	-0.0192819	9.17231e-10
Idh2	-0.0192721	1.77679e-07
Secisbp2	-0.0192495	0.00211097
Ltv1	-0.019225	8.1244e-06
Acot9	-0.0192135	0.0112276
Copz1	-0.0191761	1.60961e-15
Comt	-0.019175	3.04713e-14
Mrpl48	-0.0191583	7.78711e-06
Fam173a	-0.0191051	8.53754e-06
Rps13	-0.0190653	3.07007e-05
Tma7	-0.0190495	1.66812e-10
Cul4b	-0.0190057	8.79976e-05
Ubl5	-0.0189591	2.21794e-12
Borcs7	-0.0189537	3.32113e-05
Lnpep	-0.0189513	5.48235e-11
Arid1a	-0.0189272	4.24112e-10
Pgls	-0.0189248	9.57448e-16
Ube2n	-0.0189125	1.71873e-07
Rpl35a	-0.0188887	0.000142838
Sfr1	-0.0188656	1.33269e-11
Psmb2	-0.0188622	1.38455e-11
Nans	-0.0188492	1.02737e-06
Kat2b	-0.018848	0.000521795
Uqcrfs1	-0.0187774	4.18297e-13
Ube2b	-0.0187719	1.66255e-14
Gpbp1l1	-0.01875	0.00466884
Cdc37	-0.0186943	2.65638e-14
Eif5a	-0.0186691	1.22474e-10
Parp2	-0.0186423	0.000110418
Rit1	-0.0185867	0.0315046
Pdzd8	-0.0185385	2.35284e-06
Zc3hav1	-0.0185159	8.91633e-06
Ndufa13	-0.0185092	5.57892e-13
2310009B15Rik	-0.0184639	0.00658767
Tmem38b	-0.0184614	0.000346401
Tnrc6a	-0.0184207	2.7005e-09
Meaf6	-0.0184028	0.0049052
Cdk12	-0.018358	3.87637e-08
Supt4a	-0.0182652	7.75058e-09
Zmat5	-0.0182533	4.23193e-06
Nipbl	-0.0182315	4.38223e-15
Xpnpep1	-0.0182129	7.50756e-06
Wdr26	-0.018146	4.79071e-16
Srsf3	-0.0181401	6.14907e-14
Calm3	-0.0181395	1.69615e-11
Map7d1	-0.0180584	5.74462e-14
Rab3d	-0.0180576	0.00075108
Tmem234	-0.0180506	2.96091e-14
Dars	-0.0180431	1.61863e-06
Prkaca	-0.0180173	1.86584e-05
Rnf145	-0.0179994	4.38075e-08
Dynlrb1	-0.017905	9.80027e-12
Sh3tc1	-0.0178949	3.36727e-09
Dhx29	-0.0178565	2.29944e-05
Dr1	-0.0178552	2.25976e-05
Psmc3	-0.0178175	5.90285e-11
Srp14	-0.0178089	1.34138e-12
Ddx41	-0.0177866	9.94946e-15
Ubap2l	-0.0177401	2.79496e-15
Mnt	-0.0177243	0.000651859
Rex1bd	-0.0177107	6.92806e-13
Ik	-0.0175954	1.30251e-07
Chrac1	-0.0175898	4.45799e-09
Rap1gds1	-0.0175868	3.83643e-09
Emc3	-0.0174971	0.000324597
Tomm40	-0.0174797	0.00988577
Mgat2	-0.0174476	1.6399e-07
Ppp6c	-0.0174298	3.52142e-06
Uba2	-0.0174261	0.00274453
Zrsr2	-0.0173605	3.59998e-09
Rbm43	-0.0173589	0.000530784
Mphosph6	-0.0173562	0.00203722
Rap2b	-0.0172695	2.62503e-06
Set	-0.0172253	3.06859e-09
Ufc1	-0.0172116	8.22527e-15
Mrps25	-0.0172102	4.56266e-05
Tpi1	-0.0171652	4.11343e-06
Nolc1	-0.0171364	9.15268e-05
Lcmt1	-0.0171011	0.000975074
Limd1	-0.017012	4.78699e-13
Sfxn3	-0.0170048	0.00238177
Fam133b	-0.0169931	0.0110696
Lamp1	-0.0169554	2.85717e-05
Tfe3	-0.0169319	3.91982e-05
Edem2	-0.0168532	1.81604e-08
Uso1	-0.016822	7.16737e-08
Phf10	-0.0168217	0.00388108
Cct5	-0.0167824	1.48824e-19
Med21	-0.0167802	1.30565e-05
Sdf2	-0.0167604	8.24373e-05
Pphln1	-0.0167556	4.99493e-07
Nifk	-0.0167497	0.00156201
Slu7	-0.0165922	0.00137947
Psmb8	-0.0165912	1.03907e-06
Zfand2b	-0.0165528	0.00213673
Retreg2	-0.0164956	0.000172766
Acaa1a	-0.0164431	1.99366e-11
Tor1aip2	-0.0163337	1.26876e-07
Rbbp8	-0.0162752	1.77864e-05
Mrto4	-0.0161666	1.90191e-09
Eif4b	-0.0161641	1.42131e-13
Psmd13	-0.0161277	4.21375e-10
Appbp2	-0.0160765	6.76021e-11
Sf3a1	-0.0160387	0.0022147
Atxn10	-0.0160294	8.81041e-07
Baz2b	-0.0159846	1.14035e-05
Ap2m1	-0.0159582	3.69859e-17
Tmem168	-0.0159227	4.2032e-05
Ccz1	-0.0159045	2.05957e-11
Arfip1	-0.0158552	8.03028e-06
9930111J21Rik2	-0.0158533	7.13173e-09
Nudt21	-0.0157198	2.35256e-10
Scp2	-0.0156714	1.2081e-12
Pepd	-0.0156671	0.000627171
Pigt	-0.015554	0.000119707
Taf11	-0.0154815	0.00142877
Washc5	-0.0154667	0.000820687
Ccm2	-0.0154528	0.00230463
Borcs8	-0.0154474	0.00049056
Polr2g	-0.0154399	2.25166e-07
Chchd2	-0.0154099	3.84845e-09
Galnt1	-0.0154098	9.11596e-05
Naa60	-0.0154061	1.87931e-06
Usp45	-0.0153987	8.48236e-06
Arfgef1	-0.0153678	1.13341e-06
Gabarapl2	-0.0153652	4.56573e-13
Glmp	-0.0152788	6.88352e-13
Syncrip	-0.0152257	1.49174e-17
Polr2k	-0.015194	6.3226e-11
Dgkz	-0.0151721	3.18079e-08
4931406C07Rik	-0.015124	0.0430651
Sugt1	-0.0150994	8.74558e-09
Lsm1	-0.0150442	0.0076774
Rpl17	-0.0150323	1.58383e-11
Nedd9	-0.0150292	0.00548721
Cox5b	-0.0149978	6.01494e-08
Mgat5	-0.0149885	1.80001e-08
Pip4p1	-0.0149448	0.0354002
Olfm1	-0.014857	1.71761e-06
Csnk2b	-0.0147834	1.59477e-10
Snrpg	-0.014722	1.69569e-14
Ube2j1	-0.0147026	5.30844e-10
Psma1	-0.0146502	2.83225e-10
Kin	-0.0146499	3.567e-07
Tnpo3	-0.0145628	6.51016e-08
Lysmd3	-0.0145049	0.00484417
Magoh	-0.0144855	1.4546e-05
Slc48a1	-0.0144516	7.07588e-07
Eif3a	-0.0144512	7.58633e-08
Utp14a	-0.0144312	2.03177e-05
B3gat3	-0.0144296	0.000580899
Suco	-0.014389	0.0314418
Mknk1	-0.0143687	0.00515928
Bag3	-0.014332	0.0003614
9930021J03Rik	-0.0142195	0.00212501
Eea1	-0.0141846	5.65405e-15
Gars	-0.0141463	1.00246e-13
Tm2d2	-0.0141409	3.42754e-12
Ndufs5	-0.0141101	4.99456e-17
Acin1	-0.014106	2.97947e-13
Papss1	-0.014096	6.20362e-06
Sort1	-0.0140883	5.7286e-07
Fundc1	-0.0140733	1.19915e-08
U2af2	-0.0140426	6.27987e-08
Pbxip1	-0.0140326	2.61627e-11
Mta3	-0.0140137	0.0378796
Psen2	-0.0140101	3.09956e-08
Zfp131	-0.013943	2.3508e-08
Akt2	-0.0138302	2.67481e-05
Eif4ebp2	-0.0138227	3.71303e-12
Prdm1	-0.0137455	9.95602e-07
Sf3a3	-0.0137404	3.94372e-08
Baz2a	-0.0137217	6.1791e-10
Ppp5c	-0.013669	0.00409155
Usp14	-0.0136462	5.2506e-07
Tm2d1	-0.0136084	2.10047e-07
Tlnrd1	-0.0135977	3.7888e-07
Anapc13	-0.0135883	9.30657e-14
2510039O18Rik	-0.0135816	0.00283998
[truncated: 401 more rows]

## Sheet: LUNG Fixed+Cryo vs Cryo UP
gene	avg_log2FC	p_val_adj
Sema3c	1.05655	3.20958e-109
Ptprb	0.96041	1.25643e-111
Cd93	0.925948	4.31616e-102
Itga1	0.866256	3.49355e-103
Bmpr2	0.835035	6.47079e-106
Cyyr1	0.806723	6.82402e-102
Calcrl	0.802824	4.02745e-92
Kit	0.798346	8.12845e-77
Hmcn1	0.794349	8.32309e-80
Glp1r	0.775949	7.53348e-73
Sema3g	0.771501	4.80289e-75
Adgrf5	0.734171	4.424e-96
Thbd	0.731816	1.64209e-90
Cemip2	0.731741	1.71599e-67
Podxl	0.728478	7.1895e-84
Gm42418	0.728222	0
Lars2	0.724524	0
Syne1	0.719542	1.6906e-79
Efnb2	0.714848	2.26108e-62
Scn7a	0.712473	2.69067e-62
Tek	0.708726	3.04756e-74
Epas1	0.697132	1.16668e-77
Npr3	0.689048	1.83092e-52
Clec14a	0.684067	5.08535e-64
mt-Nd3	0.666834	5.20426e-158
Cd36	0.664318	4.10754e-71
Heg1	0.655813	5.31564e-78
Slco2a1	0.652731	1.58058e-68
Itga6	0.65208	7.89514e-63
Pde3a	0.646646	4.07967e-65
Plvap	0.635568	4.44239e-45
Syne2	0.634443	8.96569e-81
Nfib	0.634026	3.39591e-69
Sptbn1	0.627557	4.51037e-89
Cxcl12	0.624474	8.72343e-37
Tspan7	0.610044	1.68508e-57
Ece1	0.604654	1.84834e-62
Gata2	0.603593	2.31e-56
Acer2	0.597094	4.01622e-55
Vegfa	0.58926	1.82153e-46
Ace	0.589124	6.71194e-55
Ptgfrn	0.580032	4.33968e-67
Nckap5	0.57497	1.56693e-54
Dst	0.573977	5.48682e-65
Dock9	0.572098	3.21445e-56
Arhgef12	0.569679	1.1496e-66
Eng	0.569558	3.57095e-50
Cdh5	0.566318	7.60225e-54
Shank3	0.562516	1.31895e-74
Arhgap31	0.55699	5.28719e-63
Hist1h1e	0.546928	2.0053e-85
Arglu1	0.544708	5.72459e-88
Zbtb20	0.540961	7.74983e-58
Flt1	0.539981	4.42573e-51
Pcdh1	0.539333	1.69099e-48
Tmem100	0.539102	1.38563e-47
Ptprg	0.538563	6.79636e-56
Sox11	0.535802	5.03728e-37
Tcf4	0.533056	1.87199e-59
Cavin1	0.528312	7.46935e-53
Stard9	0.528231	9.34337e-68
Pecam1	0.519446	9.93168e-50
Lifr	0.516211	1.45931e-57
Cav1	0.515196	1.5294e-50
Adgrl4	0.512282	1.62588e-42
Tie1	0.503222	1.38527e-49
Atp2a3	0.50028	5.40709e-43
Prex2	0.494631	3.09306e-45
Pcdh17	0.490474	9.32007e-36
Rasgef1a	0.484964	9.27279e-40
Tjp1	0.484644	5.27122e-46
Acvrl1	0.484019	5.93366e-46
Aqp1	0.480881	3.73713e-35
Scd1	0.478787	0.0279465
S1pr1	0.474585	2.48123e-38
Fzd4	0.474069	6.40951e-51
Fendrr	0.473018	5.05137e-42
Klhl5	0.471798	2.33744e-44
Myo10	0.469937	7.04439e-39
Macf1	0.459288	5.5931e-45
Adrb1	0.456717	1.59526e-44
Efnb1	0.456444	1.94508e-38
Cadm1	0.455208	9.26129e-42
Pakap.1	0.454831	6.31469e-40
Casz1	0.453618	6.49717e-38
Arhgap29	0.448265	2.60877e-39
Qk	0.44666	3.29089e-48
mt-Cytb	0.445434	6.25844e-88
Fmo1	0.444835	4.77541e-34
Col4a1	0.442496	1.20953e-40
Sox18	0.442436	8.84285e-37
Cebpb	0.441985	1.10444e-59
Adgrl3	0.441483	1.74115e-39
Foxp1	0.44091	1.38952e-43
Tbx3	0.440116	1.6622e-35
Pltp	0.44	3.54345e-34
Tnfsf10	0.436939	6.90333e-33
Rapgef5	0.436633	4.6628e-37
Crim1	0.435415	4.65246e-32
Dlc1	0.434617	3.00337e-35
Ctnnd1	0.433432	1.03648e-42
Hdac7	0.432632	2.62089e-36
Ushbp1	0.43246	3.73113e-38
Ephb4	0.432316	1.82017e-44
B930036N10Rik	0.431867	3.56725e-81
Myzap	0.429589	3.86972e-33
Smad6	0.428653	4.98171e-34
Slc43a3	0.428207	4.16605e-34
Sema6a	0.426144	7.79196e-32
Map4k4	0.424151	1.94674e-46
Nrp1	0.421964	5.72445e-38
Cdk14	0.420981	6.58138e-43
Ptprm	0.420682	1.09257e-41
Meis1	0.420493	1.3436e-39
Tns1	0.419281	1.63715e-27
Arhgef15	0.418771	4.46087e-34
Bmp6	0.417	7.3218e-33
Pdgfb	0.416936	2.46522e-31
Clec2d	0.416797	5.08366e-45
Il6st	0.415386	2.07771e-44
Rasip1	0.414296	2.21571e-31
Clstn1	0.414083	2.7429e-41
Sox17	0.411619	2.17827e-31
Rnf144a	0.411513	3.85152e-29
Afap1l1	0.409334	1.73333e-29
Cyth3	0.409299	8.48842e-36
Tspan18	0.409066	8.7868e-31
Mprip	0.407978	2.29842e-41
4931406P16Rik	0.4072	1.83768e-36
Sox7	0.405886	2.13932e-34
mt-Nd2	0.405368	1.96742e-67
Foxf1	0.403771	1.01447e-28
Plxna1	0.401299	1.93914e-35
Ahr	0.399092	1.30536e-36
Rasal2	0.397924	1.44819e-32
mt-Atp6	0.397585	1.03794e-84
Adgrl2	0.397346	1.78864e-30
Phldb2	0.394805	2.60373e-34
Casc4	0.394709	2.16274e-25
Mcam	0.394251	1.85109e-26
Jup	0.392634	1.60779e-35
Pcnx	0.391577	1.20437e-37
Mcf2l	0.390432	2.37541e-36
mt-Co3	0.387675	1.12031e-73
Pxdn	0.387265	6.55654e-36
mt-Co2	0.384642	1.34783e-72
Dock6	0.383515	2.4003e-30
Jcad	0.382586	7.9993e-28
Afdn	0.382348	4.12484e-35
Aplnr	0.381862	3.64379e-31
Col4a2	0.380133	4.16906e-29
Ddx17	0.379726	1.88297e-47
Sptan1	0.379097	8.02393e-41
Clec1a	0.376576	5.38337e-23
AU020206	0.375954	1.67458e-22
Itpripl2	0.372821	4.13644e-28
Tapbp	0.372756	1.19753e-38
Clic5	0.368705	1.85443e-33
AC149090.1	0.364837	6.01338e-35
Utrn	0.361747	6.87592e-27
AY036118	0.359642	6.69498e-84
Sav1	0.358905	9.20754e-36
Cav2	0.357177	3.98604e-31
Msi2	0.356022	3.00447e-26
Ubn2	0.355633	2.20836e-35
Npr1	0.354174	1.41624e-33
Tasor	0.351613	4.57456e-31
Cdc42bpa	0.350728	6.70769e-31
Sema3f	0.350693	5.40904e-23
Ctnna1	0.350182	1.7847e-38
Gm26917	0.349801	3.6455e-27
Elk3	0.349116	1.25144e-31
Rock2	0.348629	2.17562e-30
Xdh	0.348594	4.45983e-34
Adgre5	0.348475	1.55002e-48
Etl4	0.348396	6.65035e-37
Elovl5	0.347628	4.55795e-36
Adcy4	0.347482	6.84227e-29
Notch4	0.347347	1.4985e-29
Ldb2	0.345134	1.36834e-26
Armcx4	0.343927	3.40038e-22
Hmbox1	0.343096	4.58912e-31
Ccr2	0.342674	8.33762e-06
Edn1	0.342305	3.38591e-20
Raph1	0.340305	2.11125e-24
Lrp5	0.338308	2.23236e-35
Igfbp4	0.337972	3.34346e-20
Cavin2	0.337459	1.21828e-28
Cbfa2t3	0.337024	7.98847e-27
Ehd4	0.336003	3.96503e-28
Notch1	0.335249	4.7943e-25
Sdc3	0.334632	1.00692e-32
mt-Nd4l	0.334616	5.20039e-34
Amotl1	0.333594	1.80196e-24
Git2	0.332979	8.55706e-28
Epb41	0.332691	2.65133e-22
Ehd2	0.332664	7.71281e-26
Marveld1	0.331306	1.41955e-30
Zfp503	0.331041	1.33869e-21
Crybg3	0.330759	2.17997e-21
Nedd4	0.330752	2.66872e-28
Pitpnc1	0.330411	6.50318e-27
Sorbs1	0.329096	9.88751e-31
Akap12	0.328297	6.74392e-19
Mcc	0.327783	4.77904e-23
Sh3pxd2a	0.32706	4.35639e-21
mt-Nd5	0.32664	3.68322e-27
App	0.324713	2.58024e-28
Ptk2	0.324435	3.38691e-24
Adgrl1	0.32418	2.96033e-28
Nav1	0.323566	4.40638e-26
Slk	0.322765	2.34085e-29
Plec	0.32275	4.36951e-29
Fgd5	0.321979	1.75655e-24
mt-Nd1	0.321041	1.54744e-39
Nbea	0.319509	3.6648e-35
Abhd2	0.319309	1.94449e-28
Frmd4a	0.319152	3.21756e-27
Ppp1r16b	0.318913	1.4034e-18
mt-Co1	0.318561	1.17135e-32
Nes	0.317994	1.25799e-14
Zbtb4	0.317928	1.10096e-27
She	0.317767	5.56863e-23
Plekho1	0.3177	1.08603e-23
Zbtb16	0.317204	6.65157e-25
Prickle1	0.316655	1.99046e-21
Lrrc8c	0.31664	1.12781e-23
Nectin3	0.316428	1.28299e-18
Kdr	0.315221	1.27674e-19
Sema6d	0.315159	1.95129e-26
Fnbp1l	0.314336	1.31889e-24
Nova2	0.314276	1.43838e-28
Myo9a	0.312948	1.5529e-24
Hecw2	0.312897	3.84041e-21
Scd2	0.312096	5.77768e-13
Fmo2	0.311295	1.52927e-06
Mmp15	0.310593	4.12176e-31
Dgkh	0.310238	2.2017e-17
Tmcc3	0.309945	1.59607e-23
Clic4	0.309555	1.35978e-21
Rdx	0.308003	4.66171e-22
Hnrnph1	0.307249	3.67332e-24
Gm15564	0.306954	7.92791e-49
Kank3	0.306265	1.25512e-23
mt-Nd4	0.306034	2.61765e-41
Smad7	0.305433	1.23789e-16
Cpd	0.304609	1.17237e-25
Man2a1	0.303168	9.99339e-26
Serinc3	0.301539	6.27945e-32
Setd5	0.301396	8.01111e-29
Lyve1	0.300334	1.7305e-08
Myct1	0.30002	1.16124e-17
Gpihbp1	0.299391	3.07915e-17
Gbp4	0.299096	9.50556e-15
Parvb	0.298858	1.55191e-25
Tmtc2	0.298697	1.42312e-24
Tmem184b	0.298034	1.25708e-24
Tm4sf1	0.297867	2.05223e-17
Akap9	0.296951	7.51957e-20
Adam15	0.296498	5.52694e-24
Cdc42ep1	0.296278	1.3068e-20
Inmt	0.295977	4.46833e-05
Wwtr1	0.295924	1.16324e-17
Sox13	0.295843	5.99642e-24
2900026A02Rik	0.295755	6.47414e-20
Eln	0.295004	2.40465e-06
Tns2	0.294354	2.24581e-19
Flnb	0.29377	3.1447e-22
Esam	0.293669	8.88632e-23
Scarb1	0.29304	1.15776e-25
Atrx	0.291942	5.38845e-19
Robo4	0.290712	1.3837e-22
Cpsf6	0.290662	1.46712e-24
Tia1	0.290101	1.09242e-26
Nid1	0.290033	1.40639e-17
Smurf2	0.290021	2.35683e-22
Plcb1	0.289965	1.67301e-28
Itgb1	0.288536	9.236e-20
Ccdc85a	0.288516	5.30449e-18
Pkd2	0.288508	6.25934e-22
Luc7l3	0.287733	1.56281e-20
Gnaq	0.287401	5.30375e-23
Dll4	0.286681	1.04644e-18
Hyal2	0.28664	1.45757e-18
Adgra3	0.286197	7.01218e-17
Mical2	0.285706	8.69684e-25
Smarca2	0.285224	4.72538e-18
Epb41l2	0.285089	9.03683e-21
Taok2	0.284787	3.06697e-22
Atp1a1	0.284764	2.1136e-21
Sash1	0.284405	5.69409e-19
Arrb1	0.284228	4.35932e-20
Hoxa5	0.283841	4.00585e-17
Tmem44	0.283606	1.05513e-19
Pam	0.281806	2.18239e-21
Taok1	0.281411	8.40497e-22
Dpysl2	0.281221	1.47887e-17
Rassf9	0.281183	1.16998e-21
Lrp6	0.280812	2.16775e-24
Golga4	0.27988	1.72574e-20
Ttc28	0.278844	1.24476e-18
Lratd2	0.278793	7.15296e-24
Phc2	0.278349	2.99906e-24
Plpp3	0.278298	6.2494e-06
Bmp4	0.27817	2.28668e-22
Prkce	0.277746	1.26466e-17
Trim8	0.277087	8.97427e-24
Gcc2	0.276546	7.15924e-14
Sypl	0.27597	8.4295e-23
Xiap	0.275309	2.45324e-23
Meis2	0.275273	4.70609e-18
Mib1	0.27512	1.65805e-22
Yes1	0.274755	1.3794e-20
Zfhx3	0.274613	2.41524e-13
Cdc42bpb	0.274207	2.12125e-20
Il17rd	0.273921	2.48708e-24
Lpcat1	0.273901	5.90663e-11
Mapt	0.273456	3.5492e-12
Cldn5	0.27333	8.48066e-27
Zfp704	0.272884	8.46617e-22
Ahnak	0.272392	4.60918e-37
Ghr	0.271851	2.69493e-18
Srek1	0.271596	1.53544e-23
Dpp4	0.271405	1.36348e-16
Samd12	0.270645	4.18059e-16
Rgs12	0.269195	2.45809e-14
Lrrc58	0.268745	3.62458e-17
Nfat5	0.268659	3.73174e-17
Hopx	0.268168	1.33049e-16
Antxr1	0.267989	3.22555e-18
Caskin2	0.267973	1.81214e-19
Pnisr	0.26766	5.47033e-20
Cers4	0.266973	1.67398e-14
Bcam	0.266898	2.2328e-14
Slc30a1	0.266894	6.25494e-21
Acer3	0.266136	7.07327e-18
Lrrc8b	0.265556	6.70655e-20
Cyp4b1	0.265186	3.73381e-15
Arl15	0.264844	2.64898e-19
Ap2a2	0.264009	1.63857e-25
Gja4	0.263243	5.11993e-14
Mmrn2	0.262987	3.32341e-22
Atp8a1	0.262808	1.60068e-13
Usp9x	0.261503	2.28714e-23
Lama5	0.261045	1.25552e-25
Myo6	0.260972	2.78126e-16
Ptprk	0.260867	1.1217e-17
Fn1	0.260363	2.39984e-06
Plxnd1	0.259806	1.63697e-23
Hey1	0.259732	6.41742e-15
Dennd5b	0.259122	1.02265e-12
Sox4	0.259029	2.40502e-11
Zmiz1	0.258973	4.96492e-18
Secisbp2l	0.258128	9.50211e-20
Map4k3	0.257825	2.75368e-17
F11r	0.256559	3.36759e-17
Scn3b	0.256144	6.42187e-12
Nckap1	0.256112	5.07112e-19
Erg	0.255991	1.41419e-15
Tulp4	0.255732	9.85411e-21
Spns2	0.255502	2.18327e-15
Dock4	0.255126	4.7466e-17
Egfl7	0.254351	1.24165e-18
Ripor1	0.254255	2.59109e-17
mt-Nd6	0.254007	8.59399e-13
Nfia	0.253125	2.47255e-15
Rhoj	0.25213	9.04684e-11
Ctdsp2	0.251976	1.10317e-16
Atp11a	0.251815	2.51725e-22
Eml1	0.251756	3.01571e-15
Ano6	0.251216	2.09104e-21
Gpr182	0.250993	2.23751e-14
Nisch	0.250252	1.18465e-19
Aplp2	0.249804	3.00733e-16
Epn2	0.249624	5.49278e-16
Nbeal1	0.249568	4.08287e-17
Ankrd40	0.249157	1.03191e-16
Klf7	0.24902	3.15422e-14
Daam1	0.248043	2.91918e-17
Tanc1	0.247732	3.58307e-16
Cep85l	0.245341	8.26043e-14
Arap2	0.245003	1.89992e-09
Plcb4	0.244977	1.26192e-12
Leng8	0.243991	6.46004e-17
Nfix	0.24363	7.97341e-19
Jag2	0.243398	9.77316e-15
Sppl3	0.243338	3.53952e-20
Prrc2b	0.243223	2.40753e-20
Arap3	0.243117	2.05379e-11
Slc16a9	0.242678	7.92046e-10
Tspan9	0.242554	8.14671e-17
Rasgrp3	0.242468	2.03889e-11
Nfic	0.242217	5.40458e-13
Pitpnm2	0.24179	7.39379e-16
Efna1	0.241672	3.50591e-15
Ppp1r14b	0.241161	5.0445e-23
Msrb3	0.241031	9.37205e-13
Mylk	0.239558	1.78197e-06
Lrrc32	0.238539	2.07868e-22
Actn4	0.237205	9.5353e-16
Fam117b	0.23677	7.41056e-19
Apc	0.236469	7.39928e-17
Ktn1	0.236271	5.84191e-14
Luzp1	0.236113	6.65825e-16
Ankrd50	0.235373	1.71127e-14
Tinagl1	0.235345	5.83549e-10
Prrg1	0.235272	3.30768e-18
Tet3	0.235196	1.08382e-16
R3hdm2	0.235161	6.16865e-16
Ash1l	0.235035	1.41814e-11
Tardbp	0.235033	3.66666e-14
Timp3	0.234114	7.35365e-05
Tgfbr3	0.233893	5.50955e-13
Cd34	0.233876	2.0174e-12
Ntn1	0.233815	3.5365e-18
Anks1	0.23371	1.16423e-12
Kctd10	0.233663	1.08175e-11
Hnrnpd	0.233572	8.13165e-22
Serpinh1	0.23313	2.02497e-16
Rab12	0.23256	3.14984e-14
C130074G19Rik	0.232496	2.31929e-07
Tcn2	0.231963	1.6203e-15
Abcb1a	0.231273	1.71113e-14
Cd2ap	0.231081	1.34674e-15
Atp2a2	0.23097	6.16891e-20
Dync1h1	0.230461	2.27744e-18
Plscr4	0.230112	1.06973e-13
Enpp4	0.229962	1.2677e-15
Kif26a	0.22987	3.03045e-15
Prpf39	0.229785	3.3101e-14
St5	0.229736	1.27194e-13
Lpp	0.229427	1.12866e-15
Ralgapa2	0.229171	7.36574e-19
Apbb2	0.229169	2.33313e-12
Limch1	0.228979	0.0371451
Dusp3	0.228743	2.97829e-11
Pkp4	0.228114	6.55727e-11
Lrrc8a	0.227687	1.25345e-15
Kif13a	0.227397	2.20993e-16
Itga2	0.227322	3.31416e-12
Ttc14	0.226866	3.31169e-15
Kmt2d	0.226784	1.09925e-14
Asap2	0.2263	4.84732e-10
Atp13a2	0.226247	4.97971e-17
Rif1	0.226234	7.02846e-12
Ncald	0.226167	1.68813e-12
Ppm1f	0.225853	5.32407e-13
Ccm2l	0.2256	4.916e-14
Arl4d	0.225285	3.98624e-12
Rnf213	0.224519	1.13117e-11
Gkap1	0.224495	1.58348e-12
Prickle2	0.224423	1.49129e-11
Piezo1	0.224384	1.25113e-23
Ybx3	0.224216	3.37993e-16
Abca3	0.223388	5.12674e-13
Golim4	0.223312	5.30668e-13
Sbf2	0.223147	3.80389e-19
Ccnt2	0.222908	2.49135e-13
H1f0	0.222585	2.64804e-15
Lipe	0.222435	1.64633e-11
Camk2d	0.221838	4.25343e-10
Numb	0.221626	2.74188e-11
Arhgap5	0.221557	8.93901e-14
Epha4	0.221553	9.0028e-14
Chd6	0.221231	8.7706e-11
Ubr5	0.221193	1.1224e-13
Specc1	0.220869	2.24564e-14
Gbp7	0.220158	5.70725e-11
Galnt18	0.219387	1.55701e-09
Prkch	0.219312	1.8019e-13
Lepr	0.219188	5.44909e-15
Grn	0.219151	2.15929e-07
Rb1	0.219122	3.21274e-16
Slc9a3r2	0.218821	2.43623e-10
mt-Atp8	0.218557	1.20012e-14
Jam2	0.218495	4.5292e-12
Tmtc1	0.218401	6.8917e-14
Rtl8a	0.218141	3.57255e-08
Sema7a	0.21813	3.80025e-08
Hspa12b	0.217748	1.11805e-12
Zeb2	0.217286	6.84271e-07
Ro60	0.217176	1.35364e-12
Fam171a1	0.217072	1.39561e-13
Zfp207	0.216686	8.3579e-16
Uaca	0.215443	6.87559e-12
Tle1	0.215281	2.39429e-14
Rai14	0.214467	1.11394e-12
Eogt	0.214192	1.37615e-16
Abcc5	0.214192	2.27423e-19
St3gal1	0.214109	1.28165e-13
Marcks	0.213765	5.85933e-07
Zfp366	0.213411	2.15041e-15
Shroom3	0.213389	8.10983e-13
Nktr	0.213369	2.30043e-13
Vcl	0.213279	6.1136e-10
Setd2	0.213179	1.65996e-13
Itpr2	0.212971	8.40946e-16
Clock	0.212868	2.40505e-13
Fgfr3	0.212187	1.67694e-10
Gm37494	0.211506	5.94043e-13
Fam193b	0.211435	6.38149e-14
Gnb1	0.211421	2.2935e-10
Ccser2	0.211088	3.29888e-05
Plxna2	0.210555	5.45404e-10
Wdr37	0.21055	7.97518e-13
Palmd	0.210054	8.47458e-10
Mid2	0.209807	4.21719e-13
Luc7l2	0.208923	4.37163e-12
Vwf	0.208782	1.43398e-05
Gask1b	0.208434	2.22394e-13
Cbx6	0.208307	2.77358e-11
Nsd1	0.208031	7.86914e-16
Crebzf	0.207926	7.47977e-16
Unc45b	0.207921	2.93566e-08
Nf1	0.207885	5.1139e-13
Rpn1	0.207687	5.29188e-12
Pard3	0.207242	6.01367e-15
Hsp90b1	0.207065	1.59466e-10
Map3k20	0.206222	7.48102e-10
Kat6a	0.206103	9.39333e-10
Ryk	0.206066	2.12997e-11
Pds5b	0.205947	5.95571e-13
Hist1h1c	0.205601	2.3038e-06
Itpkb	0.205112	1.8024e-17
Ccdc9b	0.204622	1.32462e-16
Sun1	0.204518	1.39793e-14
Dock1	0.204462	4.42351e-16
Creb3l2	0.204428	1.7765e-13
1810026B05Rik	0.204356	1.02535e-15
Sp1	0.203734	9.4053e-17
Tjp2	0.203227	4.52987e-13
Hnrnpr	0.203142	3.15088e-13
Trim56	0.202547	1.31955e-09
Rin2	0.202352	1.25142e-10
Zeb1	0.201512	4.08361e-07
Tmcc2	0.20141	1.65928e-07
Hipk2	0.201266	1.80206e-11
Adnp	0.200988	4.18372e-14
Erbin	0.200757	2.77007e-09
Rbfox2	0.20047	2.17691e-12
Ccnd1	0.200041	0.000372464
Dicer1	0.199978	1.44084e-12
Klf9	0.199894	1.37295e-06
Nkd1	0.199534	7.73552e-07
Amotl2	0.199507	9.60917e-09
Aph1a	0.199135	4.40403e-12
Pan3	0.198778	3.54854e-10
Piezo2	0.198528	5.44633e-06
Emcn	0.198169	1.79879e-05
Gm4258	0.198144	7.94039e-14
Irf2bp2	0.198093	5.33014e-10
Zfp608	0.197598	1.76887e-10
Atrn	0.197595	5.57277e-13
Gpatch8	0.19695	9.79839e-11
Myo1b	0.196949	2.96541e-07
Mast4	0.196909	1.33573e-09
Kitl	0.196889	8.54261e-14
Btbd3	0.19684	7.53694e-09
Rnf141	0.196483	4.00617e-11
Zcchc24	0.195855	8.3764e-08
Lats2	0.195629	3.64758e-11
Nhlrc2	0.195627	5.15031e-07
Hip1	0.195564	9.42656e-09
Klc1	0.195537	7.25811e-13
Tmem109	0.19517	1.73485e-13
Synm	0.195152	0.000409531
Atl3	0.194789	8.50178e-17
Prx	0.194645	0.000424534
Tgfb1i1	0.194467	3.79862e-10
Fubp1	0.193567	1.0852e-12
Oip5os1	0.19336	1.78112e-12
Plekhg1	0.193179	8.57144e-15
Dab2ip	0.193052	5.78828e-11
Zcchc14	0.192759	4.75058e-11
Larp1	0.192303	9.15214e-17
Baz1b	0.192138	6.58228e-15
Mbnl1	0.191913	1.01366e-08
Mbnl2	0.191814	6.6272e-10
Adamts9	0.191756	4.5209e-11
Golgb1	0.191407	2.07609e-10
Zfc3h1	0.191238	5.01973e-11
Dusp6	0.191203	2.55717e-10
Selenop	0.191115	4.07328e-16
Map4	0.191076	3.50864e-10
Impdh1	0.190673	8.49047e-07
Clasp2	0.190623	1.12331e-18
Wars	0.190249	2.41654e-09
Hoxb4	0.190087	3.84188e-12
Cd38	0.190043	4.08412e-06
Fam129b	0.190003	3.62499e-16
Ecpas	0.189956	1.0071e-12
Abi3bp	0.189841	2.02996e-05
Ssbp3	0.189797	7.39033e-11
Gna12	0.18943	6.81239e-15
Btbd7	0.189396	2.70559e-12
Rapgef2	0.189261	1.19932e-09
Mettl7a1	0.188951	0.0442925
Zfp91	0.188464	3.32298e-11
Trim44	0.188254	3.56705e-13
C2cd2	0.188158	1.29519e-13
Tcf12	0.188056	4.39105e-10
Zfp871	0.187904	3.96439e-12
Tspan2	0.187777	1.22935e-06
Bcl9l	0.187769	3.57391e-09
Nsg1	0.187662	3.13981e-08
Wnk1	0.186957	5.1058e-09
March6	0.186914	1.71138e-12
Prpf4b	0.186624	6.87348e-10
Git1	0.18529	3.91058e-11
Mxd4	0.184773	1.21201e-06
Ankrd11	0.184549	8.34014e-08
Phactr2	0.184166	6.85609e-08
Pdlim5	0.183915	3.02286e-10
Tor3a	0.183892	1.61799e-11
Ints6l	0.183782	9.62085e-11
Anapc1	0.183775	2.04172e-12
Ino80d	0.183654	1.10569e-10
Stim2	0.183119	1.89394e-09
Plcg1	0.183057	2.22764e-10
Mapk3	0.182818	0.0001062
Zfp445	0.182528	4.62271e-10
Kif2a	0.182511	4.12881e-11
Slfn5	0.181991	5.36859e-13
Rbpms	0.181569	1.46432e-08
Nfkb1	0.181535	6.74571e-13
Gcn1	0.181466	1.04801e-08
Gm9917	0.181369	6.08246e-06
Hook3	0.181248	1.40797e-10
Serinc1	0.181107	1.47799e-09
Cenpb	0.180784	4.24901e-10
Qser1	0.180675	1.00411e-11
Wls	0.180618	4.32294e-12
Txnip	0.180523	4.16725e-09
Card10	0.180519	3.91529e-13
Tmem30a	0.180501	4.22711e-10
Zup1	0.180281	2.19441e-10
Ralgapa1	0.18023	2.52006e-07
Lgals9	0.180106	1.27518e-12
Tmbim1	0.179954	4.10848e-06
Mpdz	0.17984	9.81252e-08
Itga3	0.179766	3.7311e-05
Dhcr24	0.179663	6.51274e-10
Atxn7	0.179576	6.65098e-10
Mtus1	0.179565	1.67848e-05
Ripply3	0.179434	1.09879e-06
Arhgef26	0.17885	4.62539e-12
Pura	0.178796	2.368e-08
Strn4	0.178406	4.13306e-11
2510009E07Rik	0.178314	1.00442e-11
Fkbp9	0.178198	4.35163e-06
Tnks2	0.177947	4.63382e-12
S100a16	0.177867	1.27517e-06
Myo18a	0.177861	6.46251e-09
H2-T24	0.177737	5.68556e-05
Jmy	0.17726	6.35494e-10
Tmem204	0.177095	0.00250293
Stard8	0.176809	1.51418e-06
Pde9a	0.176554	4.42852e-11
Rgl2	0.175939	1.31229e-08
Thra	0.175239	3.68851e-08
Hnrnpa0	0.17517	1.91287e-10
Atp11c	0.174595	7.83167e-11
Pds5a	0.17446	7.76309e-10
Pkd1	0.17442	3.79034e-12
Calu	0.174251	3.32897e-10
Wwc2	0.174162	1.27185e-08
Cflar	0.173912	2.57334e-08
Tecpr1	0.173709	4.92922e-10
Mga	0.173377	4.70981e-06
Zcchc7	0.173331	1.39491e-08
Numa1	0.173273	8.18895e-11
Hpgd	0.172815	2.12807e-11
Celf1	0.172804	6.83043e-11
Map7d1	0.172637	9.81405e-09
Trim35	0.172628	7.5251e-07
Kif1c	0.1725	1.60465e-05
Pllp	0.172231	0.000398692
Nhsl2	0.171877	2.76824e-08
Txndc5	0.171622	5.21024e-12
Gbp9	0.171621	0.00410264
Ralgapb	0.171556	3.09161e-15
Dpp8	0.171535	1.00326e-09
Lamc1	0.171248	0.000101843
Nucb1	0.170788	1.95931e-11
Dag1	0.170576	6.78514e-11
Thsd1	0.170517	5.0789e-11
Specc1l	0.170049	4.92492e-07
Stom	0.170034	6.54989e-14
Pdzd2	0.169991	5.33844e-10
Akap11	0.169237	3.84761e-10
Csnk1a1	0.169064	2.28911e-09
Qsox1	0.16906	1.25161e-09
BC028528	0.169057	8.9748e-07
Erap1	0.169054	3.07932e-08
Arhgap21	0.168741	2.11817e-10
Tspan13	0.168678	5.22341e-10
Zbtb18	0.16845	1.24868e-10
Ttc3	0.168152	8.18755e-05
Pmp22	0.168078	0.000307881
Lima1	0.168012	0.000204903
Rbm25	0.167908	7.74691e-08
Prrc2a	0.167867	1.16339e-11
Tnks1bp1	0.167737	1.1007e-08
Mef2a	0.167699	1.05752e-08
Fcho2	0.167484	7.50013e-09
Osmr	0.167285	4.33145e-11
Sept11	0.167273	2.91408e-11
Cnot6	0.166957	1.24135e-06
Sppl2a	0.166736	5.57798e-10
Sec31a	0.166598	2.5369e-10
Rsrp1	0.166439	3.80019e-11
Gsk3b	0.166432	6.09347e-10
Canx	0.166244	2.54472e-05
Ezh1	0.166063	6.58833e-06
Pea15a	0.165655	9.07387e-08
Trpm7	0.165593	9.60314e-10
Ackr3	0.16559	0.00231668
Pcm1	0.165441	4.04546e-08
Prkd3	0.16534	2.44276e-08
Ets1	0.165325	5.44433e-06
Srcap	0.164857	4.82819e-09
Sh3d19	0.164499	1.03658e-08
Mau2	0.164443	3.46612e-07
Kdsr	0.164341	4.92855e-09
Nostrin	0.164328	0.00296938
Purb	0.164232	4.64593e-06
Huwe1	0.164179	2.24365e-10
Ccdc88a	0.163822	2.86957e-07
Tmbim6	0.163704	7.15168e-12
Rusc2	0.163544	4.27632e-11
Slc44a1	0.163506	7.85617e-06
Rab21	0.163424	9.62583e-08
Camsap2	0.16319	1.35513e-06
Srgap2	0.163118	2.55165e-11
Trip12	0.163099	1.03259e-11
Csnk1e	0.16294	3.33188e-08
Ncor2	0.16281	2.62231e-12
Nr2c2	0.162771	6.80124e-09
Arhgap23	0.162604	2.351e-07
Eif4g1	0.162581	2.0692e-09
Srsf1	0.162317	6.7399e-09
Dusp7	0.162316	9.06249e-11
Parp14	0.161767	0.000486878
Cgnl1	0.161696	1.18925e-06
Dram2	0.161676	2.60948e-10
Agap1	0.161472	1.07293e-08
Zfp280d	0.16139	7.99224e-07
Tmco1	0.161301	1.86e-11
Ptpra	0.161243	8.60481e-09
Pelo	0.16116	2.55362e-08
Gdi1	0.161065	1.13149e-05
Stat2	0.160889	2.59916e-07
Gatad2a	0.160798	2.92348e-09
Ick	0.160375	1.90031e-07
Itga5	0.160367	9.73413e-11
Arid2	0.160155	1.50913e-08
Bicd2	0.159706	7.56095e-08
Snx13	0.159638	4.80135e-06
Kmt2a	0.159565	1.95189e-08
Hs3st1	0.159073	0.00427742
Fryl	0.158908	1.72983e-08
Gna11	0.158857	0.000336089
Krit1	0.158534	8.59506e-07
Pid1	0.158454	1.39835e-06
Ptpn14	0.158265	5.00561e-10
Ly6a	0.157866	1.6562e-11
Pttg1ip	0.15781	2.71313e-11
Ppp1r9b	0.157649	3.64157e-08
Adamts10	0.157396	0.00023712
Snrnp70	0.157346	7.0271e-08
Coro2b	0.156943	5.93211e-06
Slc25a36	0.156705	9.71254e-07
Sel1l	0.156489	1.83743e-09
Herc2	0.156237	2.07143e-11
Mkln1	0.15603	4.30059e-08
Ephx1	0.155881	0.000994481
Zmynd8	0.155809	3.5126e-07
Ddx39b	0.155307	4.32073e-07
4930402H24Rik	0.155274	4.55895e-07
Brd1	0.155182	2.27564e-05
Ddi2	0.155174	3.6e-07
Tmod2	0.155028	0.0116655
Agrn	0.154923	1.24974e-08
Cuedc1	0.154889	7.42649e-07
Nxf1	0.154823	6.92141e-07
Ankrd33b	0.154328	0.0172202
Zmynd11	0.153903	1.10807e-06
Phf2	0.15378	2.49929e-08
Hist1h4d	0.153712	2.01751e-07
2900097C17Rik	0.153622	9.39364e-08
Lats1	0.153539	2.8168e-06
Frmd6	0.153505	0.00173219
Ltbp1	0.153496	8.76243e-05
H2-K1	0.153311	0.000942855
Kif1b	0.152557	2.95254e-06
Tlnrd1	0.152495	1.51537e-12
Camkk2	0.152157	4.39969e-16
Tlk1	0.152117	6.94548e-07
Ppp1r13b	0.152116	4.02324e-07
Paxbp1	0.151965	0.000323503
Atxn2	0.151895	1.6361e-09
Znfx1	0.151746	1.10056e-08
Ubr4	0.15156	1.18453e-10
Slmap	0.15145	2.30792e-07
Tiam1	0.15113	1.94912e-06
Phf14	0.151084	0.00024647
Wfdc1	0.150784	7.62284e-08
Dach1	0.150782	7.97926e-05
Dennd3	0.150748	0.014024
Dennd1a	0.150741	5.06521e-14
Parva	0.15059	7.11752e-06
Ireb2	0.150399	9.09591e-09
Kpnb1	0.150317	3.25437e-06
Zc3h7b	0.149872	4.48496e-08
Mllt6	0.149771	9.64899e-05
Peg13	0.149725	1.35408e-05
Atp2c1	0.149722	1.2967e-07
Zc3h7a	0.149423	4.30071e-07
N4bp3	0.14914	4.48702e-05
Cep170	0.149033	5.01637e-07
Baiap2	0.149007	1.48319e-05
Ptp4a2	0.148652	5.11261e-07
Stx3	0.148581	3.43571e-06
Cbx5	0.148429	0.00239749
Phlpp1	0.148371	1.02953e-06
Ubr3	0.148236	1.66172e-07
Ivns1abp	0.148235	0.00385212
Mospd2	0.148225	1.0544e-07
Lamb2	0.147786	1.35589e-05
Zfp451	0.147742	2.26533e-11
Ski	0.14762	3.13017e-05
Ramp2	0.147116	6.51078e-15
Slc12a2	0.147094	0.000525188
Dido1	0.147035	9.34237e-08
Fam120a	0.146855	6.82035e-08
Nin	0.146434	5.86316e-06
Ctnnb1	0.146426	0.0107481
Otud4	0.145733	1.67729e-08
Lgalsl	0.145716	6.3327e-05
Gimap8	0.145569	0.00205044
Tial1	0.145532	4.99924e-08
Arhgef2	0.14543	2.1704e-06
Hps3	0.144969	1.16139e-08
Pcbp1	0.144922	1.02636e-06
Arhgef7	0.144734	4.17071e-07
Pard3b	0.144697	2.19546e-06
Fermt2	0.144427	1.27203e-12
Sptlc2	0.144274	4.34136e-10
Scarb2	0.143983	0.000571821
Pdia4	0.143807	1.53253e-05
Cbx3	0.143488	7.60863e-05
Emc1	0.143477	7.90456e-11
Mon2	0.143164	9.69375e-06
Zscan26	0.143045	3.42633e-05
Gnb4	0.142527	0.00013923
Mill2	0.142505	6.17425e-08
Ifi213	0.142432	0.00299615
Gtf2i	0.142359	8.26908e-06
Oaz2	0.142311	0.0375519
Mecp2	0.142224	1.64777e-07
Myo1d	0.142135	5.38581e-07
Phactr1	0.142131	0.00110896
Sod1	0.142085	1.14707e-05
Ttyh3	0.14186	1.79546e-08
Ccdc82	0.141836	5.38763e-07
Pcdh12	0.141743	2.78544e-06
Pwwp3a	0.141686	9.03964e-11
Copa	0.141337	1.06975e-07
Crebbp	0.141128	5.85888e-08
Rapgef3	0.140897	0.000210866
Fto	0.140838	4.39932e-09
Trio	0.140838	9.56505e-12
Phc3	0.140773	4.65559e-06
Spopl	0.140633	4.46493e-07
Esyt2	0.140444	0.000813635
Pcnt	0.140409	3.92731e-06
Hsd11b1	0.140285	3.30071e-14
Ggta1	0.140265	1.09067e-07
Atxn1	0.140086	2.04802e-06
Calr	0.139986	0.0433939
Insr	0.139941	8.40578e-08
Hyou1	0.139742	5.13526e-10
Sparc	0.139491	9.57213e-12
2610507B11Rik	0.139391	6.01813e-07
Aak1	0.139096	4.46521e-08
Ccdc50	0.139059	2.51846e-07
Ckap4	0.139026	0.00315208
Tmpo	0.138945	3.87719e-05
Cdk19	0.138878	7.78189e-07
Fnip2	0.138734	3.40504e-09
Galnt2	0.138617	3.0167e-09
Ppp2r5a	0.138548	4.09692e-06
Mark3	0.138472	2.27097e-06
Impad1	0.138442	5.27247e-08
Lmf2	0.13816	1.11027e-07
Abhd17c	0.138044	2.69964e-13
Tcirg1	0.138016	2.66964e-15
Traf7	0.13736	1.89671e-05
Strn3	0.137333	2.93643e-06
Ntn4	0.137164	0.0118976
Rabgap1	0.137075	4.6151e-05
Etnk1	0.136782	5.57548e-05
Acsl4	0.136498	1.08686e-07
Plaa	0.136435	6.97528e-11
Ext1	0.136201	1.42258e-11
Nudcd3	0.136064	1.07379e-07
Icam2	0.136033	1.10834e-05
Capn2	0.13599	4.97833e-06
9930111J21Rik2	0.135767	1.39349e-11
P4hb	0.135732	0.00487312
Zfp217	0.13572	8.9192e-07
Zmpste24	0.135702	1.81182e-11
Ppp6r1	0.135541	1.62467e-07
Yap1	0.135487	9.3136e-05
Csgalnact1	0.135359	4.44809e-05
Rad21	0.135239	6.7878e-06
Pcmtd1	0.135169	1.17568e-05
Zc3h13	0.135025	7.20025e-08
Mrtfb	0.135006	3.18542e-06
Frmd4b	0.134998	9.80423e-07
Cds2	0.134749	7.29706e-05
Cyb561	0.134722	1.40924e-05
Rgl1	0.134305	1.32404e-07
Pwwp2a	0.134237	2.53001e-05
Add3	0.134076	1.64731e-13
Rpn2	0.13396	2.20473e-11
Dop1a	0.13395	6.03154e-07
Ube2m	0.133898	8.54271e-08
Ssr1	0.133795	4.82572e-06
Mdfic	0.133636	5.31431e-10
Gpr146	0.133106	0.0117684
Ogt	0.132911	0.00173818
Rnd3	0.132669	0.00013716
Inpp5a	0.132548	0.0263001
Mtss1	0.132507	0.000413445
Ptbp2	0.132487	1.10089e-06
Rtl8b	0.132468	0.00157369
Tmem63a	0.132403	1.62826e-07
Pcgf3	0.132318	2.45084e-07
Herc1	0.13231	2.60818e-05
Birc6	0.13212	7.45632e-07
Zfp638	0.131904	6.97987e-05
Rictor	0.131879	4.55617e-06
Rap2a	0.131877	1.28962e-06
Ralb	0.131508	2.22713e-07
Dnajc10	0.13137	4.34752e-08
Stard13	0.131301	0.000694668
Zfp664	0.130945	0.000159524
Glg1	0.130851	2.2417e-07
Slc39a10	0.130548	2.84003e-09
Cpsf7	0.130521	9.74046e-08
Tspan12	0.130499	0.00820333
Dnajc3	0.130335	0.00297925
Fam102b	0.130189	4.99495e-10
6430548M08Rik	0.130154	3.47433e-05
Elovl1	0.130069	2.84617e-08
Araf	0.13004	1.34056e-09
Spred1	0.12998	3.15408e-06
Pum1	0.129686	7.61358e-11
Zmym5	0.129677	0.00294073
Ppp6r3	0.129664	1.49622e-05
Als2cl	0.129364	0.000725606
Prcp	0.129361	3.11182e-05
Smg1	0.129321	2.50114e-06
Fmnl3	0.129222	0.000252168
Gbp3	0.129144	0.000908698
Tmem87b	0.129004	4.10905e-06
Ddah2	0.128708	0.00289174
Wdfy3	0.128614	1.58189e-06
Gtf3c1	0.128602	3.93421e-05
Cul4a	0.128401	2.70322e-05
Laptm4a	0.128346	0.00397385
Zfp260	0.128031	1.89633e-05
Gatad2b	0.127736	1.88206e-06
Txlna	0.127647	1.59248e-07
Ganab	0.127617	2.92214e-10
Slc44a2	0.127299	0.00855769
Cdk8	0.126966	1.19907e-09
Oxr1	0.126884	1.46331e-05
Med1	0.126798	1.31861e-08
Trim3	0.126647	3.25577e-05
Maoa	0.126605	0.00208854
Prxl2c	0.126592	4.33028e-05
D5Ertd579e	0.126536	2.33825e-06
Stxbp1	0.126447	0.000513335
Itch	0.126353	4.66105e-06
Ylpm1	0.126344	0.00127423
Maml3	0.126177	4.92123e-05
Endod1	0.126115	0.00254959
Hectd4	0.126109	6.43577e-05
Dock7	0.12596	1.12796e-11
Maged1	0.125919	0.00882692
Cdc73	0.125723	6.97216e-07
Nxpe4	0.125707	3.68075e-06
Prpf38b	0.125459	0.00401699
Marf1	0.125369	0.000113302
Usp34	0.125047	0.00017393
Zdhhc17	0.125008	2.39549e-05
Rbm26	0.124877	2.44265e-05
Dnmt3a	0.124717	0.000255729
Sh3tc1	0.124693	5.9321e-09
Car2	0.124688	0.0192192
Rnpepl1	0.124454	6.07169e-05
Akt1	0.124438	7.20112e-07
Vwa5a	0.124358	3.45485e-10
Pbrm1	0.124242	3.54015e-05
Son	0.123966	1.60083e-07
Cd151	0.123861	0.0121646
Rcor3	0.123822	7.64036e-07
Dync1i2	0.123586	3.6163e-08
Dlg1	0.123571	0.00347585
Ptprs	0.123501	5.07998e-07
Slc35a3	0.123483	7.85459e-09
Zswim8	0.123008	0.00011552
Sec14l1	0.122953	0.0467422
Gjc1	0.122852	0.0128043
Cop1	0.122585	0.000105473
Xpot	0.12256	1.80861e-07
Tpra1	0.122506	2.23503e-05
Map3k11	0.122335	1.61607e-06
Stard4	0.122297	1.83371e-05
Atf7	0.122278	0.0169831
Sltm	0.122257	0.00621025
Luc7l	0.122126	0.00229831
Srrm1	0.122057	9.98392e-06
Rassf8	0.121538	0.00764676
Dmxl1	0.121405	0.000247837
Ifih1	0.121064	0.00173403
Srsf6	0.120622	6.31073e-08
Ehbp1l1	0.120541	6.87718e-07
Dcaf8	0.120518	8.44145e-05
Elk4	0.120185	1.41531e-06
Id1	0.119871	0.0064654
Rc3h1	0.119813	1.73505e-05
Dele1	0.119433	0.00079205
Acap2	0.11922	1.30311e-07
Gtf3c2	0.119208	2.68994e-05
Malat1	0.118939	2.23312e-08
Phf20l1	0.118814	3.58173e-05
Sgms1	0.118689	1.54912e-07
Slc30a5	0.118553	5.74713e-06
Kmt2c	0.118548	0.00187152
Rnf19a	0.118475	0.00642835
Mindy1	0.118353	0.0102521
Phip	0.118311	0.01768
Slc30a7	0.118229	5.26353e-07
Tbl1x	0.118211	7.04379e-11
Npdc1	0.117896	0.00148853
Zkscan3	0.117872	5.54399e-05
Prkd2	0.11787	0.0138047
Tnrc6c	0.117759	0.00238981
Otud7b	0.117567	0.0268923
N4bp2l2	0.117566	4.54804e-06
Dpy19l4	0.117457	1.87653e-06
Tcaf1	0.117417	3.15083e-06
Acvr1b	0.117255	9.46355e-10
Yeats2	0.117241	1.71473e-05
Plscr1	0.117223	0.00883342
Arl5a	0.11713	3.09744e-07
Zfp950	0.117088	3.98745e-05
Vps13c	0.117063	6.04643e-08
Brd9	0.117023	1.79234e-07
Lzts2	0.116617	0.000239418
Scamp1	0.116467	4.54266e-07
Tmed7	0.116283	9.62226e-10
Ptar1	0.116246	0.000550087
Ep400	0.116175	2.88668e-06
Stx16	0.116172	0.000207789
Snrk	0.115991	0.0151124
Mfap2	0.115937	0.0266262
Ankrd17	0.1159	5.98636e-06
Mfap3	0.115845	4.08476e-09
Inafm2	0.115637	0.00106571
Ago3	0.115606	0.000118554
Sos1	0.115566	3.31705e-05
Relch	0.115364	0.00450378
Nedd4l	0.115288	0.000897194
Msantd4	0.11523	0.0358772
Tmem106b	0.115126	1.54147e-05
Ccny	0.115098	3.88086e-06
Pnn	0.114978	0.0138683
Srrm2	0.114888	7.18778e-07
Zfp266	0.114822	4.76783e-05
Abl1	0.114814	6.23597e-06
Sipa1l1	0.114545	0.00129108
Mdm4	0.114505	0.030371
Dnajb14	0.11447	7.31411e-06
Cdk2ap1	0.114284	6.83366e-07
Plscr3	0.1142	0.00238971
Pik3ca	0.114185	1.28526e-05
Zfp945	0.114103	0.000293657
Pkn2	0.114032	9.9056e-05
Prkacb	0.113567	0.00072163
Erc1	0.113036	0.00775965
Nod1	0.113009	0.000321722
Zbtb7a	0.112767	2.72815e-07
Kansl1	0.112691	8.51542e-05
Tmx3	0.112562	7.45051e-07
Pggt1b	0.11252	1.12847e-05
Nlk	0.11217	2.51754e-06
Mapre2	0.111829	1.28767e-05
Ccnl2	0.111654	2.83617e-06
B4galt1	0.111614	5.20621e-05
Ube3a	0.111303	1.10144e-05
Plekha1	0.111202	1.71221e-06
Kmt5b	0.111095	0.000134127
Gm21188	0.111068	9.67953e-06
Grk5	0.110881	0.000548361
Cdc37l1	0.110777	0.00622108
Uggt1	0.110709	1.27935e-05
Fut11	0.110632	8.63571e-06
Tasor2	0.110625	4.35322e-07
Ythdf1	0.110624	3.91742e-09
Nipbl	0.110537	0.0246286
Sft2d2	0.11051	0.00339216
Kif13b	0.11037	0.00277693
Mfhas1	0.110315	8.31748e-06
Zswim6	0.110243	0.000125305
Zfp148	0.110213	3.65521e-08
Kidins220	0.109971	0.0132167
Magt1	0.10995	4.54045e-07
Eif4g3	0.109846	0.000169105
Mosmo	0.109646	0.00170111
Ccdc47	0.109612	0.00146279
Pum2	0.109588	0.00013216
Prrc2c	0.109531	0.000545957
Ccdc127	0.109475	0.00887315
Sorbs3	0.109416	3.7748e-06
Ubxn7	0.109274	0.00726716
Plxnb2	0.109181	3.04276e-06
Vezf1	0.108997	4.73998e-05
Mapk1ip1l	0.108921	3.11675e-06
Dgcr2	0.108884	9.38029e-07
Exoc5	0.108803	0.000181368
Chd9	0.108589	0.0354659
Ppp4r3a	0.108442	1.41713e-05
Pros1	0.108426	0.0113904
Top3b	0.108417	0.00130246
Mgat4b	0.108393	4.74391e-07
Tm9sf3	0.108238	0.000378891
Kdm6a	0.108199	0.000430874
Smarcc2	0.108022	0.000667543
Ssr3	0.107929	0.00797685
Tfpi	0.107859	0.0144227
Zfp329	0.107836	0.000133537
Emilin1	0.107776	2.0016e-08
Lims1	0.107742	0.000203248
Ranbp2	0.107346	1.79466e-05
Tshz1	0.107144	8.12077e-07
Gse1	0.107136	0.0408107
Smc5	0.107059	0.0287271
Acadsb	0.10695	0.0308297
Rbm15	0.106897	6.00878e-05
Aldh2	0.106686	0.00384565
Eps15	0.106589	1.54426e-08
Plekha2	0.106581	0.00151648
Tmem245	0.106421	0.000163718
Ext2	0.106338	7.18129e-06
Npc1	0.106327	5.76073e-08
Zyg11b	0.106314	0.00158516
P4ha1	0.106287	6.00697e-05
Smg7	0.106235	0.000395287
Gpr107	0.105855	9.81982e-05
St3gal2	0.105824	0.00142998
Tbck	0.10578	8.35478e-06
Id3	0.105247	0.0326543
Mia3	0.105207	3.14836e-06
Cttnbp2nl	0.104792	0.00329294
Msr1	0.104568	0.000370793
Rnpep	0.104435	2.1409e-06
Vps54	0.104393	0.000670851
Itm2c	0.10437	6.83155e-05
Rcn2	0.104312	0.00160007
Tnfaip1	0.10346	0.00870525
Hdlbp	0.103289	0.018046
Ppp2r5c	0.103106	1.3762e-05
Pank3	0.102823	2.20437e-06
Sfpq	0.10277	0.0340024
Efr3a	0.102686	9.95881e-07
Adam10	0.102365	0.00247509
Mtmr3	0.102269	0.0071263
Smad4	0.102231	8.59489e-05
Twsg1	0.102114	0.0334967
Zfp292	0.101994	0.00359487
Ankrd44	0.101618	6.48982e-05
Usp47	0.101512	4.20327e-05
Gstm1	0.101487	0.0168362
Chpt1	0.101311	0.0110637
Fam8a1	0.101269	0.00902438
Wdr48	0.101002	0.000145245
Anxa6	0.100992	0.000809476
Smad5	0.100877	0.012286
Dync1li2	0.100737	0.0461755
B230219D22Rik	0.100705	7.62043e-06
Ppp1cb	0.100476	0.000162242
Zfp384	0.100351	0.000127352
Rnf169	0.100321	0.000348379
Vps13b	0.100301	0.0260738
Pigk	0.099921	1.26212e-07
Lims2	0.0997981	0.0047442
Pikfyve	0.0997179	0.000299416
Stxbp5	0.0996597	0.0256759
Fyco1	0.0995517	0.00603608
Ccar1	0.0995429	6.35609e-05
Ccdc71l	0.0994496	0.0156446
Tmem260	0.0993567	8.45943e-05
Fem1b	0.0992387	6.42405e-05
Lrp1	0.0990405	6.86063e-05
Mical3	0.0989924	3.72807e-08
Nck1	0.0989472	0.00277383
Mbtps1	0.0988848	0.000419843
Agtrap	0.09879	0.000652742
Helz	0.0987689	0.0199352
Mlec	0.0986461	0.000466421
Tnpo3	0.0985655	6.10976e-05
Stmn2	0.0985539	9.90986e-05
Slc39a6	0.0983466	0.0013308
Iws1	0.0982238	0.038004
Sgce	0.0981668	0.0314354
Asxl2	0.0980842	0.000272994
Rreb1	0.0980508	2.73689e-05
Shoc2	0.0978875	1.07017e-05
Far1	0.09766	0.00401523
Scaf1	0.0976134	5.48437e-05
Klhl9	0.0975458	0.00217267
Edem3	0.097501	0.00222306
Pak4	0.0974282	0.00266214
Ctbp1	0.0972302	0.000123671
Rc3h2	0.0971842	0.00257989
Dnm1l	0.0971369	1.75911e-05
Stk25	0.0968477	0.0492059
Sipa1l2	0.0964045	0.0466149
Lman1	0.0963939	0.00563692
Cherp	0.0963016	0.000223318
Exoc6b	0.0962815	0.00323641
Extl3	0.0962246	0.000497514
Rbm6	0.0960853	0.00100658
Tspan31	0.0958926	5.91523e-08
Foxn3	0.0956133	0.000132271
Stt3a	0.0955781	4.25708e-06
Csnk2a2	0.0955702	0.00496311
Slc38a10	0.0955223	2.31769e-08
Sp3	0.0954319	0.000209161
Ube3c	0.0953103	0.000404078
Dpagt1	0.0951765	3.57952e-06
4932438A13Rik	0.0951431	0.00267655
Dhx9	0.0951199	5.80145e-05
Bmi1	0.0950698	0.00240642
Tmem65	0.0949608	0.000374592
Clasp1	0.0948429	0.000969674
Yme1l1	0.0946913	0.000143251
Casd1	0.0946394	0.0306783
Ddb1	0.0946047	0.000532141
Ipo8	0.0945824	0.000115227
Gab1	0.0944804	0.0131083
Nelfa	0.0943455	0.0260711
Fam126a	0.0941639	1.26416e-05
Ints3	0.0940463	0.00542849
Bub3	0.0938591	9.55784e-06
Sipa1l3	0.0937404	8.66729e-05
Khdrbs1	0.0935457	3.98967e-06
Med15	0.0934843	7.4735e-07
Galnt1	0.0931116	0.0173625
Dnajc13	0.0927325	0.000113311
Slc29a1	0.0927106	0.00142693
Zdhhc5	0.0927063	1.0307e-05
Sbf1	0.0926506	0.00549834
Naaa	0.0926372	0.00148992
Dhx15	0.0925288	0.000311183
Plekha3	0.0923853	5.71197e-05
Siah1a	0.0923718	0.00591289
Usp33	0.0921982	0.00825989
Chd8	0.092168	0.00429855
Fbxw7	0.0918452	0.000495808
Ric1	0.0916644	2.22736e-05
Itfg1	0.0916623	0.000512076
Hibadh	0.0913183	0.00136115
Mtmr2	0.0913097	0.00794564
Slc4a2	0.0913018	2.32621e-06
Lypla1	0.0912793	5.20334e-08
Anxa7	0.0911927	4.5195e-06
Bcl2l1	0.0911435	0.0157057
Blmh	0.0910958	1.10545e-08
Exoc4	0.091072	0.000151521
Pld4	0.0909989	3.9014e-12
Riok3	0.0908191	9.74714e-07
Rasa1	0.090739	3.39285e-07
Zkscan1	0.0905975	0.0324732
Fbrsl1	0.0905938	0.00130532
Spata6	0.0902368	1.40267e-05
Akap8	0.0901998	0.00321785
Foxk1	0.0901735	0.000257368
Pik3c2a	0.0901608	0.000145912
Smc3	0.090033	6.29401e-06
Rb1cc1	0.0899862	0.0219829
Rmnd5a	0.0899715	0.000336957
Mtrex	0.0899704	0.000240797
Plcb3	0.0899195	4.86014e-05
Wasl	0.0899139	0.00525602
Zfyve16	0.0898148	0.000437757
Erlin2	0.0897794	9.91161e-06
Apaf1	0.0897253	0.0118418
Psmd1	0.0896955	8.22189e-07
Tnpo1	0.0896933	5.25529e-06
Clptm1	0.0896291	8.40605e-08
Plod3	0.0893638	7.97999e-05
Dyrk2	0.0893328	0.0080757
Ap3d1	0.089321	0.000248777
Atad1	0.0892604	6.08444e-05
Klf10	0.0892591	0.0131429
Rps6kb1	0.0891833	0.000302884
Atp2b1	0.0890535	0.025292
Alcam	0.0885753	2.01724e-05
Socs2	0.0883505	0.000645554
Opa1	0.0881497	0.000407137
Xpo7	0.0879646	1.35486e-05
Ociad1	0.0878407	7.91518e-09
Cwf19l2	0.0874503	0.0158064
Rbm5	0.0874403	8.07428e-05
Nr2f6	0.0873257	7.96126e-05
Rnf14	0.0870889	0.0317842
Prrc1	0.0870624	6.48462e-05
Psme4	0.0869982	0.00393189
Dgkz	0.0866879	0.0013456
Ppfia1	0.08652	0.00584669
Stag1	0.0864631	6.59534e-06
Clec4a1	0.0863689	0.0157806
Acin1	0.0861614	8.71508e-05
Fam49a	0.0860403	0.00013544
Lrrc8d	0.085976	0.00193513
Prpf8	0.0859112	2.85042e-05
Slc23a2	0.0859081	0.000146821
Gapvd1	0.0858494	0.000458973
Crip2	0.0857933	1.57844e-14
Xrn1	0.0857891	0.0317268
Cat	0.0857605	1.14995e-05
Brip1os	0.0857324	6.18179e-05
Kdm1a	0.0856133	0.00762838
Keap1	0.0855856	0.000172442
Ubr2	0.085518	0.017807
Cdk13	0.0853244	0.00500451
Ltn1	0.0851556	1.16636e-06
Myo1c	0.0850362	0.00180182
Aco2	0.0850062	0.00112103
Rpe	0.0849706	0.00910152
Ss18	0.0848862	0.00373208
Fip1l1	0.0847631	3.92773e-06
Fry	0.0846723	0.00114331
Rsu1	0.0846007	0.000141879
Kdelr2	0.0844334	0.00249213
Zzef1	0.084272	0.0418508
Wapl	0.0841639	1.71301e-05
Nvl	0.0841167	0.00569418
Dyrk1a	0.0840648	0.00741483
Clcn4	0.083919	3.97262e-06
Ltbr	0.0838256	6.47752e-05
Rbpj	0.0836996	4.77522e-05
Lpcat3	0.0836897	5.0647e-07
Fech	0.0834969	1.24473e-07
Bdp1	0.0834432	0.00105657
Akap10	0.0832702	0.000931581
Rsbn1	0.082825	0.00558859
Taf4	0.0826546	0.0269365
Trmt1l	0.0825721	0.000143455
Ak3	0.0824887	0.00148634
Syncrip	0.0824611	3.46111e-05
Vps35	0.0823902	3.27835e-08
Fkbp15	0.0823737	0.00964515
Antxr2	0.0822202	0.0230124
Gaa	0.0822136	3.74326e-06
9530068E07Rik	0.0821904	0.000288538
Ifi211	0.0821901	0.000322063
Mapk9	0.0821187	0.0308837
Uba3	0.0821173	2.40529e-05
Reps1	0.0818075	0.00127278
Dctn1	0.0813266	3.8355e-06
Tgfbrap1	0.0811017	0.00539351
Fyttd1	0.0811014	0.0177391
Nae1	0.0809981	0.000883911
Plod1	0.0809201	0.0142953
Cyfip1	0.0808601	0.0372901
Atxn2l	0.0806557	0.000272068
Akirin2	0.0805069	0.0108289
Trafd1	0.0802398	3.73312e-05
Abcd3	0.0800725	0.00707338
Tle4	0.0799148	0.0103424
Slc25a17	0.0797797	3.14707e-05
Ep300	0.079581	0.00409317
Nup88	0.0793523	1.37513e-06
Paip1	0.0791239	1.71719e-06
Anapc5	0.079068	3.97763e-05
Dpy19l1	0.078937	0.000181945
Ptprj	0.0788168	1.91615e-05
Selenot	0.0787807	0.001406
Hdgf	0.0787195	4.79613e-05
Cpeb4	0.0787098	0.00150429
Eif2b5	0.0787003	1.04821e-05
Synj2bp	0.0786264	0.00010942
Stub1	0.0786049	1.79277e-06
Acsl5	0.0785324	4.4265e-05
Lgals8	0.0784088	0.0285095
Agfg1	0.0780878	0.0104074
Alg10b	0.077868	0.000906078
Ctdsp1	0.0778658	0.0024467
Appbp2	0.0776641	1.27008e-06
Rspry1	0.0776529	0.00181985
Arid1b	0.0776163	0.00409565
Ccdc186	0.077559	0.000916185
Setd3	0.0774227	6.74421e-08
Atp9b	0.0773683	0.00852097
Atg9a	0.0773172	0.0154735
Plekhm2	0.0772231	0.00170672
Sec23ip	0.0771481	0.000232264
Rhot1	0.0771109	0.0122043
Srsf11	0.0770147	0.00181556
Agpat3	0.0769561	0.00631273
Nsd2	0.0769365	0.0455999
Mtmr10	0.0768104	0.000960467
Tspan14	0.0768087	0.000234379
Trappc8	0.0764027	0.0185591
Sec24b	0.0763733	0.000131309
Sec63	0.0763068	0.000164242
Zfyve9	0.0762311	0.000235898
Mmut	0.0761821	0.00420993
Dr1	0.0761277	6.47463e-07
Med13	0.0759766	0.0319257
Mgat1	0.0758622	0.0291139
Srrt	0.0756637	0.0028702
Atp13a1	0.07557	0.000293243
Zdhhc3	0.0754187	0.000598082
Atrnl1	0.0753493	0.000549488
Usp48	0.0753151	0.0118886
Prkar1a	0.0751791	0.000551851
Ap1g1	0.0747633	0.00212801
Zbtb38	0.0747405	0.00863137
Fam126b	0.0746627	0.0197703
Inppl1	0.0740923	0.02051
Mndal	0.073971	5.47503e-05
Hsd17b11	0.073932	0.00169229
Parp12	0.0738996	5.80449e-05
Pkn1	0.0738242	0.0244181
Med13l	0.0737553	0.0375806
Nfatc3	0.0737441	0.00243284
Kars	0.073743	0.00359467
Tab2	0.0736597	0.020972
Pald1	0.0736007	0.000378252
Smarcad1	0.0735999	0.000594099
Glmp	0.0733857	1.46578e-06
Pgrmc2	0.0732416	0.0460758
Hivep3	0.0730695	3.00824e-08
BC005561	0.0730605	1.3844e-05
Il4ra	0.0730457	0.000409647
Hdac2	0.0729834	0.00121084
Add1	0.0728643	0.000345516
Usp6nl	0.0728617	0.000919453
Zdhhc21	0.0728384	1.22471e-07
Ankrd13a	0.0728243	0.00022703
Usp4	0.0727326	0.000988094
Aebp2	0.0725723	0.000552511
Arhgap26	0.0724366	0.00133685
Hilpda	0.0722544	0.010964
Pex19	0.0721722	2.59765e-05
Csnk1d	0.0720032	0.00180395
Ssbp4	0.0718603	1.33005e-07
Tm9sf4	0.0718051	2.61516e-07
Cep350	0.0716466	0.00973491
Amfr	0.0714773	0.0472925
Tsnax	0.0714285	0.000155685
Zhx1	0.0711104	0.000171387
Tyk2	0.0710787	4.08024e-05
Trip11	0.0710162	1.80553e-06
Gltp	0.0709478	0.0413463
Inf2	0.0708898	0.000587416
Trerf1	0.0707159	5.78025e-06
Ikzf5	0.0705551	0.0295905
Ehmt1	0.0705298	0.0159951
Thoc2	0.0705265	0.0355497
Ddx58	0.0704137	0.00221502
Ascc3	0.0703355	8.0379e-05
Snd1	0.0702339	3.32753e-05
Ermp1	0.0699607	0.00010894
Gabarapl1	0.0699018	0.000103356
Fam20b	0.0698356	0.00219498
Tor1b	0.0697163	1.33642e-05
Smad1	0.0696746	6.63205e-05
Phf6	0.069481	3.10285e-06
C1galt1c1	0.0694442	0.0471002
Aff4	0.0692616	8.35141e-06
Tomm70a	0.0690476	1.44392e-09
Stx12	0.0687829	0.0296215
Atp6v0a2	0.0687413	0.0160428
Rap1gds1	0.0687307	0.014943
P2rx4	0.0687211	0.000793571
Usf3	0.0686201	0.00297801
Cs	0.0685454	0.00355511
Ehd1	0.0682776	0.00138746
Usp24	0.0680789	0.0335166
Mterf3	0.0678794	4.8156e-05
Ube2z	0.0678216	0.000178795
Pdpk1	0.067165	0.000117634
Skiv2l	0.066983	0.00082203
Dpp9	0.0664238	5.11576e-05
Ilrun	0.0663449	0.0257665
Tmem131	0.0663399	1.73348e-08
Ctbp2	0.0663169	0.00116905
Tm9sf1	0.0662672	0.00765243
Rbm33	0.0661731	0.000408248
Yipf6	0.066152	0.0141664
Strn	0.0658793	0.0452307
Ppp3cb	0.0656757	3.77685e-05
Synrg	0.06551	7.57059e-07
Usp8	0.0654221	0.000134178
Itm2b	0.0654004	1.11027e-07
Pex6	0.0653263	0.00960592
Rexo1	0.0653084	4.72019e-07
Fxr1	0.0652355	2.00268e-06
Zfr	0.06519	0.000231995
Dars	0.0650353	0.0002921
Slc8a1	0.0650119	0.00236451
Spcs3	0.0649575	0.00014709
Camta2	0.0649086	0.000314553
Atf6b	0.0648588	0.0166948
Ckap5	0.0648396	0.0457278
Matr3	0.0647972	0.00257623
Fam168a	0.0647486	0.000295097
Surf4	0.0647348	0.00280308
Cfap20	0.0644816	3.69426e-06
Pja2	0.0644544	0.00241113
Heatr5a	0.0644078	0.0147639
Dram1	0.0642894	5.34913e-07
Ap3m1	0.064167	0.000278543
Ykt6	0.0640773	0.0323386
Cnot7	0.0639156	6.22347e-05
Col4a3bp	0.0637624	2.44612e-05
Alkbh5	0.0637528	3.47744e-07
Sdhc	0.0636473	0.000191569
Lmbrd2	0.06348	0.0357682
Sdf4	0.0634542	3.25824e-05
Smarca4	0.0634308	3.66989e-05
Sike1	0.0631368	0.000315488
Kri1	0.0630801	0.0271614
Osbp	0.0630409	0.00230398
Maz	0.0628808	0.0291832
Mcmbp	0.0627903	0.0212836
Tmem259	0.0627355	0.0480952
Msl2	0.0626596	0.00987425
Stx6	0.0626022	9.30679e-05
Trmt1	0.0625296	0.000117495
Gga1	0.0624534	0.00019194
Sh2b3	0.0624496	0.0308076
Naa15	0.0623691	2.28049e-08
Tmem123	0.0623625	1.9283e-06
U2af2	0.0623323	0.0387129
Copg2	0.0622435	0.00594289
Rbm10	0.0621597	0.0448673
Ncoa6	0.0620941	0.0201738
Znrf1	0.061838	0.00396617
Ankrd10	0.0617053	0.020938
Hltf	0.0616345	0.00113754
Gigyf2	0.0615834	0.0212248
Ids	0.0615135	0.000286233
Usp22	0.0613082	0.0102485
Ubtf	0.061146	0.000293553
Sfswap	0.0611389	0.00345686
Nucks1	0.0610638	8.74585e-05
Slc31a2	0.0609701	0.0154306
Rps6ka3	0.0609095	0.0307007
Rcor1	0.0608693	0.0276995
Syngr2	0.0607398	6.88248e-05
Prkar2a	0.060695	0.00185886
Osbpl8	0.0606525	0.0269292
Cyb5b	0.0604973	5.62697e-10
Cul5	0.0600975	4.48176e-06
Ctso	0.0599433	0.025005
Fndc3b	0.0594504	0.0118648
Zfp644	0.0594171	7.84745e-05
R3hdm1	0.0592227	6.35832e-05
Fli1	0.0589192	0.00118551
Vps4a	0.0588716	0.00246105
Bod1l	0.0588379	0.0025207
Dhx36	0.0586463	0.000264482
Lrch3	0.0583694	0.0096843
Lgals3bp	0.0579683	4.09632e-05
B4galt5	0.0576379	1.08287e-06
Clcc1	0.0575322	0.000373761
Pcnp	0.0574765	0.000390308
Dcaf7	0.0573423	8.10444e-08
Chuk	0.0573321	0.0344116
Cdk12	0.0572607	0.0186145
Ehmt2	0.0570278	0.00011043
Acp2	0.0569	1.76071e-05
Gabpa	0.0567838	0.00366085
Golga2	0.0563969	5.51464e-05
Nr3c1	0.0563464	0.00208334
Ifi204	0.0561128	9.99156e-06
Ppip5k2	0.0560132	0.0273071
Txndc12	0.0557648	0.0321695
Dnajc14	0.0557055	2.38195e-05
Tifab	0.0556738	1.88394e-06
Wtap	0.0555305	0.00115334
Nup50	0.0554511	0.00170251
Supt16	0.0552455	0.000423794
Dcp2	0.0552102	0.000412939
Fbxw11	0.0544057	0.0152755
Dlgap4	0.0543037	0.0153053
Ndufs1	0.0542977	0.014985
Setdb1	0.0542165	0.0232527
Ahcyl1	0.0541765	0.00565605
Lta4h	0.0540896	0.00822511
Cul2	0.0540283	0.00220037
Mesd	0.0539335	0.00496311
U2surp	0.0537246	8.21501e-06
Yipf5	0.0536051	3.38782e-05
Uhmk1	0.0535867	0.000113656
Slc39a1	0.0535429	0.00326963
Ythdf3	0.0534767	0.000768503
Api5	0.0534397	7.35413e-08
Ugcg	0.0532981	3.23691e-06
Khsrp	0.0532713	0.01229
Pip5k1c	0.0532645	0.000105775
Wasf2	0.0531652	6.1339e-05
Smim15	0.0530529	0.000203079
Tbc1d2b	0.052839	0.000848958
Echs1	0.0527723	4.94718e-08
Otud6b	0.0527212	0.00203069
Nmt1	0.0526188	5.30499e-05
Rybp	0.0525862	0.00256117
Tbc1d5	0.0523879	7.65444e-06
Clec12a	0.052351	0.000409903
Fam91a1	0.052259	9.97459e-05
Ddx42	0.0522584	0.0112177
Appl1	0.0520432	0.000200662
Rab18	0.0519707	0.0043866
Brd4	0.0517917	0.000902205
Copg1	0.0517907	0.00459792
Cers2	0.0516444	0.00507506
Sptlc1	0.05163	2.28937e-06
Txlng	0.0513644	0.0371813
Cbll1	0.0513355	0.000361902
Ptbp1	0.0505754	0.00119079
Pip4k2b	0.050476	0.0026333
Dnajb12	0.0502409	0.0135346
Srebf1	0.0501953	0.0147931
Kcmf1	0.0500642	0.0370052
Nptn	0.0500035	1.03791e-05
Hnrnpul1	0.0498441	0.0311302
Uhrf2	0.0495255	0.0212322
Ncbp1	0.0494415	0.0263299
Plxnc1	0.0493055	0.0349177
Gatad1	0.0492827	5.01684e-09
Cant1	0.0491839	0.00158476
Rhoq	0.0486535	0.000241841
Pdzd8	0.0486013	0.00261618
B2m	0.0485959	0.00334345
Pgap2	0.048352	0.026035
Coro1c	0.0482633	0.0289586
Oxsr1	0.0482605	0.000516462
Ewsr1	0.0481054	0.0323114
Tpst2	0.0480259	0.000861847
Wdfy1	0.0479136	6.62855e-05
Ccdc28b	0.047825	0.00401819
Mrpl3	0.0477715	0.00950399
Pi4k2a	0.0477131	0.00771725
Hmg20b	0.0476773	0.00508114
Itgb5	0.0475949	1.23869e-06
4833439L19Rik	0.0473887	9.84203e-06
Kdm5a	0.0473385	0.000283262
Lsm14a	0.0472922	0.000130169
Ncln	0.0471437	2.94458e-06
Rab22a	0.0468919	0.0210249
Exosc7	0.0466348	0.00165609
Elmo2	0.046614	8.00789e-06
Gtf2a1	0.0465689	0.0164526
Prkaca	0.0465492	0.00041285
Galnt7	0.0465239	0.00395311
Npepps	0.0465078	0.0230233
4930453N24Rik	0.0463245	0.018186
Cops2	0.0459885	0.000119994
Aco1	0.0459776	0.00375427
Nsun2	0.0459726	0.0034654
Nras	0.0457713	3.52749e-08
Ankhd1	0.0455691	0.0206268
Tnfrsf21	0.0455228	2.66799e-10
Exoc2	0.0455005	3.72727e-05
Tcea1	0.0454794	8.64668e-06
Zfx	0.0452619	0.0152501
Dctn2	0.0452577	4.46725e-06
Slc39a9	0.0452364	0.0225424
Nus1	0.0451293	0.00568943
Nfya	0.0447431	0.00476297
Esyt1	0.0447218	8.20146e-06
Agps	0.0447178	0.000241963
Klf3	0.044682	0.0031037
Ufl1	0.0445787	0.00650524
Pmpca	0.0445126	7.69708e-05
Usp14	0.0445036	0.00129472
Ecscr	0.0443895	0.000999688
Mtmr6	0.0442788	0.0144935
Stk16	0.0440262	5.27473e-12
Slc25a24	0.0439521	0.0224945
Erp44	0.0439405	9.57432e-06
Etv6	0.0436728	0.00018363
Uba5	0.0435733	1.05331e-06
Irf5	0.0431972	8.27603e-09
Gba	0.0431952	0.000213114
Dusp22	0.0431313	5.12304e-05
Atxn3	0.0431038	0.00484346
Agtpbp1	0.0430822	0.0122462
Clk3	0.0430272	0.00187895
Zc3h18	0.0428194	0.037304
Rnft1	0.0427753	1.02464e-05
Qrich1	0.0427631	0.0207592
Hp1bp3	0.0427372	0.00299038
Ppig	0.0426875	0.0214622
Hcfc1	0.0425358	0.00474199
Senp6	0.0425246	0.0141028
Aida	0.0424459	1.85003e-05
Paics	0.0424064	0.000621219
Ly6c1	0.0422449	9.5001e-13
Mindy2	0.0421747	3.04665e-05
Ei24	0.0419144	0.00271807
Olfm1	0.0414717	0.000101536
Sfxn3	0.0411139	0.00623458
Pphln1	0.0410623	0.00148775
Gmfb	0.0408654	7.00272e-09
Srprb	0.0407675	0.00373177
Lcor	0.0407624	0.00843576
Slc35a4	0.0404845	0.0224557
Polb	0.0404815	0.031329
Ap2m1	0.0404718	0.00534305
Ubfd1	0.0403405	0.0270476
Slc39a7	0.0403197	0.000763912
Flii	0.040312	0.0312099
Ctnnbip1	0.0402902	3.70755e-07
Phf10	0.0401124	0.002402
Ugdh	0.0399957	0.000998402
Got2	0.0399537	0.000100088
Lrp10	0.0397572	0.00459614
Ddx1	0.0397038	0.0163956
Copb1	0.0395509	0.0340479
Map3k2	0.0393059	1.32393e-05
Cul1	0.0392365	0.00012642
Cyth1	0.0391473	6.59351e-05
Zc3hav1	0.038977	0.026947
Tars	0.0389295	0.00252966
Cdk6	0.0388793	0.000147576
Dnajc1	0.0388011	0.0158864
Sipa1	0.0385301	9.76992e-08
Prkcsh	0.0384003	0.000157403
Ddx54	0.0383485	8.27934e-05
Mrps9	0.0382891	0.00459051
Grk3	0.038184	0.00958674
Vkorc1l1	0.0381733	1.90054e-06
Mllt10	0.0381358	0.00547234
Fam114a2	0.0381282	0.0220105
Angel2	0.0375816	0.00345344
March8	0.0374457	0.0093118
Tmem248	0.0372995	6.82961e-06
Eif2ak2	0.037266	0.00607416
Tmem214	0.0372387	0.00843568
Casp8	0.0369944	5.81301e-08
Kifap3	0.0369031	0.022449
Impa1	0.0367773	3.51507e-08
Gnptab	0.0367175	7.15985e-05
Senp3	0.0364507	0.00144365
Ncoa3	0.036252	3.88404e-06
Ide	0.0361523	0.00154336
Carnmt1	0.0360138	3.74919e-05
Cand1	0.03579	1.24861e-05
Gna13	0.0356517	0.000773999
Mybbp1a	0.0355949	7.64261e-05
Fnta	0.0355853	3.49465e-08
Tmx1	0.0355431	6.80579e-09
Ilkap	0.0355013	0.00087412
Rbms2	0.0354911	0.000720776
Ppm1m	0.0352136	0.000480262
Elmo1	0.0351814	0.00016322
Ago2	0.0351428	0.0175279
Suz12	0.0349146	1.66275e-07
Safb2	0.0348621	0.00839657
Golga7	0.0348414	1.4404e-05
Agpat5	0.0348244	0.000936317
Usf1	0.0347792	0.00018743
Iars	0.0346479	0.000537443
Tnfsf13	0.0343389	6.80826e-08
Immt	0.034328	1.14932e-06
Vps37a	0.0341418	0.000359033
Zfpl1	0.0338917	0.000462146
Nucb2	0.0338335	0.000251635
Sdad1	0.0336847	3.85526e-05
Slc25a51	0.0336125	0.0435804
Faf2	0.0335014	0.0392689
Tmem165	0.0334925	1.62988e-08
Cln8	0.0333563	4.38809e-05
Srp54a	0.0333381	0.0429701
Gpat4	0.0331074	0.00419457
Nsfl1c	0.0329196	0.00057123
Naga	0.0328377	1.09121e-05
Tep1	0.0324978	6.61363e-06
Eif2ak1	0.0323779	1.29685e-05
Yipf1	0.0323526	0.000114267
Ppp2r2a	0.0323441	0.027924
Cpne3	0.0323132	0.000781255
Pom121	0.0322386	0.00194133
Ubqln1	0.032118	0.010044
Bms1	0.032115	0.00627727
Prpf19	0.0320993	6.95192e-05
Tm9sf2	0.0320856	0.0456269
2810004N23Rik	0.0320069	0.0146321
Jkamp	0.0319314	0.000373832
Smg5	0.0318885	0.0226884
Fundc1	0.0318766	7.68809e-09
Letm1	0.0318419	0.000253049
Ppt2	0.0318113	0.000683059
Trappc10	0.0317971	0.00239939
Eif2a	0.0317658	0.000735514
Cers5	0.0316702	7.03819e-09
Klhl24	0.0316072	0.0121695
Pdha1	0.0315838	8.69695e-05
Lypla2	0.0314505	0.00107065
Plbd2	0.0311024	5.84489e-06
Srp68	0.0309123	0.000335209
Ube2v2	0.0308955	0.00371483
Gars	0.0305224	4.54571e-05
Srebf2	0.0305201	4.29526e-05
Gtpbp2	0.030491	0.0170062
Tm6sf1	0.0304658	0.000586667
Phf20	0.0300176	3.05786e-05
Usp5	0.0299662	0.00348975
Entr1	0.0299499	3.05402e-05
Arf2	0.0299191	0.000824238
Yy1	0.0298548	0.000278868
Nacc1	0.0298488	0.00531606
Supt5	0.0297627	0.011146
Slc25a1	0.0297357	6.96144e-06
Abcf1	0.0297252	2.24329e-06
Scamp3	0.0296594	0.0291196
Emc3	0.0295765	0.0170472
Gon4l	0.0295514	0.0167623
Rap2b	0.0295292	0.00260732
Fam192a	0.0294241	0.0125633
Slc29a3	0.0293936	0.00017681
Arcn1	0.02937	0.00560088
Dbndd2	0.0293258	1.59647e-06
Pigt	0.0291471	0.00580245
Arhgap18	0.0289223	0.00506121
Nudt3	0.0288083	0.000809193
Ythdf2	0.0288041	0.000863369
Zdhhc7	0.0287269	0.00217319
Zfp710	0.0285479	0.0256246
Polr2l	0.0284873	0.0470528
Trim26	0.0283613	0.00134318
Ncstn	0.0283006	0.000205925
Rbbp7	0.0281831	0.000509298
Arl8b	0.0281823	0.000216359
Rbm28	0.0281046	0.00350649
Abhd17a	0.0280717	0.0176939
Slc26a2	0.0280563	6.23486e-06
Esf1	0.0279501	5.31223e-05
Rufy1	0.0279258	0.0177191
Aff1	0.0277787	0.0130637
Polr2b	0.027552	0.000314677
Hmgxb4	0.0271959	0.0124882
Nono	0.027134	4.70114e-05
Czib	0.0270918	0.00888196
Stard3	0.0270811	6.03527e-05
Prdx3	0.0270693	0.0005306
Ddost	0.027062	1.16884e-06
Ppp1r21	0.0267881	3.32922e-05
Phf3	0.0267845	0.00831131
Ctdnep1	0.0265071	0.0393223
Snx1	0.0264012	0.00564049
Iars2	0.0262904	0.0475244
Pdcd6ip	0.026182	0.0337586
Pabpn1	0.0259457	5.58237e-08
Ncoa7	0.0259151	0.0194431
Wdr26	0.0258713	0.0324829
Lbh	0.0258507	3.01823e-06
Ilk	0.0255333	0.00931072
Gbf1	0.0251639	0.0270668
Fibp	0.0251407	0.00807812
Elavl1	0.025038	0.00942951
Sec23b	0.02489	0.000350181
Gpr108	0.0247958	0.00413076
Myo5a	0.0244973	0.000113729
Uba1	0.0243762	0.000620254
Prkag1	0.0241739	0.0105816
Tent2	0.0241526	0.00528053
Fes	0.0240672	0.000374667
Rprd1b	0.0240062	0.000417379
Eid1	0.0238986	0.0258628
2510039O18Rik	0.0238947	0.0221411
Vps41	0.023871	0.00427957
Rnf111	0.0237257	0.0473019
Abraxas2	0.0237069	2.82098e-05
Cdv3	0.0237054	2.54091e-10
H2afy	0.0236785	1.99026e-08
Odr4	0.0236446	0.00155553
Tmem168	0.0234722	0.0106481
Cryzl1	0.0234069	0.00235692
Rbck1	0.023398	0.0104489
Mat2a	0.0231537	3.8076e-05
Cmtm3	0.0230871	0.00313931
Ino80e	0.0228662	0.00817325
Stag2	0.0227713	0.00346441
Snrnp200	0.0227349	0.0115172
Agpat4	0.0226796	0.00224497
Sh3bp1	0.0226352	0.0170341
Nudt9	0.0226115	0.0134875
Papss1	0.0224438	0.000175011
Rnf10	0.0224221	0.0180671
Samd4b	0.0223022	0.0105435
Sigmar1	0.0222972	0.0145953
Ddx10	0.0221911	0.0406873
Eif3b	0.0221573	8.81908e-08
Suclg2	0.0220599	0.00389711
Irf2bpl	0.0219947	0.00448344
Rbm22	0.0219435	0.0261213
Fbxo30	0.0219374	0.000309165
Carhsp1	0.0217384	0.00174738
Nrp2	0.0216342	9.13057e-07
Samd8	0.0215645	0.00271616
Kras	0.0213891	9.47492e-07
Bet1	0.0212101	0.00964532
Ddx23	0.0209794	6.89691e-05
Tmc6	0.0208497	0.0341157
Psen1	0.0207435	0.0106107
Fcgr2b	0.0205896	0.00014417
Fbxo28	0.0205639	3.08812e-05
Virma	0.0203036	0.000418716
Tcerg1	0.0201517	0.00230468
2610001J05Rik	0.0200699	1.51316e-09
Mapk1	0.0200162	0.000903853
Tor1a	0.0200013	7.30344e-05
Senp5	0.0199276	0.00280571
Ube2e3	0.0199156	0.000500638
Clptm1l	0.0197086	0.010288
Gak	0.0197065	0.0126947
Ube2q2	0.0195732	5.40947e-07
Pex2	0.0195423	0.000192283
Ahcyl2	0.0194202	0.000737642
Stt3b	0.0193916	0.0250033
Larp4	0.0193515	6.12947e-05
Usp15	0.0191285	1.35812e-07
Shc1	0.0188653	0.000398143
Znrf2	0.0188463	0.00460242
Puf60	0.0186759	0.00376862
Parp4	0.0185797	0.00639123
Tnrc6b	0.0185536	0.0274349
Flot2	0.0184173	4.34274e-06
Mier1	0.0183429	0.0148196
Rbm17	0.0182424	0.000120375
Wdr43	0.018179	0.00119234
Pmpcb	0.0180408	7.73716e-07
Hsd17b12	0.018024	5.45992e-06
Dpp3	0.0179018	0.000896252
Sdha	0.0178779	0.00010298
Abcf2	0.0176628	0.0352202
Dnase1l1	0.0176557	0.0425922
C2cd2l	0.0174429	4.2767e-05
Fam241a	0.0171442	4.72224e-08
Fmr1	0.0170643	0.0259051
Rsl1d1	0.0167236	0.00517998
Mrps30	0.0166598	0.0144503
Ppp1r12a	0.0165935	3.64504e-05
Eif4e	0.0165487	0.000229262
Tgs1	0.0163127	2.81142e-09
Gmcl1	0.0162369	2.76055e-05
Oga	0.0162181	0.034223
Uba2	0.0161597	0.00264732
Mob3b	0.0161326	0.000273329
Eif4ebp2	0.0159865	0.00667092
Cdkn2aipnl	0.0157336	0.00618922
Pdhb	0.0153793	0.0118933
Stx5a	0.0153475	5.71229e-05
Lgmn	0.0153147	1.96477e-05
Edem1	0.0153079	3.36641e-05
Bscl2	0.0152419	2.77298e-06
Cyp4f16	0.015239	0.000140363
Psmc1	0.0152154	0.0211272
Ppp3r1	0.0151797	3.4179e-07
Cnot4	0.015145	5.39223e-08
Rab3d	0.0149115	0.000601183
Plpbp	0.0148892	0.00632014
Hexb	0.0147247	0.0110462
Cic	0.0147119	0.00387118
Zbtb1	0.0147034	0.0220374
Ciao1	0.014625	0.0378454
Yif1b	0.0146142	0.000404835
Zfand3	0.0144697	0.0377545
Ppid	0.0143626	0.00380388
Ube2k	0.0142476	9.47195e-07
Prkaa1	0.0141652	0.000551089
Cul4b	0.0140277	0.0285472
Pxmp4	0.0136622	0.0144486
Rabep1	0.0136032	0.0399257
Ifnar2	0.0133606	0.019819
Cdc40	0.0132804	4.74815e-06
Parg	0.0132363	0.00116113
[truncated: 115 more rows]

## Sheet: LUNG Fixed+Cryo vs Cryo DOWN
gene	avg_log2FC	p_val_adj
Ccl4	-1.34427	2.5984e-68
Btg2	-1.2328	0
Egr1	-1.22029	8.44827e-298
Ier3	-1.08457	8.25763e-133
S100a9	-1.05495	4.76606e-135
S100a8	-0.992269	2.89877e-92
Atf3	-0.922638	1.75352e-198
Ighm	-0.921933	7.30937e-46
Retnlg	-0.911467	6.36008e-37
Il1b	-0.909088	7.6966e-128
G0s2	-0.901482	4.27542e-43
Plek	-0.889897	5.91985e-107
Fosb	-0.88875	4.98003e-251
Cebpd	-0.862256	3.69353e-101
Fth1	-0.793719	1.3601e-239
Slpi	-0.792846	6.95527e-54
Socs3	-0.791808	2.27015e-118
Ier2	-0.789472	1.94975e-144
Nr4a1	-0.78773	2.12001e-131
Mxd1	-0.7876	1.19349e-60
Srgn	-0.785276	1.40513e-99
Rps7	-0.782608	4.74982e-160
Dusp5	-0.781206	2.89438e-134
Clec4d	-0.76679	9.82146e-66
Stk17b	-0.766623	1.82596e-137
Kctd12	-0.758318	3.16311e-67
Ppp1r15a	-0.743363	4.35087e-132
Rps24	-0.741181	7.64635e-128
Gadd45b	-0.740029	4.062e-67
Trem1	-0.730193	4.16052e-90
Wfdc17	-0.729783	5.50471e-24
Rps13	-0.723603	1.59968e-161
Junb	-0.717618	8.62823e-302
Fosl2	-0.699443	4.12285e-103
Vps37b	-0.699316	4.72994e-71
Trib1	-0.696268	9.78688e-83
S100a11	-0.690609	2.53887e-86
Actg1	-0.688424	3.75385e-153
Ccl3	-0.688359	2.53398e-42
Ftl1	-0.685422	8.6529e-163
Cxcr4	-0.685125	1.09323e-111
Mt1	-0.67482	1.71747e-39
Ebf1	-0.665747	1.44804e-28
Pglyrp1	-0.665459	1.18765e-49
Thbs1	-0.664713	2.58926e-30
Gm10076	-0.664564	2.59263e-156
Ifitm1	-0.660788	3.81913e-29
Rpl9	-0.660019	1.4331e-186
Fau	-0.652796	8.09523e-225
Rpl12	-0.650777	1.85908e-83
Csrnp1	-0.646301	1.99916e-116
Ccl6	-0.646209	1.38279e-47
Klf2	-0.645931	3.55238e-108
Rps15a	-0.643137	2.78065e-104
Ltb	-0.642743	5.29438e-78
Btg1	-0.638882	3.79321e-122
Eif1	-0.632408	0
Ptgs2	-0.625841	4.90744e-72
Rps16	-0.622865	9.37135e-145
Rps4x	-0.620761	8.49577e-143
Tyrobp	-0.618203	1.09209e-48
Rps14	-0.617877	4.86753e-153
Rpl18	-0.617362	4.06697e-139
Dennd4a	-0.614005	9.72648e-87
Rpl8	-0.611618	1.23789e-147
Rps5	-0.607484	2.183e-118
Rps10	-0.605943	6.93829e-140
Ccr1	-0.604441	1.09347e-39
Rps19	-0.601522	4.73487e-103
Rps3	-0.600728	1.36893e-121
Arhgdib	-0.600294	2.6174e-97
Cxcr2	-0.59969	1.51885e-35
Lrg1	-0.599082	5.26383e-33
Hdc	-0.596569	4.44477e-34
Rpl23	-0.596327	1.00803e-131
Rps18	-0.594686	5.04358e-98
Rpl18a	-0.59391	6.86612e-123
Rps20	-0.593035	1.27324e-106
Msrb1	-0.592338	2.85088e-51
Cd69	-0.589579	6.87804e-59
Rpl30	-0.589352	4.55931e-127
Pnrc1	-0.587032	2.22513e-121
Pim1	-0.58698	1.26738e-56
Rpl10a	-0.584191	2.37414e-94
Osm	-0.58356	3.28307e-63
Cxcl2	-0.58284	6.98583e-64
Rpl17	-0.579579	1.31599e-142
Cd14	-0.574144	8.63378e-60
Rps27a	-0.573337	5.32772e-171
Rpl34	-0.573082	1.8681e-132
Wfdc21	-0.570829	6.98759e-40
Cd52	-0.566373	9.59369e-80
Cd83	-0.561723	2.57558e-91
Rpl13	-0.559949	5.85516e-100
Eef1b2	-0.558917	1.46887e-98
Nfkbid	-0.557792	6.78973e-78
Cd300ld	-0.556923	1.22344e-45
Rps9	-0.555512	7.70625e-175
Clec4e	-0.550161	1.22676e-43
Rpl15	-0.550098	1.14424e-114
Egr3	-0.549984	2.2671e-96
Slc7a11	-0.54962	8.00607e-38
Hcar2	-0.544235	9.18717e-47
Tmsb4x	-0.540467	1.21867e-180
Cd74	-0.540106	2.97077e-17
Rpl21	-0.539069	1.73957e-108
Rpl32	-0.538576	1.43105e-87
Marcksl1	-0.535409	1.54857e-42
Rpl3	-0.532027	1.23041e-100
Lcp1	-0.531613	1.20939e-56
Rpl5	-0.53057	1.2836e-101
Rps8	-0.528781	1.05601e-118
Rplp1	-0.528649	3.54323e-93
Cd37	-0.525653	1.16474e-54
Samsn1	-0.522094	1.81134e-53
Klf6	-0.519582	4.66814e-48
Nfkbia	-0.517327	2.19754e-49
Nlrp3	-0.512015	6.89662e-44
Rpsa	-0.50976	1.02231e-77
Fcer1g	-0.50438	3.20173e-40
Rpl19	-0.504165	6.15599e-91
Rplp0	-0.503243	6.34135e-81
Hmgb2	-0.497453	6.6875e-52
Mmp9	-0.496124	3.44549e-32
Ndel1	-0.495914	2.84671e-44
Rps21	-0.495262	1.04525e-89
Ptprc	-0.492416	1.03691e-80
Ctsd	-0.489964	8.48676e-28
Lmnb1	-0.489599	1.52146e-38
Rps26	-0.489025	3.4133e-79
Lcn2	-0.488747	5.98294e-13
Ncf2	-0.488029	1.30102e-46
Nfkbiz	-0.487736	2.42834e-54
Rpl7	-0.487501	7.66936e-95
Tpt1	-0.487213	1.3672e-140
Ubb	-0.486986	1.49543e-142
Taldo1	-0.486874	3.00298e-57
Txn1	-0.484755	5.05705e-63
Coq10b	-0.484342	9.97465e-104
Rpl27	-0.482925	1.03635e-98
Lilr4b	-0.481988	1.06226e-31
Serpine1	-0.481646	3.73143e-31
Oaz1	-0.479483	4.59035e-135
Fxyd5	-0.475484	1.10041e-47
Rplp2	-0.474741	5.56686e-87
Rpl29	-0.470989	1.31217e-85
Isg15	-0.470531	8.92676e-20
Rps27	-0.470487	2.56572e-92
Rps12	-0.469005	2.9813e-93
Map1lc3b	-0.468278	1.61984e-79
Rpl11	-0.467809	1.14094e-89
H2afz	-0.466805	1.40325e-55
Rpl26	-0.466652	9.61241e-86
Rps23	-0.465244	9.69158e-85
Jund	-0.464944	1.50943e-120
Il1rn	-0.462249	1.31733e-39
Dusp2	-0.459709	2.47545e-54
Mcl1	-0.458453	4.7607e-82
Rack1	-0.458414	7.35738e-79
Lsp1	-0.458014	1.47779e-64
Pfn1	-0.456214	1.10571e-94
Cd44	-0.455426	3.04394e-35
Satb1	-0.453877	1.12002e-37
Cdk2ap2	-0.45317	1.06198e-46
Alox5ap	-0.452292	1.21607e-36
Rps11	-0.45026	4.31206e-77
Ptafr	-0.449771	7.02914e-33
Ripor2	-0.444731	5.83713e-42
Rpl13a	-0.443911	1.16427e-63
Rpl27a	-0.443152	9.15309e-85
Chil3	-0.439874	4.7419e-38
Pla2g7	-0.43967	6.57668e-25
H2-Aa	-0.438609	3.21326e-11
Rpl35a	-0.438552	3.70658e-80
Lst1	-0.437826	2.36783e-28
Gng5	-0.437719	1.28516e-89
Gabarap	-0.436892	3.73322e-82
Cytip	-0.435035	5.20445e-60
Gsr	-0.432594	1.50066e-35
Ptprcap	-0.431462	8.6538e-49
Nfe2l2	-0.431392	2.32088e-40
Arpc3	-0.430608	3.92181e-83
Gmfg	-0.430297	2.42662e-69
Arpc1b	-0.42984	2.80803e-66
S100a6	-0.428913	6.32014e-20
Rel	-0.428431	2.01309e-46
Ubc	-0.427003	7.58076e-87
Rps6	-0.426509	2.35299e-73
Rps2	-0.426384	1.43776e-62
H3f3a	-0.42608	1.73529e-95
Tlr2	-0.425804	8.86099e-42
Stap1	-0.42367	5.39619e-53
Kdm6b	-0.42349	2.49629e-46
Rpl10	-0.422745	6.27337e-75
Fgl2	-0.42241	7.28594e-22
Klf4	-0.422156	1.75396e-24
Plin2	-0.422062	3.00271e-27
Cyba	-0.420697	8.58911e-62
Acod1	-0.420625	5.91458e-23
Rpl28	-0.419232	4.37569e-75
Zfand5	-0.418259	1.02517e-35
Rac2	-0.417725	1.60673e-72
Prr13	-0.414671	5.12772e-50
Tnfaip2	-0.413835	1.01702e-25
D8Ertd738e	-0.411973	5.29593e-63
C5ar1	-0.41187	6.86251e-42
Rpl14	-0.411529	4.00707e-63
Plaur	-0.410838	3.16474e-46
Tpd52	-0.410652	2.77172e-41
Rps3a1	-0.41017	2.00781e-57
Hp	-0.405702	4.4669e-14
Lgals1	-0.405495	5.92712e-18
Gpcpd1	-0.402834	2.9677e-39
Sertad1	-0.402576	9.40774e-55
Sorl1	-0.402571	4.07554e-27
Rpl22l1	-0.402366	2.02752e-44
Oser1	-0.400606	1.54325e-52
AW112010	-0.400254	5.30794e-16
Dnaja1	-0.400014	5.3993e-46
Gpx1	-0.399133	1.6984e-43
Rpl39	-0.397467	9.58382e-60
Slc2a3	-0.396729	1.11772e-20
Uqcrh	-0.396043	8.86493e-67
Atp6v0e	-0.394802	2.01667e-56
Pfdn5	-0.392975	3.38632e-78
Gadd45a	-0.392859	1.19684e-29
Fabp5	-0.392468	2.00754e-18
H3f3b	-0.392361	1.31523e-102
Abcg1	-0.390818	2.95132e-09
Csf3r	-0.390236	9.99385e-27
Serf2	-0.387054	5.66326e-92
Rpl41	-0.386155	1.59639e-102
Arpc2	-0.383752	7.32127e-64
Gadd45g	-0.381874	4.10283e-37
Nabp1	-0.381488	3.74133e-40
Cstb	-0.380039	3.28086e-36
Rpl6	-0.377689	5.23013e-60
Anxa1	-0.377295	5.69893e-27
Neurl3	-0.37674	2.97647e-28
Prdx5	-0.376736	6.0516e-45
Ifrd1	-0.376424	1.0984e-46
Slc38a2	-0.375076	7.48762e-33
Rpl37a	-0.374024	9.41134e-69
Sh3bgrl3	-0.373954	2.07286e-59
Cox4i1	-0.373849	3.75324e-73
Fos	-0.370752	5.06745e-281
S100a10	-0.369374	8.30653e-30
Cox8a	-0.36786	9.90008e-73
Rpl24	-0.366659	1.54002e-64
Nme2	-0.365949	1.37627e-48
Cox5a	-0.365937	8.8281e-49
Cdkn1a	-0.36554	1.58955e-25
Gcnt2	-0.365116	3.58714e-22
Spi1	-0.362858	6.45667e-29
H2-Q10	-0.36279	1.6734e-26
Uba52	-0.362649	1.91758e-41
Rps25	-0.362062	1.94488e-65
Vmp1	-0.360918	1.3316e-28
Arid5a	-0.359196	2.70753e-48
Rpl22	-0.358792	3.42706e-51
Bcl2a1b	-0.357977	6.67278e-41
Rpl23a	-0.357822	4.55703e-55
Plk3	-0.357041	1.03016e-55
Litaf	-0.356825	4.44751e-40
Mgp	-0.356628	4.0593e-41
Sat1	-0.355731	5.83728e-33
Slc15a3	-0.354486	3.23369e-24
Sub1	-0.353096	2.78859e-35
Dnajb1	-0.353069	9.21182e-38
2410006H16Rik	-0.350599	1.21141e-49
Supt4a	-0.350257	1.54282e-52
Nr4a2	-0.349968	1.69539e-62
Hspa1a	-0.349891	1.26776e-08
Jaml	-0.34942	1.12992e-15
Cd33	-0.348472	5.37708e-30
Apbb1ip	-0.346405	3.73014e-45
Rpl36a	-0.345025	5.11071e-38
Mrpl33	-0.344975	2.57585e-34
Ms4a4b	-0.343938	5.36925e-08
Resf1	-0.343188	3.79395e-17
Rpl4	-0.341831	9.06255e-42
Atp5l	-0.338914	1.29644e-57
Clta	-0.338573	2.51901e-48
Rpl36al	-0.338244	2.31325e-42
Grina	-0.336415	3.83551e-20
Vamp8	-0.336272	7.76037e-40
H2-Eb1	-0.335357	7.9037e-15
Limd2	-0.334609	1.00491e-29
Csf2rb	-0.33457	1.75673e-24
Sell	-0.334044	2.39566e-30
Irf1	-0.333151	2.8118e-13
Sbno2	-0.333098	3.44989e-27
Rps28	-0.33276	1.23149e-41
Ptpn6	-0.329911	3.89443e-43
Ier5	-0.328056	1.38882e-63
Cyp4f18	-0.326511	2.41688e-26
Hint1	-0.326393	1.07097e-37
Picalm	-0.326315	2.00887e-18
Adam8	-0.325666	3.25003e-20
Arg2	-0.325569	4.92711e-24
Ppp1r10	-0.325397	1.32307e-29
Rpl37	-0.324976	7.20747e-65
Rgcc	-0.324868	2.24899e-28
Ncf1	-0.324374	1.17925e-23
Naca	-0.323998	8.52634e-42
Sem1	-0.323393	1.32963e-57
Lilrb4a	-0.323082	3.39628e-22
Ubl5	-0.322868	2.85038e-48
Slfn2	-0.322448	2.28938e-32
Snx20	-0.322217	9.409e-31
Pygl	-0.322017	1.48132e-23
Cd53	-0.32167	4.52331e-50
Rgs2	-0.32119	5.35382e-28
Sik1	-0.319982	1.62294e-49
Snu13	-0.319414	3.80955e-36
Zfp36	-0.319111	2.60298e-149
Eif3f	-0.318278	1.03406e-36
Hspe1	-0.318206	2.02719e-31
Atp6v1f	-0.317565	6.53744e-43
Mpc1	-0.316429	2.90188e-36
Clec4n	-0.31585	1.79405e-28
Rnf149	-0.315572	7.45973e-19
Egr2	-0.315123	2.26767e-68
Chchd10	-0.314099	6.47113e-19
Slc40a1	-0.313645	3.33507e-13
Anxa2	-0.313313	7.50308e-27
Ifitm2	-0.312905	1.01553e-16
Slc38a1	-0.312883	5.66817e-36
Ptpn18	-0.312147	5.3438e-33
Rps15	-0.311602	6.09014e-57
Cox7a2l	-0.311135	3.52339e-42
Smap2	-0.310677	1.78725e-40
Ccl2	-0.31046	1.58318e-07
Gm26740	-0.310321	1.02148e-24
Slfn4	-0.310127	5.50843e-15
Cd300c2	-0.309907	5.34722e-25
Sftpc	-0.309294	1.79636e-84
Rps27rt	-0.309226	4.71706e-45
Btf3	-0.309155	1.0768e-43
Npm1	-0.309085	3.75813e-32
Cd24a	-0.308527	2.75591e-14
Chchd2	-0.308489	5.11995e-53
Rap1b	-0.307724	3.85496e-36
Hcst	-0.307718	1.10183e-37
Timm10b	-0.30724	5.32928e-33
Eif5a	-0.30697	3.34194e-37
Atp5g2	-0.306841	1.77974e-34
Eef1d	-0.30671	1.90306e-37
Itgal	-0.306555	2.83307e-26
Ppia	-0.306276	1.97555e-50
Ezr	-0.305843	1.12103e-33
Syk	-0.30492	2.53688e-31
Gas5	-0.304501	6.93313e-27
Creg1	-0.304125	3.37825e-27
Pmaip1	-0.30408	1.12467e-26
Cox6b1	-0.303857	4.67784e-41
Elob	-0.302894	1.74607e-47
Ccnl1	-0.302567	8.83422e-37
Dusp1	-0.302532	6.41709e-102
Grcc10	-0.302219	5.42971e-36
Selplg	-0.301819	1.17844e-34
Cd2	-0.301754	5.41043e-40
Tgif1	-0.301678	8.84614e-45
Bcl10	-0.300905	4.62476e-42
Tiparp	-0.300367	1.04435e-37
Neat1	-0.300063	5.32862e-12
Pilra	-0.300019	2.5083e-23
Phlda1	-0.299935	1.40811e-31
Actb	-0.29964	6.07378e-83
Prdx6	-0.299058	3.71889e-17
Slc16a3	-0.298959	1.65859e-20
Apoe	-0.298855	0.00440864
H2-Ab1	-0.298497	2.9267e-08
Ddit3	-0.297409	1.06108e-28
Gda	-0.297054	2.46956e-18
Rp9	-0.295206	1.13284e-36
Serp1	-0.295076	9.25521e-32
Nfam1	-0.294528	7.38978e-19
Nr4a3	-0.294425	1.01257e-55
Cfl1	-0.293462	4.7536e-50
Rpl36	-0.293206	1.67489e-36
2310001H17Rik	-0.293175	8.01918e-18
Nfil3	-0.292467	8.97646e-32
Eef1g	-0.29217	1.81806e-32
Srsf7	-0.291887	4.1527e-27
Dph3	-0.291656	8.28891e-38
Gpsm3	-0.290639	3.77706e-36
Mcemp1	-0.290613	3.87894e-19
Efhd2	-0.290491	1.04407e-23
Gapdh	-0.289956	1.25002e-35
Tnfaip3	-0.28992	6.0565e-51
Dgat1	-0.289602	1.05886e-25
Ube2b	-0.289513	1.5265e-34
Selenok	-0.28826	2.23164e-31
Bhlhe40	-0.28786	8.90283e-33
1810058I24Rik	-0.287805	2.97036e-25
Laptm5	-0.287482	4.41695e-56
Atp5e	-0.287139	4.66652e-47
Cks2	-0.286805	4.66808e-20
Cd300lf	-0.28624	9.69959e-25
Rps17	-0.286159	3.15233e-41
March7	-0.285973	3.12388e-07
Myl6	-0.285755	1.58876e-52
Psmb8	-0.285571	2.7897e-32
Atp6v1g1	-0.285043	5.55932e-29
Ralgps2	-0.284676	1.68751e-21
Fam107b	-0.283771	1.6713e-31
Sec61b	-0.283225	4.3817e-30
Tspo	-0.283079	8.45355e-23
Rab5if	-0.28304	1.19567e-43
Snrpg	-0.282808	2.22565e-26
Nme1	-0.281838	7.21161e-32
Gm26532	-0.281306	4.78483e-42
Emd	-0.280819	1.60729e-28
Ostf1	-0.280525	7.65777e-33
Rpl7a	-0.280362	5.60237e-38
Gpx4	-0.280097	1.62022e-28
Atp6v0b	-0.278851	9.5537e-33
Odc1	-0.278734	3.76092e-30
Trem3	-0.277435	3.5133e-23
F630028O10Rik	-0.275068	1.52407e-07
Hsp90aa1	-0.274618	4.13369e-21
Hspb1	-0.27422	0.000358825
Bri3	-0.272997	5.28073e-35
4930523C07Rik	-0.272226	4.11747e-22
Jpt1	-0.271415	3.88783e-26
Edf1	-0.270653	5.8517e-30
Irs2	-0.270209	9.508e-40
Coro1a	-0.270204	3.26745e-67
Eef1a1	-0.270056	2.04925e-32
Ifi27l2a	-0.269687	5.63136e-23
Itga4	-0.269532	5.56392e-28
Ndufb9	-0.268782	8.59883e-35
Dbi	-0.268734	3.80251e-16
Calm1	-0.268702	5.67697e-39
Tmem14c	-0.268469	3.15987e-24
Atp6v0c	-0.268179	1.69961e-24
Gabarapl2	-0.268178	1.07201e-32
Cox17	-0.267924	5.24798e-27
Pag1	-0.266492	1.89816e-26
Fam32a	-0.265927	3.58463e-22
Mir22hg	-0.265862	8.88945e-41
Vasp	-0.264748	7.11412e-24
Cotl1	-0.262985	1.80026e-41
Zcrb1	-0.26298	1.60743e-21
Lamtor2	-0.261969	3.59057e-29
Cox7a2	-0.261938	2.11482e-31
Atp5h	-0.261735	8.05037e-31
Lmna	-0.261245	1.5977e-12
Retreg1	-0.260554	1.79056e-35
Il18rap	-0.26043	1.31381e-15
Cwc25	-0.260155	1.1929e-18
Lyst	-0.259243	3.40085e-08
Sys1	-0.259125	1.64798e-38
Adipor1	-0.258455	9.90664e-21
Atg3	-0.25807	6.93005e-26
Atp5g1	-0.257914	2.13949e-25
Emb	-0.256807	8.93668e-19
Eif3k	-0.256508	1.23805e-27
Psenen	-0.256349	4.4298e-28
Bst1	-0.256339	1.40695e-20
Clk1	-0.256074	1.61676e-31
Gm34084	-0.255689	4.67002e-12
Rnasek	-0.255094	2.53315e-23
Mrpl30	-0.253728	6.16893e-29
Slfn1	-0.253359	8.33736e-08
Ndufa7	-0.252794	9.91855e-28
Pabpc1	-0.252005	4.01316e-30
Tob1	-0.251991	2.96448e-32
Nop10	-0.251897	2.71534e-27
Siglece	-0.251835	1.04267e-12
Calm2	-0.251171	2.11115e-27
Ear2	-0.251046	2.54296e-08
Atox1	-0.25091	2.5757e-22
Nedd8	-0.250455	1.72931e-28
Lgals3	-0.250079	1.40095e-13
Rbm3	-0.249587	2.01813e-26
Rnaseh2c	-0.249319	1.31618e-25
Ppp1r11	-0.248797	4.76934e-32
Tma7	-0.247915	9.53644e-27
Sfr1	-0.247349	5.70626e-25
Ssr4	-0.247009	8.42383e-22
Arpc5	-0.246971	1.92943e-27
Abracl	-0.246877	1.07988e-23
Atp5d	-0.246831	8.25123e-29
Itgb2	-0.246685	1.74736e-31
Sirpa	-0.246662	5.39405e-12
Actr3	-0.245946	7.94363e-30
Fpr1	-0.245835	1.98943e-24
Iqgap1	-0.245688	3.8743e-14
Sdcbp	-0.245563	4.75952e-17
Mmp8	-0.245469	4.49048e-05
Gem	-0.244872	6.33347e-19
Gla	-0.244782	1.40484e-20
Rab11fip1	-0.244352	1.72588e-20
Slc25a5	-0.244297	1.65983e-23
Glipr1	-0.244173	5.37915e-15
Ndufb11	-0.244001	2.46337e-20
B4galnt1	-0.243724	2.33744e-26
Hist1h2bc	-0.243145	3.70396e-09
Ndufa4	-0.243109	4.66882e-21
Pik3ap1	-0.242838	8.1639e-20
S100a13	-0.242303	1.47129e-13
Rasgef1b	-0.241177	2.07348e-42
Zfp36l2	-0.241034	1.40263e-12
Emp3	-0.240588	9.31464e-13
Cdc42ep3	-0.239982	7.57611e-09
Fyb	-0.239964	1.25215e-15
Card19	-0.239916	6.422e-19
Brk1	-0.239348	8.48832e-30
Ets2	-0.238563	2.96173e-19
Uqcrq	-0.238338	2.26371e-24
Ppt1	-0.23813	1.02325e-10
Ubxn1	-0.237981	2.96415e-28
Hspa8	-0.237423	1.65212e-27
Ptma	-0.237369	6.82273e-27
Spty2d1	-0.237262	1.27127e-27
Etf1	-0.236994	1.41796e-25
Ran	-0.235565	1.5179e-21
Cd63	-0.235381	2.01791e-07
Dad1	-0.234729	6.53667e-17
Hvcn1	-0.234282	5.22484e-31
Ost4	-0.234247	5.09567e-26
Trf	-0.234175	1.57015e-05
Eif3h	-0.233685	1.32771e-20
Ube2d3	-0.233676	4.55518e-18
Dock2	-0.233148	4.89647e-29
Vps28	-0.233146	1.95206e-28
Cox6c	-0.232367	1.23338e-23
Psmb1	-0.232301	4.43158e-24
Ube2s	-0.231884	3.41385e-32
1810037I17Rik	-0.231253	3.63268e-21
Ndufa13	-0.231192	3.74486e-27
Rhoa	-0.231134	6.99668e-28
Reep5	-0.229087	8.93941e-14
Sde2	-0.228842	5.85839e-37
Trappc4	-0.22883	9.33744e-32
Polr1d	-0.228295	3.19206e-30
Ppp1ca	-0.228247	2.50599e-29
Ddx5	-0.228117	2.7202e-33
Tmem134	-0.228015	1.56899e-29
Arf4	-0.227417	4.25877e-19
Ccdc12	-0.227415	9.1535e-24
Sec11c	-0.22702	3.64237e-25
Runx1	-0.22686	1.75713e-19
Rpl35	-0.225183	1.26107e-20
Ifi30	-0.224971	2.4822e-06
5430427O19Rik	-0.224947	3.07163e-21
Birc3	-0.224398	4.28333e-10
Rhoh	-0.223793	8.14987e-28
Hmgn2	-0.222901	1.50366e-16
Atp5j2	-0.222858	2.10086e-23
Vim	-0.222756	3.51217e-07
Adrb2	-0.222465	3.90019e-14
Fmnl1	-0.222251	1.2979e-22
Zfp36l1	-0.221562	0.00313309
Dctn3	-0.221544	4.51117e-25
Ddx3x	-0.220919	4.93903e-11
Eif5	-0.22038	4.25175e-17
Gpr183	-0.219947	1.07463e-10
Lpcat2	-0.21916	2.48505e-15
Pim3	-0.219059	4.8741e-21
Tubb4b	-0.218991	6.95876e-09
Psme2	-0.218899	7.28997e-19
Mpc2	-0.218855	1.45801e-21
Tomm20	-0.218697	1.07107e-22
Arhgap45	-0.21783	4.60297e-21
Jak1	-0.217716	8.78856e-27
Rps29	-0.217676	1.10007e-25
Selenow	-0.217301	2.86288e-14
Lsm4	-0.217064	4.88081e-30
Trappc2l	-0.217015	4.66078e-25
Gngt2	-0.216939	9.80887e-05
Ldha	-0.216357	8.70228e-22
Smdt1	-0.21606	5.33363e-17
Krtcap2	-0.215365	9.43329e-15
Rpl38	-0.215325	1.04361e-19
Clic1	-0.215281	2.2172e-23
Arl4c	-0.215093	6.64024e-15
Atp5c1	-0.215015	9.49362e-21
Themis2	-0.214644	9.26389e-11
Rabac1	-0.214639	9.38551e-21
Fcgr3	-0.214208	2.83721e-14
Was	-0.214026	5.46619e-22
Ccnd2	-0.21362	8.52931e-05
Rilpl2	-0.213247	1.50594e-24
Snhg1	-0.212428	2.37617e-23
Pnp	-0.212404	8.96558e-15
Mif	-0.212105	7.87827e-22
Scgb1a1	-0.211781	1.36656e-98
Zyx	-0.2117	2.08995e-21
Ppp1r18	-0.211487	1.0663e-19
Hexa	-0.211323	7.2242e-13
Gk	-0.211036	1.65654e-17
Cd84	-0.210896	1.12731e-16
Cap1	-0.210373	2.76916e-16
Ndufb10	-0.209571	2.46028e-20
Il1r2	-0.209445	2.25754e-24
Dusp16	-0.209298	1.19206e-12
Shisa5	-0.209205	1.99809e-12
Cmtm7	-0.209118	7.72647e-16
Mgst3	-0.208983	1.021e-10
Zc3h12a	-0.208825	4.0511e-32
Dclre1c	-0.208655	1.5007e-07
Pgls	-0.208192	1.70119e-24
Dock8	-0.207789	1.31097e-19
Fam129a	-0.207581	8.5679e-14
Rtraf	-0.207413	6.60024e-23
Paip2	-0.207331	2.6575e-27
Mrpl43	-0.206566	1.88811e-22
Mirt1	-0.206537	1.98365e-15
Micos13	-0.206423	1.62436e-28
Eif4a1	-0.205834	4.66247e-16
Ypel3	-0.205075	1.7253e-21
Rab8a	-0.20461	2.61706e-18
Samhd1	-0.20434	2.44363e-20
Pak2	-0.204116	5.63027e-20
Tra2a	-0.203968	5.33243e-10
Dnajb9	-0.203575	1.80071e-15
Fem1c	-0.203167	9.63343e-16
Fbxl5	-0.203023	0.000292637
Eloc	-0.202878	1.02789e-23
Pkm	-0.202699	2.36681e-16
Cox14	-0.202682	7.44441e-23
Ipcef1	-0.202543	7.89025e-20
Psma7	-0.202339	1.25284e-11
Nudt4	-0.20221	1.21984e-13
Slc25a3	-0.202021	2.13831e-15
Icam1	-0.201997	0.015052
Pold4	-0.201589	4.27252e-18
Cited2	-0.201236	2.90429e-08
Tpm3	-0.201157	1.36197e-18
Ndufa2	-0.200762	1.38762e-18
AB124611	-0.200731	1.97273e-12
Ndufs7	-0.200579	3.63085e-17
H2afj	-0.200428	4.62246e-16
Srp14	-0.200288	8.6757e-20
Mrps24	-0.200231	5.36269e-30
Cox7c	-0.200017	8.04346e-20
Metrnl	-0.199965	1.18227e-12
Dhrs7	-0.199641	5.98463e-07
Rassf5	-0.199631	2.30283e-22
Malt1	-0.199071	1.15521e-08
Smim14	-0.19872	5.39455e-15
Tmed5	-0.198334	4.28989e-12
Atp5f1	-0.197931	7.24953e-20
Sephs2	-0.197899	1.47421e-14
Hcls1	-0.197868	6.49692e-24
Snrpe	-0.197577	1.54755e-19
Prelid1	-0.196986	9.80957e-22
Cript	-0.196839	2.22816e-23
Pcna	-0.196442	1.88094e-15
Ctsz	-0.195556	5.6875e-10
H2-D1	-0.195407	3.12265e-30
Use1	-0.195338	2.60324e-19
Tmem160	-0.195152	6.89996e-18
1110008P14Rik	-0.19514	4.61836e-30
Grb2	-0.194746	1.41874e-18
Cdc42	-0.19458	5.7622e-22
Hmgn1	-0.194305	9.28214e-15
Cyfip2	-0.194279	1.18542e-19
Ncl	-0.193981	1.59356e-09
Atp11b	-0.193945	1.65929e-19
Snap23	-0.193855	1.47081e-13
Chmp2a	-0.193772	6.17881e-18
Baz1a	-0.193038	6.06674e-09
Pdcd10	-0.192779	9.7327e-21
Atp5mpl	-0.192462	1.80242e-16
Nup98	-0.192217	2.12861e-14
Dck	-0.191838	7.64872e-12
Atp5md	-0.191627	4.05169e-17
Eif1a	-0.19156	5.0943e-23
Sf3b2	-0.190885	5.84174e-17
Maff	-0.190704	3.21576e-29
Psma3	-0.19052	4.52861e-17
Ndufa6	-0.190465	1.61258e-14
Pomp	-0.190327	6.15814e-11
Cdc42se1	-0.189994	3.53582e-19
Alox5	-0.189906	1.84525e-19
Plekho2	-0.189825	1.59048e-18
Prkcb	-0.189774	7.06413e-17
Rabgef1	-0.189092	7.55013e-18
Trmt112	-0.189018	6.94905e-24
Tnfrsf1a	-0.188924	0.000247383
Ccpg1	-0.188782	0.000559853
Ikzf1	-0.188685	3.99127e-23
Tbca	-0.188669	3.5737e-12
Glipr2	-0.187895	1.66205e-19
Ptk2b	-0.187556	7.41285e-22
Taf7	-0.187522	5.33477e-19
AW011738	-0.187362	0.00727723
Tut7	-0.18722	2.24151e-07
Fam104a	-0.187195	4.55427e-26
AI504432	-0.186943	9.51211e-16
Fis1	-0.186568	1.63457e-15
Txnrd1	-0.186247	5.47037e-23
Ssu72	-0.185226	1.40904e-20
Mkrn1	-0.185167	6.44775e-17
Lrrfip1	-0.185159	8.05794e-11
Lsm6	-0.18514	1.16207e-20
Ndufb7	-0.184808	1.09585e-14
Anp32b	-0.184258	1.50014e-13
Ncf4	-0.184178	5.32214e-16
Pycard	-0.183982	2.1086e-18
Sema4d	-0.183307	5.08805e-09
Polr2j	-0.182949	1.30663e-20
Arhgap9	-0.182396	4.14158e-15
Polr2g	-0.182199	1.293e-18
Kdm7a	-0.181932	1.9727e-09
Hnrnpf	-0.181874	9.97258e-14
Aprt	-0.181411	1.26115e-09
Ttc7	-0.181304	8.22293e-15
Gpi1	-0.181281	7.03589e-14
Rab7	-0.181219	1.67197e-07
Cacybp	-0.180823	5.61896e-10
Tnfrsf1b	-0.180576	8.90131e-13
Tctex1d2	-0.179809	1.34503e-11
Sec61g	-0.179763	4.69634e-12
Bbip1	-0.179551	2.73899e-20
Nceh1	-0.179438	0.000219256
Sra1	-0.179317	9.64e-28
Lcp2	-0.179207	9.16718e-17
Timm13	-0.17911	5.12942e-19
Stat3	-0.179098	3.33186e-11
Gm5150	-0.178906	8.90157e-15
Cox5b	-0.178801	1.55537e-16
Eif4ebp1	-0.178397	6.21312e-16
Arpc5l	-0.178324	3.5148e-17
Fcgr4	-0.177591	5.13721e-16
Glrx	-0.177205	3.75389e-10
Sf3b5	-0.177013	4.5739e-16
Il18	-0.176655	1.14256e-08
Tmem154	-0.176544	1.38149e-13
Celf2	-0.176133	1.21982e-29
Sf3b6	-0.175882	2.37592e-20
Tbc1d15	-0.175841	1.18096e-16
Taf10	-0.175718	1.48786e-19
Atp6v1e1	-0.175506	3.8783e-11
Eif3i	-0.175308	1.37654e-20
Sumo1	-0.175244	1.27323e-17
Cox7b	-0.174804	2.10611e-12
Traf3ip3	-0.174581	1.42318e-14
Arhgap15	-0.174574	3.48066e-13
Gng2	-0.174497	9.77534e-13
Lsm12	-0.17435	3.46926e-14
Slc20a1	-0.174185	3.15048e-10
Crlf3	-0.174067	1.06107e-07
Rex1bd	-0.174027	2.96693e-12
Stx11	-0.173758	4.50304e-07
Arl4a	-0.173631	1.02293e-12
BC031181	-0.173455	1.03333e-18
Eif3m	-0.173339	1.16098e-16
Igsf6	-0.172754	5.61088e-07
Tpm4	-0.172611	2.89507e-09
Smc4	-0.172475	1.22116e-12
Gm50022	-0.17233	0.000151505
Isg20	-0.171723	7.95609e-11
Higd1a	-0.171242	6.27727e-14
Cnn2	-0.171218	4.5603e-10
Esd	-0.171215	1.95942e-16
Gimap6	-0.171102	0.0227383
Ndufb5	-0.170919	4.80404e-17
Isy1	-0.170871	1.83976e-20
Rhog	-0.170715	1.02063e-11
Ufc1	-0.170634	5.97019e-18
Sumo2	-0.170612	6.16498e-13
Nop53	-0.170444	8.73193e-17
Lamtor5	-0.170181	2.23805e-18
Rlim	-0.170087	3.64218e-12
Tsc22d4	-0.169701	9.8894e-14
Acsl1	-0.169632	4.30916e-06
Erp29	-0.169479	9.41279e-14
Lamtor4	-0.169469	3.10949e-26
Mien1	-0.169429	2.08227e-23
Srsf3	-0.169372	1.81388e-09
Mettl23	-0.169191	2.93531e-26
Bzw1	-0.16871	2.53353e-10
Peli1	-0.168543	2.59069e-11
Stk10	-0.168395	1.18805e-13
Tagln2	-0.167938	5.51627e-06
Sqstm1	-0.167836	4.22047e-08
Fuca1	-0.167553	2.82675e-17
Snhg12	-0.167498	2.55869e-12
Spcs1	-0.167304	8.39561e-16
Psma2	-0.167099	5.43016e-15
Commd1	-0.166622	1.09109e-09
Nt5c	-0.166487	6.95649e-21
Tsc22d3	-0.166376	3.61869e-08
Gtf2h5	-0.166275	5.49166e-16
Mylip	-0.166268	1.95822e-14
Gimap1	-0.165953	0.0445607
Ninj1	-0.165929	1.2876e-07
Aurkaip1	-0.165756	2.02301e-15
Etfb	-0.165725	3.70366e-08
Rtp4	-0.165317	0.000835212
Cst3	-0.16474	1.52086e-10
1600010M07Rik	-0.164733	5.98515e-07
Sema4a	-0.164688	5.52187e-12
Snrpd2	-0.164467	7.88304e-16
Aldoa	-0.164466	4.61448e-10
Ripk1	-0.164275	7.23839e-08
Atp6v1d	-0.163776	1.8575e-15
Chmp4b	-0.163635	9.88174e-19
Mgst1	-0.16362	0.00494491
Uqcr10	-0.163598	6.9288e-11
Unc119	-0.163273	1.37282e-15
Vps29	-0.163248	3.41516e-13
Snf8	-0.162962	3.60455e-18
Cyb5a	-0.162935	0.0248668
Il2rg	-0.162768	2.19016e-08
Kpna4	-0.16268	1.06132e-09
Dynlrb1	-0.162651	6.85385e-07
Nhp2	-0.161961	7.34687e-23
Llph	-0.161814	6.10087e-12
Blvrb	-0.161526	1.00421e-22
Tomm5	-0.161426	1.07394e-16
Snhg8	-0.161199	2.56067e-10
Ier3ip1	-0.161129	2.6455e-13
Psmd8	-0.161046	5.7343e-20
Ndufb8	-0.160813	1.55226e-13
Nop58	-0.160711	2.78481e-06
Slc16a6	-0.160385	3.80419e-07
Fam50a	-0.160343	1.79112e-14
Pkig	-0.159919	1.93415e-13
Senp2	-0.159838	2.01754e-15
Tbcb	-0.159701	1.60785e-11
Cklf	-0.159352	2.17981e-15
Hsp90ab1	-0.159134	4.49462e-16
Atp5j	-0.15908	3.04349e-13
Klhdc4	-0.159048	1.24218e-06
Cnbp	-0.158746	5.08753e-12
Trir	-0.158726	1.0586e-17
Mpp1	-0.15866	1.96051e-08
Tppp3	-0.158606	0.00325274
Ndufs5	-0.158335	2.54942e-10
Atf4	-0.15818	9.0484e-07
Srp9	-0.158077	1.79115e-12
Zfand6	-0.15803	3.26786e-10
Rpl31	-0.157901	1.35497e-10
Capg	-0.157686	2.48685e-09
Fam49b	-0.157382	5.74303e-22
Cd300lb	-0.157219	1.26124e-05
Dnajb6	-0.157137	4.46739e-10
Sla	-0.156529	2.09312e-09
Sri	-0.156314	4.35554e-12
Mpeg1	-0.156209	5.91014e-08
BC005624	-0.156038	7.20616e-17
Ifi27	-0.15599	3.23704e-11
Pdcd5	-0.155568	5.65878e-13
Fpr2	-0.155044	5.33673e-11
Tnfaip8	-0.154996	2.42135e-15
Mdh2	-0.154735	1.17648e-12
Dynll1	-0.154565	0.000171409
Crlf2	-0.154522	3.37328e-13
Vdac2	-0.154318	5.95749e-14
Cd68	-0.154258	5.99139e-11
Ptpn1	-0.154145	1.20987e-09
Leprotl1	-0.154056	8.56281e-12
Ppib	-0.154011	4.83068e-05
Ptpre	-0.153995	2.46034e-13
Med28	-0.153927	4.26132e-20
Twistnb	-0.153569	1.64223e-12
Tuba4a	-0.153236	8.14655e-16
Cd300a	-0.152739	2.42839e-05
Rps27l	-0.152719	3.10345e-07
Ftl1-ps1	-0.152691	1.13877e-19
Ndufa11	-0.152647	8.54892e-14
Sirpb1b	-0.151809	3.19192e-07
Psmb5	-0.151694	2.98773e-14
Higd2a	-0.151016	2.48633e-15
Arhgap25	-0.15048	5.42113e-07
Myl12b	-0.150438	4.01363e-13
Znrd1	-0.150336	2.71193e-18
Rwdd1	-0.149946	2.64819e-11
Snrpf	-0.14987	1.39498e-12
Cct5	-0.149839	5.61039e-15
Ube2a	-0.149577	4.42916e-16
Rgs10	-0.149515	1.48826e-11
Iscu	-0.148692	4.90948e-09
Mrps16	-0.148667	1.67166e-18
Gpr35	-0.148157	3.69449e-10
Tes	-0.148036	1.61944e-18
Syf2	-0.147905	6.581e-12
Acp5	-0.147878	1.93112e-24
H2-DMa	-0.147816	1.0156e-11
Snx10	-0.147421	3.86806e-06
Dock11	-0.147275	6.31263e-12
Mrps14	-0.147169	2.12477e-13
Capza1	-0.147154	5.5766e-13
Errfi1	-0.146629	1.70433e-05
Spcs2	-0.146514	6.32959e-09
Park7	-0.14603	4.7121e-13
Cyb561a3	-0.145833	1.30616e-07
Gnb2	-0.145831	2.69039e-08
Dnajc15	-0.145506	3.50208e-11
Lamtor1	-0.145486	4.16413e-13
Atg101	-0.145353	8.27263e-18
Psmb6	-0.144957	8.7456e-11
Serpinb1a	-0.144848	1.26218e-08
Txnl4a	-0.144733	4.54096e-13
Per1	-0.14443	2.55345e-14
Denr	-0.144279	1.57757e-14
Akna	-0.144174	3.73993e-11
Scp2	-0.144046	5.53782e-07
Bag1	-0.143942	8.40107e-10
Prkar2b	-0.143878	1.33769e-07
Smim11	-0.143797	2.71849e-11
Tob2	-0.143468	2.42258e-11
Atp5g3	-0.143154	3.30072e-07
Atpif1	-0.142472	0.00184772
Psmb2	-0.14243	2.0081e-13
Pitpna	-0.142395	3.37021e-05
Nckap1l	-0.142386	4.55655e-17
Prdx1	-0.142343	2.38492e-05
Nasp	-0.142331	9.9525e-13
Pole4	-0.142248	2.18615e-20
Gm26802	-0.142163	3.22375e-11
Dnaja2	-0.141827	7.09104e-10
Rnf19b	-0.141529	2.2217e-13
Bax	-0.141469	2.49603e-12
Tomm22	-0.141415	3.16501e-18
Capza2	-0.141325	5.1489e-05
Rexo2	-0.141158	1.44358e-09
Tlr13	-0.141156	6.3908e-08
Dhx38	-0.140937	7.19851e-07
Sp140	-0.140916	2.0936e-05
Txndc17	-0.140789	6.26046e-10
Cebpz	-0.140731	1.57729e-09
Gnl3	-0.140493	1.73958e-17
Yeats4	-0.140307	3.16013e-14
Psme1	-0.140278	1.71833e-08
Ppdpf	-0.140227	1.37248e-12
Gcc1	-0.140219	1.84314e-15
Dennd1c	-0.14009	7.13092e-06
Pilrb2	-0.140085	8.16336e-09
Ppp2ca	-0.140068	3.04593e-06
Oas3	-0.139442	0.0103702
Mrps21	-0.139366	7.08876e-14
Pnpla7	-0.139016	7.98453e-07
Sin3b	-0.1386	2.09125e-16
Chrac1	-0.138279	1.04859e-11
Cd82	-0.138228	8.24849e-13
Grk2	-0.137946	9.24498e-13
Il10ra	-0.137851	1.53276e-13
Hlx	-0.13776	8.18805e-09
Tra2b	-0.137448	2.22651e-05
Rapgef6	-0.137106	2.66028e-06
Abtb1	-0.136958	0.0166734
Med30	-0.13694	1.04835e-13
Pik3cd	-0.136811	6.89977e-15
Epsti1	-0.136788	2.02864e-09
Psmb4	-0.136744	1.36397e-11
Ciao2b	-0.136721	2.87372e-17
Rheb	-0.136656	3.52344e-13
Gcnt1	-0.136511	2.27744e-05
Plp2	-0.13633	7.94947e-12
Ell2	-0.136212	9.71563e-10
Zfp622	-0.136104	3.10334e-16
Calm3	-0.135999	3.02667e-07
Lmo4	-0.135597	0.000418615
Rpl9-ps6	-0.135497	1.93401e-20
Cyth4	-0.135368	3.71228e-16
Pbxip1	-0.135342	2.96973e-14
Uqcr11	-0.135235	1.79347e-06
Ndufv3	-0.134916	2.22396e-08
Dmxl2	-0.134896	2.12681e-07
Timm17b	-0.134759	1.84605e-12
Ramp1	-0.134699	3.02792e-15
Tomm6	-0.134557	1.04981e-11
Nedd9	-0.134403	0.000260658
Vrk1	-0.134395	9.23883e-14
Hnrnpa2b1	-0.134288	0.00183844
Pirb	-0.134288	1.8954e-19
Ypel5	-0.134028	2.25381e-08
Pde12	-0.133995	4.13595e-15
Pttg1	-0.133921	0.00371207
Il17ra	-0.133809	2.94057e-18
Cdkn1b	-0.133695	1.2296e-08
Rnh1	-0.133685	9.02549e-10
Mrpl54	-0.133511	2.15659e-19
0610012G03Rik	-0.133454	2.22446e-07
Rlf	-0.133296	0.00011902
Mrpl52	-0.133251	4.62794e-08
Sec11a	-0.13318	7.50837e-09
Lyn	-0.133151	5.36406e-07
Ywhaz	-0.132946	4.09236e-09
Pcbd2	-0.132839	9.29771e-21
Timm8b	-0.132232	5.64204e-11
AI662270	-0.132218	7.16465e-14
Nsa2	-0.132209	2.48952e-08
Vps4b	-0.132019	1.26741e-12
Clec4a2	-0.131915	4.59602e-09
Mrps6	-0.131854	9.24638e-15
Pcf11	-0.131829	6.7269e-11
Sidt2	-0.131812	9.36007e-16
Ppp1cc	-0.131633	5.90639e-12
Cib1	-0.131602	1.19203e-19
Adgre1	-0.131411	1.97325e-11
Cd302	-0.131215	0.000119456
Sh3kbp1	-0.131143	4.11775e-15
Abhd12	-0.131037	8.16184e-08
Hbp1	-0.130931	1.15432e-05
Crem	-0.130757	3.29652e-19
Akap13	-0.130537	1.46699e-08
Sod2	-0.130533	3.10195e-08
Axl	-0.130427	0.000275879
Xrn2	-0.130341	2.90878e-06
Hexim1	-0.130209	1.35001e-06
Polr2i	-0.130167	1.15101e-13
Gpr65	-0.13001	3.07802e-06
Itgax	-0.129637	2.29714e-08
Hck	-0.129225	1.65296e-13
Ndufb4	-0.129141	7.6076e-09
Mrpl34	-0.128819	8.63187e-19
Capzb	-0.128776	7.73477e-10
Hnrnpa1	-0.128419	1.25791e-09
Tmed3	-0.128193	9.95591e-10
Cd86	-0.128048	2.38353e-21
Mrpl20	-0.127777	5.34712e-18
Pfdn2	-0.127577	5.51475e-11
Slbp	-0.127436	6.69538e-13
Arpc1a	-0.127357	2.97484e-07
Anapc13	-0.127339	3.29734e-10
Chka	-0.127312	5.55438e-10
Trim30a	-0.127164	1.75532e-07
Btk	-0.127154	3.39384e-11
Ddx6	-0.126934	0.0406821
Gnai2	-0.126781	3.4619e-11
Snx5	-0.126576	7.86534e-08
Chp1	-0.126399	3.97752e-07
Commd6	-0.126247	5.62834e-11
Spata13	-0.126206	0.00189908
Ctsh	-0.12619	1.002e-07
Polr2k	-0.126183	1.46056e-07
Ndufaf8	-0.125824	5.73068e-21
Rasa3	-0.125677	1.04542e-06
Smchd1	-0.12544	1.89309e-06
Nol7	-0.125234	8.09925e-08
Rbx1	-0.125175	2.44309e-09
Ndufa1	-0.125174	8.79607e-13
Sdhb	-0.125131	3.95513e-15
Emilin2	-0.124974	1.52145e-05
Pstpip1	-0.124931	5.99675e-06
Chmp3	-0.124901	1.55178e-06
Grk6	-0.124776	8.72622e-08
Cenpx	-0.124508	4.12345e-20
Cct4	-0.124424	2.31086e-07
Tnfrsf13b	-0.124281	0.00221794
Slc11a1	-0.124214	0.000446188
Psma5	-0.123958	1.97825e-13
Banf1	-0.123943	1.81625e-11
Trim25	-0.123906	2.91026e-06
Ddt	-0.123855	7.22445e-15
Exosc5	-0.123616	2.50572e-17
Dnttip2	-0.123479	1.97701e-16
Itgam	-0.123469	0.0484402
Ubald2	-0.123457	1.14658e-10
Myd88	-0.123416	1.00474e-09
Tbc1d14	-0.123293	4.15238e-05
Gripap1	-0.12298	7.87802e-05
Arf5	-0.122841	1.30518e-12
Tuba1c	-0.122829	1.30954e-10
Rpp21	-0.122567	1.52754e-08
Psmd13	-0.122358	3.48396e-10
Txnl1	-0.12216	5.3116e-14
Eapp	-0.122138	4.79551e-15
Mrpl57	-0.121942	3.66931e-15
Cisd2	-0.121651	2.56442e-09
Wipf1	-0.121541	1.60153e-09
Atp5o	-0.121402	8.75308e-08
Aim2	-0.121362	5.21911e-11
Uqcrfs1	-0.121356	1.55698e-15
Eif6	-0.121137	3.24256e-24
Nuak2	-0.120932	3.54914e-16
Il13ra1	-0.120819	0.000140499
Ptpn22	-0.120663	0.000236515
Fam122a	-0.120627	1.19061e-07
Msra	-0.120504	4.49435e-07
Magoh	-0.120465	1.43724e-13
Med29	-0.120446	1.49323e-13
Ndufa3	-0.120277	2.82914e-07
Hspd1	-0.120185	0.0314637
Psmb3	-0.11999	3.25184e-07
Pgk1	-0.119906	1.94968e-15
Tomm7	-0.119806	1.01272e-10
Elp1	-0.119665	0.00393259
Slc25a11	-0.119648	2.36208e-14
Tmem208	-0.119605	2.40784e-17
Rbm39	-0.119528	1.55471e-06
Tmem50a	-0.11936	1.06894e-06
Frg1	-0.119345	1.77027e-11
Ndufs2	-0.119201	2.66271e-14
Cdk11b	-0.119078	3.7641e-08
Timm23	-0.118902	1.93742e-10
Gm6377	-0.118633	9.76044e-22
Ccm2	-0.118536	5.66619e-13
Stk24	-0.118507	0.000340318
D1Ertd622e	-0.118318	1.2926e-06
Lsm8	-0.118248	9.71121e-09
Noct	-0.118123	3.47399e-21
Gtf2b	-0.118016	2.94998e-10
Azin1	-0.117753	2.5845e-08
Glrx5	-0.117742	2.26492e-10
Tmem131l	-0.117676	0.00181831
Fkbp3	-0.117517	3.74467e-10
Fgfr1op2	-0.117385	2.75485e-11
Arl1	-0.11722	2.68789e-06
Ndufa8	-0.116656	2.20032e-10
Dgkd	-0.116651	0.00119718
Hnrnpc	-0.116335	9.26468e-07
Eny2	-0.116284	1.57203e-06
Zmat2	-0.116204	8.89722e-10
Evl	-0.116158	1.02332e-08
Psma1	-0.116077	1.97884e-11
Cuta	-0.115988	6.43544e-10
Fgr	-0.115973	4.77054e-08
Rala	-0.115804	2.14177e-07
Glrx3	-0.115792	1.94151e-11
Nap1l1	-0.115503	4.0338e-05
R3hdm4	-0.115456	0.00434497
Uqcrb	-0.115353	0.0133219
Ndufs4	-0.115304	1.42191e-10
Cycs	-0.115234	5.47571e-12
Smndc1	-0.115186	6.57924e-14
Vti1b	-0.115072	5.25456e-14
Ubxn6	-0.115059	2.88486e-13
Fuca2	-0.114848	2.85496e-07
Mrps18c	-0.114329	2.89998e-08
Gemin7	-0.114074	5.96711e-09
Rbm8a	-0.113952	5.17395e-11
Srsf9	-0.113921	4.26623e-09
Myl12a	-0.113761	0.00211536
Borcs8	-0.113455	5.89369e-12
Hectd1	-0.113363	4.04523e-06
Slc25a4	-0.11336	0.000626051
Bola3	-0.11333	2.13982e-10
Eif3j1	-0.113309	6.45608e-16
Coa3	-0.113265	8.23533e-11
Inpp5d	-0.113244	0.000139777
Elof1	-0.11324	1.25567e-06
Tmem179b	-0.113234	1.87933e-09
Mettl9	-0.113211	0.0205276
Micos10	-0.113071	4.16883e-11
Ifngr2	-0.113048	1.23987e-06
Churc1	-0.113044	6.88472e-08
Krcc1	-0.11286	6.36787e-08
Emc2	-0.112753	1.39184e-09
Vav1	-0.112596	7.3639e-11
Bud31	-0.11248	1.13364e-09
Nfkb2	-0.112315	1.61438e-09
Mrpl17	-0.112086	2.54334e-15
Cetn3	-0.112082	3.59092e-06
Emg1	-0.112059	1.68881e-12
Arid4a	-0.112022	8.4669e-08
Rer1	-0.112017	4.70409e-06
Dok3	-0.111899	6.58251e-11
Csf1r	-0.111892	6.34905e-06
Ostc	-0.111878	1.41977e-14
Selenoh	-0.111836	4.02836e-17
Iqsec1	-0.111767	5.03897e-08
Cops9	-0.111706	3.14495e-09
Uqcrc2	-0.111577	8.60791e-09
Jtb	-0.111511	8.72071e-18
Ywhah	-0.11139	0.00843113
Lyz2	-0.110951	9.82367e-25
Med21	-0.110893	1.22919e-06
Bloc1s2	-0.110768	3.41965e-08
Srpk2	-0.110655	1.79058e-07
Zfas1	-0.110537	9.89354e-11
Snrpd3	-0.110419	2.50424e-09
Ssr2	-0.109883	9.23316e-07
Arl5b	-0.10971	8.54551e-07
Mmp19	-0.109509	3.97539e-07
Anxa5	-0.109454	0.0269655
Zfp706	-0.109405	4.56615e-08
Atp8b4	-0.109346	3.39727e-08
Glrx2	-0.10934	5.63998e-11
Rbm38	-0.109281	0.00111417
Tmem167	-0.109249	5.12175e-08
H2afv	-0.109137	1.02548e-13
Stx8	-0.109032	5.74796e-12
Grpel1	-0.10903	1.0942e-16
Arpp19	-0.108489	1.42049e-07
Cmpk1	-0.108262	1.7475e-07
Cbx4	-0.10814	0.00175909
Myo1f	-0.108059	5.06419e-11
Svbp	-0.108048	1.1098e-11
Ndufa12	-0.108021	1.66109e-07
Wdr89	-0.107963	1.7114e-16
U2af1	-0.107895	2.37765e-06
Gch1	-0.107871	1.47001e-07
Sun2	-0.107858	6.40157e-07
Snrpd1	-0.107776	1.02452e-07
Bnip3l	-0.107756	0.0189153
Tgfbi	-0.107571	1.43195e-08
Evi2a	-0.107545	1.57885e-10
Psmd4	-0.107509	2.46027e-10
Cox20	-0.107485	9.24967e-08
Mob3a	-0.107464	4.09633e-16
Rgs19	-0.107338	4.64867e-10
Arl6ip1	-0.10723	0.000583157
Dhx40	-0.107135	0.00812205
2310033P09Rik	-0.107027	1.69782e-05
Relb	-0.106709	2.6633e-08
Skil	-0.106523	5.8685e-06
Siva1	-0.106284	5.53011e-14
Casp4	-0.106203	1.30595e-10
Mrpl21	-0.105864	3.01756e-16
Hmox1	-0.105769	3.98899e-06
Arhgef18	-0.105628	0.000830319
Trpv2	-0.105518	5.67983e-05
Ebna1bp2	-0.105197	1.4045e-14
Trappc1	-0.105179	7.54084e-13
Mia2	-0.105172	2.43998e-09
Sap18	-0.105141	8.10167e-07
Rab2a	-0.10505	0.000164649
Me2	-0.104964	6.62973e-10
Map1lc3a	-0.104904	0.021218
Med31	-0.104731	3.34339e-09
Prkcd	-0.104583	3.62945e-10
Ddx24	-0.104515	1.48449e-08
Plekhj1	-0.104504	3.2029e-12
Chchd1	-0.104358	5.67009e-12
Commd4	-0.104351	2.39038e-09
Drap1	-0.104295	3.21579e-07
Ech1	-0.104221	1.60975e-05
Ccdc124	-0.103939	1.20002e-10
Ufm1	-0.103893	8.49704e-12
Snx3	-0.103699	4.85504e-05
Mtpn	-0.103657	1.4325e-06
Bmx	-0.103429	0.00144809
Dpm1	-0.103143	5.86111e-09
Pak1ip1	-0.103101	3.39868e-10
Atp5a1	-0.102987	0.00594604
Mrpl41	-0.102863	0.000203136
Rnasel	-0.102825	1.09169e-13
Mafk	-0.102808	6.2277e-12
Atp6v0d1	-0.1028	2.96526e-06
Cybb	-0.102713	0.0249042
Snx6	-0.102437	4.20521e-08
Ndufs8	-0.102314	3.55077e-10
Sowahc	-0.102268	2.45698e-10
Cnih4	-0.101941	1.50738e-06
Mrpl36	-0.10184	1.29659e-11
Cmc1	-0.101781	3.86097e-09
Plaat3	-0.101651	1.48897e-08
Emc6	-0.101601	2.98398e-12
Atp6v1c1	-0.10145	4.65029e-08
Impdh2	-0.101274	1.32479e-12
Sdhd	-0.101216	1.74694e-13
Nabp2	-0.100781	1.24038e-09
Sarnp	-0.100538	1.65116e-10
Irf2	-0.100361	1.30762e-05
Nadk	-0.100253	0.0100766
Lyrm2	-0.10022	0.000764135
Sept6	-0.100085	0.000370581
Cdkn2d	-0.0999699	4.8726e-06
Max	-0.0999213	0.00109554
Dtnbp1	-0.099872	4.71357e-14
Chd7	-0.0997928	5.80648e-05
Rab24	-0.0997753	8.2772e-15
Hspa14	-0.0997302	1.05211e-08
Slc9a3r1	-0.0996807	5.41803e-11
Lsm5	-0.0996675	4.15807e-05
Eef2	-0.0994988	0.000189158
Tln1	-0.0994799	0.0491244
Gm16286	-0.0994771	3.31563e-09
Arrb2	-0.0993249	6.36348e-10
Tmed2	-0.0992868	0.000190158
Ndufb6	-0.0992202	4.77256e-08
Ndufv2	-0.0990885	1.11945e-11
Stk40	-0.0988964	3.68294e-08
Tbpl1	-0.0987347	1.13369e-07
Rnf7	-0.0987186	4.62174e-11
Washc2	-0.0986998	0.0107277
Phb2	-0.098488	3.38002e-17
Vamp5	-0.0984858	1.00542e-05
Ssh2	-0.0984511	0.00205324
Napsa	-0.0981679	1.79252e-05
Zbtb8os	-0.0980982	4.16301e-12
Gpd2	-0.0980416	4.66876e-07
Sf3b1	-0.0979972	1.89544e-05
Mrpl35	-0.0979507	4.69625e-09
Psmd7	-0.0979145	0.0235355
Dnajc9	-0.0975897	1.39237e-05
Pcmt1	-0.0974068	2.44706e-07
Rsrc2	-0.0972713	0.000329062
Pdcd6	-0.0972466	3.46113e-10
Taf13	-0.0972075	4.86933e-07
Batf	-0.0969549	1.54759e-08
Cops6	-0.0969122	8.65789e-08
Gmip	-0.0965636	2.53989e-10
Il16	-0.0963611	0.0084071
Atf1	-0.096346	4.47517e-08
Ndufs3	-0.0963347	3.08165e-09
Bin2	-0.0963194	1.99236e-18
Ube2l3	-0.0962477	4.26136e-07
Itgb1bp1	-0.0961822	3.81637e-11
Prr5l	-0.0961734	9.73106e-06
Cyp51	-0.0961714	2.10786e-09
Kxd1	-0.0961257	2.02664e-09
Ranbp1	-0.0960335	1.32908e-10
Mefv	-0.0959577	0.00639204
Hsbp1	-0.0959327	0.000851893
Suco	-0.0959307	0.00562972
Fam174a	-0.0958456	1.66478e-13
Vapa	-0.0958399	1.03953e-05
Rassf1	-0.095781	5.2869e-07
Mrpl14	-0.0956334	1.54278e-11
Tmem126a	-0.0955854	1.69764e-14
Lncpint	-0.0955363	1.92071e-06
Sugt1	-0.0954332	2.34432e-11
Commd3	-0.0952416	1.99133e-18
Pigx	-0.0950433	1.00943e-16
Gng10	-0.0949209	1.50085e-06
Arih2	-0.0948861	1.74129e-07
Ap2s1	-0.0948638	3.38501e-09
Snrpb	-0.0948308	1.65126e-06
Spg21	-0.094824	3.89847e-09
Cnpy2	-0.094734	0.000186759
Bex3	-0.0946032	0.00010616
Fkbp2	-0.0945666	0.000581558
Elf4	-0.0942687	2.06406e-09
Cwc15	-0.0941288	1.48869e-07
Nsmce1	-0.0941023	0.000586235
Ndufs6	-0.0940327	7.88793e-09
Milr1	-0.094002	4.66466e-12
Arhgap4	-0.0939819	0.00256981
Ptpmt1	-0.0939792	4.03536e-10
Blvra	-0.0939548	1.35963e-07
Prdx2	-0.0939102	0.0318668
Pin1	-0.0937825	2.51267e-12
Hsd17b10	-0.0936718	5.13562e-12
Snrpc	-0.0934115	5.22793e-09
B9d2	-0.0933172	2.11133e-07
Dbnl	-0.092886	1.40589e-07
Plcg2	-0.0927419	3.84413e-07
Lpin1	-0.0927297	0.000741385
Arf6	-0.0927269	7.5648e-05
Itprip	-0.0925296	0.000304984
Arl11	-0.0925187	0.00234522
Exosc8	-0.0925018	1.3555e-13
Asph	-0.0924553	1.84792e-08
Serbp1	-0.0924109	0.0488064
Cetn2	-0.0922398	0.0157635
Exosc3	-0.0919831	5.36473e-09
Cct2	-0.0919686	5.76259e-06
Acbd5	-0.0917602	3.34139e-06
Hacd4	-0.0914904	8.46644e-07
Hspa4l	-0.0913984	0.0328485
Ctss	-0.0910584	3.50749e-21
Eif3e	-0.0908296	3.26822e-07
Twf2	-0.0908242	4.0965e-08
Psip1	-0.0907353	1.04323e-08
Ghitm	-0.0903236	0.00038363
Ssna1	-0.089978	5.90533e-07
Pop5	-0.0898981	9.21914e-12
Ptrhd1	-0.0897602	2.58956e-08
Rsbn1l	-0.0897549	0.00398314
Fbl	-0.0896845	2.88283e-11
Mrfap1	-0.0892396	0.000231829
Lrmp	-0.0892361	0.0107473
Vkorc1	-0.0891669	2.18492e-05
Actr2	-0.0891537	0.0341429
Npm3	-0.0891046	3.9301e-07
Bola2	-0.089071	2.10379e-10
Ubash3b	-0.0890697	1.52233e-08
Pebp1	-0.0890351	0.000155368
H2-DMb1	-0.0888387	2.00413e-07
Psma4	-0.0887271	4.73954e-06
Ndufb1-ps	-0.0883374	1.65059e-09
Dnajc2	-0.0882027	1.05558e-08
Dipk1a	-0.0880999	7.71062e-11
Lsm10	-0.0879983	3.7324e-05
Pet100	-0.0878951	1.78451e-09
Avl9	-0.0876535	0.000669334
Anxa11	-0.0875094	0.00377187
Tax1bp1	-0.0874681	2.20463e-09
Borcs7	-0.0874102	0.00399137
Chmp5	-0.087104	1.98919e-05
Opa3	-0.0870995	1.04482e-07
Map2k2	-0.0870439	1.666e-10
Bin1	-0.0870418	0.00117544
Fermt3	-0.0869941	4.64145e-11
Chic2	-0.0867162	7.90245e-11
Pik3cg	-0.086576	9.79047e-06
Bcas2	-0.0864664	3.9676e-10
Arhgap30	-0.0864403	8.81619e-26
N4bp2l1	-0.0862892	0.00702073
Rbm27	-0.0862598	2.96259e-05
Asnsd1	-0.086205	1.05891e-14
Cd48	-0.086181	1.51744e-12
Dock5	-0.0861309	1.13954e-08
Tprgl	-0.08584	0.000171621
Mrps15	-0.0857005	2.48474e-10
Eif1b	-0.0856021	4.43096e-14
Rab32	-0.0855724	4.73723e-05
Rbis	-0.0855596	5.75971e-09
Snapc5	-0.0855385	1.869e-08
Pdcd4	-0.0854057	6.295e-05
Ubxn2a	-0.0853456	0.0005941
Swi5	-0.0846908	0.00144952
Fam111a	-0.0846471	5.51442e-05
Tfeb	-0.0845715	7.73498e-07
March1	-0.0840469	9.88162e-07
Nudc	-0.0839797	1.09827e-06
Map2k3	-0.0838432	0.000105464
Mrpl23	-0.0836687	5.20942e-05
Il1rap	-0.0835863	0.0176306
Tpi1	-0.0835273	2.37032e-06
Mrps12	-0.0834352	1.76637e-13
Gm2a	-0.083398	6.39947e-13
Smim3	-0.0833229	0.0005068
Ifi35	-0.0832881	3.89759e-05
Mrpl51	-0.0832631	4.04541e-06
Cybc1	-0.0832415	2.51638e-05
Ndufab1	-0.0832271	7.42533e-17
Slc3a2	-0.0830981	0.000103565
Csnk2b	-0.0830892	8.26507e-07
Prorsd1	-0.0829037	0.000321683
Akirin1	-0.082742	4.27772e-10
Ccdc88c	-0.0825236	9.04095e-07
Vps36	-0.08229	0.00867278
Zfp703	-0.0821846	1.61267e-15
Pik3r5	-0.0821791	1.0724e-07
Tmem128	-0.0820173	0.000405087
Ube2r2	-0.0819035	1.79357e-09
Timm17a	-0.08173	1.36375e-09
Sdf2l1	-0.0816941	1.47549e-08
Imp3	-0.0816615	4.22083e-05
Taf12	-0.0816073	1.03311e-11
Phyh	-0.0815608	2.18799e-05
Samm50	-0.0815367	1.1004e-09
Fam173a	-0.081292	8.45376e-06
Gpbp1	-0.0812706	2.42242e-06
Plcl2	-0.0812357	0.00243554
Bach1	-0.0811866	0.000182149
Apobr	-0.0810965	0.00404772
Psmd6	-0.0809792	1.05677e-06
Rnf114	-0.080863	0.0023671
Mat2b	-0.0806637	2.1565e-05
Psmb10	-0.0804803	0.0316518
Rnf34	-0.0804703	7.10968e-06
Rinl	-0.080402	1.13649e-09
Bcap31	-0.0800278	0.0183347
Jmjd6	-0.0797791	0.000353836
Osbpl9	-0.0794888	0.000281754
Uqcc3	-0.0794577	6.83522e-08
Hint3	-0.0793606	2.75856e-05
Cdc37	-0.0793369	6.84208e-09
Gde1	-0.0792791	0.00295986
Mrpl18	-0.0791159	1.97708e-14
Mrpl42	-0.0789653	1.22216e-17
Polr2f	-0.0789301	7.64761e-05
Ten1	-0.0788255	1.21511e-05
Immp1l	-0.078814	9.99664e-15
0610010K14Rik	-0.0787923	1.45825e-05
Comt	-0.0787003	0.0235697
Vps18	-0.078669	1.52939e-08
Mical1	-0.0782689	0.000770019
Smim7	-0.0782619	2.21355e-07
Stim1	-0.0782235	5.65245e-05
Snx2	-0.0781634	0.000955585
Dpy30	-0.0781015	4.65178e-10
Tgfbr2	-0.077859	0.0273975
Ebp	-0.077807	1.32754e-06
Mrpl28	-0.0776499	3.3487e-14
Eif3l	-0.0776439	3.11076e-09
Acyp1	-0.0775527	0.000718985
Nfkbil1	-0.0775042	0.000956783
Mrpl9	-0.0774613	9.34552e-06
Ube2d2a	-0.0774236	1.90036e-05
Bet1l	-0.0773359	0.000436032
Suds3	-0.0772949	0.000111145
Sgpl1	-0.0772936	7.8385e-06
Bri3bp	-0.0771354	1.89279e-07
Ddx21	-0.0770646	1.65361e-13
Ube2e1	-0.07685	6.56051e-08
Pdlim2	-0.0767872	0.0126998
Bzw2	-0.0767792	1.09801e-05
Rnase6	-0.0765777	2.10904e-07
Sash3	-0.0765618	0.00702458
Lsm1	-0.0765003	5.95013e-08
Ddrgk1	-0.0763334	1.6583e-07
Cdc26	-0.0761379	9.93168e-16
Uchl3	-0.0759332	1.37152e-11
Pafah1b1	-0.0759321	1.45381e-07
Cmc2	-0.0756781	1.01006e-09
Hmox2	-0.0756129	3.32119e-13
Commd2	-0.0754029	2.90044e-09
Naa10	-0.0752436	0.00120636
Dnajc19	-0.0752181	4.48788e-06
Dusp11	-0.0751976	2.65475e-09
Mrpl53	-0.0750961	0.0170543
Psmb9	-0.075086	5.21008e-07
Srsf5	-0.0750141	0.00129705
Vars	-0.0750127	0.00450991
Mak16	-0.0750038	1.45605e-08
Atp6ap2	-0.0747985	0.0114662
Pgam1	-0.074763	2.92008e-07
Pin4	-0.0747176	8.41449e-10
Rnf11	-0.0745144	0.000922259
Polr2c	-0.0745033	2.14395e-07
Uchl5	-0.0742999	0.000409495
Mxi1	-0.0741963	0.0201621
Ccdc88b	-0.0741318	5.94755e-07
Nop56	-0.0741297	9.41447e-05
Wdfy4	-0.074044	1.05775e-07
Prpf38a	-0.0740207	2.42966e-07
Psma6	-0.0738997	0.0255262
Wdr83os	-0.0737399	7.92185e-12
Mrpl11	-0.0735883	2.93988e-11
Cln5	-0.0735611	1.01152e-08
Tfam	-0.0735132	0.000589606
Csk	-0.0733453	7.41454e-10
Kin	-0.0733342	1.59009e-11
Adh5	-0.0733139	7.28152e-06
Utp23	-0.0730568	1.79107e-08
Cdc123	-0.0728655	3.56868e-08
Cirbp	-0.072807	0.00294245
Ube2i	-0.0722815	5.78568e-07
Ndufb3	-0.0721371	0.000626679
Usp3	-0.0720757	5.05591e-05
Orai1	-0.0719824	0.000706648
Osgep	-0.0718923	1.23473e-07
Suclg1	-0.0718032	4.59629e-14
Pnkp	-0.0716745	0.00135792
Nubp1	-0.0716431	2.61014e-13
Notch2	-0.0715798	2.90362e-05
Lpar6	-0.071483	3.53444e-05
A430005L14Rik	-0.0714594	0.00085337
Ciao2a	-0.071294	5.06992e-05
Nfkbib	-0.0712147	5.00449e-07
Dazap2	-0.0711413	1.64791e-09
Pmvk	-0.0711386	3.13321e-10
Hagh	-0.071104	2.56212e-06
Med8	-0.0707654	3.63092e-07
Mepce	-0.0707132	3.34849e-08
Tm2d2	-0.0704639	4.02659e-09
H2afx	-0.070252	7.48545e-08
Gtf2a2	-0.0701011	0.00024615
Ap3s1	-0.0700808	2.93794e-09
Pdcd2l	-0.0700323	0.00108796
Ndufaf3	-0.069975	4.14549e-07
Nipa2	-0.0697595	5.37633e-08
Mrps23	-0.0697411	4.08089e-10
Aldh3b1	-0.0696199	0.00124142
Psmc3	-0.0696144	0.00228174
Impact	-0.0695542	3.23221e-13
Sirpb1c	-0.0692977	1.745e-12
Zfp106	-0.0692544	0.00640235
Dnase2a	-0.069075	2.53163e-06
Stxbp2	-0.0689464	0.000880877
Cox19	-0.0688432	1.90811e-07
Cox6a1	-0.068783	0.0284641
Dap	-0.0685765	4.81281e-09
Adprh	-0.068453	0.000546185
Sms	-0.0683885	0.0453553
Selenos	-0.0683612	0.0354233
Alg5	-0.0683233	0.00110204
Gnai3	-0.0682798	5.17614e-05
Gm17018	-0.0682215	2.47946e-07
Aip	-0.0682021	1.00438e-07
Fkbp4	-0.0680406	3.55165e-05
Lactb	-0.0678028	0.000203906
Tec	-0.0677906	0.000224536
Pdcl3	-0.0677187	5.26706e-05
Txndc9	-0.0675516	2.96732e-10
Nrd1	-0.0675259	0.00034529
Eif4e2	-0.0674813	8.59951e-07
Aimp1	-0.0673901	2.76778e-08
Oat	-0.06738	1.23595e-08
Adssl1	-0.0673773	0.0145619
Tbc1d1	-0.0672569	0.00941769
Nars	-0.0671717	2.23109e-06
Mdm2	-0.0670418	8.09661e-08
Mbp	-0.0669441	3.59795e-09
Ocel1	-0.0669073	7.31717e-10
1600014C10Rik	-0.0668817	0.0283114
Derl1	-0.0668217	2.4065e-05
C1d	-0.0665612	6.86397e-05
Tmem223	-0.0664863	1.87714e-05
Ccdc59	-0.0664476	4.25194e-08
Morf4l1	-0.066405	0.00383146
Rchy1	-0.0663649	0.0140041
Rpl10-ps3	-0.06629	1.87475e-11
Eef1akmt1	-0.0662641	1.42016e-09
Ugp2	-0.0662541	6.98576e-08
Diaph2	-0.0661947	0.00020763
1110038B12Rik	-0.0661238	1.58526e-07
Iah1	-0.0659723	2.98834e-06
Naa50	-0.0659191	1.66562e-07
Mea1	-0.0659175	9.64832e-11
Ruvbl1	-0.0658942	9.21133e-06
Srp19	-0.0658034	5.00303e-05
Pdap1	-0.0657384	0.00014495
Naa38	-0.0656312	1.8282e-07
Def6	-0.0655745	0.00162626
Rtf2	-0.0649682	2.18885e-05
Prr14	-0.0646499	0.0107081
Pbdc1	-0.0646241	3.04002e-14
Hnrnph2	-0.0645597	0.000329516
Trappc5	-0.0645395	0.0225235
Plgrkt	-0.0644253	0.00232269
Rpa3	-0.0644171	1.00194e-05
Strap	-0.0642152	1.38097e-09
Exoc3	-0.0640983	1.31678e-05
Malsu1	-0.06409	2.18236e-11
Cltb	-0.0640597	0.00162694
Galnt11	-0.0640151	9.58376e-07
Ramac	-0.0636113	4.14046e-06
Ccnd3	-0.0634371	0.00976762
Ccndbp1	-0.063429	2.40517e-08
Cope	-0.0634072	3.87194e-05
Romo1	-0.0633589	0.00362778
Commd7	-0.0632693	0.00591688
Eif3g	-0.0632218	6.43555e-12
Tmem234	-0.0631304	1.79558e-05
Etfa	-0.0630214	1.85041e-07
Btbd10	-0.062927	0.0118376
Copb2	-0.06291	7.5883e-07
Cd274	-0.0628639	0.00640681
Ube2q1	-0.0628196	0.00346472
2310009A05Rik	-0.0627844	2.7102e-10
Rnps1	-0.0627695	4.17337e-07
Tmem258	-0.0627162	3.37207e-09
Slc48a1	-0.0623548	0.0432465
March2	-0.0623505	0.00061829
Fkbp5	-0.0623374	9.15168e-06
Ptpn2	-0.0623278	6.51455e-09
Ublcp1	-0.0623185	0.0210848
Mcrip1	-0.0622291	8.60493e-07
Idh3g	-0.0621419	1.03536e-06
Eprs	-0.0620996	0.00379665
Camk1d	-0.0619621	0.000179425
Psmd12	-0.0619531	9.79894e-07
Polr2e	-0.0619185	0.0172378
Psmc5	-0.0617837	5.9899e-06
Fam204a	-0.0616472	7.08672e-06
Gm2000	-0.06152	0.000204145
Cndp2	-0.0615091	0.00310506
Eif2s2	-0.0611751	0.00145392
Tubb6	-0.0611428	5.72145e-13
Dock10	-0.0607884	7.79588e-09
Ube2f	-0.060693	0.000532787
2310011J03Rik	-0.0606536	7.07436e-06
Sf3b3	-0.0604035	2.31238e-05
Pqlc1	-0.060108	0.03459
Psmd14	-0.0600938	8.22203e-12
Exosc4	-0.0600441	0.00192971
G6pdx	-0.0599771	1.91527e-05
Raly	-0.0598415	1.67906e-06
Mrpl40	-0.059839	2.42793e-10
Tnfaip8l2	-0.0598093	2.45845e-05
Fmc1	-0.0595812	0.0242948
Atg2a	-0.0595619	0.000217396
Dpm3	-0.0594843	0.000589063
Klhdc2	-0.0592929	0.00218098
Pqlc3	-0.059214	5.7859e-07
Tmsb10	-0.0592083	0.0305157
Hmgcr	-0.0591989	1.96231e-07
Tgoln1	-0.0590885	3.386e-06
Xpo6	-0.0584798	0.000595366
Ak2	-0.0584392	1.63476e-07
Mthfsl	-0.0584039	0.00702792
Smim26	-0.058028	0.000480966
Dapp1	-0.0579905	0.00421602
Ssbp1	-0.0579312	0.00907017
Ola1	-0.0578907	3.7943e-11
Mpp6	-0.0578578	2.03835e-05
Cfap36	-0.0577558	0.000260641
Epn1	-0.057747	3.83864e-08
Mboat7	-0.0577315	0.023149
Eif4a3	-0.0574806	5.2807e-06
Uqcc2	-0.0573794	5.86874e-06
Vdac1	-0.0573653	0.00199112
Wdr1	-0.0573535	0.000854685
Fam76a	-0.0572778	1.49336e-08
Pip4k2a	-0.0572402	1.64833e-07
Snrpa1	-0.0572124	1.22223e-10
Capn15	-0.0572107	0.0093438
Ddx41	-0.0572014	0.000238983
Ndfip1	-0.0571927	3.02438e-05
Cdc42se2	-0.0571565	1.66436e-07
Il6ra	-0.0571187	9.21199e-14
Cyth2	-0.0568024	3.05063e-05
Ing3	-0.0566994	0.000993863
Idnk	-0.056521	0.000194212
Sap30	-0.056474	0.000313147
Morf4l2	-0.056389	0.0293037
Dnttip1	-0.0563507	5.10494e-06
Med10	-0.0563013	7.74702e-08
Nfu1	-0.0562883	1.76088e-16
Tgfb1	-0.0560382	0.00359917
Fgd4	-0.055954	0.00105083
Nrbf2	-0.0558991	3.0687e-08
Tox4	-0.0558884	2.30692e-05
Mrps36	-0.0558682	1.87894e-10
Atraid	-0.0558553	0.045997
Arhgef6	-0.0557905	4.29911e-10
Gadd45gip1	-0.0556666	0.00018539
Trappc6b	-0.0555889	1.65491e-09
Triap1	-0.0552692	3.82615e-08
Tbrg1	-0.0552464	0.00116953
Cfdp1	-0.0552391	2.36835e-06
Tmem147	-0.0551915	1.72869e-12
Irf8	-0.055095	1.47002e-09
Acot13	-0.055019	1.48672e-09
Ap4s1	-0.0549607	9.92937e-07
Sdhaf4	-0.0547502	1.21605e-07
Mrpl12	-0.0547406	1.74092e-19
Mob1a	-0.0546693	9.70998e-05
Ppil3	-0.0542002	0.00325907
Mrps26	-0.0539643	6.6732e-13
Mrps34	-0.0537803	0.000145642
Smarca5	-0.0536775	0.00016445
Dnlz	-0.0536734	3.77458e-05
Gtf2f1	-0.0534692	5.84079e-05
Yrdc	-0.0534626	0.00084783
Dtymk	-0.0532718	1.61209e-05
Rab4b	-0.0532544	1.19041e-05
Nt5c3	-0.0532248	4.67226e-05
Ddx39	-0.0531748	9.13072e-07
Srpk1	-0.0531582	9.81404e-08
Sirt2	-0.0530344	0.0018605
Washc3	-0.0529105	2.87239e-07
Chd1	-0.052869	0.000686693
Cisd1	-0.0528371	3.46051e-05
Irak2	-0.0528001	0.000283054
I830077J02Rik	-0.0527543	0.00410493
Rock1	-0.0526995	0.0429871
Hikeshi	-0.0526477	7.87376e-07
Polr3k	-0.0524439	3.01419e-06
Otulinl	-0.0524328	2.64786e-13
Slc35c2	-0.0523713	6.89487e-07
Hnrnpdl	-0.0522427	0.00961509
Xpa	-0.0521478	3.63234e-07
Snx4	-0.0520927	0.000478572
Psmd10	-0.0520799	4.95024e-07
1700123O20Rik	-0.0520728	4.6568e-09
Mmd	-0.0520431	1.29344e-08
Lrrc59	-0.0518195	4.27554e-08
Tbc1d20	-0.0517902	0.0063384
Bcl2l11	-0.051606	0.00291621
Ttc1	-0.0515724	0.00163254
Rraga	-0.0515071	0.000771936
Chchd7	-0.0514945	7.26557e-06
Prex1	-0.0513221	0.00103149
Ltv1	-0.0511118	0.000101258
Rpl7l1	-0.0510731	3.48711e-06
Mark2	-0.0510325	1.94648e-06
Rrp1	-0.0508966	8.44529e-07
Smim12	-0.0507481	0.0107298
2210016F16Rik	-0.0507436	3.33666e-06
Acaa2	-0.0507342	4.85623e-08
Vdac3	-0.0507097	0.00155693
Erh	-0.0506207	0.0225645
Stoml2	-0.0505059	0.00692182
B3gat3	-0.0504317	0.000965795
Napa	-0.0504034	7.01343e-09
Mtx1	-0.0503532	0.0198638
Mrps17	-0.0502317	0.000110873
Tmem251	-0.0501662	1.01161e-12
Snhg6	-0.0500883	0.000227701
Wac	-0.05004	0.000150883
Isca1	-0.0499612	0.021088
Trappc6a	-0.0499445	2.37129e-10
Aarsd1	-0.049932	0.00107449
Arpc4	-0.0498687	2.50417e-07
Mydgf	-0.0498621	0.000908834
Mrpl58	-0.0498039	0.000605894
Utp3	-0.0497909	3.83015e-08
Hprt	-0.0497743	4.49738e-08
Nudcd2	-0.0492789	3.51789e-07
Wbp4	-0.049112	0.00486382
Fundc2	-0.0489654	0.00107453
Senp7	-0.0489055	0.00139872
Slc50a1	-0.0488839	0.00647271
Faim	-0.0488063	5.15325e-10
Ist1	-0.0487173	0.00375111
Lrch4	-0.0486134	0.00167623
Ndufb2	-0.0485679	3.26706e-09
Mif4gd	-0.0484365	6.08265e-08
Ddx46	-0.0484008	2.05256e-07
Smox	-0.0483717	0.000178255
Acaa1a	-0.0483032	1.37513e-09
Pfdn4	-0.0482348	7.01521e-05
Desi2	-0.0480785	0.000107869
Ggh	-0.0479757	0.000261018
Eloa	-0.0477913	0.00230332
Ywhaq	-0.0477853	0.00653057
Katna1	-0.0476713	2.15938e-06
Lsm3	-0.047596	3.82476e-08
Rab11a	-0.0474224	9.75238e-09
Dhrs7b	-0.0474091	0.0031258
Hpf1	-0.0473877	2.28666e-06
Lsm2	-0.0473368	2.14405e-07
Ppp1r2	-0.047329	2.00419e-08
Pgd	-0.0472227	4.06473e-07
Dpm2	-0.0471969	0.000487901
Gusb	-0.0471867	0.000180402
Zcchc17	-0.0470629	8.34574e-08
Tmem11	-0.0470534	8.58055e-12
Ntan1	-0.0469467	0.001156
Tle3	-0.0466882	0.0320908
Stk4	-0.0466623	4.37908e-09
Mvb12a	-0.0465534	0.00220977
Ak6	-0.0464723	6.01563e-06
Pam16	-0.0464311	2.55169e-09
Wsb1	-0.0464049	0.000201115
Pten	-0.0463622	0.0178
Atg5	-0.0462692	4.28616e-05
Spag7	-0.0462469	4.018e-06
Oard1	-0.0460203	0.000557376
Acadl	-0.045962	0.047679
Ubl4a	-0.0459476	0.00143603
Pigyl	-0.0458482	0.000319712
Hcfc1r1	-0.0457014	1.32455e-06
Naip2	-0.0456655	9.86628e-06
Tomm40	-0.0455921	0.00207782
Htatip2	-0.0455676	1.05118e-08
Ppp4c	-0.0455009	1.6423e-05
Rab28	-0.0454752	0.0010976
Pstpip2	-0.0453476	0.0293921
Dmac1	-0.0452647	2.52075e-09
AI413582	-0.0452634	5.53174e-06
Gas2l1	-0.0452416	0.0159334
Mdh1	-0.045228	9.13887e-05
Akt2	-0.0451827	0.0475888
Nsmce4a	-0.0451819	0.00100307
Eml4	-0.0450178	0.0259392
Pde4b	-0.0449743	3.89287e-07
Orai3	-0.0449673	7.09393e-09
Cuedc2	-0.0449584	0.00307607
2210016L21Rik	-0.0448898	0.0104987
Cyc1	-0.0448136	0.000151432
Bmp2k	-0.0447496	0.00161869
Sgk3	-0.0445616	4.55808e-05
Gtf3a	-0.0445283	1.58174e-09
Arid4b	-0.0445133	0.000854303
Sp110	-0.044268	3.54177e-05
Mrps18a	-0.0442662	4.8112e-07
Zfand2b	-0.0442157	0.000585295
Rbm47	-0.0442082	1.30886e-07
Rap2c	-0.0441329	6.07555e-09
Smc6	-0.0441089	8.02396e-05
Cct3	-0.0441063	2.10618e-06
Stard3nl	-0.0440351	0.00217951
Frrs1	-0.0440154	0.00146138
Gm5617	-0.0439186	5.89007e-07
Scyl2	-0.0436556	0.00591452
Arfip1	-0.0436487	0.000118482
Lyar	-0.0436222	0.00110023
Pitpnm1	-0.0435143	0.00038411
Cox16	-0.0434814	5.35738e-07
Mapk6	-0.0434696	0.000805146
Mrps25	-0.0434068	1.52961e-05
Nkiras2	-0.0433199	0.00185738
Creld2	-0.0431031	0.0121082
Fam162a	-0.0428813	7.20761e-08
Cyb5r4	-0.0428788	0.00336014
D16Ertd472e	-0.0427872	1.44601e-08
Acads	-0.0427754	0.00198186
Mrto4	-0.0427585	1.48408e-08
Mrps33	-0.0427014	4.76518e-09
Rad50	-0.042701	0.0213232
Poldip3	-0.0426136	1.2631e-05
Sqor	-0.0425969	0.0194131
Syap1	-0.0425528	2.96963e-06
Hsph1	-0.0424346	2.26374e-07
Mcts1	-0.042336	2.54639e-09
Cmas	-0.0422311	1.45066e-08
Casp1	-0.0421265	2.66554e-06
Utp18	-0.0420532	8.64759e-06
Spryd3	-0.0419976	0.0201786
Nsd3	-0.0419877	0.0040884
Tsc22d2	-0.041912	5.65591e-07
Tmem192	-0.0418948	1.20297e-13
Acbd3	-0.0418342	0.00387592
Cct8	-0.041819	0.00201064
Meaf6	-0.0416958	0.00292561
Guk1	-0.0416911	1.13266e-08
Ppil4	-0.0415274	2.55184e-10
Ddx50	-0.0415127	1.12375e-08
Pih1d1	-0.041496	0.000171468
Gpalpp1	-0.0414832	0.00872137
Epb41l4aos	-0.0414779	1.79449e-07
Cers6	-0.0414729	3.10497e-06
Timm22	-0.0414255	0.0170624
Pla2g4a	-0.041377	4.32807e-06
B3gnt2	-0.0413327	1.57027e-05
Ccs	-0.0413054	0.000196755
Tmem189	-0.0412665	4.29268e-07
Ube2n	-0.041234	2.08685e-09
Mnt	-0.0412108	0.00027015
Bloc1s4	-0.0411809	0.00259128
Isca2	-0.0411037	0.00506606
Maf1	-0.0410856	6.88343e-07
Mapk14	-0.0409312	1.18983e-05
Rbmxl1	-0.0409182	8.41352e-05
Tbl1xr1	-0.0408125	0.000979742
Tlr7	-0.0407567	0.000175558
Prmt1	-0.0407492	1.49747e-05
Ngdn	-0.040593	2.3249e-06
Ndufv1	-0.0405806	1.86721e-09
Rnf166	-0.0404199	4.00124e-06
Nifk	-0.0403999	8.43095e-05
Sumo3	-0.0403993	0.00400358
Dctpp1	-0.0402662	1.18583e-07
Cebpzos	-0.0401227	0.000239112
Rnf130	-0.0400249	6.9635e-06
1110004F10Rik	-0.0398922	0.000334698
Nrros	-0.0398065	0.0351982
Vps26a	-0.0397276	0.000634857
Coa5	-0.0396488	2.02636e-06
C3	-0.0395314	1.76569e-05
Hmgcl	-0.0394388	4.56817e-05
Vta1	-0.0394278	1.52863e-06
Myo9b	-0.0392813	0.015848
Tm2d1	-0.0390877	7.3879e-07
Commd8	-0.0390743	0.000877306
Ngly1	-0.0390097	7.53708e-05
Fdx2	-0.0389047	2.5606e-08
Ints12	-0.0389045	6.94126e-06
Taf1d	-0.0387779	2.8665e-08
Hspb11	-0.03877	0.000750861
Chchd3	-0.0387501	1.12972e-07
Tcof1	-0.0387392	0.000100207
Chmp1a	-0.0386171	0.000369576
E230029C05Rik	-0.0385335	1.6939e-05
Mapkap1	-0.0382971	0.000118446
Nfatc1	-0.0382517	0.0244756
Micu2	-0.0381606	4.09729e-06
Chkb	-0.0378395	0.00557212
Mrpl22	-0.0377667	4.62091e-07
Wbp11	-0.0377404	0.0163571
Zc3h15	-0.0377399	8.64023e-06
Ethe1	-0.0374268	3.49036e-07
Znhit1	-0.0372752	7.29794e-05
Ccni	-0.0370356	0.00247165
Cfp	-0.0369932	0.00070401
Atf7ip	-0.0369592	0.00440672
Slc25a46	-0.0368922	0.000501766
Fcf1	-0.0368435	0.000100227
Clint1	-0.036731	2.75433e-07
Nipsnap3b	-0.0367265	2.41562e-09
Bcl7c	-0.03669	6.02353e-08
Phf5a	-0.036663	3.59797e-06
Mlf2	-0.0366191	0.000449094
Arl6ip4	-0.036552	6.8493e-09
Ubap2l	-0.0365398	0.00148193
Rara	-0.0360239	4.84608e-06
Rbm34	-0.0359947	7.12311e-05
Csf2ra	-0.0359458	1.07904e-10
Necap2	-0.0359394	3.44544e-09
Myo1g	-0.0358773	1.62524e-06
Rpain	-0.0355751	0.000599957
Ufsp2	-0.0354775	7.83641e-07
Scand1	-0.0353917	0.000508943
Fdps	-0.0352063	0.0151906
Tradd	-0.0351836	0.00551948
Vbp1	-0.0348496	1.47181e-05
Pfdn1	-0.0347851	6.36234e-07
Rsrc1	-0.0345475	1.51563e-05
Gtpbp4	-0.0344302	2.45179e-08
Pptc7	-0.0343755	0.00161187
Prelid3b	-0.0343523	1.39058e-07
Eri1	-0.0342893	1.48222e-06
Med19	-0.0342204	0.00096613
Gtf3c6	-0.0341938	0.00367035
Egln2	-0.0341701	4.93486e-07
Aig1	-0.0341352	4.84736e-09
Imp4	-0.0341342	0.00054446
Pigp	-0.0341167	0.000289711
Psmc4	-0.0340184	3.13571e-10
Map2k1	-0.0338411	0.0335
Dap3	-0.0337048	7.46899e-07
Rfc1	-0.0336227	0.00154427
Faap20	-0.0334771	6.34103e-07
Myo1e	-0.033343	0.00263824
Slc16a10	-0.0333235	4.91436e-06
Dhx8	-0.0332545	0.0115925
Ccnt1	-0.0330152	4.10661e-06
March5	-0.0329818	4.38982e-06
Neu1	-0.0329625	8.36853e-08
Acbd6	-0.0329076	9.55384e-06
Slc25a30	-0.0328939	0.000351825
Ahsa1	-0.0328226	2.88573e-05
Gps2	-0.0328137	7.2565e-05
Pex7	-0.0326991	1.96356e-06
Slc25a20	-0.0326546	0.000357511
Zfp830	-0.032557	3.61607e-06
Mpv17l2	-0.0324715	1.21587e-06
Otulin	-0.0324673	0.00985707
Rragc	-0.0322882	0.00305504
Taf11	-0.0322601	6.23947e-10
Trappc3	-0.0321686	7.2644e-09
Trnau1ap	-0.0321354	4.80469e-05
Dohh	-0.0321153	0.000306025
[truncated: 356 more rows]

## Sheet: LUNG Fixed+Cryo vs Fixed UP
gene	avg_log2FC	p_val_adj
Ccr2	0.803515	3.24272e-50
mt-Nd3	0.801314	1.96589e-255
Sema3c	0.763921	1.5425e-58
Cd93	0.658736	9.87074e-47
Calcrl	0.639325	3.98342e-66
Vcan	0.638265	1.79826e-44
F13a1	0.630532	5.63631e-40
Lars2	0.616477	4.21195e-277
Gm42418	0.594818	7.59947e-292
Bmpr2	0.584889	1.20524e-49
Podxl	0.578989	1.33155e-60
Cyyr1	0.555618	3.82501e-49
Kit	0.552254	8.19559e-39
Sema3g	0.530803	4.42093e-37
mt-Co3	0.527785	1.64784e-144
Thbd	0.523487	4.09756e-45
Scn7a	0.509042	8.76627e-34
Ptprb	0.508989	1.42684e-44
Slco2a1	0.501603	2.0348e-42
Hmcn1	0.496385	1.10314e-33
Cd36	0.490993	4.38812e-42
Pcdh1	0.490615	4.07752e-44
Itga1	0.488568	3.24866e-38
Glp1r	0.476947	3.28e-29
Cdh5	0.476709	4.5695e-44
Shank3	0.47564	3.4418e-60
Arhgap31	0.472545	2.27592e-51
Epas1	0.468136	5.4657e-42
Tek	0.465453	4.11403e-33
Adgrf5	0.46499	1.95828e-49
Sftpb	0.464431	1.28539e-39
Syne1	0.46386	1.92436e-39
Efnb2	0.461049	2.92029e-30
Gata2	0.456987	1.66037e-36
mt-Co1	0.456697	2.48372e-77
Ptgfrn	0.45449	6.3658e-42
Cemip2	0.45166	2.27506e-26
S100a4	0.445278	2.98843e-27
Ptprg	0.443686	7.14019e-42
S1pr1	0.441873	1.07827e-39
Fn1	0.422161	1.56322e-12
Ms4a6c	0.420494	3.46769e-19
Tspan7	0.418447	5.05044e-33
Ctsc	0.410602	1.79995e-25
Pecam1	0.408107	3.57011e-41
Ace	0.406606	8.2241e-28
Tspan18	0.405903	9.07577e-35
Adgre5	0.404354	1.55908e-52
Npr3	0.39717	6.81166e-20
mt-Co2	0.397134	5.62569e-89
Acer2	0.39628	5.55799e-23
Clec14a	0.393778	7.6979e-23
Slfn5	0.393572	2.49837e-45
Ece1	0.38807	1.12881e-33
Mafb	0.386715	6.98806e-14
Dst	0.385489	6.93793e-39
Cyth3	0.381697	6.05474e-29
Nrp1	0.380494	9.95954e-32
Plec	0.3803	7.02642e-48
Dock9	0.376274	1.26174e-30
Ly6c2	0.37465	1.10681e-12
Ctss	0.374523	1.32894e-27
Syne2	0.373294	1.31495e-35
Sema6a	0.36761	1.21435e-25
Lifr	0.366807	2.39982e-36
Tbx3	0.363106	3.14262e-25
Ms4a4c	0.362802	2.60463e-17
Tie1	0.360564	6.0392e-30
Kdr	0.359922	4.09249e-16
Adgrl2	0.357995	2.374e-26
Adrb1	0.357316	1.0748e-26
Atp1a1	0.355987	2.51644e-40
Fzd4	0.354092	1.54553e-25
Clec2d	0.35393	2.22411e-29
Grn	0.353484	7.8391e-39
Psap	0.35171	2.35871e-18
mt-Nd1	0.347712	7.6743e-59
Adgrl4	0.345519	9.63143e-23
Itga6	0.34524	2.61809e-17
Bmp6	0.343626	1.48417e-21
Ctnnd1	0.342839	2.38685e-30
Tapbp	0.341588	9.1276e-36
Flt1	0.341186	4.37952e-23
Fendrr	0.340998	2.43882e-26
Efnb1	0.339189	4.59609e-23
Aqp1	0.337227	4.07944e-20
Cxcl12	0.336909	5.39153e-11
Plvap	0.336146	4.60272e-12
Tjp1	0.334341	1.52643e-25
Pdgfb	0.333988	1.16444e-25
Xdh	0.332743	6.44912e-40
Ifi207	0.332459	5.75602e-35
Pde3a	0.331354	6.09181e-19
Tnfsf10	0.330354	5.86154e-21
Lyz2	0.330329	2.98953e-25
Arhgef15	0.329376	6.15876e-27
Eng	0.329365	1.13696e-17
Sdc3	0.328164	1.52583e-38
Clec1a	0.328152	3.76063e-19
AU020206	0.327908	1.82338e-21
Atp2a3	0.326964	7.78575e-20
Scarb1	0.325516	2.13439e-39
Tmem100	0.324109	1.4085e-22
Rasal2	0.323273	3.63022e-25
Ifi204	0.321956	1.00245e-21
mt-Nd4l	0.321774	3.56532e-40
Casz1	0.321391	1.01643e-22
Myzap	0.321256	6.78117e-22
mt-Atp8	0.320281	4.37793e-41
Acvrl1	0.32021	4.8989e-22
Rgs12	0.319126	1.45354e-23
Foxf1	0.31861	2.96226e-20
Pcdh17	0.318493	3.37266e-22
Ahr	0.317895	1.32141e-33
Mpeg1	0.31677	2.7164e-12
Sema3f	0.316282	5.57666e-23
Ddx17	0.315461	1.95302e-44
Stard9	0.313397	2.07975e-38
Gm15564	0.313299	1.16966e-64
Abhd2	0.312313	1.60424e-26
Fmo1	0.312101	2.0814e-17
Sox18	0.311442	4.02532e-20
Myct1	0.311101	1.2364e-19
Cbfa2t3	0.30962	1.09891e-30
4931406P16Rik	0.309597	3.89017e-25
B930036N10Rik	0.307864	6.38168e-34
Smad6	0.307148	1.49827e-18
Cybb	0.306941	4.64743e-05
Ushbp1	0.305132	5.38171e-23
Acer3	0.304393	1.63177e-36
Sox11	0.304285	1.27439e-10
Pld4	0.302705	2.46532e-17
Pxdn	0.302494	4.34693e-25
Arhgef12	0.301666	1.903e-20
Prx	0.301058	6.00228e-14
Slk	0.300738	2.26475e-39
Rasgef1a	0.30031	2.11269e-21
Rnf213	0.299938	2.83053e-24
Fgd5	0.297712	3.47186e-24
Rapgef5	0.297476	2.15569e-20
AC149090.1	0.296987	2.5044e-31
Cyp4b1	0.295956	7.70812e-10
Myo10	0.295314	2.37451e-19
Adcy4	0.294597	3.01062e-24
Klhl5	0.294239	2.26559e-16
Adgra3	0.29309	2.85387e-17
mt-Nd5	0.291696	6.10771e-25
Cav1	0.29129	1.42333e-17
Arhgap29	0.28855	3.61351e-19
Tspan13	0.288495	3.23932e-18
mt-Nd4	0.28521	8.16152e-39
Plac8	0.285204	7.99853e-08
Sema7a	0.285058	2.43789e-17
Aplnr	0.284472	5.63725e-19
Cd34	0.28212	2.28748e-14
Rassf4	0.280797	5.10132e-18
Clic5	0.277857	1.67676e-16
Ephb4	0.277592	2.96456e-20
Trps1	0.277584	4.60198e-21
mt-Atp6	0.277393	1.08583e-50
Zeb2	0.276838	1.11043e-14
Mcf2l	0.276257	1.65624e-18
Sox7	0.273754	9.944e-15
Serinc3	0.272411	2.80223e-22
Car4	0.272222	0.00118806
Cavin1	0.272134	1.51302e-15
Afap1l1	0.2702	3.774e-17
Gm34455	0.270097	2.22994e-07
Hdac7	0.26744	1.4066e-21
Rasip1	0.266997	4.55414e-15
Il6st	0.26635	1.31208e-25
Clstn1	0.266227	2.71697e-21
Adam15	0.26584	4.91197e-22
Ehd4	0.265183	2.32057e-24
Tmem184b	0.264988	2.91715e-20
Crybg3	0.264556	4.48027e-18
Nfib	0.264122	7.97002e-15
Itpripl2	0.263881	5.15689e-24
Notch1	0.262768	3.76871e-16
Nckap5	0.261576	1.57956e-18
Elk3	0.261141	1.42156e-22
Kitl	0.260759	1.36465e-07
Lrp5	0.260135	9.79317e-26
Plxna1	0.259517	9.30905e-19
Jup	0.25932	1.16395e-15
Adgrl3	0.259095	3.14382e-14
Msr1	0.258188	5.17251e-39
Frmd4a	0.257768	7.39673e-21
Rpn1	0.25665	3.28752e-29
Cav2	0.255153	1.95907e-15
Atp8a1	0.254539	3.10298e-16
Nav1	0.254035	2.36681e-26
Pltp	0.253793	1.34832e-07
Mmp15	0.253438	8.05099e-25
Gm26917	0.252481	6.50459e-24
Ahnak	0.252021	8.53715e-42
Sptbn1	0.250715	1.46874e-12
Lima1	0.250261	2.40637e-22
Dusp3	0.250225	3.53604e-21
Parp14	0.249518	2.00634e-16
Nova2	0.249314	1.67151e-17
Rrbp1	0.249013	1.09878e-25
Lrrc8c	0.248928	4.01479e-14
Ubn2	0.248455	4.49388e-20
Plcb1	0.248388	1.54005e-24
Xbp1	0.248096	4.49912e-28
Sptan1	0.247838	4.36777e-18
Tcf4	0.247714	1.05241e-15
Sppl2a	0.245275	1.08687e-20
Slc43a3	0.244228	5.57619e-12
Pcnx	0.244102	2.17722e-18
Robo4	0.243442	9.33256e-19
Hmbox1	0.243263	5.66901e-18
Dleu2	0.242258	4.71913e-12
Naaa	0.242011	1.53684e-15
Sorbs1	0.241133	3.45757e-19
Slc6a6	0.239816	7.11559e-12
mt-Nd2	0.239687	1.19243e-31
Zbtb16	0.23886	9.87666e-18
Tmtc2	0.237988	2.44416e-19
Ap2a2	0.23767	2.32814e-22
Notch4	0.23749	1.30307e-16
Sox17	0.237098	7.80832e-10
Clec4a3	0.237002	3.81985e-12
Tmcc2	0.236939	7.31564e-14
Myadm	0.236766	1.09165e-28
Rnf144a	0.236119	1.71563e-07
Mcc	0.235938	7.52048e-16
Npr1	0.235699	7.7855e-19
BC005537	0.234622	1.84599e-21
Cpd	0.234535	7.53192e-11
Atp2b1	0.233572	3.76311e-18
mt-Cytb	0.232241	7.67714e-34
Etl4	0.23105	3.07244e-20
Camk2d	0.230933	9.5399e-14
Ccl9	0.230912	4.45644e-10
Cdk14	0.230708	1.27516e-17
Clic4	0.230686	1.79278e-10
Gm26532	0.230453	1.93134e-10
Casc4	0.230233	3.11125e-09
Man2a1	0.229971	4.93484e-13
Ehbp1l1	0.229893	3.90544e-16
Hecw2	0.229597	2.35377e-11
Dpp4	0.229145	2.1693e-13
Scn3b	0.229066	1.55807e-09
Col4a1	0.228292	3.64429e-11
Tmcc3	0.227023	1.79776e-12
Zmiz1	0.226449	2.08453e-15
Piezo1	0.226102	1.25963e-23
Klf7	0.225708	3.85007e-11
Ptprm	0.225466	2.39876e-17
Tm6sf1	0.225409	2.64886e-13
Nes	0.22509	3.59454e-08
She	0.225021	1.81083e-10
Krt80	0.224531	2.31317e-14
App	0.224355	2.07711e-35
Atp13a2	0.224271	2.72862e-24
Plbd1	0.223513	7.03118e-07
Nin	0.223144	7.7266e-14
Ano6	0.222925	1.08994e-21
Armcx4	0.222901	1.03766e-08
Msi2	0.222844	1.06805e-13
Heg1	0.22264	7.84834e-10
Git2	0.222229	2.1454e-13
Lrrc8b	0.22203	3.90342e-16
mt-Nd6	0.221873	3.8351e-16
Jcad	0.221683	1.81193e-09
St3gal1	0.221608	3.07267e-14
Selenop	0.22093	1.67353e-32
Mcam	0.220526	3.88688e-08
Prickle1	0.220232	2.66384e-15
Ctnna1	0.219923	2.28166e-22
Adgrl1	0.219577	2.44658e-17
Lgals3	0.21914	0.00076963
Clec4a1	0.218895	5.42188e-13
Elovl5	0.218692	9.72135e-17
Camkk2	0.218083	3.04816e-15
Rdx	0.216456	7.64514e-11
Fosb	0.216385	4.10907e-16
Cep85l	0.21628	7.71844e-14
Parvb	0.216155	5.20618e-20
Cdc42bpb	0.216085	2.33298e-19
Lyn	0.21594	8.56645e-10
Ppp1r16b	0.215093	3.76277e-09
Tmbim6	0.213719	3.34379e-16
Crip1	0.213507	0.000448419
Slc30a1	0.213169	1.26816e-13
Akap9	0.212169	1.33633e-09
Itpkb	0.21165	1.67871e-10
Sh3pxd2a	0.211465	2.65746e-08
Secisbp2l	0.211082	2.9316e-11
Palmd	0.210977	2.5347e-10
Mical2	0.210766	1.28948e-17
Hyal2	0.210095	1.01881e-12
Myh9	0.209871	7.86643e-15
Pitpnc1	0.209714	8.15975e-08
Ccdc88a	0.209662	1.53922e-18
Slc16a9	0.208247	4.70966e-08
Dock6	0.20731	2.76502e-08
Sema6d	0.204817	1.95892e-15
Sypl	0.204749	4.59348e-10
Myo9a	0.204076	1.36651e-11
Rassf9	0.202456	5.12275e-12
Edn1	0.202344	0.0134402
Cep170	0.201941	2.48373e-12
Tor3a	0.201559	1.76114e-16
Gbp4	0.201393	1.00073e-05
Flnb	0.201259	3.00919e-11
Taok1	0.201121	1.54636e-13
Trib2	0.200521	2.07463e-06
Smarca2	0.2004	2.39382e-06
Gnaq	0.200376	7.62964e-11
Sash1	0.200309	2.79591e-12
Eif4g1	0.200008	6.17626e-18
Arglu1	0.199671	4.73248e-17
Tiam1	0.199301	4.82339e-17
Tanc1	0.198906	7.56387e-13
Pirb	0.198901	1.45864e-06
Dync1h1	0.198372	9.85019e-22
Ggta1	0.197887	4.81512e-14
Afdn	0.197842	2.0735e-15
Pid1	0.197503	2.10541e-08
Rtl8a	0.197311	1.36277e-09
Vim	0.196974	8.20609e-16
Dennd5b	0.196673	1.14252e-06
Cdc42ep1	0.196454	3.56996e-08
Golim4	0.196109	6.44097e-08
Ddi2	0.195813	1.27964e-18
Zfp503	0.195716	2.90888e-06
Gda	0.19496	0.0327174
Epb41	0.19477	3.01848e-07
2900026A02Rik	0.194724	2.01943e-07
Gm9917	0.194617	4.20578e-11
Zbtb20	0.19378	1.8706e-10
Gbp7	0.193512	1.11662e-05
Tmpo	0.192605	3.29389e-13
Tcn2	0.191909	7.33229e-11
Nfic	0.191211	2.87595e-09
Tgfbi	0.191207	0.000896329
Qk	0.191072	1.07161e-17
Raph1	0.190905	2.24138e-16
Tmod2	0.190886	1.81171e-07
Map7d1	0.190695	1.46791e-16
Sftpa1	0.190656	1.91039e-58
Mgll	0.190434	0.00231079
Cx3cr1	0.190391	8.79295e-10
Esam	0.190131	2.1815e-12
Ripor1	0.190106	9.65578e-13
Tet3	0.189761	2.14677e-12
Chil3	0.189617	2.09695e-12
Arap3	0.188824	1.86368e-08
Trim8	0.187672	6.99683e-11
Marcks	0.187124	4.5343e-06
Ncor2	0.186881	1.49036e-15
Atp2a2	0.186623	1.88333e-15
Cavin2	0.186506	2.66464e-07
Itpr2	0.18569	2.14594e-08
Meis1	0.185355	1.9372e-14
Ptk2	0.184728	6.10049e-10
Numb	0.184535	9.03532e-09
Col4a2	0.184394	1.64524e-10
Daam1	0.184178	1.9222e-10
Pan3	0.184148	2.43154e-07
Specc1	0.183802	7.24707e-09
Emilin2	0.18368	0.00202657
Zfhx3	0.183418	2.4732e-11
Tet2	0.183324	7.5039e-12
Add3	0.183316	1.15831e-08
Cadm1	0.183256	1.2554e-10
Sox13	0.183049	9.40799e-11
Sp1	0.182896	1.98492e-09
Sppl3	0.182894	2.56696e-11
Crim1	0.182644	2.04413e-07
M6pr	0.182526	3.15574e-13
Mmrn2	0.182214	1.35238e-08
F630028O10Rik	0.182178	0.000465812
Nbea	0.182131	1.90893e-16
Ppp1r9b	0.181947	4.3181e-12
Sec14l1	0.181201	1.59171e-09
Plod3	0.181184	7.21512e-15
Lama5	0.180678	4.01087e-14
Lrrc58	0.180596	1.56311e-10
Prrg1	0.180404	4.69106e-11
Amotl1	0.1802	1.89165e-08
Ptprk	0.179979	5.63774e-11
Stard8	0.179783	2.03708e-11
Xiap	0.179083	5.05903e-11
Hspa12b	0.179069	5.59044e-09
Fcgr2b	0.179066	1.96731e-08
Hip1	0.179021	3.06172e-13
Clec12a	0.178905	3.47707e-08
Nhsl2	0.178752	1.06796e-10
Dgkh	0.178392	2.64299e-09
Srek1	0.177953	1.80455e-11
Gpr146	0.177384	2.28529e-08
Sptlc2	0.177335	2.44273e-10
Rnpep	0.177043	3.37473e-11
Ctsa	0.176921	3.13887e-07
Tmbim1	0.176781	5.01496e-08
Lpcat1	0.176772	0.00171431
Entpd1	0.176563	0.000128288
Ash1l	0.176534	5.03611e-07
Atrn	0.17636	4.88957e-11
F11r	0.176337	9.05624e-17
Mbnl1	0.176097	6.77442e-12
Soat1	0.175766	1.51625e-10
Il17rd	0.175581	2.05273e-10
Samd12	0.175205	1.41978e-05
Pitpnm2	0.174959	2.58774e-12
Ccdc85a	0.174845	3.14731e-07
St8sia4	0.174618	0.00279131
Dlc1	0.174072	1.85732e-07
Arrb1	0.173632	3.14388e-10
Yes1	0.173269	1.13614e-08
Smurf2	0.172502	7.05244e-07
Polr2l	0.171936	4.15619e-18
Gpr141	0.171785	6.54868e-07
Vcl	0.171543	1.41305e-09
Trim56	0.171521	7.73751e-09
Stim2	0.171493	4.08337e-08
Ifi211	0.171487	2.70336e-16
Prcp	0.171402	1.77936e-08
Phldb2	0.171231	3.12479e-10
Tardbp	0.171164	2.70805e-08
Piezo2	0.170379	2.10222e-08
Anks1	0.169878	8.88916e-13
Ly6a	0.169525	2.04277e-08
Aplp2	0.169257	2.10175e-23
Actn4	0.169019	1.17192e-08
Icam2	0.168771	0.00228195
Itga2	0.168717	4.83312e-10
Foxp1	0.168598	6.03303e-09
Luzp1	0.168465	1.0695e-10
Tspan9	0.16792	5.19981e-09
Rb1	0.167397	7.6657e-08
Mau2	0.167321	6.19959e-07
Marveld1	0.167158	1.52604e-08
Apbb2	0.167153	1.62414e-10
Enpp4	0.167071	1.8815e-09
Plxna2	0.166706	2.07616e-08
Jag2	0.166488	6.86532e-09
Ldb2	0.166357	2.64885e-06
Rbpj	0.166285	1.73791e-10
Abcb1a	0.166285	3.92669e-07
Tlnrd1	0.166093	1.41214e-10
Pakap.1	0.165924	1.51292e-05
Mtus1	0.165751	4.09459e-11
Nfkb1	0.165711	1.77459e-11
Gpr182	0.165469	7.41738e-05
Vsir	0.165382	0.000263055
C130074G19Rik	0.165324	0.000862619
Cltc	0.165297	2.60868e-10
Zfp366	0.165035	4.42815e-13
Tcirg1	0.164651	4.74327e-11
Lgals9	0.164596	5.33027e-05
Hnrnph1	0.164516	1.32904e-10
Capn2	0.16402	3.03274e-13
Zfp608	0.16395	8.43047e-08
Ms4a6d	0.163802	2.28888e-07
Arl15	0.163464	3.84932e-08
Setd5	0.163371	9.21344e-13
Samd9l	0.163363	7.10062e-08
Mid2	0.163184	2.20522e-07
Strn4	0.162947	4.89773e-14
Abca3	0.162922	2.6435e-06
Cd244a	0.162247	1.76944e-06
Plekho1	0.162214	2.58775e-07
Plxnb2	0.161994	5.00058e-18
Kif26a	0.161718	1.94742e-05
Epb41l2	0.161676	1.52974e-08
Tmem44	0.161075	1.55958e-08
Lrrc8a	0.160914	9.3574e-10
Eogt	0.160699	2.51314e-09
Kat6a	0.16056	3.09785e-08
Wars	0.160508	2.41594e-08
Wdr37	0.160506	5.84405e-05
Atp11c	0.160375	7.7652e-08
Myo18a	0.160086	5.01308e-09
Slc7a11	0.160051	1.4509e-07
Atp11a	0.159409	2.75819e-13
Msrb3	0.158965	3.04075e-05
P4hb	0.15834	2.51381e-18
Ctdsp2	0.158261	8.28481e-09
Ybx3	0.158248	3.48467e-11
Prkch	0.15814	2.54866e-07
Ktn1	0.158128	1.48442e-10
Fam117b	0.158125	2.89169e-07
Bicd2	0.158055	8.51453e-06
Caskin2	0.157916	8.82521e-09
Lipe	0.157808	1.02065e-07
H2-T24	0.15767	0.000590549
Tmem204	0.157602	0.00428399
Spns2	0.157587	5.42327e-05
Hey1	0.157585	0.00130746
Arhgap26	0.157449	4.49447e-07
Klra2	0.157188	2.07292e-05
Mlec	0.157026	7.66533e-08
Hsp90b1	0.15693	3.24424e-14
Tmco1	0.156918	3.04398e-10
Sgk1	0.156891	0.000500956
Kmt2d	0.156319	1.746e-08
Lratd2	0.156145	2.3864e-09
Ceacam1	0.155961	1.0035e-08
Fes	0.155522	2.26349e-05
C1galt1c1	0.155427	3.21968e-11
Ski	0.155207	7.59332e-07
Nfix	0.154793	4.86679e-12
Acap2	0.154777	1.02635e-05
Epn2	0.1547	1.33342e-07
Celf1	0.154511	3.36542e-07
Prickle2	0.154388	2.20634e-08
Arhgap23	0.154379	7.78837e-08
Birc6	0.154347	1.30429e-09
Emcn	0.154172	4.1075e-06
St5	0.154054	2.31812e-08
Larp1	0.154029	6.20816e-17
Ints6l	0.153891	1.27812e-12
Ankrd50	0.153859	2.26948e-06
Itga5	0.153788	5.96855e-10
Fnbp1l	0.15376	2.29962e-12
Slc9a3r2	0.153025	0.00605635
Vwa5a	0.152665	2.07205e-10
Zfp710	0.152306	1.60094e-08
Thsd1	0.152229	5.1981e-11
Gpatch8	0.152187	1.0218e-06
Snx1	0.152105	5.62752e-12
Lpl	0.151847	1.69035e-10
Atxn1	0.151815	6.66137e-10
Prpf39	0.1518	4.77228e-05
F10	0.151782	3.16259e-12
Ccnd1	0.151699	8.04397e-05
9930111J21Rik2	0.151621	0.00218325
Ttyh3	0.151568	4.32751e-06
Mef2a	0.151442	2.16624e-07
Mxd4	0.151294	3.04516e-05
Tmcc1	0.150612	0.000195818
Gm4258	0.15055	6.56336e-08
Mob1a	0.150195	0.000678986
Mycbp2	0.150122	0.0202887
Prkce	0.149702	1.5091e-06
Ehd2	0.149654	2.81281e-06
Ptpra	0.149616	1.16607e-05
Epha4	0.149397	1.2025e-05
Sav1	0.149108	0.00031007
Gnb1	0.148994	3.43877e-11
Nhlrc2	0.148871	2.30598e-06
Kif13a	0.148637	2.97528e-08
Ino80d	0.148559	0.00201129
Rock2	0.148391	1.76036e-07
Stom	0.148125	1.93297e-11
Ttc14	0.147664	1.13267e-10
Gcc2	0.147626	0.000262697
Gm37494	0.147489	2.63265e-08
Arhgap30	0.147079	6.21619e-08
Ppp1r15b	0.147061	2.1454e-08
Akt1	0.146955	3.55373e-05
Osbpl8	0.146869	1.49004e-07
Ppm1f	0.146385	6.53191e-09
Galnt18	0.146378	1.19626e-07
Ecpas	0.14636	1.05231e-08
Arhgef2	0.146032	2.5395e-10
Eif4g3	0.145804	4.76334e-09
Hnrnpa0	0.145719	1.64829e-07
Tasor	0.145392	6.59379e-06
Uggt1	0.14527	2.29709e-05
Dll4	0.14462	1.32836e-08
Fos	0.144355	6.00752e-41
B4galt5	0.144298	2.73288e-11
Rnf145	0.144227	1.56837e-08
Csf1r	0.144167	0.0370829
Ptpn12	0.143999	1.84393e-06
Hook3	0.143749	7.07537e-08
Zbtb7a	0.143637	5.4601e-06
Trip12	0.142845	5.20895e-09
Sh3tc1	0.142588	1.11577e-09
Nectin3	0.142007	5.09862e-05
Ntn1	0.141989	2.17345e-06
Rhoj	0.14193	0.00182743
Dpysl2	0.14184	1.10115e-08
Srgap2	0.14171	5.40583e-08
Map4k4	0.141662	0.000247632
Itgb2	0.141442	2.41264e-06
Dock1	0.141237	6.32566e-18
Stat2	0.141085	1.40569e-06
Lrp6	0.140846	3.06819e-07
Vps13c	0.140791	1.68369e-09
Nfat5	0.140786	0.000331018
Irf5	0.140739	7.26926e-07
Stxbp6	0.140489	5.03767e-05
Plekhg1	0.140485	8.85892e-07
Frmd6	0.140435	0.000158667
Aph1a	0.140398	8.73478e-06
Atp2c1	0.140197	1.12543e-05
Phc2	0.138974	0.00115992
Impdh1	0.138438	2.06604e-05
Kank3	0.137854	1.16585e-06
Hyou1	0.137844	9.92475e-09
Rnd3	0.137809	0.000419516
Mapt	0.137783	0.000574065
Dpp8	0.137708	3.6023e-06
Zmynd8	0.137682	0.000459206
Brd1	0.137675	0.000628326
Adamts9	0.137521	7.0222e-07
Nid1	0.137245	1.37226e-05
Ccdc9b	0.137239	1.9661e-09
Hps3	0.137199	1.97179e-05
Scd1	0.137035	4.35445e-39
Tmem131	0.136966	2.27752e-07
Uaca	0.136922	5.66425e-06
Usp9x	0.136752	1.75263e-08
Pdlim5	0.136738	2.60623e-05
Med1	0.136725	0.00369845
Setd2	0.136664	0.0163587
Tifab	0.136507	5.57276e-10
Nkd1	0.136506	5.84981e-05
Nipal3	0.136429	0.000355715
Fam120a	0.136362	9.58906e-11
6430548M08Rik	0.136155	0.0135171
Antxr1	0.136068	1.94974e-05
Zswim6	0.136037	8.99494e-06
Hk2	0.135941	1.89857e-08
Rnf141	0.13571	2.83262e-05
Zbtb4	0.135552	7.38034e-05
Atxn7	0.135474	2.28515e-07
Plscr4	0.135236	1.33143e-08
Glud1	0.134972	0.00199647
Apc	0.134897	3.20499e-05
Cd2ap	0.13485	9.42367e-06
Oasl2	0.134521	0.00671571
Nudcd3	0.134204	3.78462e-07
Tulp4	0.134113	4.23473e-07
Itga3	0.133442	1.8798e-09
Jam2	0.1334	0.0149427
Znfx1	0.133247	3.54049e-07
Smpdl3a	0.133163	8.79802e-05
Atrx	0.133135	1.99706e-12
Asap2	0.133125	0.0373475
Pcbp1	0.132868	1.87994e-05
Gm21188	0.132866	2.67125e-08
Git1	0.132823	6.09748e-06
Fam171a1	0.132641	0.000850555
Apaf1	0.132529	2.15586e-05
Itgb1	0.132492	1.92331e-19
Agfg1	0.132491	0.000552936
Ssbp3	0.132356	0.000257197
Fcho2	0.13233	8.77909e-11
Herc2	0.132213	1.76953e-05
Gatad2a	0.131929	0.000745771
Zup1	0.13165	0.00861284
Insr	0.131636	9.82912e-10
Ralb	0.131479	0.00128735
Ifi213	0.131399	0.000825835
Ylpm1	0.131341	3.76385e-06
Rin2	0.131204	1.20002e-08
Vat1	0.131059	0.000306766
Elovl1	0.131	0.000105276
Marf1	0.130735	1.92563e-06
Rbfox2	0.130713	6.49674e-05
Txlna	0.130654	0.000301809
Rtn3	0.130613	1.22784e-06
Ttc28	0.130147	0.00365726
Ralgapa2	0.130012	3.58266e-07
Helz2	0.129874	0.000107171
Tmtc1	0.12924	5.55305e-05
Emp1	0.129094	1.70019e-06
Ackr2	0.128942	7.2957e-06
Nipbl	0.128768	4.29006e-07
Nsd1	0.12859	1.07756e-07
Endod1	0.128537	3.56015e-05
Glg1	0.12822	9.21436e-05
Cdc42bpa	0.128206	3.07328e-08
Tmem109	0.128198	8.55223e-08
Pdia3	0.1281	3.44025e-11
March6	0.128051	3.27551e-06
Ifih1	0.127485	0.0016771
Eif3a	0.127324	9.96545e-07
Abcc5	0.126877	6.29799e-06
Fgd4	0.126775	0.0460084
Zfp445	0.126763	5.16086e-10
Sulf2	0.126746	1.54378e-05
St13	0.126558	0.000109863
Prrc2a	0.126423	1.76174e-06
Mib1	0.126396	9.27277e-05
Il4ra	0.126297	0.0112803
Ap3d1	0.126122	0.000207661
Ankrd11	0.126028	0.0013649
Dennd1a	0.125919	1.91513e-07
Plxnd1	0.125862	1.54199e-09
Fnip2	0.125803	0.000129352
Ralgapb	0.12573	5.59447e-06
Ick	0.125639	0.000288252
Golga4	0.12531	1.97576e-07
Luc7l3	0.125266	4.23158e-08
Chd8	0.125253	0.0027399
Arhgef7	0.124944	1.06287e-08
D5Ertd579e	0.124859	8.44129e-05
C2cd2	0.12464	6.10484e-06
Cyfip1	0.124276	2.8214e-09
Tjp2	0.123969	3.56799e-05
Maml3	0.123919	7.53621e-06
Tm9sf4	0.123875	9.07233e-06
Ep300	0.123627	0.0125286
Fgfr3	0.123591	0.000189972
Ppp2r5a	0.123558	0.0280495
Zscan26	0.123272	0.00666776
Slc30a7	0.123063	4.70905e-06
Erap1	0.122664	0.0273908
Xpot	0.122459	0.0123656
Gtf3c2	0.122295	1.91535e-07
Zfp217	0.12219	1.32323e-05
Mdfic	0.121987	0.000123962
Taok3	0.121794	0.000679844
Pard3	0.12171	1.29288e-05
Adam10	0.121647	4.90968e-06
B230219D22Rik	0.121404	3.15161e-05
Ifitm6	0.121281	0.0131808
Anapc1	0.12073	1.00995e-08
Agtrap	0.120642	0.000258954
Fmnl2	0.120507	0.000636454
Btbd7	0.120428	0.000207042
Zfp871	0.120134	0.00436689
Numa1	0.120029	0.0065286
Dlg1	0.120009	0.000433158
Serinc1	0.119929	0.000115907
Prkd3	0.119858	1.21297e-06
Zfp207	0.119792	6.59742e-08
Trerf1	0.119444	2.68255e-11
Plaa	0.119345	0.00704694
Atl3	0.119303	0.00440749
Tia1	0.11902	1.31638e-06
Clock	0.118999	0.00163679
Ltbr	0.118769	4.75858e-05
Gapvd1	0.118594	0.000515751
Ubr3	0.118588	8.46109e-06
Baz1b	0.118579	0.0117983
Gcn1	0.118523	9.11993e-05
Taok2	0.118501	6.86995e-09
Pdia4	0.118471	7.02965e-05
Stx3	0.118385	5.70995e-10
Tspan12	0.118123	3.65232e-05
Myo6	0.118122	0.0456099
Syngr2	0.117938	0.0205696
Slc39a6	0.117761	0.000174859
Dnm1l	0.117689	0.00273419
Slc44a1	0.117531	0.005778
Rgl2	0.117461	8.70407e-06
Spen	0.117458	0.0023213
Slc39a10	0.117332	0.00245267
Ankib1	0.117249	0.00749392
Dach1	0.117128	0.0118455
Esyt1	0.117128	3.47519e-06
Eps8	0.117074	4.70722e-11
Klf13	0.116958	0.0199894
Zfp704	0.116954	2.45185e-08
Plscr1	0.116786	0.00248814
Canx	0.116469	7.2872e-18
Pllp	0.116221	0.00411195
Kmt2c	0.116136	0.00321633
Fryl	0.116093	0.0400205
Dhcr24	0.115962	9.94484e-05
Zfp638	0.115961	0.00148446
Kdsr	0.115896	0.000309278
Tasor2	0.11585	0.00726328
Gpr107	0.115764	0.00189829
4930581F22Rik	0.115723	0.00116456
Scarb2	0.115714	1.0412e-10
Zcchc24	0.115623	0.000936437
Kat2b	0.115582	0.000160925
Lrrc32	0.115515	0.00039012
Gltp	0.115417	0.0306138
Smarca4	0.115304	0.00015919
Rai14	0.115278	6.9432e-06
Eml1	0.115051	2.81224e-05
Pcdh12	0.114745	3.09171e-05
Rsrp1	0.114295	3.58854e-05
Jarid2	0.11429	0.0306366
Zcchc7	0.114251	1.78074e-07
Wls	0.114213	5.98092e-10
Tgfb1i1	0.114175	0.0012133
Sec24b	0.114075	0.000355408
Herc1	0.113818	3.3329e-05
Stag1	0.113794	0.000134356
Magt1	0.113635	0.0211436
Shroom3	0.113553	2.55527e-07
Mfap3	0.11342	1.05262e-05
Acsl4	0.113179	0.00214606
Tnpo3	0.113128	0.00315223
Nf1	0.113118	0.012165
Nod1	0.113115	2.79201e-05
Lfng	0.113012	0.0181352
Arid2	0.112834	7.31081e-06
Gsk3b	0.112805	0.00107882
Ccm2l	0.112626	0.0013568
Abi3	0.112539	0.0312305
Inafm2	0.112461	4.11445e-05
Mbd2	0.112312	0.0125561
Usp8	0.111954	1.58361e-05
Ms4a8a	0.111774	8.04218e-09
Fry	0.111354	7.86418e-06
Nck1	0.111136	0.0468809
Spag9	0.111068	0.0131481
Stxbp1	0.110774	0.00297479
Prpf18	0.110675	0.0241754
Lmf2	0.110575	7.15341e-06
Cds2	0.110337	0.0226982
Fam102b	0.10981	1.38476e-05
Cd47	0.109706	0.00170336
St3gal2	0.109614	7.85698e-07
Relch	0.10932	0.00201207
Acvr1b	0.109265	5.48544e-07
Snapc3	0.109206	8.48106e-08
Rell1	0.109163	2.35626e-05
Purb	0.109146	1.13367e-05
P4ha1	0.109013	8.88793e-07
Csgalnact1	0.108962	0.000281973
Srsf2	0.108795	1.42032e-05
Lta4h	0.108645	0.00113008
Sun1	0.10829	0.00233413
Ccnt2	0.108232	0.00369077
Prrc2b	0.108073	0.0313283
Irf2bp2	0.10805	3.46675e-05
Crebzf	0.107566	0.0053653
Furin	0.107341	0.000779312
Trem1	0.107306	0.0116386
Lgals8	0.107292	9.38884e-05
Pbrm1	0.10717	0.0132186
Atf7	0.107159	0.000493037
Serpinh1	0.107158	3.95655e-09
Pam	0.107085	4.18747e-09
Rusc2	0.107036	1.87099e-05
Bcam	0.106666	5.11164e-09
Stx16	0.1066	6.14216e-05
Nufip2	0.106498	4.03505e-05
Phf20l1	0.106276	0.00265361
Rbms1	0.106085	1.09477e-11
Tmem30a	0.10586	7.63e-05
Crk	0.105806	0.00758064
Mast4	0.10551	0.000512752
Dpy19l1	0.105504	6.51466e-07
Kif1b	0.105415	0.00712944
Npc1	0.105232	0.000121944
Fam129b	0.104935	3.24541e-11
Trio	0.104806	0.000401539
Pik3cb	0.104752	0.0145848
Nedd4	0.104747	1.241e-05
Ctsb	0.10474	2.03367e-13
Fkbp15	0.104608	8.37112e-07
Prpf4b	0.104554	2.31563e-12
Lamp1	0.1043	4.23821e-15
Lats2	0.10428	0.012319
Scamp2	0.10425	0.00255954
Adnp	0.104161	0.0029824
Tep1	0.104096	0.000433124
Pcm1	0.104083	0.005774
Srrm2	0.103952	2.43981e-10
Dram2	0.103877	0.000271593
Zbtb18	0.103863	0.00347593
Srcap	0.103738	8.06858e-05
Trappc8	0.103688	0.000874308
Zdhhc20	0.103664	0.0275998
Mindy1	0.103454	0.00813375
Ints3	0.103269	0.00132973
Pds5a	0.103248	0.00646555
Sel1l	0.103143	0.00151815
Zmpste24	0.103122	0.00220227
Rreb1	0.1031	0.000735498
Spata6	0.102748	0.00314504
Flii	0.102607	0.00134496
Pwwp3a	0.102596	0.0257559
Coro2b	0.102379	0.00196452
Dusp1	0.10232	4.16077e-12
Nxpe4	0.102013	7.27523e-07
Kidins220	0.101928	2.99089e-06
Dgkz	0.10186	0.0253743
Dop1a	0.101777	0.000672422
Ppt2	0.101589	0.014521
Sbf2	0.101498	0.000104627
Rapgef3	0.101203	6.86231e-05
4932438A13Rik	0.10116	0.00952625
Tspan31	0.100935	0.000933675
Mcmbp	0.100699	0.000647074
Rab14	0.100548	9.32622e-10
Map4k3	0.100537	0.0047844
Cldn5	0.100321	0.0025049
Ripply3	0.100291	0.00283799
Mtmr3	0.100128	0.0322229
Bclaf1	0.100039	0.000343459
Brd2	0.100035	1.67096e-05
Tpp1	0.0996574	3.83689e-06
Irak4	0.0995102	0.00136727
Prrc2c	0.0994177	3.55946e-05
Mgat1	0.0993916	0.0412871
Gtf2i	0.0992909	0.0232781
Eps15	0.0992306	0.00374849
Pcnt	0.0990586	1.7472e-05
Mbnl2	0.0987778	3.1507e-08
Dnajb14	0.0986998	0.000210558
Erlin2	0.0977013	0.000355803
Syncrip	0.0976868	0.00405899
Creb1	0.0976097	0.0265354
Kpnb1	0.0976008	0.0121196
Eif2ak2	0.0974586	1.73869e-05
Slc39a1	0.0974091	6.64517e-06
Scamp1	0.0972154	0.000299812
Cuedc1	0.0971055	0.00346488
Pum2	0.0969343	0.0125264
Hnrnpl	0.0968875	1.02521e-05
Ubr5	0.0968611	0.00107917
Dicer1	0.0968455	0.00810823
Slc31a2	0.0967381	0.000153819
Dhx15	0.0964977	0.00157179
Ddhd1	0.0963744	0.0174587
Rgl1	0.0960651	0.0457001
Lats1	0.0960009	7.87763e-05
Prpf38b	0.0959175	0.00492821
Mfsd5	0.0957771	0.000198167
Vps13b	0.0957562	0.00159665
Nckap1	0.0956007	9.38052e-05
Yeats2	0.095416	0.0104434
Tmem165	0.0953943	0.00229863
Smc1a	0.0953933	0.00644361
Calr	0.0953394	1.15583e-07
Tpra1	0.0952979	0.000183642
Phlpp1	0.0952548	0.0064687
Map3k11	0.0950064	0.00158524
Sympk	0.0947193	0.000749269
Csnk1a1	0.0946652	5.89031e-05
Cttnbp2nl	0.0946633	2.85211e-05
Zfp451	0.0945629	0.00141679
Dync1i2	0.0943917	0.00038895
Btbd3	0.0940893	0.00437932
Aup1	0.0937191	0.00578249
Nisch	0.0935254	3.73805e-06
Abca7	0.0934229	0.0087234
Rbm5	0.093329	0.000881053
Ywhae	0.0930948	1.83224e-05
Dnajc13	0.0929572	0.000432582
Dpy19l4	0.0927472	0.00165639
Mertk	0.09268	0.0283772
Tnfrsf21	0.092575	0.000239034
Itga4	0.0924616	0.020612
Tmem164	0.0924358	0.0454865
Mga	0.0923877	0.00695974
Dele1	0.0922307	0.015192
Acsl5	0.0916125	0.00523828
Zkscan3	0.0912879	0.000351542
Hectd4	0.0907929	0.00364084
Snrnp70	0.0906924	6.60439e-06
Prkx	0.0905429	0.00107903
Baiap2	0.0900556	0.0292229
Sfpq	0.0900069	1.37283e-05
Gbp3	0.0899313	0.0314186
Frrs1	0.0897576	0.000144943
Morrbid	0.0892784	0.0141421
Gna12	0.0888525	0.00800437
Zc3h7b	0.0888413	4.39042e-05
Wdfy3	0.0888368	0.019085
Trafd1	0.0887625	0.0209692
Glmp	0.0886644	0.00926743
Leng8	0.0885161	4.30772e-07
Rc3h2	0.088423	0.0197802
Nostrin	0.0880817	0.000375293
Itpr1	0.0874136	1.3989e-05
Pkp4	0.0873882	0.032129
Nmt1	0.0873163	4.36841e-05
Smarcc2	0.0870242	1.11486e-06
Stab1	0.0869116	0.000918777
Mfsd1	0.0867764	0.00169867
Mbd5	0.0861387	0.0222621
Cln8	0.0859426	2.54998e-05
Ago3	0.0853969	5.93607e-05
Kif1c	0.0853428	0.00568555
Unc45b	0.0851841	0.0441311
Slc12a2	0.0846787	0.00155129
Ramp2	0.0846052	0.0109878
Ralgapa1	0.084412	0.0374319
Ankrd17	0.0839279	2.732e-06
Pak4	0.0837833	0.000331981
Gnptab	0.0837221	0.000974502
Utrn	0.0835054	9.99692e-05
Plcb3	0.0831548	0.00263409
Card10	0.0831159	0.000136573
Pcgf3	0.0829081	0.0449163
Plcg1	0.0822407	4.02893e-06
Vcp	0.082229	1.07247e-05
Mill2	0.0816914	0.000504705
Lgals3bp	0.0813414	0.000178541
Pdcd6ip	0.0812155	0.00434943
Ranbp2	0.0811769	0.0120709
Fam193a	0.0809467	0.0255047
Zdhhc17	0.0807777	0.000173635
Rai1	0.0807541	0.00493725
Csnk2a2	0.0807044	0.00891304
Hipk2	0.0804871	0.00401353
Nvl	0.0804627	0.0294837
Emilin1	0.0804443	0.0224891
Fem1b	0.0802131	0.00859867
[truncated: 90 more rows]

## Sheet: LUNG Fixed+Cryo vs Fixed DOWN
gene	avg_log2FC	p_val_adj
[truncated: 849 more rows]
