# Supplementary material for: FixNCut: single-cell genomics through reversible tissue fixation and dissociation
Source: Genome Biol. 2024 Mar 29;25:81. doi: 10.1186/s13059-024-03219-5 (PMC10979608; doi:10.1186/s13059-024-03219-5)
Supplement: Supplementary file 5 — Additional file 5: Table 4. This table contains the list of differentially expressed (DE) genes between fixed and fresh mouse lung samples, categorized by cell population. The test was performed using Seurat MAST, where genes with a FDR adjusted p-value < 0.05 and present in at least 10% of cells were considered as DE (see Methods). The Log2FC values indicate the direction of expression change, where positive values indicate higher expression in fixed samples and negative values indicate higher expression in fresh samples. [file 13059_2024_3219_MOESM5_ESM.xlsx]

## Sheet: Alveolar Macrophages.UP
Differentially expressed (DE) genes between fixed and fresh mouse lung samples, categorized by cell population
gene	avg_log2FC	p_val_adj
Rgs1	1.75327	7.59963e-32
Jun	1.57015	3.17324e-29
Dusp1	1.06658	2.98973e-25
Sftpc	1.03003	5.86338e-22
Gdf15	0.904461	2.16528e-10
Scgb1a1	0.864855	3.87521e-13
Cebpb	0.791043	1.12357e-45
Txnip	0.772669	7.91457e-26
Gm26802	0.7177	9.16389e-14
Hspa8	0.704566	2.50285e-41
Chka	0.652471	0.0072791
Klf6	0.622455	0.0126898
Hspa1a	0.615753	2.58038e-09
Gm34455	0.589418	4.56183e-12
Ubb	0.559899	9.32113e-17
Ubc	0.528051	6.84701e-11
Lyz2	0.514332	8.74486e-11
2810013P06Rik	0.444795	1.85672e-08
Fam71a	0.431275	1.30165e-13
Rnasek	0.423731	8.24713e-09
Tyrobp	0.423169	5.61452e-14
Ppib	0.412046	5.93267e-10
Npc2	0.41172	5.70813e-14
Ppp1r14b	0.411258	8.63786e-08
Rps3	0.410898	7.66645e-15
Rnd3	0.392606	0.000437649
Rpl6	0.391625	2.38741e-16
Itm2b	0.38508	8.09165e-13
Ear2	0.383485	0.0168131
Brd2	0.376074	9.18153e-06
Map3k8	0.375425	2.87164e-08
Rps15	0.37148	9.97181e-15
Neat1	0.371248	0.0197746
Jund	0.357289	0.000574586
Ndufa13	0.356113	4.59197e-07
H2-DMa	0.354455	0.00015035
Rps4x	0.350258	9.70313e-12
Rpl5	0.345872	9.77392e-11
Nme2	0.345672	7.42165e-07
Rpl3	0.336579	8.15132e-10
Ltc4s	0.336525	1.1115e-06
Ccnl1	0.336362	5.1513e-05
H2afj	0.334885	0.000245023
Cst3	0.334575	2.55551e-08
Spns1	0.33166	0.00208384
Sftpa1	0.331459	0.000403073
Rps9	0.327385	2.33989e-13
Mrps6	0.324733	0.00444056
Fcer1g	0.314811	1.65285e-06
Atf4	0.314113	0.00628343
B930036N10Rik	0.313988	9.48672e-05
Ssr4	0.313329	1.49264e-06
Rps5	0.309851	1.8599e-08
Ptma	0.309561	6.07211e-06
Rpl9	0.307357	3.42169e-07
Ifi30	0.303506	0.012702
Cyba	0.291148	0.000316073
Rpl35	0.290693	6.94795e-06
Ndufb11	0.289927	0.00355483
Herpud1	0.286029	0.0023607
Atp6v0c	0.284013	0.000634308
Rpl17	0.283688	9.28953e-07
Krtcap2	0.275717	0.0141462
Prdx2	0.27331	0.00182921
Uqcrh	0.271889	2.22936e-05
Ctsz	0.270656	0.00693423
Rpl10	0.27048	5.35795e-05
Rps25	0.268471	7.92733e-08
Rpl7a	0.268321	2.253e-06
Rps6	0.266799	2.14489e-05
Tsc22d3	0.266259	0.0329997
Rpl23a	0.265914	5.99629e-05
Rps14	0.264756	0.000107213
Rpl7	0.264186	2.42074e-07
Pold4	0.254686	0.0107397
Cox5b	0.254531	0.000548581
Fau	0.254265	7.42784e-05
Rpl37a	0.253786	5.90558e-05
Rps27a	0.25314	0.00356675
Cox7b	0.252966	0.00473427
Rpl36	0.251209	4.77547e-05
Rpl11	0.250767	2.65345e-06
Hspa1b	0.250244	8.5637e-05
Sertad1	0.24937	0.000374631
Gyg	0.247557	0.0403282
Rps17	0.247411	0.00902122
Naca	0.243849	0.000298821
Rps8	0.243672	1.00998e-05
Rpl27a	0.240282	0.00176337
Rpl15	0.236348	0.0305267
Cd300c2	0.235215	0.0195296
Arpc3	0.233441	0.0078665
Rpl22	0.232866	0.000117764
Rabac1	0.230962	0.0150342
Milr1	0.224879	0.00556907
Rps3a1	0.224843	0.000477738
Mrpl21	0.224359	0.0325761
Fxyd5	0.223436	0.0383365
Rpl28	0.223323	0.00102699
Cox4i1	0.223137	0.000772419
Btf3	0.221535	0.0221042
Rpl8	0.221392	0.00160835
Rps16	0.217617	0.00325668
Rpl26	0.217272	5.4499e-05
Rps23	0.214914	0.00718781
Pdhb	0.212824	0.0340326
Rpl24	0.210766	0.000934056
Rpl27	0.207986	0.00516811
Rpl35a	0.207607	0.0184458
Lsmem1	0.202958	0.0185067
Cox6c	0.200899	0.0100295
Rack1	0.200292	0.016619
Rpl13a	0.194276	0.0253718
Rpl10a	0.192681	0.0437581
Rps13	0.192368	0.04419
Rps10	0.189212	0.0068316
Gm29358	0.187503	0.000882206
Polg2	0.176171	0.00808912
Hist1h3d	0.144621	0.000711015

## Sheet: Alveolar Macrophages.DOWN
gene	avg_log2FC	p_val_adj
Il1b	-1.18596	1.98658e-18
Egr2	-0.926424	1.09647e-20
Rasgef1b	-0.816676	1.0911e-24
Nr4a1	-0.794145	5.43623e-19
Trim25	-0.777426	1.12016e-22
Dennd4a	-0.695258	9.42904e-14
Cd14	-0.69053	4.60918e-18
Kcnq1ot1	-0.623969	1.72194e-06
Osm	-0.615474	0.00011093
Gpcpd1	-0.586416	5.78766e-15
Nr4a2	-0.578287	1.62664e-10
Ell2	-0.573706	5.04358e-10
Fosl2	-0.569013	1.48862e-10
mt-Nd3	-0.568908	1.90117e-21
Cd80	-0.550715	3.13396e-19
Trem1	-0.547524	4.46027e-11
Tgm2	-0.533241	6.2754e-12
Tlr2	-0.532251	2.34823e-15
Pde4b	-0.516488	1.70903e-08
Olr1	-0.508265	4.85199e-09
Mmp19	-0.507694	0.00130047
Nr4a3	-0.4913	1.18839e-08
Inhba	-0.490889	3.41671e-09
Plek	-0.48824	2.60359e-09
Ets2	-0.487161	1.24215e-10
Trib1	-0.466265	0.000447519
Nfil3	-0.45073	7.51159e-09
mt-Co3	-0.429112	8.11201e-15
Crtc3	-0.425787	3.41559e-07
Malt1	-0.40858	0.0294921
Gk	-0.407538	1.05188e-07
Ccnd2	-0.401121	1.24855e-05
Tnfaip2	-0.399658	2.38028e-06
Stap1	-0.397632	0.00209866
Cdkn1a	-0.396402	0.00203093
Noct	-0.394384	0.00218156
Nlrp3	-0.391221	0.000731119
Adrb2	-0.389573	0.000168172
Ralgds	-0.382965	0.000118009
Prdm1	-0.381829	0.00285868
Dusp16	-0.379154	7.31892e-08
Gm6377	-0.370381	7.97565e-09
Cd83	-0.358012	0.0169897
mt-Co2	-0.351496	9.47756e-12
Lpl	-0.350629	3.1412e-07
Kat6b	-0.350594	4.23639e-05
Plk3	-0.346346	0.0281258
Litaf	-0.34476	0.0147067
Uhmk1	-0.338254	0.00575134
Dgat1	-0.333963	0.00134218
Il1a	-0.322345	0.00205015
Cyth4	-0.320664	0.041258
Dync1h1	-0.316782	0.000104749
mt-Nd1	-0.30429	1.3422e-08
Rel	-0.302911	0.00333477
Srxn1	-0.299739	0.011718
Ogdh	-0.298414	0.000420273
Mycbp2	-0.296857	0.0109548
Csf2rb	-0.296333	2.58446e-05
Nfkbid	-0.296215	0.00388478
Gm42418	-0.29386	0.0101204
Ttc14	-0.289609	0.000156011
Hipk2	-0.289298	0.0149624
C5ar1	-0.282571	0.0252212
Wdfy4	-0.280241	0.000311196
Tpr	-0.273649	0.0143294
Tln1	-0.265879	0.00154756
Ywhaz	-0.25894	1.24413e-05
Flna	-0.249287	3.79931e-05
F730043M19Rik	-0.24816	0.0223748
Cltc	-0.243371	0.00119239
Cd44	-0.236676	0.0169509
Gpr35	-0.224722	3.62426e-09
Iqgap1	-0.216446	6.92489e-07
Alkbh1	-0.211679	0.0395251
Cd47	-0.20592	0.00895363
Hlx	-0.200293	0.0420795
mt-Co1	-0.193509	0.0033641
Crem	-0.175	9.39644e-05
Spaca6	-0.154358	0.000185869

## Sheet: Arterial cells.UP
gene	avg_log2FC	p_val_adj
Sftpc	1.22433	3.77168e-29
Cebpb	0.882009	2.42122e-06
Chil3	0.817123	0.0169635
Sftpb	0.662883	0.00966533
Mprip	0.646639	0.00028354
Lyz2	0.60615	0.000763763
Myh10	0.571578	0.0426399
Sh3bgrl	0.569134	0.00318685
Tns1	0.549577	0.00219704
Lars2	0.542844	2.02557e-12
Scgb1a1	0.507051	1.87044e-18
Gm42418	0.337558	9.38199e-16

## Sheet: Arterial cells.DOWN
gene	avg_log2FC	p_val_adj
Btg2	-1.33762	2.0378e-10
Cebpd	-1.33726	2.79882e-11
Junb	-1.29411	5.24801e-09
Ier2	-1.19766	4.55162e-07
Nfkbiz	-0.989844	0.0120131
Fos	-0.95257	3.86253e-06
Socs3	-0.951447	9.1997e-07
Nr4a1	-0.892202	5.01331e-05
Atf3	-0.847914	4.3979e-06
Zfp36	-0.773012	0.0118582
Coq10b	-0.721099	0.00590937
Jund	-0.645548	0.00552125
Arf4	-0.565952	0.0403189
Hist1h4d	-0.468618	0.0244637
Egr1	-0.454632	0.000455735
mt-Co3	-0.221302	0.000596654
Malat1	-0.192619	0.000179521

## Sheet: B cells.UP
gene	avg_log2FC	p_val_adj
Jun	1.75337	2.26296e-79
Fos	1.25446	1.27926e-34
Sftpc	1.09614	1.15621e-51
Hist1h2bc	0.987163	1.74609e-27
Id3	0.926717	6.4609e-37
Fosb	0.918419	3.35378e-19
Scgb1a1	0.899585	5.59368e-19
Dusp1	0.880028	4.95019e-22
Rgs1	0.861786	6.54962e-16
Zfp36	0.831063	2.85081e-29
Nfkbia	0.804477	2.50167e-36
Neat1	0.779048	2.98766e-23
Lars2	0.734435	6.80422e-73
Atf4	0.615515	8.68562e-18
Arglu1	0.613525	2.37819e-21
Gadd45g	0.586704	1.59812e-09
Mcl1	0.585921	7.67286e-25
Epas1	0.577351	5.80274e-09
Slc38a2	0.572437	3.63159e-15
Iglc2	0.564423	3.89589e-23
1810026B05Rik	0.561563	7.96198e-21
Arhgap17	0.55818	6.44892e-16
Mgp	0.552784	0.000160323
Gadd45b	0.551878	3.80149e-10
Lyz2	0.550437	3.25309e-13
Zfp36l2	0.546303	7.3817e-12
Ier5	0.543101	5.047e-19
Map4k4	0.541673	1.2447e-14
Dusp2	0.52296	1.66732e-10
Cebpb	0.519838	9.27462e-15
Sox4	0.489912	4.2852e-07
Txnip	0.48868	5.17719e-17
Ccnl1	0.487654	7.03544e-12
Hnrnph1	0.48441	7.41627e-12
Klf4	0.481812	9.91848e-05
A930007I19Rik	0.478552	2.42679e-13
Pim1	0.478496	9.42939e-08
Syk	0.478189	4.55573e-13
Sparc	0.47023	6.40757e-05
Ddx5	0.468634	3.53243e-30
Ifitm3	0.466988	8.69034e-06
Ubl3	0.46447	6.47558e-11
Brd2	0.452529	2.85191e-10
Tra2a	0.443998	1.84467e-10
Zfp91	0.436968	1.33893e-08
Rab21	0.431132	6.28457e-13
Gm42418	0.428619	1.87881e-70
Tsc22d3	0.426977	2.3182e-07
Med13	0.424652	3.00207e-08
Ppp1r14b	0.423251	3.93461e-10
Baz2b	0.422974	1.657e-07
Macf1	0.4207	8.23291e-10
C1galt1	0.419703	9.61068e-06
Klf6	0.414391	4.01576e-06
Emp2	0.411336	0.000744852
Tecpr1	0.401309	9.36952e-07
Ighm	0.397412	9.60936e-16
Klf10	0.388483	0.000111779
Slc25a37	0.386495	2.75647e-05
Srsf5	0.385887	1.8677e-17
Ppp2r5a	0.383532	6.42215e-08
2410006H16Rik	0.379298	1.21469e-07
Crlf3	0.378657	4.57228e-07
Maf	0.37792	0.0104889
Atp13a3	0.376258	3.98445e-07
Rasgrp2	0.374863	1.40834e-07
Snx20	0.373026	8.88872e-08
Tiparp	0.370198	5.83428e-07
Zeb2	0.369685	0.00285933
Ubc	0.368565	2.34851e-10
Adgrf5	0.366426	0.0115747
Sptbn1	0.365831	2.21077e-05
Pik3ip1	0.365369	4.01549e-05
Zbtb20	0.365072	0.0222851
Chka	0.363658	1.2648e-05
Mprip	0.36185	7.71602e-07
Gls	0.361612	2.65419e-07
Hspa8	0.360868	2.1621e-10
Cfl2	0.360841	2.68689e-05
Pmaip1	0.359098	0.000158976
Chil3	0.354638	0.00610974
Slc12a6	0.353387	8.45215e-06
Tlk1	0.352151	7.49747e-05
Gm8369	0.34996	8.11985e-06
Ube2m	0.349813	4.62916e-06
Sf3b3	0.349464	4.41322e-05
Tra2b	0.348209	2.43849e-07
Purb	0.34712	2.53032e-06
Ehd4	0.343624	0.00170598
Dnajc21	0.342688	5.57416e-05
Slc38a1	0.342449	0.000278878
Prpf39	0.340245	0.00161719
Trim44	0.339323	0.000648423
Cmah	0.336566	0.00114045
Rgs2	0.335435	2.40723e-07
Malat1	0.333031	4.93991e-16
Sat1	0.331374	0.00359988
Dnajb9	0.33103	9.5744e-05
Dusp6	0.330878	0.00187181
Itch	0.328612	0.000223043
Rsrp1	0.328315	8.01033e-05
Luc7l2	0.328015	3.73577e-09
Ikzf3	0.327884	3.57734e-06
Hnrnpd	0.327042	9.66003e-07
Sftpa1	0.324876	8.40817e-06
Ccdc71l	0.322816	1.09142e-08
Prpf38b	0.320577	5.96816e-06
Trp53inp1	0.320133	0.000469279
Irf2bp2	0.31938	0.00189447
B3gnt5	0.318262	0.000909052
Dnajc7	0.317099	0.00273849
Klf2	0.316989	8.05604e-06
Ptprb	0.31514	0.020933
Klhl24	0.315067	0.000860555
Srsf11	0.315023	8.24476e-07
Aplp2	0.31461	0.00230659
Ash1l	0.314184	0.0117794
Psap	0.313298	0.00114509
Mdm4	0.31212	0.00426351
S1pr4	0.311644	0.000745179
Arl4a	0.311615	0.00753727
Map3k8	0.309699	0.00987836
Brwd1	0.309373	0.00043257
Kdm7a	0.309309	1.52984e-05
Tmod3	0.30771	1.00443e-07
Spop	0.307604	0.000291224
Arrdc3	0.305585	0.0096489
Atf7ip	0.305084	5.42682e-05
Hsp90aa1	0.304359	6.08886e-05
Tnfrsf13c	0.304122	4.66387e-05
Rlim	0.302736	0.000169475
Glcci1	0.301733	0.019918
Ccdc88c	0.301404	0.0032111
Atp11b	0.299524	0.00124541
Pld4	0.299097	0.00803485
Tmed7	0.297642	0.0101527
Chst3	0.297625	0.00576773
Add1	0.296635	0.00103165
Cd19	0.295723	0.000328751
Acsl1	0.295265	0.0235602
Mylip	0.295165	0.0171942
Avl9	0.294812	6.84171e-06
March1	0.294785	1.68704e-05
Hip1r	0.294242	0.000460271
Hist1h1c	0.294096	6.99444e-05
Btla	0.29383	0.0012606
R3hdm2	0.293436	0.0088867
Sfr1	0.292907	0.00653481
Stk38	0.292223	2.47245e-05
Gpd1l	0.290807	0.0013713
Plekhf2	0.289444	0.00121078
Samhd1	0.287732	0.0381829
Atl3	0.287211	0.00338303
4921524J17Rik	0.287189	0.00454884
Hmgb2	0.286308	4.81715e-05
Cpsf6	0.28574	1.86378e-05
Trp53inp2	0.284739	0.000225645
Ythdc1	0.284495	1.68067e-05
mt-Nd2	0.284316	3.35745e-08
Hist1h4i	0.284263	0.00131483
Ivns1abp	0.283158	0.0002213
Plpbp	0.282177	0.0043817
Ppp1cb	0.280582	1.34135e-05
Mtss1	0.279784	0.0289606
mt-Nd4l	0.27941	4.84156e-05
Tnrc6c	0.279214	0.000136661
Sertad1	0.279019	0.00027591
Ppp1r10	0.278987	0.00297676
Sh3bp5	0.276738	0.000488712
Csnk1g2	0.276611	0.00182786
Acp5	0.276511	0.0142569
Map1lc3b	0.274161	8.03548e-05
Pde7a	0.273268	0.00484399
Birc2	0.272274	0.000668315
Lemd2	0.271663	0.00107963
mt-Nd5	0.270945	5.07302e-05
Atp2a3	0.269944	0.0136722
Rbm39	0.269943	2.77637e-05
Luc7l3	0.269141	4.4746e-05
Cbl	0.268565	0.00559661
Fbxl3	0.267315	0.002044
Phip	0.265583	0.00669966
2810013P06Rik	0.265239	0.00380724
mt-Nd4	0.265048	3.33128e-08
Zdhhc18	0.264344	0.000261676
Mbnl2	0.264194	0.000902668
Rsrc2	0.263209	0.00307363
Nktr	0.26189	4.47372e-05
Nisch	0.261437	4.74023e-05
mt-Atp6	0.259243	7.20348e-12
Stx5a	0.25916	0.0319226
Grk2	0.258425	0.000448391
Jund	0.257624	0.0109399
Cdk19	0.256441	0.0471866
Sesn1	0.256057	0.0216612
Mbd2	0.25194	0.000521572
Cyth1	0.25183	0.0477475
Eif4h	0.250841	0.000434976
Pan3	0.250815	0.0300415
Rin3	0.248605	0.0138899
H2-Q10	0.246101	0.022769
Zfp644	0.245014	0.00329387
H2-Q4	0.244553	0.0201164
Pik3cd	0.243002	0.0168161
Smg1	0.241622	0.00206059
Arf4	0.240852	1.64217e-05
Sap30l	0.240851	0.00147733
Kmt2c	0.24058	0.00975349
Clk1	0.240106	0.0370691
Slc1a5	0.239862	0.0105424
Gimap8	0.235526	0.0303091
Ncf2	0.235242	0.000287307
mt-Co1	0.235047	1.12485e-09
2900093K20Rik	0.233259	0.00887574
Stk24	0.232971	0.00363713
Wdr45b	0.230503	0.0282716
Arpc5l	0.229989	8.00778e-08
Cd79b	0.229046	2.20744e-05
Ggnbp2	0.228778	0.00857431
Prkcb	0.227426	0.00136722
Srsf3	0.226421	0.023748
Akap13	0.226343	0.00179203
Senp2	0.22625	0.000378805
Oga	0.225523	0.0280831
Ankrd17	0.221046	0.000507878
Ralgps2	0.220795	0.00919118
Gga2	0.217768	0.00220189
Myo1g	0.216396	0.0325026
Itsn2	0.215836	2.33819e-05
Dnajc5	0.215002	0.00139193
Slc3a2	0.213826	0.00154229
Snw1	0.213026	0.00198844
Myo5a	0.212479	0.0160982
Eif4a2	0.211949	0.00797036
Lmo2	0.209073	0.0237254
Cdkn1b	0.208858	0.00327418
Zmynd11	0.207969	0.0136764
Tnpo1	0.20556	0.00032133
Pbxip1	0.20519	0.00316107
Ubb	0.203849	4.63491e-06
Elk4	0.20221	0.0123037
Hnrnpa0	0.201944	0.0124112
Pnisr	0.201253	0.000555981
Snx30	0.20106	0.0134198
Smg6	0.197488	0.00682173
Eif4g2	0.194732	0.00322761
Poldip3	0.193669	0.00749601
Clic4	0.192127	0.0202682
Heca	0.191384	0.000128983
Eif4ebp2	0.190142	4.14326e-05
Nfkb1	0.189177	0.00490366
Huwe1	0.187855	0.0127037
Plekha2	0.186398	0.000476246
Cnp	0.185586	0.00322084
Gxylt1	0.181865	0.029614
Atp6v1h	0.181509	0.0334384
Thoc1	0.180717	0.0333307
Lamp1	0.180357	4.73509e-06
Sfpq	0.17918	0.0435646
BC005537	0.178899	0.00640753
Oip5os1	0.178764	0.00105407
Ube2d3	0.177329	0.00774016
Kdm5a	0.176832	0.0137596
Serinc1	0.176766	0.00919136
Ddx3x	0.173825	0.000185574
Abhd17b	0.171693	0.00234451
Jakmip1	0.170474	0.00880846
Tmem131l	0.169896	0.0171401
Tbc1d1	0.169284	7.30952e-05
Sdc4	0.168442	0.0305667
Ankrd44	0.168286	0.000658765
Dazap2	0.168065	0.00375997
Itm2b	0.167352	0.000689117
Icam2	0.16672	0.0172309
Ppp3cb	0.165679	0.0196258
Pcbp1	0.165345	0.000783389
Map4k2	0.164541	0.0195626
Ptp4a2	0.163875	0.0215254
Nufip2	0.16373	0.000123272
Ptma	0.162598	4.89003e-05
Tmbim6	0.161354	0.0249493
Rchy1	0.159639	0.00389697
Supt20	0.159071	0.0474811
Scpep1	0.158336	0.00788099
Epc1	0.154551	0.00268475
Tm9sf3	0.153309	0.00214487
Pura	0.151391	0.00442656
Dhx15	0.151248	0.00287861
Camk2d	0.146789	1.81922e-05
Napg	0.142562	0.0102453
Usp15	0.141347	0.0100745
Tet3	0.140934	0.00420055
Dnaja1	0.13998	0.0166887
Riok3	0.139177	0.011686
Lsm5	0.138823	0.000976723
Supt5	0.137137	0.000427245
Dmtf1	0.136911	9.75514e-05
Ube2d2a	0.135649	0.0186909
Git2	0.134451	0.0489268
Setd3	0.132763	0.0467896
Ddx17	0.131139	0.00244126
Snrnp48	0.129663	0.000547077
Gatad2b	0.126522	0.0253861
Sdcbp	0.125846	2.60594e-05
Bag1	0.123545	0.0451882
Pten	0.122896	0.00399056
Mier1	0.120625	0.00254959
Ccnl2	0.120319	0.0337764
Smchd1	0.120085	0.0189009
Pcbp2	0.11903	3.40569e-05
Usp8	0.117523	0.0100727
Sf1	0.116391	0.0306703
Zfp207	0.116186	0.00984226
AU020206	0.115536	0.00579308
Magt1	0.113652	0.0247916
Ogt	0.113606	0.0071219
Eif1	0.113525	0.00726938
Adss	0.1133	0.0084823
Aldh2	0.112249	0.000891846
Fli1	0.108383	0.0406381
Zfand6	0.108069	0.0451311
Mtrex	0.107967	0.011368
Eif4e2	0.107264	0.000367169
Rab14	0.10587	2.5975e-07
Upf2	0.105696	0.00571075
Ptprj	0.103896	0.040014
Mapk1	0.102061	0.00340038
Mrfap1	0.101898	0.0188884
Zfp280d	0.096958	0.0409814
Ppp4r3b	0.0961468	0.00782174
Pkn1	0.0944868	0.00466681
Tmem243	0.0917979	0.0243843
Ddx52	0.0888465	0.00690188
Mia2	0.0885013	0.0284925
Leng8	0.0867413	0.00168992
Hnrnph2	0.0865293	0.0089819
Zfp507	0.084527	9.27208e-05
Clint1	0.0824602	0.010685
Gm2a	0.0812445	0.00497478
Atp6v0b	0.0806485	0.0260144
Atp2b1	0.0799587	0.0319766
Tmx3	0.0798344	0.0285824
Srp9	0.0797789	0.000105986
Mapk8ip3	0.0763517	0.00293777
Rsrc1	0.0700219	0.0442851
Fam98b	0.0699702	0.0447326
Ociad1	0.0690566	0.000854427
Mpc2	0.0678188	0.00873564
Epb41l2	0.0675237	0.0122377
Safb2	0.0645584	0.0353228
Pgap1	0.0634698	0.00211578
Irf2	0.0570283	0.0203229
Ywhae	0.0567005	0.00141144
Smndc1	0.056672	0.0193022
Sptssa	0.0559919	0.0357079
Ddx23	0.0553929	0.00296705
Cebpz	0.0534792	0.0106085
Tspan32	0.0482734	0.000391117
Fam169b	0.0480162	0.0420384
Smarcd2	0.0480078	0.00908537
Fyn	0.0479205	0.0470569
Snrpb2	0.0462769	0.041168
Atg3	0.0418696	0.0464392
Ubap2	0.0381979	0.018001
Zc3h4	0.0349269	0.00278315
Gpr137c	0.0345092	0.00713919
Ly86	0.0335997	0.0384543
Psmc6	0.0326811	0.00336556
Cnot3	0.0298013	0.0011765
Wdr33	0.0296128	1.57861e-05
Srsf10	0.0268295	0.0123038
Lynx1	0.0257829	0.0385331
P2rx4	0.0252129	2.07564e-06
Grap	0.023396	0.00450627
Ywhab	0.0208504	0.0489537
Usp14	0.0180519	0.00599272
Dhps	0.0172869	0.0215048
Nap1l4	0.0158565	0.000342489
Exosc7	0.0150997	0.033378
Matr3	0.0142281	0.0487401
Rapgef6	0.0135633	0.00829177
Dgkz	0.00873355	0.0358917
Asxl2	0.00832637	0.000973856
Zup1	0.00754461	0.00704805
Os9	0.00743917	0.00604138
Dipk1a	0.00699726	0.0461622
Tmem208	0.00336866	0.0368005
Elf2	0.00226068	0.00111649
Sys1	0.00217265	0.00147264
Ctnnbl1	0.0019205	0.00207552
Rps6kb1	0.000357169	0.0272185

## Sheet: B cells.DOWN
gene	avg_log2FC	p_val_adj
Gpr171	-1.16605	6.80996e-59
Cd83	-0.895942	2.93528e-47
Gpr183	-0.81931	1.15751e-26
P2ry10	-0.731383	4.85089e-27
Stk17b	-0.70735	2.85716e-38
Bcl2a1b	-0.605116	1.22852e-14
Hs3st1	-0.590098	2.33948e-20
Hist1h4d	-0.578334	2.53512e-17
Nr4a1	-0.576599	3.71568e-14
Uba52	-0.573338	1.24801e-35
Plek	-0.567018	3.28888e-14
Il4i1	-0.560425	1.26757e-12
Stap1	-0.556132	7.57465e-19
Ccr7	-0.530203	1.28184e-13
Satb1	-0.504967	6.45348e-15
Rel	-0.501622	4.31438e-11
H2-Aa	-0.478206	5.91959e-44
Mef2c	-0.477467	1.34248e-19
Mrpl52	-0.471428	3.624e-13
Pfn1	-0.462933	4.19114e-30
H2-DMb2	-0.454322	8.32611e-17
Gm10076	-0.450675	5.19337e-15
Banf1	-0.449548	3.79912e-14
Rasgef1b	-0.447121	5.35471e-08
Pxdc1	-0.43366	2.82126e-08
H2-Ab1	-0.431818	1.84076e-36
Kctd12	-0.430356	4.95995e-11
Dennd4a	-0.429783	9.80389e-13
Eif4a1	-0.420505	7.94289e-07
Cox6b1	-0.420212	1.0429e-15
Ctss	-0.417666	5.22227e-15
Samsn1	-0.417378	3.45977e-11
H2-Eb2	-0.414869	6.22181e-15
Nme1	-0.406231	7.17815e-09
Mpc1	-0.395266	5.49995e-08
Cd52	-0.38713	1.08141e-20
Neurl3	-0.386998	1.41466e-07
Hist1h1e	-0.382472	5.66078e-07
Grcc10	-0.380792	1.46022e-12
Atp5g1	-0.377325	3.60243e-09
Mrpl54	-0.373363	2.44136e-09
Gpr18	-0.370821	3.04966e-07
Ccr6	-0.370555	8.89824e-12
Rps2	-0.361281	1.12909e-11
Gspt1	-0.357319	2.23491e-07
Dusp5	-0.354869	2.15579e-09
Zfp36l1	-0.353314	7.10801e-06
Kdm6b	-0.353099	9.14637e-06
Stat4	-0.352083	1.32591e-06
Ppia	-0.351987	8.37367e-17
Zmat2	-0.350424	7.59643e-07
Rpl14	-0.345459	7.73375e-24
Atp5g2	-0.343442	1.84206e-08
Inpp5d	-0.342944	0.000388626
Arhgdib	-0.342287	9.15975e-16
Cr2	-0.34075	2.50662e-06
Clec2d	-0.33822	1.50021e-06
Calr	-0.333897	0.000920996
Hist1h3e	-0.326142	6.14596e-05
Fam43a	-0.323426	3.08652e-05
Nme2	-0.321506	0.00115046
Rpl22l1	-0.318852	3.83023e-05
Rpl36a	-0.318477	1.56468e-13
Bfsp2	-0.318423	6.42833e-08
Ddx21	-0.318163	0.00425962
Rpl10a	-0.31195	2.12079e-16
Ndufa3	-0.307244	4.58966e-05
H2-Oa	-0.303874	2.05451e-08
Ost4	-0.303459	3.7099e-08
Gimap4	-0.302754	7.36894e-05
Gdi2	-0.300345	0.00524073
Cyba	-0.298069	2.90587e-09
Cox7a2	-0.297457	2.25235e-05
Psma1	-0.296969	0.000160123
Atg101	-0.296827	0.00391083
Hspe1	-0.296414	0.00383719
Cotl1	-0.296244	0.000279922
Tpm4	-0.295397	4.34071e-06
Atp5mpl	-0.29521	0.00027893
Ran	-0.293115	7.47017e-06
Ppp1r11	-0.292657	4.41008e-06
Micos13	-0.292425	2.77319e-10
Chchd2	-0.292361	6.49044e-10
Rpl7a	-0.291926	8.93684e-11
Taf10	-0.291546	5.851e-05
Rpl10	-0.291344	9.18445e-15
Nol12	-0.288893	3.1113e-10
Rpl6	-0.288083	5.38513e-18
Slc25a11	-0.288049	2.57399e-08
St8sia4	-0.287708	0.042594
Ptprcap	-0.287144	5.29836e-08
Ndufa4	-0.286764	0.000404555
Eef1g	-0.285971	1.58889e-06
Cfl1	-0.28434	1.19541e-08
Rpl29	-0.284071	4.81587e-14
Svbp	-0.283358	0.000691552
Atp6v0e	-0.281515	2.51049e-10
Psmb8	-0.280059	1.70425e-06
Syngr2	-0.278919	2.77925e-05
Sp110	-0.27865	0.000168617
Mrps21	-0.277594	2.05578e-05
Rps27l	-0.276146	4.5577e-09
Mrps18c	-0.275381	0.000189114
Tmsb4x	-0.275095	9.16274e-22
Npm1	-0.274732	0.00517312
Ndufb7	-0.274056	0.000198327
Rplp1	-0.273657	7.93694e-18
Rps27a	-0.273143	2.31932e-20
5830428M24Rik	-0.272853	1.05401e-06
Anp32b	-0.272192	0.000386821
Psma7	-0.271084	9.0776e-06
Rpsa	-0.271051	3.73758e-14
Tm9sf2	-0.270412	0.000334712
Rpl37	-0.269186	1.01587e-16
Sumo2	-0.266799	0.000388855
Arl6ip1	-0.265974	2.10829e-10
Uqcc2	-0.265095	5.50985e-05
Rps12	-0.264451	1.0624e-09
Ndufa5	-0.263905	0.000643122
Pik3ap1	-0.262832	5.29104e-07
Trir	-0.261953	6.45666e-06
Rpl15	-0.261548	4.84689e-10
Tuba1b	-0.261456	0.00802297
Elob	-0.259834	0.000285639
Lsm7	-0.259025	0.00117874
Rpl41	-0.257875	3.76003e-13
Tmem258	-0.257438	0.00203565
Mrpl17	-0.257218	2.66815e-06
Rps11	-0.257006	9.32754e-14
Fam162a	-0.256896	1.4893e-05
Capzb	-0.256049	2.21772e-07
Myl12b	-0.255872	5.38886e-06
Bola3	-0.25556	7.85034e-05
Zranb2	-0.254947	3.00633e-06
Prelid1	-0.254934	6.76813e-05
Polr2k	-0.254155	0.00107724
Gng5	-0.252772	0.00448565
Rplp0	-0.252469	2.80471e-08
Brk1	-0.251102	0.00182855
Atp5j	-0.250814	3.95463e-05
Aldoa	-0.249431	3.93409e-06
Pdia6	-0.249181	9.80507e-06
Rpl3	-0.248927	8.48205e-10
Ndufs4	-0.248435	2.86996e-07
Chmp2a	-0.248273	0.000265837
Rbx1	-0.248044	4.5453e-07
Sec61g	-0.247122	1.36741e-05
Rplp2	-0.247024	8.60412e-15
Tomm7	-0.246773	0.00524729
Mif	-0.246709	0.00780606
Supt16	-0.245993	0.00053283
Rps26	-0.24565	9.37683e-13
Rpl13	-0.245475	1.02907e-16
A930024E05Rik	-0.244125	0.00019166
Romo1	-0.243786	5.41949e-06
Rps8	-0.243037	8.2144e-15
5430427O19Rik	-0.24287	0.0161408
Cd74	-0.242271	1.49157e-15
Rps20	-0.24059	4.46527e-12
Ppie	-0.240476	0.00539994
Copb1	-0.24017	6.81856e-05
Abca1	-0.239979	3.15818e-06
Uqcr11	-0.239976	0.00147214
Lamtor4	-0.239764	1.38404e-07
Abi3	-0.239489	1.30166e-06
Txndc9	-0.238796	3.66536e-07
Tmem108	-0.238794	0.0141564
Psma4	-0.238575	0.00144596
Jpt1	-0.237816	2.92097e-05
Rpl36	-0.237757	1.20363e-12
Trmt112	-0.236743	0.001447
Rps18	-0.23565	3.15558e-13
Rps6	-0.234314	4.31437e-09
Capza1	-0.234261	0.000867594
Eef1b2	-0.233674	4.47979e-06
Med28	-0.233353	0.00051542
Tomm20	-0.233036	0.00200279
Psmb5	-0.232888	0.000131533
Serf2	-0.232797	7.99999e-06
Sde2	-0.232622	3.83798e-08
Abracl	-0.232246	0.000492268
Rpl23	-0.231564	2.54161e-14
Bola1	-0.231533	5.70687e-05
Rhog	-0.231254	0.000973041
Hmgn2	-0.230471	0.0413188
Rps21	-0.22985	1.17711e-15
Tmem134	-0.22943	0.00142736
Baz1a	-0.22896	0.000237697
Eef1a1	-0.228639	1.53461e-12
Ubl5	-0.228638	0.00134602
Utp3	-0.228624	0.0133312
Gm31243	-0.22821	0.0199797
Wdr83os	-0.228038	0.000513997
Atp5e	-0.227609	0.000112487
Eml4	-0.227518	7.91429e-06
Fis1	-0.22686	1.27448e-05
Ssh2	-0.226799	0.000268684
Rpl11	-0.226653	6.30224e-13
Rpl21	-0.226304	1.37675e-14
Rpl24	-0.225736	7.44942e-08
Rps5	-0.225187	2.09646e-11
Park7	-0.225118	0.00217214
Rpl32	-0.224811	1.89878e-12
Eif3c	-0.224148	9.75612e-05
Lsm6	-0.223968	0.000145643
Ms4a4c	-0.223942	0.023596
Btg1	-0.223548	0.000447356
Bod1l	-0.221571	0.00128958
Etfb	-0.221382	0.00403854
Rps15a	-0.218307	3.49255e-13
Bmyc	-0.217775	0.0152462
2210016F16Rik	-0.214881	0.000198512
Rnaseh2c	-0.21486	0.00163029
Psma2	-0.214548	0.000154996
Rps19	-0.214047	3.35433e-13
Pole4	-0.213874	8.17416e-05
Ssr4	-0.213028	3.28896e-05
Plaur	-0.212742	0.00691528
Actb	-0.212508	3.48472e-07
Cd37	-0.212335	0.00343793
Rpl22	-0.211654	3.98519e-08
Rpl17	-0.211558	4.7281e-12
Clta	-0.211488	0.000496316
Rpl34	-0.211219	6.6829e-12
Chchd1	-0.210334	0.000190096
Coa3	-0.21014	1.37291e-06
Sem1	-0.209683	2.08742e-05
Tomm6	-0.20917	2.53423e-05
Ndufb9	-0.208804	1.21187e-06
Sms	-0.208187	0.0105869
Tasor2	-0.208135	0.00714313
H2-Eb1	-0.207787	1.01466e-07
Gfer	-0.207773	0.00507638
Rpl26	-0.207064	5.72619e-10
Ndufb6	-0.206841	0.00204292
Mif4gd	-0.206712	0.0019167
Ndufv2	-0.206398	0.000625676
Ncf4	-0.205423	0.00210847
Ndufa12	-0.205151	0.0382472
Zbtb8os	-0.205058	2.6516e-05
Tmsb10	-0.204688	4.86689e-07
Cmtm7	-0.204101	1.0267e-06
Ier2	-0.202983	0.000200912
Ranbp1	-0.202927	0.00947713
Abcg1	-0.201396	0.000764631
Ndufa7	-0.20071	0.0363396
Rpl36al	-0.199985	4.49008e-05
Rpl27a	-0.199926	4.05258e-11
Atp5g3	-0.199263	0.000479826
Kras	-0.199035	0.00177106
Tagap	-0.198568	0.0127192
Ppp1r7	-0.19768	0.00656822
Snrnp25	-0.197674	0.00729717
Ifngr1	-0.197452	0.0100992
Bax	-0.19614	0.00264086
Psmb3	-0.195074	0.00271108
Rps24	-0.194142	1.93629e-11
Rpl19	-0.193941	3.46452e-12
Ndufv3	-0.193782	0.00926252
Rps7	-0.193116	3.9154e-08
Rpl4	-0.192798	0.00542633
Fermt3	-0.192521	0.00163787
Srpr	-0.192512	8.81662e-06
Pfdn4	-0.192504	0.000251342
Prdx1	-0.191971	0.000501186
Edf1	-0.19142	0.000278336
Btf3	-0.190858	0.0175476
Tespa1	-0.190245	0.0147373
Mrpl41	-0.190015	0.00341993
Psme1	-0.188943	0.00125577
Rab43	-0.188557	0.0143759
Rpl37a	-0.187488	1.38856e-08
Vps4b	-0.187032	0.00150802
Spcs1	-0.185727	0.00872077
Med29	-0.184717	6.70947e-06
Arid5a	-0.184475	0.0180672
Egr3	-0.184229	2.13962e-06
Pnpla8	-0.184092	0.023466
Ptpn18	-0.183985	0.0019528
Timm17b	-0.18375	0.00149315
Mrpl46	-0.182564	0.0187533
Atp5h	-0.182433	0.0324372
Rpl35	-0.182181	0.0142724
Rpl23a	-0.181393	0.00206667
Rpl39	-0.18041	1.48915e-07
Hist1h4h	-0.178509	0.0333856
Ndufa11	-0.178199	0.0222591
Polr2f	-0.178071	6.57052e-06
Rps3a1	-0.176614	1.05815e-06
Mettl23	-0.176507	0.0235931
Psmc5	-0.176392	0.00688477
Rps13	-0.175751	4.72861e-09
Tcof1	-0.175218	0.0141511
Tnfaip8	-0.174544	0.00188643
Lamtor1	-0.17424	0.00502246
Actg1	-0.174201	0.000105468
Ppib	-0.174069	0.0172086
Fibp	-0.173885	0.00561446
Iah1	-0.172907	0.00664564
Stub1	-0.17186	0.000236808
Ifi30	-0.171855	0.000724197
Acadl	-0.17162	0.000932781
Rpl18	-0.171132	1.93315e-06
Rpn1	-0.170965	0.0005965
Znrd1	-0.170565	3.48872e-05
Ndufaf8	-0.170434	0.00404506
Rpl28	-0.16959	2.35387e-05
Rps4x	-0.169492	2.74927e-05
Rpl27	-0.168767	4.28633e-06
Sf3b6	-0.167831	0.00311618
C1d	-0.167166	0.00646623
Rpl18a	-0.167036	4.79819e-08
Snrpd2	-0.166946	0.00658829
Uqcrb	-0.166489	0.00156977
Dnajc10	-0.166409	0.00176758
Ddx18	-0.165681	0.00176479
Rps16	-0.165419	2.7044e-08
Calm2	-0.165303	0.0241332
Mrpl13	-0.165138	0.0193657
Faf2	-0.163899	0.000410372
Cd86	-0.1637	0.00366874
Smc6	-0.163662	0.000527715
Sf3b5	-0.163555	0.011736
Casp8	-0.163432	0.0488844
Frg1	-0.163372	0.00149659
1810037I17Rik	-0.163349	0.000734354
Impdh2	-0.162943	0.0121432
Cox5b	-0.162177	0.000141888
Rpl9	-0.161867	1.52083e-06
Cox4i1	-0.161841	0.00983132
Lsm8	-0.161524	0.000112713
Ndufs8	-0.15997	0.00614353
Spg21	-0.15979	0.00926954
Scp2	-0.159523	0.00131441
Nucks1	-0.159502	5.1977e-08
Srsf9	-0.158495	0.00288196
Rpl30	-0.157903	3.46649e-06
Rps25	-0.157751	7.32141e-07
Ltv1	-0.157448	7.76343e-05
Rbbp4	-0.157205	8.73345e-05
Cox6a1	-0.156822	0.0186732
Gngt2	-0.156685	0.0237612
Trp53	-0.154529	0.0311367
Rpl8	-0.154514	2.88572e-08
Ndufb5	-0.154362	0.0353038
Rpl35a	-0.154255	4.6167e-07
Plekhj1	-0.154227	0.0171192
Ddt	-0.150632	0.0182711
Fau	-0.150418	3.58816e-07
Sept7	-0.150299	8.27606e-05
Nmt1	-0.150261	1.96628e-05
Emg1	-0.150095	0.000230316
Apbb1ip	-0.149937	3.68255e-06
Bub3	-0.148505	0.00272605
Rps17	-0.148147	0.010799
Atp5f1	-0.147812	0.0321418
Rpl38	-0.147535	0.000167085
Rpl5	-0.14732	0.00201154
Nsa2	-0.146899	0.0116267
Ndufaf3	-0.146636	0.0351966
Rpl13a	-0.146285	4.34969e-05
Cox17	-0.145553	0.00245286
Rpl7	-0.145431	0.00052356
Rps29	-0.144318	5.18455e-06
Rps10	-0.142551	1.20072e-05
Tmem179b	-0.141685	0.0290729
Tmem167	-0.141517	0.000694217
Ndufa8	-0.139992	0.0421422
Sesn3	-0.139723	0.0062761
Unc50	-0.138387	0.00338942
Ndufb11	-0.137668	0.00176357
Cd72	-0.137627	0.000811178
Sra1	-0.137422	2.81667e-07
Snrpe	-0.137265	0.0489917
Tpt1	-0.135186	4.42377e-06
Sdhb	-0.135154	0.000538044
Cct2	-0.13501	0.00438665
Mrto4	-0.134896	0.0122224
Psmb2	-0.134424	1.74781e-05
Sept1	-0.134109	0.00735418
Atp5j2	-0.133269	0.000389548
Gabarap	-0.131558	0.01942
Eif3h	-0.131539	0.0147746
G3bp1	-0.130632	0.0102024
St3gal6	-0.130406	0.017653
Ndufb8	-0.130342	0.000796606
Ddx54	-0.130097	0.00191915
Psmb9	-0.129973	0.010751
Ublcp1	-0.127811	5.30437e-07
Dhx36	-0.12723	0.00020429
Pdcd1lg2	-0.126233	0.0340224
Timm23	-0.125786	0.00280609
Haao	-0.125162	5.46422e-05
Rpl12	-0.124838	0.0402623
Srsf7	-0.123895	0.0100514
Cbx1	-0.123297	0.0281945
Rps23	-0.122195	0.000408686
Smc3	-0.121201	0.00777251
Mdh2	-0.121029	0.00103248
Ppp4c	-0.119759	0.00379376
Cltc	-0.119421	7.22785e-05
Fdx2	-0.119245	0.0247542
Cox7b	-0.117151	0.043725
Eif2s2	-0.116125	0.0171181
Rad23a	-0.116016	0.0249604
Fam111a	-0.115557	0.028137
Trim7	-0.115503	0.000529222
Wdr43	-0.114959	0.0375124
Gng10	-0.114946	0.00252132
Tmem160	-0.114766	2.0869e-06
Ncf1	-0.11459	0.00716855
Wapl	-0.114345	0.0123039
Soat1	-0.113441	0.000714467
Prmt1	-0.111637	0.0422171
Arpc3	-0.11148	0.00025706
Aimp1	-0.110858	0.000798452
Atp5k	-0.11051	0.00601053
Snrpb	-0.108866	0.000310905
Rps28	-0.108798	0.0290802
Cetn3	-0.108709	0.00151603
Psenen	-0.106141	0.0126671
Ndufb4	-0.105028	0.0131295
Psmb4	-0.10452	0.00150395
Actr10	-0.104413	0.0399027
Lsm3	-0.0991611	0.00566534
Mrpl14	-0.0981783	0.0207695
Nfkb2	-0.0972493	0.00036874
Hspa14	-0.0964503	0.00454472
Dnmt1	-0.0960619	0.0200471
H2-DMa	-0.0957277	0.0110662
Tgif1	-0.0944784	0.00698855
Ndufs5	-0.0935092	0.00943295
Dguok	-0.0906807	0.0021604
Rbm27	-0.089766	0.0445598
Arpc4	-0.0887088	2.08674e-05
Capza2	-0.0878576	0.000129916
Ndufa1	-0.0878058	3.89116e-05
Fam136a	-0.0873401	0.017441
Vti1b	-0.0852192	5.40943e-05
Rps14	-0.0847617	0.0426457
Chd7	-0.0845369	0.046601
Pag1	-0.08432	0.000303151
3830406C13Rik	-0.0837935	0.000149254
Setd5	-0.0824584	0.000847842
Acbd6	-0.0811977	0.00537717
Ccdc50	-0.0789154	0.00726226
Pdcd10	-0.0777265	0.00591039
Cbx3	-0.0776856	0.00201897
U2surp	-0.0751476	0.000730334
Hprt	-0.0725197	0.00870898
Nudt21	-0.0723557	0.00075541
Sipa1	-0.0692517	0.00018413
Zmat5	-0.0686878	0.0187483
Nsmce1	-0.0676135	0.0404044
Api5	-0.0660293	0.020579
Arf5	-0.0657895	0.0270354
Mrps17	-0.0649722	0.00449891
Eloc	-0.0644811	0.0169367
Rbm8a	-0.0627328	0.00439051
Ube2r2	-0.0618544	0.00314293
Cdk12	-0.0601922	0.000621902
Cwf19l2	-0.0595167	0.00726638
Taf15	-0.0569589	0.00590552
Ap2s1	-0.0566506	0.000861996
Myo1e	-0.0548454	0.000404137
Derl2	-0.0548394	0.0454131
Sec62	-0.0546217	0.00480085
Spcs2	-0.054329	0.00116203
Hook3	-0.0538903	0.025006
Med10	-0.0538002	0.0489846
Sppl2a	-0.052797	0.000428594
Jarid2	-0.0512051	0.00219098
Hikeshi	-0.0511786	0.0194937
Cklf	-0.0504167	0.0153769
Ezr	-0.0503185	0.000425339
Nop53	-0.0500939	0.0139574
Ptpn1	-0.0499778	0.0399535
Cox14	-0.0491389	0.0186274
Rbm5	-0.0491095	0.000320346
Dnajc2	-0.0488762	0.00522655
Snu13	-0.0482838	0.00883027
Nono	-0.0473045	0.0130069
Ube2v1	-0.0467207	0.0122537
Tmf1	-0.0462503	0.00299321
Stag1	-0.0462456	0.00390331
Glrx3	-0.0462365	0.0329969
Ssbp1	-0.0445655	0.00592031
Slc25a3	-0.0442944	0.0109113
Snf8	-0.041545	0.00176531
Ostc	-0.0402945	0.000199264
Mff	-0.0358015	0.00605614
Lgals8	-0.0348031	0.0265975
Rabep1	-0.0336389	0.00155893
Ero1lb	-0.0295988	0.000645053
Psmd11	-0.028514	0.0011173
Crlf2	-0.0265607	0.0182198
Psmd4	-0.0259931	0.0203063
Zcchc7	-0.0241262	0.0164072
Phf14	-0.0238349	0.000118561
Gm20559	-0.0235484	0.0431745
Mapre1	-0.0234006	6.39092e-07
H2-T22	-0.0230542	0.0389494
Ubap2l	-0.0228348	0.0197771
Dhx30	-0.0221797	0.000363779
Med4	-0.0213485	4.63239e-05
Oxa1l	-0.0213361	0.029156
Ddx42	-0.0204734	0.0210733
Dnajb11	-0.02045	0.000563441
Fkbp4	-0.0171232	0.0265389
Fubp1	-0.0162101	0.00105002
Odc1	-0.011628	0.00353873
Fam173a	-0.0107307	0.000294457
Dctn3	-0.0102378	0.016256
Hectd1	-0.0102023	0.0133189
B230219D22Rik	-0.00953148	0.00542008
Naa38	-0.00291183	0.0240941
Lsm12	-0.00197972	0.0119777
0610030E20Rik	-0.00186209	0.0173402
Hdac2	-0.0010651	0.0431156

## Sheet: Bipotent Capillary cells.UP
gene	avg_log2FC	p_val_adj
Sftpc	1.15557	7.5907e-28
Lyz2	0.88533	9.27074e-15
Scgb1a1	0.7343	1.12668e-15
Sftpa1	0.727414	0.00371798
Ptprb	0.713902	2.35373e-13
R3hdm2	0.694523	0.0206157
Heg1	0.609114	0.00148404
Malat1	0.557523	1.63766e-15
Lars2	0.465878	1.52663e-13
Adgrf5	0.356276	0.00104873
Epas1	0.329814	2.81161e-07
Gm42418	0.27204	4.06853e-33
Sptbn1	0.262935	0.0128158

## Sheet: Bipotent Capillary cells.DOWN
gene	avg_log2FC	p_val_adj
Fos	-1.6083	4.9164e-24
Socs3	-1.45971	6.35526e-19
Cebpd	-1.23709	2.05773e-09
Ier3	-1.1736	5.70678e-13
Btg2	-1.06999	1.29091e-10
Jund	-1.00811	5.65979e-16
Atf3	-0.981765	8.3391e-07
Egr1	-0.94817	3.39198e-09
Pf4	-0.943825	6.04174e-05
Ier2	-0.887576	3.8668e-05
Junb	-0.855208	1.80355e-07
1810037I17Rik	-0.524368	0.0393203
Eif1	-0.498186	5.34769e-09
Ftl1	-0.416191	1.49621e-05
Ybx1	-0.378136	0.00268546
mt-Co3	-0.306763	1.49694e-07
Myl6	-0.295255	0.0249536
Tpt1	-0.268864	0.00175637
mt-Co2	-0.229254	0.0370046

## Sheet: Capillary aerocyte (aCap) cells
gene	avg_log2FC	p_val_adj
Sftpc	1.72658	2.96529e-18
Scgb1a1	1.28275	9.781e-08
mt-Cytb	0.544545	0.00422452
Lars2	0.501844	1.92153e-13
Gm42418	0.490221	1.42183e-15
Cavin1	0.387216	0.0359425
Podxl	0.348765	5.94912e-06
Thbd	0.345511	0.0104766
Cyyr1	0.282296	0.00895333
Epas1	0.272769	0.0132059
Rps15	0.271328	0.00476706
Esam	0.0321039	0.0110159

## Sheet: Capillary aerocyte (aCap) cel-1
gene	avg_log2FC	p_val_adj
Atf3	-2.38357	7.37902e-29
Fos	-2.3722	1.00838e-41
Egr1	-1.93239	4.54174e-29
Btg2	-1.84889	8.42906e-35
Junb	-1.68481	3.43281e-31
Gm26532	-1.62009	3.13817e-26
Serpine1	-1.60214	5.6778e-18
Fosb	-1.51624	3.12043e-13
Ier2	-1.44358	5.06039e-31
Zfp36	-1.39166	2.3714e-24
Ier3	-1.26776	1.61234e-16
Socs3	-1.19206	4.49894e-15
Cebpd	-1.1074	2.23983e-12
Nfkbiz	-0.991109	1.49763e-08
Gadd45g	-0.94265	2.8891e-06
Klf2	-0.92849	1.33823e-09
Jund	-0.921037	3.23162e-11
Egr3	-0.91528	2.78676e-11
Klf4	-0.780718	4.19169e-07
Jun	-0.759994	1.42336e-08
Cd24a	-0.751727	4.32632e-07
Hspb1	-0.72291	9.56457e-07
Sbno2	-0.71678	3.04431e-05
Dnajb4	-0.695969	4.81228e-06
Plk2	-0.672793	0.00716188
Irf1	-0.647355	7.6073e-05
Timp3	-0.618204	0.0429404
Ccn1	-0.617201	0.000438161
Igfbp7	-0.607115	7.3509e-11
Hspa1a	-0.60531	0.0202112
Actg1	-0.599875	1.51878e-06
Cfl1	-0.594678	9.59476e-08
Eif1	-0.592454	9.1641e-08
Hist1h1e	-0.573525	7.2519e-07
Hist1h4d	-0.557211	3.72908e-05
Pnrc1	-0.545423	0.000383183
Cdkn1a	-0.52067	0.001851
Ubc	-0.510527	0.00226917
Plaur	-0.500764	0.00412486
Selenok	-0.487643	2.89841e-05
Actb	-0.464464	6.6848e-10
Ramp2	-0.46362	2.18545e-06
AW112010	-0.461957	0.0256916
Rassf1	-0.457431	0.0147361
Dnaja1	-0.454521	0.00782026
Mast4	-0.450038	0.0399622
Tuba1a	-0.445478	0.000739111
Taf7	-0.437328	0.000106871
Cwc15	-0.433994	0.00772624
Cnn3	-0.420232	0.0140924
Lmna	-0.413031	0.0310339
Nostrin	-0.407607	0.00176581
Uba52	-0.384706	0.0201884
Rab2a	-0.376938	0.0318762
Tspan13	-0.371133	5.88332e-05
Vim	-0.349895	0.0147113
H3f3a	-0.334267	0.0416467
Cavin2	-0.323883	0.00307226
Hspa8	-0.309089	0.00243512
Car4	-0.288848	0.0157086
Myzap	-0.254578	0.00516369
Rpl27	-0.180651	0.0303985
Rps16	-0.0946498	0.0443176

[truncated: 30 more sheets: Capillary general (gCap) cells., Capillary general (gCap) cell-1, Club cells.UP, Club cells.DOWN, Cycling cells.UP, Cycling cells.DOWN, Endothelial cells.UP, Endothelial cells.DOWN, Intersticial Macrophages.UP, Intersticial Macrophages.DOWN, Lymphatic Endothelial cells.UP, Lymphatic Endothelial cells.DOW, Monocyte-derived DCs.UP, Monocyte-derived DCs.DOWN, Monocytes.UP, Monocytes.DOWN, Neutrophils.UP, Neutrophils.DOWN, NK cells.UP, NK cells.DOWN …]
