# Supplementary material for: FixNCut: single-cell genomics through reversible tissue fixation and dissociation
Source: Genome Biol. 2024 Mar 29;25:81. doi: 10.1186/s13059-024-03219-5 (PMC10979608; doi:10.1186/s13059-024-03219-5)
Supplement: Supplementary file 6 — Additional file 6: Table 5. This table contains the results of gene set enrichment analysis (GSEA) between fixed and fresh mouse lung samples by cell population. The analysis was performed using the fgsea package and multiple gene sets from MSigDB. Gene sets containing 10-300 genes were included, and only results with a FDR adjusted p-value < 0.05 were considered if they contained >5 overlapping genes, which represents >15% of the gene set (see Methods). [file 13059_2024_3219_MOESM6_ESM.xlsx]

## Sheet: AlveolarMacrophages_UP-reg
Gene set enrichment analysis (GSEA) between fixed and fresh mouse lung samples by cell population
pathway	pval	padj	log2err	ES	NES	size	leadingEdge	leadingEdge_num	genes_size_pct
GOBP_PROTEIN_TARGETING	3.31991e-07	9.63551e-05	0.674963	0.542484	2.61231	46	Hspa8, Ubb, Ubc, Rps3, Rpl6, Rps15, Ndufa13, Rps4x, Rpl5, Rpl3, Rps9, Rps5, Rpl9, Rpl35, Herpud1, Rpl17, Rpl10, Rps25, Rpl7a, Rps6, Rpl23a, Rps14, Rpl7, Rpl37a, Rps27a, Rpl36, Rpl11, Rps17, Naca, Rps8, Rpl27a, Rpl15, Rpl22, Rps3a1, Rpl28, Rpl8, Rps16, Rpl26, Rps23, Rpl24, Rpl27, Rpl35a, Rpl13a, Rpl10a, Rps13, Rps10	46	100
REACTOME_CELLULAR_RESPONSE_TO_STARVATION	1.65205e-06	9.63551e-05	0.643552	0.535484	2.55315	44	Cebpb, Rps3, Rpl6, Rps15, Rps4x, Rpl5, Rpl3, Rps9, Atf4, Rps5, Rpl9, Rpl35, Atp6v0c, Rpl17, Rpl10, Rps25, Rpl7a, Rps6, Rpl23a, Rps14, Rpl7, Fau, Rpl37a, Rps27a, Rpl36, Rpl11, Rps17, Rps8, Rpl27a, Rpl15, Rpl22, Rps3a1, Rpl28, Rpl8, Rps16, Rpl26, Rps23, Rpl24, Rpl27, Rpl35a, Rpl13a, Rpl10a, Rps13, Rps10	44	100
REACTOME_TRANSLATION	1.65205e-06	9.63551e-05	0.643552	0.535484	2.55315	44	Rps3, Rpl6, Rps15, Rps4x, Rpl5, Rpl3, Rps9, Mrps6, Ssr4, Rps5, Rpl9, Rpl35, Rpl17, Rpl10, Rps25, Rpl7a, Rps6, Rpl23a, Rps14, Rpl7, Fau, Rpl37a, Rps27a, Rpl36, Rpl11, Rps17, Rps8, Rpl27a, Rpl15, Rpl22, Rps3a1, Mrpl21, Rpl28, Rpl8, Rps16, Rpl26, Rps23, Rpl24, Rpl27, Rpl35a, Rpl13a, Rpl10a, Rps13, Rps10	44	100
REACTOME_REGULATION_OF_EXPRESSION_OF_SLITS_AND_ROBOS	4.32801e-06	9.63551e-05	0.610527	0.532051	2.52653	43	Ubb, Ubc, Rps3, Rpl6, Rps15, Rps4x, Rpl5, Rpl3, Rps9, Rps5, Rpl9, Rpl35, Rpl17, Rpl10, Rps25, Rpl7a, Rps6, Rpl23a, Rps14, Rpl7, Fau, Rpl37a, Rps27a, Rpl36, Rpl11, Rps17, Rps8, Rpl27a, Rpl15, Rpl22, Rps3a1, Rpl28, Rpl8, Rps16, Rpl26, Rps23, Rpl24, Rpl27, Rpl35a, Rpl13a, Rpl10a, Rps13, Rps10	43	100
REACTOME_RESPONSE_OF_EIF2AK4_GCN2_TO_AMINO_ACID_DEFICIENCY	4.32801e-06	9.63551e-05	0.610527	0.532051	2.52653	43	Cebpb, Rps3, Rpl6, Rps15, Rps4x, Rpl5, Rpl3, Rps9, Atf4, Rps5, Rpl9, Rpl35, Rpl17, Rpl10, Rps25, Rpl7a, Rps6, Rpl23a, Rps14, Rpl7, Fau, Rpl37a, Rps27a, Rpl36, Rpl11, Rps17, Rps8, Rpl27a, Rpl15, Rpl22, Rps3a1, Rpl28, Rpl8, Rps16, Rpl26, Rps23, Rpl24, Rpl27, Rpl35a, Rpl13a, Rpl10a, Rps13, Rps10	43	100
REACTOME_SIGNALING_BY_ROBO_RECEPTORS	4.32801e-06	9.63551e-05	0.610527	0.532051	2.52653	43	Ubb, Ubc, Rps3, Rpl6, Rps15, Rps4x, Rpl5, Rpl3, Rps9, Rps5, Rpl9, Rpl35, Rpl17, Rpl10, Rps25, Rpl7a, Rps6, Rpl23a, Rps14, Rpl7, Fau, Rpl37a, Rps27a, Rpl36, Rpl11, Rps17, Rps8, Rpl27a, Rpl15, Rpl22, Rps3a1, Rpl28, Rpl8, Rps16, Rpl26, Rps23, Rpl24, Rpl27, Rpl35a, Rpl13a, Rpl10a, Rps13, Rps10	43	100
REACTOME_SRP_DEPENDENT_COTRANSLATIONAL_PROTEIN_TARGETING_TO_MEMBRANE	4.58834e-06	9.63551e-05	0.610527	0.528662	2.49173	42	Rps3, Rpl6, Rps15, Rps4x, Rpl5, Rpl3, Rps9, Ssr4, Rps5, Rpl9, Rpl35, Rpl17, Rpl10, Rps25, Rpl7a, Rps6, Rpl23a, Rps14, Rpl7, Fau, Rpl37a, Rps27a, Rpl36, Rpl11, Rps17, Rps8, Rpl27a, Rpl15, Rpl22, Rps3a1, Rpl28, Rpl8, Rps16, Rpl26, Rps23, Rpl24, Rpl27, Rpl35a, Rpl13a, Rpl10a, Rps13, Rps10	42	100
GOBP_ESTABLISHMENT_OF_PROTEIN_LOCALIZATION_TO_ENDOPLASMIC_RETICULUM	4.09868e-06	9.63551e-05	0.610527	0.525316	2.44574	41	Rps3, Rpl6, Rps15, Rps4x, Rpl5, Rpl3, Rps9, Rps5, Rpl9, Rpl35, Herpud1, Rpl17, Rpl10, Rps25, Rpl7a, Rps6, Rpl23a, Rps14, Rpl7, Rpl37a, Rps27a, Rpl36, Rpl11, Rps17, Rps8, Rpl27a, Rpl15, Rpl22, Rps3a1, Rpl28, Rpl8, Rps16, Rpl26, Rps23, Rpl24, Rpl27, Rpl35a, Rpl13a, Rpl10a, Rps13, Rps10	41	100
GOBP_PROTEIN_LOCALIZATION_TO_ENDOPLASMIC_RETICULUM	4.09868e-06	9.63551e-05	0.610527	0.525316	2.44574	41	Rps3, Rpl6, Rps15, Rps4x, Rpl5, Rpl3, Rps9, Rps5, Rpl9, Rpl35, Herpud1, Rpl17, Rpl10, Rps25, Rpl7a, Rps6, Rpl23a, Rps14, Rpl7, Rpl37a, Rps27a, Rpl36, Rpl11, Rps17, Rps8, Rpl27a, Rpl15, Rpl22, Rps3a1, Rpl28, Rpl8, Rps16, Rpl26, Rps23, Rpl24, Rpl27, Rpl35a, Rpl13a, Rpl10a, Rps13, Rps10	41	100
GOBP_PROTEIN_TARGETING_TO_MEMBRANE	4.09868e-06	9.63551e-05	0.610527	0.525316	2.44574	41	Rps3, Rpl6, Rps15, Rps4x, Rpl5, Rpl3, Rps9, Rps5, Rpl9, Rpl35, Rpl17, Rpl10, Rps25, Rpl7a, Rps6, Rpl23a, Rps14, Rpl7, Rpl37a, Rps27a, Rpl36, Rpl11, Rps17, Naca, Rps8, Rpl27a, Rpl15, Rpl22, Rps3a1, Rpl28, Rpl8, Rps16, Rpl26, Rps23, Rpl24, Rpl27, Rpl35a, Rpl13a, Rpl10a, Rps13, Rps10	41	100
REACTOME_EUKARYOTIC_TRANSLATION_ELONGATION	4.09868e-06	9.63551e-05	0.610527	0.525316	2.44574	41	Rps3, Rpl6, Rps15, Rps4x, Rpl5, Rpl3, Rps9, Rps5, Rpl9, Rpl35, Rpl17, Rpl10, Rps25, Rpl7a, Rps6, Rpl23a, Rps14, Rpl7, Fau, Rpl37a, Rps27a, Rpl36, Rpl11, Rps17, Rps8, Rpl27a, Rpl15, Rpl22, Rps3a1, Rpl28, Rpl8, Rps16, Rpl26, Rps23, Rpl24, Rpl27, Rpl35a, Rpl13a, Rpl10a, Rps13, Rps10	41	100
REACTOME_EUKARYOTIC_TRANSLATION_INITIATION	4.09868e-06	9.63551e-05	0.610527	0.525316	2.44574	41	Rps3, Rpl6, Rps15, Rps4x, Rpl5, Rpl3, Rps9, Rps5, Rpl9, Rpl35, Rpl17, Rpl10, Rps25, Rpl7a, Rps6, Rpl23a, Rps14, Rpl7, Fau, Rpl37a, Rps27a, Rpl36, Rpl11, Rps17, Rps8, Rpl27a, Rpl15, Rpl22, Rps3a1, Rpl28, Rpl8, Rps16, Rpl26, Rps23, Rpl24, Rpl27, Rpl35a, Rpl13a, Rpl10a, Rps13, Rps10	41	100
REACTOME_NONSENSE_MEDIATED_DECAY_NMD	4.09868e-06	9.63551e-05	0.610527	0.525316	2.44574	41	Rps3, Rpl6, Rps15, Rps4x, Rpl5, Rpl3, Rps9, Rps5, Rpl9, Rpl35, Rpl17, Rpl10, Rps25, Rpl7a, Rps6, Rpl23a, Rps14, Rpl7, Fau, Rpl37a, Rps27a, Rpl36, Rpl11, Rps17, Rps8, Rpl27a, Rpl15, Rpl22, Rps3a1, Rpl28, Rpl8, Rps16, Rpl26, Rps23, Rpl24, Rpl27, Rpl35a, Rpl13a, Rpl10a, Rps13, Rps10	41	100
REACTOME_RRNA_PROCESSING	4.09868e-06	9.63551e-05	0.610527	0.525316	2.44574	41	Rps3, Rpl6, Rps15, Rps4x, Rpl5, Rpl3, Rps9, Rps5, Rpl9, Rpl35, Rpl17, Rpl10, Rps25, Rpl7a, Rps6, Rpl23a, Rps14, Rpl7, Fau, Rpl37a, Rps27a, Rpl36, Rpl11, Rps17, Rps8, Rpl27a, Rpl15, Rpl22, Rps3a1, Rpl28, Rpl8, Rps16, Rpl26, Rps23, Rpl24, Rpl27, Rpl35a, Rpl13a, Rpl10a, Rps13, Rps10	41	100
REACTOME_SELENOAMINO_ACID_METABOLISM	4.09868e-06	9.63551e-05	0.610527	0.525316	2.44574	41	Rps3, Rpl6, Rps15, Rps4x, Rpl5, Rpl3, Rps9, Rps5, Rpl9, Rpl35, Rpl17, Rpl10, Rps25, Rpl7a, Rps6, Rpl23a, Rps14, Rpl7, Fau, Rpl37a, Rps27a, Rpl36, Rpl11, Rps17, Rps8, Rpl27a, Rpl15, Rpl22, Rps3a1, Rpl28, Rpl8, Rps16, Rpl26, Rps23, Rpl24, Rpl27, Rpl35a, Rpl13a, Rpl10a, Rps13, Rps10	41	100
WP_CYTOPLASMIC_RIBOSOMAL_PROTEINS	4.09868e-06	9.63551e-05	0.610527	0.525316	2.44574	41	Rps3, Rpl6, Rps15, Rps4x, Rpl5, Rpl3, Rps9, Rps5, Rpl9, Rpl35, Rpl17, Rpl10, Rps25, Rpl7a, Rps6, Rpl23a, Rps14, Rpl7, Fau, Rpl37a, Rps27a, Rpl36, Rpl11, Rps17, Rps8, Rpl27a, Rpl15, Rpl22, Rps3a1, Rpl28, Rpl8, Rps16, Rpl26, Rps23, Rpl24, Rpl27, Rpl35a, Rpl13a, Rpl10a, Rps13, Rps10	41	100
GOBP_COTRANSLATIONAL_PROTEIN_TARGETING_TO_MEMBRANE	1.08482e-05	0.00018225	0.593325	0.522013	2.42989	40	Rps3, Rpl6, Rps15, Rps4x, Rpl5, Rpl3, Rps9, Rps5, Rpl9, Rpl35, Rpl17, Rpl10, Rps25, Rpl7a, Rps6, Rpl23a, Rps14, Rpl7, Rpl37a, Rps27a, Rpl36, Rpl11, Rps17, Rps8, Rpl27a, Rpl15, Rpl22, Rps3a1, Rpl28, Rpl8, Rps16, Rpl26, Rps23, Rpl24, Rpl27, Rpl35a, Rpl13a, Rpl10a, Rps13, Rps10	40	100
GOBP_NUCLEAR_TRANSCRIBED_MRNA_CATABOLIC_PROCESS_NONSENSE_MEDIATED_DECAY	1.08482e-05	0.00018225	0.593325	0.522013	2.42989	40	Rps3, Rpl6, Rps15, Rps4x, Rpl5, Rpl3, Rps9, Rps5, Rpl9, Rpl35, Rpl17, Rpl10, Rps25, Rpl7a, Rps6, Rpl23a, Rps14, Rpl7, Rpl37a, Rps27a, Rpl36, Rpl11, Rps17, Rps8, Rpl27a, Rpl15, Rpl22, Rps3a1, Rpl28, Rpl8, Rps16, Rpl26, Rps23, Rpl24, Rpl27, Rpl35a, Rpl13a, Rpl10a, Rps13, Rps10	40	100
KEGG_RIBOSOME	1.08482e-05	0.00018225	0.593325	0.522013	2.42989	40	Rps3, Rpl6, Rps15, Rps4x, Rpl5, Rpl3, Rps9, Rps5, Rpl9, Rpl35, Rpl17, Rpl10, Rps25, Rpl7a, Rps6, Rpl23a, Rpl7, Fau, Rpl37a, Rps27a, Rpl36, Rpl11, Rps17, Rps8, Rpl27a, Rpl15, Rpl22, Rps3a1, Rpl28, Rpl8, Rps16, Rpl26, Rps23, Rpl24, Rpl27, Rpl35a, Rpl13a, Rpl10a, Rps13, Rps10	40	100
GOBP_ESTABLISHMENT_OF_PROTEIN_LOCALIZATION_TO_MEMBRANE	1.04315e-05	0.00018225	0.593325	0.506667	2.41575	44	Rps3, Rpl6, Rps15, Ndufa13, Rps4x, Rpl5, Rpl3, Rps9, Rps5, Rpl9, Rpl35, Rpl17, Rpl10, Rps25, Rpl7a, Rps6, Rpl23a, Rps14, Rpl7, Rpl37a, Rps27a, Rpl36, Rpl11, Rps17, Naca, Rps8, Rpl27a, Rpl15, Rpl22, Rps3a1, Rpl28, Rpl8, Rps16, Rpl26, Rps23, Rpl24, Rpl27, Rpl35a, Rack1, Rpl13a, Rpl10a, Rps13, Rps10	43	97.7
GOBP_RNA_CATABOLIC_PROCESS	1.21845e-05	0.000194952	0.593325	0.496672	2.40699	49	Scgb1a1, Hspa8, Hspa1a, Ubb, Ubc, Rps3, Rpl6, Ear2, Rps15, Rps4x, Rpl5, Rpl3, Rps9, Rps5, Rpl9, Rpl35, Rpl17, Rpl10, Rps25, Rpl7a, Rps6, Rpl23a, Rps14, Rpl7, Rpl37a, Rps27a, Rpl36, Rpl11, Hspa1b, Rps17, Rps8, Rpl27a, Rpl15, Rpl22, Rps3a1, Rpl28, Rpl8, Rps16, Rpl26, Rps23, Rpl24, Rpl27, Rpl35a, Rpl13a, Rpl10a, Rps13, Rps10	47	95.9
REACTOME_METABOLISM_OF_RNA	1.28454e-05	0.000196184	0.593325	0.494058	2.39	47	Hspa8, Hspa1a, Ubb, Ubc, Rps3, Rpl6, Rps15, Rps4x, Rpl5, Rpl3, Rps9, Rps5, Rpl9, Rpl35, Rpl17, Rpl10, Rps25, Rpl7a, Rps6, Rpl23a, Rps14, Rpl7, Fau, Rpl37a, Rps27a, Rpl36, Rpl11, Rps17, Rps8, Rpl27a, Rpl15, Rpl22, Rps3a1, Rpl28, Rpl8, Rps16, Rpl26, Rps23, Rpl24, Rpl27, Rpl35a, Rpl13a, Rpl10a, Rps13, Rps10	45	95.7
REACTOME_METABOLISM_OF_AMINO_ACIDS_AND_DERIVATIVES	2.53706e-05	0.000355188	0.57561	0.499195	2.37051	43	Rps3, Rpl6, Rps15, Rps4x, Rpl5, Rpl3, Rps9, Rps5, Rpl9, Rpl35, Rpl17, Rpl10, Rps25, Rpl7a, Rps6, Rpl23a, Rps14, Rpl7, Fau, Rpl37a, Rps27a, Rpl36, Rpl11, Rps17, Rps8, Rpl27a, Rpl15, Rpl22, Rps3a1, Rpl28, Rpl8, Rps16, Rpl26, Rps23, Pdhb, Rpl24, Rpl27, Rpl35a, Rpl13a, Rpl10a, Rps13, Rps10	42	97.7
GOBP_VIRAL_GENE_EXPRESSION	2.48448e-05	0.000355188	0.57561	0.500157	2.35737	42	Jun, Rps3, Rpl6, Rps15, Rps4x, Rpl5, Rpl3, Rps9, Rps5, Rpl9, Rpl35, Rpl17, Rpl10, Rps25, Rpl7a, Rps6, Rpl23a, Rps14, Rpl7, Rpl37a, Rps27a, Rpl36, Rpl11, Rps17, Rps8, Rpl27a, Rpl15, Rpl22, Rps3a1, Rpl28, Rpl8, Rps16, Rpl26, Rps23, Rpl24, Rpl27, Rpl35a, Rpl13a, Rpl10a, Rps13, Rps10	41	97.6
REACTOME_INFLUENZA_INFECTION	5.8392e-05	0.000700704	0.557332	0.479153	2.28457	44	Hspa1a, Rps3, Rpl6, Rps15, Rps4x, Rpl5, Rpl3, Rps9, Rps5, Rpl9, Rpl35, Rpl17, Rpl10, Rps25, Rpl7a, Rps6, Rpl23a, Rps14, Rpl7, Fau, Rpl37a, Rps27a, Rpl36, Rpl11, Rps17, Rps8, Rpl27a, Rpl15, Rpl22, Rps3a1, Rpl28, Rpl8, Rps16, Rpl26, Rps23, Rpl24, Rpl27, Rpl35a, Rpl13a, Rpl10a, Rps13, Rps10	42	95.5
GOBP_ORGANIC_CYCLIC_COMPOUND_CATABOLIC_PROCESS	3.53935e-05	0.000475689	0.557332	0.461901	2.25854	50	Scgb1a1, Hspa8, Hspa1a, Ubb, Ubc, Rps3, Rpl6, Ear2, Rps15, Rps4x, Rpl5, Rpl3, Rps9, Rps5, Rpl9, Rpl35, Rpl17, Rpl10, Rps25, Rpl7a, Rps6, Rpl23a, Rps14, Rpl7, Rpl37a, Rps27a, Rpl36, Rpl11, Hspa1b, Rps17, Rps8, Rpl27a, Rpl15, Rpl22, Rps3a1, Rpl28, Rpl8, Rps16, Rpl26, Rps23, Rpl24, Rpl27, Rpl35a, Rpl13a, Rpl10a, Rps13, Rps10	47	94
GOBP_PEPTIDE_METABOLIC_PROCESS	0.000118808	0.0011741	0.538434	0.46483	2.25235	48	Rps3, Rpl6, Rps15, Rps4x, Rpl5, Rpl3, Rps9, Mrps6, Atf4, Rps5, Rpl9, Rpl35, Rpl17, Ctsz, Rpl10, Rps25, Rpl7a, Rps6, Rpl23a, Rps14, Rpl7, Rpl37a, Rps27a, Rpl36, Rpl11, Rps17, Rps8, Rpl27a, Rpl15, Rpl22, Rps3a1, Mrpl21, Rpl28, Rpl8, Rps16, Rpl26, Rps23, Rpl24, Rpl27, Rpl35a, Rack1, Rpl13a, Rpl10a, Rps13, Rps10	45	93.8
GOBP_AMIDE_BIOSYNTHETIC_PROCESS	0.000123013	0.00118093	0.518848	0.464532	2.25091	48	Rps3, Rpl6, Rps15, Rps4x, Rpl5, Rpl3, Rps9, Mrps6, Atf4, Rps5, Rpl9, Rpl35, Rpl17, Rpl10, Rps25, Rpl7a, Rps6, Rpl23a, Rps14, Rpl7, Rpl37a, Rps27a, Rpl36, Rpl11, Rps17, Rps8, Rpl27a, Rpl15, Rpl22, Rps3a1, Mrpl21, Rpl28, Rpl8, Rps16, Rpl26, Rps23, Pdhb, Rpl24, Rpl27, Rpl35a, Rack1, Rpl13a, Rpl10a, Rps13, Rps10	45	93.8
GOBP_NUCLEAR_TRANSCRIBED_MRNA_CATABOLIC_PROCESS	7.97253e-05	0.000837115	0.538434	0.482847	2.24802	41	Rps3, Rpl6, Rps15, Rps4x, Rpl5, Rpl3, Rps9, Rps5, Rpl9, Rpl35, Rpl17, Rpl10, Rps25, Rpl7a, Rps6, Rpl23a, Rps14, Rpl7, Rpl37a, Rps27a, Rpl36, Rpl11, Rps17, Rps8, Rpl27a, Rpl15, Rpl22, Rps3a1, Rpl28, Rpl8, Rps16, Rpl26, Rps23, Rpl24, Rpl27, Rpl35a, Rpl13a, Rpl10a, Rps13, Rps10	40	97.6
GOBP_MRNA_METABOLIC_PROCESS	4.30642e-05	0.000556522	0.557332	0.457522	2.2464	51	Scgb1a1, Hspa8, Hspa1a, Ubb, Ubc, Rps3, Rpl6, Rps15, Rps4x, Rpl5, Rpl3, Rps9, Atf4, Rps5, Rpl9, Rpl35, Rpl17, Rpl10, Rps25, Rpl7a, Rps6, Rpl23a, Rps14, Rpl7, Rpl37a, Rps27a, Rpl36, Rpl11, Hspa1b, Rps17, Rps8, Rpl27a, Rpl15, Rpl22, Rps3a1, Rpl28, Rpl8, Rps16, Rpl26, Rps23, Rpl24, Rpl27, Rpl35a, Rpl13a, Rpl10a, Rps13, Rps10	47	92.2
GOBP_PEPTIDE_BIOSYNTHETIC_PROCESS	0.000100101	0.00101921	0.538434	0.459927	2.22489	47	Rps3, Rpl6, Rps15, Rps4x, Rpl5, Rpl3, Rps9, Mrps6, Atf4, Rps5, Rpl9, Rpl35, Rpl17, Rpl10, Rps25, Rpl7a, Rps6, Rpl23a, Rps14, Rpl7, Rpl37a, Rps27a, Rpl36, Rpl11, Rps17, Rps8, Rpl27a, Rpl15, Rpl22, Rps3a1, Mrpl21, Rpl28, Rpl8, Rps16, Rpl26, Rps23, Rpl24, Rpl27, Rpl35a, Rack1, Rpl13a, Rpl10a, Rps13, Rps10	44	93.6
GOBP_PROTEIN_LOCALIZATION_TO_MEMBRANE	6.9574e-05	0.000754093	0.538434	0.460607	2.21804	46	Rps3, Rpl6, Rps15, Ndufa13, Rps4x, Rpl5, Rpl3, Rps9, Rps5, Rpl9, Rpl35, Rpl17, Rpl10, Rps25, Rpl7a, Rps6, Rpl23a, Rps14, Rpl7, Rpl37a, Rps27a, Rpl36, Rpl11, Rps17, Naca, Rps8, Rpl27a, Rpl15, Rpl22, Rps3a1, Rpl28, Rpl8, Rps16, Rpl26, Rps23, Rpl24, Rpl27, Rpl35a, Rack1, Rpl13a, Rpl10a, Rps13, Rps10	43	93.5
GOBP_ESTABLISHMENT_OF_PROTEIN_LOCALIZATION_TO_ORGANELLE	6.69827e-05	0.000750206	0.538434	0.451143	2.20594	50	Txnip, Hspa8, Ubb, Ubc, Rps3, Rpl6, Rps15, Ndufa13, Rps4x, Rpl5, Rpl3, Rps9, Rps5, Rpl9, Rpl35, Herpud1, Rpl17, Rpl10, Rps25, Rpl7a, Rps6, Rpl23a, Rps14, Rpl7, Rpl37a, Rps27a, Rpl36, Rpl11, Rps17, Rps8, Rpl27a, Rpl15, Rpl22, Rps3a1, Rpl28, Rpl8, Rps16, Rpl26, Rps23, Rpl24, Rpl27, Rpl35a, Rpl13a, Rpl10a, Rps13, Rps10	46	92
GOBP_PROTEIN_LOCALIZATION_TO_ORGANELLE	6.69827e-05	0.000750206	0.538434	0.451143	2.20594	50	Txnip, Hspa8, Ubb, Ubc, Rps3, Rpl6, Rps15, Ndufa13, Rps4x, Rpl5, Rpl3, Rps9, Rps5, Rpl9, Rpl35, Herpud1, Rpl17, Rpl10, Rps25, Rpl7a, Rps6, Rpl23a, Rps14, Rpl7, Rpl37a, Rps27a, Rpl36, Rpl11, Rps17, Rps8, Rpl27a, Rpl15, Rpl22, Rps3a1, Rpl28, Rpl8, Rps16, Rpl26, Rps23, Rpl24, Rpl27, Rpl35a, Rpl13a, Rpl10a, Rps13, Rps10	46	92
GOBP_TRANSLATIONAL_INITIATION	0.000388881	0.00353146	0.498493	0.445472	2.12398	44	Rps3, Rpl6, Rps15, Rps4x, Rpl5, Rpl3, Rps9, Atf4, Rps5, Rpl9, Rpl35, Rpl17, Rpl10, Rps25, Rpl7a, Rps6, Rpl23a, Rps14, Rpl7, Rpl37a, Rps27a, Rpl36, Rpl11, Rps17, Rps8, Rpl27a, Rpl15, Rpl22, Rps3a1, Rpl28, Rpl8, Rps16, Rpl26, Rps23, Rpl24, Rpl27, Rpl35a, Rpl13a, Rpl10a, Rps13, Rps10	41	93.2
REACTOME_NERVOUS_SYSTEM_DEVELOPMENT	0.000468179	0.00403354	0.498493	0.435385	2.10997	49	Hspa8, Ubb, Ubc, Tyrobp, Rps3, Rpl6, Rps15, Rps4x, Rpl5, Rpl3, Rps9, Rps5, Rpl9, Rpl35, Rpl17, Rpl10, Rps25, Rpl7a, Rps6, Rpl23a, Rps14, Rpl7, Fau, Rpl37a, Rps27a, Rpl36, Rpl11, Rps17, Rps8, Rpl27a, Rpl15, Arpc3, Rpl22, Rps3a1, Rpl28, Rpl8, Rps16, Rpl26, Rps23, Rpl24, Rpl27, Rpl35a, Rpl13a, Rpl10a, Rps13, Rps10	46	93.9
GOBP_CELLULAR_AMIDE_METABOLIC_PROCESS	0.000370579	0.00345874	0.498493	0.419348	2.05897	51	Rps3, Rpl6, Rps15, Rps4x, Rpl5, Rpl3, Rps9, Mrps6, Atf4, Rps5, Rpl9, Rpl35, Rpl17, Ctsz, Rpl10, Rps25, Rpl7a, Rps6, Rpl23a, Rps14, Rpl7, Rpl37a, Rps27a, Rpl36, Rpl11, Rps17, Rps8, Rpl27a, Rpl15, Rpl22, Rps3a1, Mrpl21, Rpl28, Rpl8, Rps16, Rpl26, Rps23, Pdhb, Rpl24, Rpl27, Rpl35a, Rack1, Rpl13a, Rpl10a, Rps13, Rps10	46	90.2
REACTOME_CELLULAR_RESPONSES_TO_EXTERNAL_STIMULI	0.000410697	0.00363143	0.498493	0.391771	2.04872	67	Jun, Cebpb, Txnip, Hspa8, Hspa1a, Ubb, Ubc, Rps3, Rpl6, Rps15, Rps4x, Rpl5, Rpl3, Rps9, Atf4, Rps5, Rpl9, Cyba, Rpl35, Atp6v0c, Rpl17, Prdx2, Rpl10, Rps25, Rpl7a, Rps6, Rpl23a, Rps14, Rpl7, Cox5b, Fau, Rpl37a, Rps27a, Cox7b, Rpl36, Rpl11, Hspa1b, Rps17, Rps8, Rpl27a, Rpl15, Rpl22, Rps3a1, Rpl28, Cox4i1, Rpl8, Rps16, Rpl26, Rps23, Rpl24, Rpl27, Rpl35a, Cox6c, Rpl13a, Rpl10a, Rps13, Rps10	57	85.1
REACTOME_DEVELOPMENTAL_BIOLOGY	0.000656953	0.00525563	0.477271	0.411385	2.04699	53	Jun, Cebpb, Hspa8, Ubb, Ubc, Tyrobp, Rps3, Rpl6, Rps15, Rps4x, Rpl5, Rpl3, Rps9, Rps5, Rpl9, Rpl35, Rpl17, Rpl10, Rps25, Rpl7a, Rps6, Rpl23a, Rps14, Rpl7, Fau, Rpl37a, Rps27a, Rpl36, Rpl11, Rps17, Rps8, Rpl27a, Rpl15, Arpc3, Rpl22, Rps3a1, Rpl28, Rpl8, Rps16, Rpl26, Rps23, Rpl24, Rpl27, Rpl35a, Rpl13a, Rpl10a, Rps13, Rps10	48	90.6
GOBP_NEGATIVE_REGULATION_OF_NUCLEOBASE_CONTAINING_COMPOUND_METABOLIC_PROCESS	0.00193872	0.0144758	0.45506	0.477832	2.03466	29	Jun, Dusp1, Scgb1a1, Cebpb, Txnip, Hspa8, Hspa1a, Ubb, Ubc	9	31
GOBP_BIOLOGICAL_PROCESS_INVOLVED_IN_SYMBIOTIC_INTERACTION	0.000521902	0.00438398	0.477271	0.393023	1.98787	58	Jun, Hspa8, Hspa1a, Ubb, Ubc, Ppib, Rps3, Rpl6, Brd2, Rps15, Ndufa13, Rps4x, Rpl5, Rpl3, Rps9, Rps5, Rpl9, Rpl35, Atp6v0c, Rpl17, Rpl10, Rps25, Rpl7a, Rps6, Rpl23a, Rps14, Rpl7, Rpl37a, Rps27a, Rpl36, Rpl11, Hspa1b, Rps17, Rps8, Rpl27a, Rpl15, Rpl22, Rps3a1, Rpl28, Rpl8, Rps16, Rpl26, Rps23, Rpl24, Rpl27, Rpl35a, Rack1, Rpl13a, Rpl10a, Rps13, Rps10	51	87.9
GOBP_CELLULAR_MACROMOLECULE_CATABOLIC_PROCESS	0.000628746	0.00515265	0.477271	0.387252	1.95868	58	Scgb1a1, Hspa8, Hspa1a, Ubb, Ubc, Rps3, Rpl6, Ear2, Rps15, Rps4x, Rpl5, Rpl3, Cst3, Rps9, Rps5, Rpl9, Rpl35, Herpud1, Rpl17, Ctsz, Rpl10, Rps25, Rpl7a, Rps6, Rpl23a, Rps14, Rpl7, Rpl37a, Rps27a, Rpl36, Rpl11, Hspa1b, Rps17, Rps8, Rpl27a, Rpl15, Rpl22, Rps3a1, Rpl28, Rpl8, Rps16, Rpl26, Rps23, Rpl24, Rpl27, Rpl35a, Rack1, Rpl13a, Rpl10a, Rps13, Rps10	51	87.9
GOBP_NEGATIVE_REGULATION_OF_BIOSYNTHETIC_PROCESS	0.0018742	0.0143121	0.45506	0.44578	1.95437	32	Jun, Dusp1, Scgb1a1, Cebpb, Txnip, Hspa8, Hspa1a, Ubb, Ubc, Rps3, Itm2b	11	34.4
GOBP_RIBONUCLEOPROTEIN_COMPLEX_BIOGENESIS	0.00626804	0.0390011	0.407018	0.477011	1.94034	25	Rpl6, Rps15, Rpl5, Rpl3, Rps9, Rps5, Rpl35, Rpl10, Rps25, Rpl7a, Rps6, Rpl23a, Rps14, Rpl7, Rpl11, Rps17, Rps8, Rps16, Rpl26, Rpl24, Rpl27, Rpl35a, Rpl13a, Rpl10a, Rps10	25	100
GOBP_RIBOSOME_BIOGENESIS	0.00342861	0.0245109	0.431708	0.474286	1.92418	24	Rpl6, Rps15, Rpl5, Rpl3, Rps9, Rps5, Rpl35, Rpl10, Rps25, Rpl7a, Rps6, Rpl23a, Rps14, Rpl7, Rpl11, Rps17, Rps8, Rps16, Rpl26, Rpl24, Rpl27, Rpl35a, Rpl10a, Rps10	24	100
GOBP_NEGATIVE_REGULATION_OF_TRANSCRIPTION_BY_RNA_POLYMERASE_II	0.0052436	0.0359561	0.407018	0.504511	1.91779	20	Jun, Scgb1a1, Cebpb, Txnip, Hspa1a, Ubb, Ubc	7	35
GOBP_NEGATIVE_REGULATION_OF_GENE_EXPRESSION	0.00814563	0.0488738	0.38073	0.343232	1.75843	60	Scgb1a1, Hspa8, Hspa1a, Ubb, Ubc, Tyrobp, Rps3, Rpl6, Rps15, Neat1, Rps4x, Rpl5, Rpl3, Rps9, Atf4, Rps5, Rpl9, Rpl35, Rpl17, Ctsz, Rpl10, Rps25, Rpl7a, Rps6, Rpl23a, Rps14, Rpl7, Rpl37a, Rps27a, Rpl36, Rpl11, Hspa1b, Rps17, Rps8, Rpl27a, Rpl15, Rpl22, Rps3a1, Rpl28, Rpl8, Rps16, Rpl26, Rps23, Rpl24, Rpl27, Rpl35a, Rack1, Rpl13a, Rpl10a, Rps13, Rps10	51	85

## Sheet: AlveolarMacrophages_DOWN-reg
pathway	pval	padj	log2err	ES	NES	size	leadingEdge	leadingEdge_num	genes_size_pct
GOBP_CELLULAR_RESPONSE_TO_LIPID	5.63061e-05	0.000700698	0.557332	-0.613593	-2.37289	19	Il1b, Cd14, mt-Nd3, Cd80, Tlr2, Pde4b, Nr4a3, Inhba, Trib1, Malt1, Stap1, Nlrp3, Lpl, Litaf, Il1a	15	78.9
GOBP_CELLULAR_RESPONSE_TO_MOLECULE_OF_BACTERIAL_ORIGIN	0.000702814	0.00549176	0.477271	-0.630043	-2.16058	13	Il1b, Cd14, Cd80, Tlr2, Pde4b, Trib1, Malt1, Stap1, Nlrp3, Litaf, Il1a	11	84.6
GOBP_POSITIVE_REGULATION_OF_CELL_ADHESION	0.00561478	0.0377313	0.407018	-0.533496	-1.97385	16	Il1b, Cd80, Tgm2, Nr4a3, Malt1, Nlrp3, Cd83, Il1a, Nfkbid, Flna, Cd44, Iqgap1, Cd47, Hlx	14	87.5
GOBP_CELLULAR_RESPONSE_TO_BIOTIC_STIMULUS	0.00363778	0.0254645	0.431708	-0.543454	-1.93647	14	Il1b, Cd14, Cd80, Tlr2, Pde4b, Trib1, Malt1, Stap1, Nlrp3, Litaf, Il1a	11	78.6
GOBP_POSITIVE_REGULATION_OF_BIOSYNTHETIC_PROCESS	0.0024874	0.0181689	0.431708	-0.39541	-1.93059	40	Il1b, Egr2, Nr4a1, Trim25, Osm, Nr4a2, Fosl2, Cd80, Tlr2, Nr4a3, Inhba, Ets2, Nfil3, Crtc3, Nlrp3, Adrb2, mt-Co2, Kat6b, Litaf, Uhmk1, Il1a	21	52.5
GOBP_RESPONSE_TO_HORMONE	0.00614769	0.0390011	0.407018	-0.479511	-1.90295	20	Il1b, Egr2, Nr4a1, Trim25, Nr4a2, mt-Nd3, Tlr2, Mmp19, Nr4a3, Inhba	10	50
GOBP_LOCOMOTION	0.00618534	0.0390011	0.407018	-0.430365	-1.87261	26	Il1b, Egr2, Nr4a1, Nr4a2, Trem1, Pde4b, Olr1, Nr4a3, Trib1, Stap1, Nlrp3	11	42.3
GOBP_POSITIVE_REGULATION_OF_NUCLEOBASE_CONTAINING_COMPOUND_METABOLIC_PROCESS	0.00615929	0.0390011	0.407018	-0.386577	-1.83315	36	Il1b, Egr2, Nr4a1, Trim25, Osm, Nr4a2, Fosl2, Cd80, Tlr2, Nr4a3, Inhba, Ets2, Nfil3, Crtc3, Nlrp3, Adrb2, mt-Co2, Kat6b, Litaf, Il1a	20	55.6
GOBP_RESPONSE_TO_OXYGEN_CONTAINING_COMPOUND	0.00685111	0.0418541	0.407018	-0.36814	-1.82366	43	Il1b, Egr2, Nr4a1, Trim25, Cd14, Nr4a2, Cd80, Tlr2, Pde4b, Mmp19, Nr4a3, Inhba, Trib1, Malt1, Stap1, Cdkn1a, Noct, Nlrp3, Adrb2, Lpl, Plk3, Litaf, Il1a, mt-Nd1	24	55.8

## Sheet: Arterialcells_UP-reg
pathway	pval	padj	log2err	ES	NES	size	leadingEdge	leadingEdge_num	genes_size_pct

## Sheet: Arterialcells_DOWN-reg
pathway	pval	padj	log2err	ES	NES	size	leadingEdge	leadingEdge_num	genes_size_pct
GOBP_POSITIVE_REGULATION_OF_NUCLEOBASE_CONTAINING_COMPOUND_METABOLIC_PROCESS	0.00369797	0.0184898	0.431708	-0.703978	-1.93674	12	Btg2, Cebpd, Junb, Ier2, Fos, Nr4a1, Atf3, Zfp36, Jund, Arf4	10	83.3

## Sheet: Bcells_UP-reg
pathway	pval	padj	log2err	ES	NES	size	leadingEdge	leadingEdge_num	genes_size_pct
GOBP_RESPONSE_TO_STEROID_HORMONE	2.76326e-07	9.25694e-06	0.674963	0.72069	2.436	23	Fos, Fosb, Scgb1a1, Dusp1, Zfp36, Zfp36l2, Txnip, Sparc, Ddx5	9	39.1
GOBP_RESPONSE_TO_CORTICOSTEROID	1.10547e-07	4.16623e-06	0.704976	0.839419	2.43287	13	Fos, Fosb, Scgb1a1, Dusp1, Zfp36, Zfp36l2, Sparc	7	53.8
GOBP_RESPONSE_TO_MECHANICAL_STIMULUS	8.79828e-07	2.65268e-05	0.659444	0.835205	2.37661	12	Jun, Fos, Fosb, Nfkbia, Slc38a2, Txnip	6	50
GOBP_RESPONSE_TO_LIPID	1.89916e-07	6.73644e-06	0.690132	0.556578	2.34554	55	Jun, Fos, Id3, Fosb, Scgb1a1, Dusp1, Zfp36, Nfkbia, Zfp36l2, Cebpb, Txnip, Klf4, Pim1, Sparc, Ddx5	15	27.3
GOBP_RESPONSE_TO_ORGANIC_CYCLIC_COMPOUND	1.05753e-06	3.03662e-05	0.643552	0.526569	2.29456	63	Jun, Fos, Id3, Fosb, Scgb1a1, Dusp1, Zfp36, Nfkbia, Atf4, Zfp36l2, Cebpb, Txnip, Klf4, Pim1, Sparc, Ddx5, Tiparp, Chka, Pmaip1, Dusp6, Hnrnpd, Klf2	22	34.9
GOBP_RESPONSE_TO_EXTRACELLULAR_STIMULUS	1.09935e-05	0.000282087	0.593325	0.633028	2.27959	29	Jun, Fos, Zfp36, Atf4, Slc38a2, Pim1, Sparc, Klf10, Hspa8, Pmaip1, Acsl1, Map1lc3b, Cbl, Sesn1, Mbd2, Stk24, Wdr45b, Snw1	18	62.1
GOBP_NEGATIVE_REGULATION_OF_TRANSCRIPTION_BY_RNA_POLYMERASE_II	8.85937e-06	0.00023227	0.593325	0.540916	2.24198	51	Jun, Id3, Fosb, Scgb1a1, Zfp36, Atf4, Cebpb, Txnip, Klf4, Ddx5, Klf10, Maf, Zeb2, Ubc, Zbtb20, Purb, Irf2bp2, Klf2, Mdm4, Atf7ip, Rlim	21	41.2
GOBP_RESPONSE_TO_PURINE_CONTAINING_COMPOUND	0.000143343	0.00250539	0.518848	0.730154	2.18137	14	Jun, Fos, Fosb, Dusp1, Sparc	5	35.7
GOBP_CELLULAR_RESPONSE_TO_EXTRACELLULAR_STIMULUS	8.71299e-05	0.00184348	0.538434	0.669729	2.17233	20	Jun, Fos, Atf4, Slc38a2, Pim1, Klf10, Hspa8, Pmaip1, Map1lc3b, Cbl, Sesn1, Stk24, Wdr45b, Snw1	14	70
GOBP_RESPONSE_TO_STARVATION	0.000125574	0.00229459	0.518848	0.692682	2.1387	16	Jun, Zfp36, Atf4, Slc38a2, Klf10, Hspa8, Pmaip1, Map1lc3b, Cbl, Sesn1, Stk24, Wdr45b	12	75
GOBP_BLOOD_VESSEL_MORPHOGENESIS	0.00011383	0.00222717	0.538434	0.592687	2.13432	29	Jun, Epas1, Sox4, Klf4, Syk, Sparc, C1galt1, Emp2, Tiparp, Adgrf5, Slc12a6, Sat1, Klf2, Ptprb	14	48.3
GOBP_POSITIVE_REGULATION_OF_NUCLEOBASE_CONTAINING_COMPOUND_METABOLIC_PROCESS	1.14578e-06	3.21351e-05	0.643552	0.427433	2.12899	124	Jun, Fos, Fosb, Zfp36, Nfkbia, Atf4, Epas1, Slc38a2, Zfp36l2, Ier5, Cebpb, Sox4, Klf4, Pim1, Ddx5, Tra2a, Med13, Klf6, Klf10, Srsf5, Crlf3, Maf, Zeb2, Ubc, Zbtb20, Hspa8, Tra2b, Trim44, Ikzf3, Hnrnpd, Trp53inp1, Klf2, Ash1l, Mdm4, Kdm7a, Atf7ip, Hsp90aa1, Sfr1, Hmgb2, Trp53inp2, Tnrc6c, Sertad1, Ppp1r10, Birc2	44	35.5
GOBP_RESPONSE_TO_ORGANOPHOSPHORUS	0.000118596	0.00223326	0.538434	0.743242	2.11493	12	Jun, Fos, Fosb, Dusp1, Sparc	5	41.7
GOBP_CELLULAR_RESPONSE_TO_EXTERNAL_STIMULUS	0.000110465	0.00222035	0.538434	0.632817	2.11051	22	Jun, Fos, Atf4, Slc38a2, Pim1, Klf10, Hspa8, Pmaip1, Map1lc3b, Cbl, Sesn1, Stk24, Wdr45b, Snw1, Nfkb1	15	68.2
WP_TGFBETA_SIGNALING_PATHWAY	0.000257551	0.00393172	0.498493	0.686426	2.09147	15	Jun, Fos, Fosb, Klf6, Klf10, Zeb2, Sptbn1, Itch	8	53.3
GOBP_RESPONSE_TO_INORGANIC_SUBSTANCE	0.00022233	0.00370674	0.518848	0.532116	2.09024	41	Jun, Fos, Fosb, Scgb1a1, Dusp1, Atf4, Slc38a2, Txnip, Klf4, Sparc, Rasgrp2	11	26.8
GOBP_RESPONSE_TO_BACTERIUM	6.25706e-05	0.001372	0.538434	0.524086	2.0869	43	Jun, Fos, Scgb1a1, Rgs1, Zfp36, Nfkbia, Lyz2, Cebpb, Syk, Sparc, Ighm	11	25.6
WP_MYOMETRIAL_RELAXATION_AND_CONTRACTION_PATHWAYS	0.000256302	0.00393172	0.498493	0.674093	2.08131	16	Jun, Fos, Rgs1, Atf4, Rgs2	5	31.2
GOBP_RESPONSE_TO_MOLECULE_OF_BACTERIAL_ORIGIN	0.000233685	0.0037402	0.518848	0.606795	2.07602	24	Jun, Fos, Scgb1a1, Zfp36, Nfkbia, Cebpb, Sparc	7	29.2
GOBP_RESPONSE_TO_DRUG	0.000303257	0.00454771	0.498493	0.670968	2.07166	16	Jun, Fos, Fosb, Scgb1a1, Txnip	5	31.2
GOBP_NEGATIVE_REGULATION_OF_NUCLEOBASE_CONTAINING_COMPOUND_METABOLIC_PROCESS	2.45589e-05	0.000604449	0.57561	0.453022	2.06337	79	Jun, Id3, Fosb, Scgb1a1, Dusp1, Zfp36, Atf4, Cebpb, Txnip, Klf4, Ddx5, Klf10, Maf, Zeb2, Ubc, Zbtb20, Hspa8, Purb, Hnrnpd, Irf2bp2, Klf2, Mdm4, Atf7ip, Rlim, Hmgb2, Mbd2, Snw1, Eif4a2, Cdkn1b, Zmynd11, Pbxip1, Ubb, Elk4, Hnrnpa0, Smg6, Nfkb1, Thoc1, Sfpq, Ube2d3	39	49.4
KEGG_MAPK_SIGNALING_PATHWAY	0.000238802	0.0037402	0.518848	0.589116	2.05675	26	Jun, Fos, Dusp1, Atf4, Gadd45g, Gadd45b, Map4k4, Dusp2, Rasgrp2, Hspa8, Dusp6, Map3k8	12	46.2
GOBP_RESPONSE_TO_TEMPERATURE_STIMULUS	0.000328835	0.00483629	0.498493	0.623188	2.05585	21	Fos, Nfkbia, Ier5, Hspa8, Trp53inp1, Dnajc7, Hsp90aa1	7	33.3
GOBP_RESPONSE_TO_CAMP	0.000374804	0.00531781	0.498493	0.760836	2.05524	10	Jun, Fos, Fosb, Dusp1, Sparc	5	50
GOBP_ANATOMICAL_STRUCTURE_FORMATION_INVOLVED_IN_MORPHOGENESIS	9.46791e-05	0.00196867	0.538434	0.504423	2.04568	47	Jun, Dusp1, Epas1, Dusp2, Sox4, Klf4, Pim1, Syk, Sparc, Brd2, C1galt1, Emp2, Cfl2, Slc12a6, Sat1, Klf2, Ptprb, Tmod3	18	38.3
WP_APOPTOSIS_MODULATION_AND_SIGNALING	0.000511921	0.00671062	0.477271	0.752749	2.03339	10	Jun, Fos, Nfkbia, Mcl1, Pmaip1	5	50
GOBP_REGULATION_OF_MULTICELLULAR_ORGANISMAL_DEVELOPMENT	0.000105022	0.00214672	0.538434	0.470393	2.03326	61	Jun, Fos, Zfp36, Nfkbia, Atf4, Mgp, Zfp36l2, Cebpb, Sox4, Klf4, Pim1, Syk, Sparc, Rab21, Macf1, Emp2, Klf10, Maf, Purb, Rgs2, Dusp6, Ikzf3, Klf2	23	37.7
GOBP_RESPONSE_TO_METAL_ION	0.000305443	0.00454771	0.498493	0.580721	2.02745	26	Jun, Fos, Fosb, Dusp1, Atf4, Txnip, Sparc, Rasgrp2	8	30.8
REACTOME_ESTROGEN_DEPENDENT_GENE_EXPRESSION	0.000464225	0.006156	0.498493	0.696705	2.01924	13	Jun, Fos, Fosb, Ddx5, Hsp90aa1, Tnrc6c, Jund	7	53.8
GOBP_CELLULAR_RESPONSE_TO_STARVATION	0.00114798	0.0128192	0.45506	0.675341	2.01761	14	Jun, Atf4, Slc38a2, Klf10, Hspa8, Pmaip1, Map1lc3b, Sesn1, Stk24, Wdr45b	10	71.4
WP_REGULATION_OF_TOLLLIKE_RECEPTOR_SIGNALING_PATHWAY	0.00121132	0.0132805	0.45506	0.673442	2.01194	14	Jun, Fos, Nfkbia, Syk, Sftpa1, Map3k8, Tmed7	7	50
GOBP_NEGATIVE_REGULATION_OF_BIOSYNTHETIC_PROCESS	5.8573e-05	0.00130927	0.557332	0.433269	2.00895	87	Jun, Id3, Fosb, Scgb1a1, Dusp1, Zfp36, Atf4, Zfp36l2, Cebpb, Txnip, Klf4, Ddx5, Klf10, Maf, Zeb2, Ubc, Zbtb20, Hspa8, Purb, Rgs2, Hnrnpd, Irf2bp2, Klf2, Mdm4, Atf7ip, Rlim	26	29.9
GOBP_RESPONSE_TO_REACTIVE_OXYGEN_SPECIES	0.000353329	0.00513392	0.498493	0.591636	1.99978	23	Jun, Fos, Scgb1a1, Dusp1, Txnip, Klf4, Tra2b, Hnrnpd, Klf2	9	39.1
GOBP_TUBE_MORPHOGENESIS	0.000439707	0.00595827	0.498493	0.526143	1.99283	35	Jun, Epas1, Sox4, Klf4, Syk, Sparc, Brd2, C1galt1, Emp2, Tiparp, Adgrf5, Slc12a6, Sat1, Klf2, Ptprb	15	42.9
WP_MAPK_SIGNALING_PATHWAY	0.000598791	0.00768236	0.477271	0.596725	1.99014	22	Jun, Fos, Dusp1, Atf4, Map4k4, Dusp2, Rasgrp2, Hspa8, Dusp6, Map3k8	10	45.5
GOBP_NEGATIVE_REGULATION_OF_MOLECULAR_FUNCTION	0.000238643	0.0037402	0.518848	0.437767	1.95591	68	Jun, Id3, Scgb1a1, Dusp1, Zfp36, Nfkbia, Dusp2, Txnip, Klf4, Pim1, Ppp1r14b, Ppp2r5a, Pik3ip1, Rgs2, Dusp6, Itch, Ptprb, Aplp2, Rlim, Stk38, Ppp1r10, Sh3bp5, Atp2a3, Cbl	24	35.3
GOBP_CIRCULATORY_SYSTEM_DEVELOPMENT	0.000120367	0.00223326	0.538434	0.460921	1.95318	58	Jun, Id3, Epas1, Sox4, Klf4, Pim1, Syk, Sparc, C1galt1, Emp2, Tiparp, Adgrf5, Slc12a6, Rgs2, Sat1, Dusp6, Klf2, Ptprb, Mdm4, Lemd2, Grk2, Mbd2, Pik3cd, Ggnbp2, Prkcb, Akap13, Senp2, Ankrd17, Cdkn1b, Eif4g2, Clic4	31	53.4
KEGG_T_CELL_RECEPTOR_SIGNALING_PATHWAY	0.000828224	0.0102973	0.477271	0.705358	1.95305	11	Jun, Fos, Nfkbia, Map3k8, Cbl, Pik3cd, Nfkb1, Ppp3cb	8	72.7
GOBP_POSITIVE_REGULATION_OF_CELL_DEATH	0.000432616	0.00595827	0.498493	0.470994	1.94928	50	Jun, Fos, Id3, Dusp1, Atf4, Gadd45g, Mcl1, Gadd45b, Sox4, Txnip, Syk, Ubc, Pmaip1, Ube2m, Dusp6, Trp53inp1	16	32
GOBP_TUBE_DEVELOPMENT	0.000855016	0.0104157	0.477271	0.497491	1.93739	39	Jun, Epas1, Sox4, Klf4, Syk, Sparc, Brd2, C1galt1, Emp2, Tiparp, Adgrf5, Slc12a6, Sat1, Klf2, Ptprb	15	38.5
GOBP_RESPONSE_TO_ALCOHOL	0.00188952	0.0182301	0.45506	0.597231	1.93718	20	Fos, Fosb, Klf4, Sparc, Rgs2, Hnrnpd, Trp53inp1, Klf2, Birc2, Cbl, mt-Nd4	11	55
WP_CIRCADIAN_RHYTHM_RELATED_GENES	0.00134372	0.0145993	0.45506	0.585156	1.93038	21	Jun, Sftpc, Id3, Atf4, Ddx5, Klf10, Ubc, Hnrnpd, Ppp1cb, Fbxl3, Jund	11	52.4
GOBP_REGULATION_OF_DNA_BINDING_TRANSCRIPTION_FACTOR_ACTIVITY	0.000964665	0.0111202	0.477271	0.552307	1.92825	26	Jun, Fos, Id3, Nfkbia, Klf4, Pim1, Syk, Ubc, Itch	9	34.6
WP_CHROMOSOMAL_AND_MICROSATELLITE_INSTABILITY_IN_COLORECTAL_CANCER	0.00168136	0.0168977	0.45506	0.712848	1.92561	10	Jun, Fos, Gadd45g, Gadd45b, Pmaip1	5	50
WP_INSULIN_SIGNALING	0.0014896	0.0155365	0.45506	0.676702	1.92558	12	Jun, Fos, Map4k4, Map3k8, Cbl, Pik3cd, Prkcb	7	58.3
GOBP_RESPONSE_TO_OXYGEN_CONTAINING_COMPOUND	0.000139183	0.00246845	0.518848	0.403487	1.92537	99	Jun, Fos, Id3, Fosb, Scgb1a1, Dusp1, Zfp36, Nfkbia, Atf4, Slc38a2, Cebpb, Sox4, Txnip, Klf4, Pim1, Sparc, Klf10, Srsf5, Zbtb20, Tra2b, Rgs2, Hnrnpd, Trp53inp1, Klf2, Acsl1, Hmgb2, Birc2, mt-Nd5, Cbl, Phip, mt-Nd4, Grk2, Jund, Cdk19, Sesn1, Mbd2	36	36.4
GOBP_NEGATIVE_REGULATION_OF_CELL_ADHESION	0.00234263	0.0218668	0.431708	0.628417	1.91472	15	Scgb1a1, Dusp1, Map4k4, Cebpb, Klf4	5	33.3
GOBP_CIRCULATORY_SYSTEM_PROCESS	0.00106482	0.0120016	0.45506	0.563626	1.90511	23	Epas1, Slc38a2, Emp2, Slc38a1, Rgs2, Klf2, Gpd1l, Atp2a3, Nisch, Grk2, Slc1a5, Akap13, Scpep1, Camk2d, Fli1, Ptprj, Atp2b1, Ywhae, Fyn	19	82.6
GOBP_RESPONSE_TO_CALCIUM_ION	0.00181006	0.0177474	0.45506	0.656772	1.90351	13	Fos, Fosb, Dusp1, Txnip, Sparc, Rasgrp2, Hnrnpd, Add1	8	61.5
GOBP_ADAPTIVE_THERMOGENESIS	0.0014806	0.0155365	0.45506	0.686949	1.90208	11	Atf4, Gadd45g, Epas1, Cebpb, Syk, Arrdc3, Acsl1	7	63.6
GOBP_TEMPERATURE_HOMEOSTASIS	0.0014806	0.0155365	0.45506	0.686949	1.90208	11	Atf4, Gadd45g, Epas1, Cebpb, Syk, Arrdc3, Acsl1	7	63.6
GOBP_RESPONSE_TO_HYDROGEN_PEROXIDE	0.00186914	0.0181789	0.45506	0.668029	1.9009	12	Jun, Dusp1, Txnip, Klf4, Klf2, mt-Nd5, Stk24	7	58.3
GOBP_RHYTHMIC_PROCESS	0.0017439	0.0172389	0.45506	0.576067	1.9004	21	Jun, Id3, Atf4, Ddx5, Klf10, Hnrnpd, Ppp1cb, Fbxl3, Jund, Huwe1, Sfpq, Kdm5a	12	57.1
GOBP_VASCULATURE_DEVELOPMENT	0.00151631	0.0156296	0.45506	0.486803	1.89577	39	Jun, Epas1, Sox4, Klf4, Syk, Sparc, C1galt1, Emp2, Tiparp, Adgrf5, Slc12a6, Sat1, Klf2, Ptprb	14	35.9
GOBP_MULTI_MULTICELLULAR_ORGANISM_PROCESS	0.00196838	0.0188402	0.431708	0.666125	1.89549	12	Fos, Fosb, Scgb1a1, Slc38a2, Emp2, Rgs2, Ash1l	7	58.3
GOBP_RESPONSE_TO_ABIOTIC_STIMULUS	0.000224371	0.00370674	0.518848	0.406888	1.89334	89	Jun, Fos, Fosb, Dusp1, Nfkbia, Atf4, Epas1, Slc38a2, Ier5, Txnip, Sparc, Tsc22d3, Ubc, Hspa8, Pmaip1, Slc12a6, Malat1, Hnrnpd, Trp53inp1, Dnajc7, Mdm4, Hsp90aa1, Ppp1cb, Birc2, mt-Nd5, Cbl, Fbxl3, mt-Nd4, mt-Atp6, Jund, Mbd2	31	34.8
GOBP_RESPONSE_TO_OXIDATIVE_STRESS	0.000954109	0.0111202	0.477271	0.478777	1.89236	42	Jun, Fos, Scgb1a1, Dusp1, Atf4, Mcl1, Epas1, Txnip, Klf4, Tra2b, Hnrnpd, Trp53inp1, Klf2	13	31
WP_NUCLEAR_RECEPTORS_METAPATHWAY	0.00290695	0.0254042	0.431708	0.60657	1.87282	16	Jun, Gadd45b, Tsc22d3, Rgs2, B3gnt5, Dnajc7, Hsp90aa1, Birc2, Jund, Akap13, Cdkn1b	11	68.8
GOBP_CIRCADIAN_RHYTHM	0.00327158	0.0275342	0.431708	0.58953	1.86145	18	Jun, Id3, Atf4, Klf10, Hnrnpd, Ppp1cb, Fbxl3, Jund, Huwe1, Sfpq, Kdm5a	11	61.1
GOBP_CELLULAR_RESPONSE_TO_REACTIVE_OXYGEN_SPECIES	0.00282106	0.0249044	0.431708	0.640148	1.85533	13	Jun, Fos, Klf4, Hnrnpd, Klf2	5	38.5
GOBP_CELLULAR_RESPONSE_TO_INORGANIC_SUBSTANCE	0.003659	0.0298159	0.431708	0.588275	1.8497	17	Jun, Fos, Fosb, Atf4, Rasgrp2, Hnrnpd, Add1	7	41.2
GOBP_FAT_CELL_DIFFERENTIATION	0.00578874	0.0428296	0.407018	0.618799	1.84869	14	Zfp36, Zfp36l2, Cebpb, Klf4, Pim1, Adgrf5, Rgs2, Ccdc71l, Arl4a	9	64.3
KEGG_PATHWAYS_IN_CANCER	0.00263457	0.0240704	0.431708	0.553426	1.84574	22	Jun, Fos, Nfkbia, Epas1, Hsp90aa1, Birc2, Cbl, Pik3cd, Prkcb, Cdkn1b, Nfkb1	11	50
GOBP_CELLULAR_RESPONSE_TO_OXYGEN_CONTAINING_COMPOUND	0.000968176	0.0111202	0.477271	0.410596	1.84178	72	Jun, Fos, Id3, Zfp36, Nfkbia, Atf4, Slc38a2, Cebpb, Sox4, Klf4, Pim1, Klf10, Srsf5, Zbtb20, Tra2b, Hnrnpd, Trp53inp1, Klf2	18	25
GOBP_POSITIVE_REGULATION_OF_TRANSCRIPTION_BY_RNA_POLYMERASE_II	0.00119328	0.0132027	0.45506	0.403651	1.84058	78	Jun, Fos, Fosb, Nfkbia, Atf4, Epas1, Ier5, Cebpb, Sox4, Klf4, Med13, Klf6, Klf10, Crlf3, Maf, Zeb2, Ubc, Ikzf3, Klf2, Ash1l, Mdm4, Hmgb2, Sertad1, Phip, Jund, Arf4, Kmt2c, Senp2, Snw1, Lmo2, Ubb, Elk4, Nfkb1, Sfpq, Ddx3x, Ppp3cb, Pcbp1, Epc1, Tet3, Supt5, Dmtf1, Setd3, Ddx17	43	55.1
GOBP_CELLULAR_RESPONSE_TO_ORGANIC_CYCLIC_COMPOUND	0.00167119	0.0168977	0.45506	0.481762	1.83256	36	Id3, Zfp36, Atf4, Zfp36l2, Cebpb, Klf4, Pim1, Ddx5, Tiparp, Hnrnpd, Klf2	11	30.6
REACTOME_TOLL_LIKE_RECEPTOR_TLR1_TLR2_CASCADE	0.00559319	0.0418968	0.407018	0.595391	1.81409	15	Jun, Fos, Nfkbia, Ubc, Dusp6, Sftpa1, Map3k8	7	46.7
GOBP_RESPONSE_TO_RADIATION	0.00267534	0.0242591	0.431708	0.569453	1.80922	19	Jun, Fos, Dusp1, Atf4, Trp53inp1, Ppp1cb, Cbl, Fbxl3, Jund	9	47.4
WP_SENESCENCE_AND_AUTOPHAGY_IN_CANCER	0.00408876	0.032229	0.407018	0.65279	1.8075	11	Jun, Cebpb, Sparc, Map1lc3b, Cdkn1b, Lamp1, Pten, Mapk1	8	72.7
GOBP_POSITIVE_REGULATION_OF_CELL_DIFFERENTIATION	0.00403441	0.0320098	0.407018	0.463908	1.80661	39	Jun, Fos, Zfp36, Cebpb, Sox4, Pim1, Syk, Rab21, Macf1, Klf10, Zeb2	11	28.2
GOBP_POSITIVE_REGULATION_OF_DEVELOPMENTAL_PROCESS	0.00173968	0.0172389	0.45506	0.425079	1.79794	56	Jun, Fos, Zfp36, Atf4, Cebpb, Sox4, Klf4, Pim1, Syk, Rab21, Macf1, Klf10, Zeb2	13	23.2
GOBP_RESPONSE_TO_ENDOGENOUS_STIMULUS	0.000883744	0.0106579	0.477271	0.378686	1.7955	93	Jun, Fos, Fosb, Scgb1a1, Dusp1, Zfp36, Atf4, Zfp36l2, Cebpb, Txnip, Hnrnph1, Klf4, Syk, Sparc, Ddx5, Klf10, Srsf5, Ubc	18	19.4
GOBP_REGULATION_OF_RNA_SPLICING	0.0037946	0.0305086	0.431708	0.517994	1.79529	25	Slc38a2, Hnrnph1, Ddx5, Tra2a, Srsf5, Hspa8, Tra2b, Ythdc1, Rbm39, Mbnl2, Clk1, Srsf3, Snw1	13	52
GOBP_REGULATION_OF_CELL_DIFFERENTIATION	0.000838698	0.0103211	0.477271	0.37649	1.79055	95	Jun, Fos, Id3, Zfp36, Nfkbia, Atf4, Zfp36l2, Cebpb, Sox4, Klf4, Pim1, Syk, Ddx5, Rab21, Macf1, Emp2, Klf10, Maf, Zeb2, Purb, Rgs2, Itch, Ikzf3, Ccdc71l, Trp53inp1	25	26.3
GOBP_EPITHELIAL_CELL_DIFFERENTIATION	0.00371562	0.0300741	0.431708	0.512389	1.78888	26	Id3, Zfp36, Atf4, Cebpb, Sox4, Txnip, Klf4, Maf, Klf2, Psap, Ccdc88c, Add1, Mtss1	13	50
GOBP_REPRODUCTION	0.0027542	0.0246042	0.431708	0.430446	1.78147	50	Fos, Fosb, Scgb1a1, Dusp1, Epas1, Slc38a2, Cebpb, Brd2, Emp2, Tiparp, Rgs2, Ash1l, Psap, Hmgb2, Birc2, Cbl, Mbd2, Eif4h, Ggnbp2, Senp2, Ubb, Clic4, Kdm5a, Ddx3x	24	48
GOBP_MULTICELLULAR_ORGANISMAL_HOMEOSTASIS	0.0059488	0.0436202	0.407018	0.520022	1.77914	24	Atf4, Gadd45g, Epas1, Lyz2, Cebpb, Syk, Adgrf5, Arrdc3, Add1, Acsl1, Trp53inp2, Acp5	12	50
WP_EGFEGFR_SIGNALING_PATHWAY	0.00684255	0.0477001	0.407018	0.564513	1.77499	17	Jun, Fos, Fosb, Itch, Cbl, Jund, Prkcb, Elk4	8	47.1
REACTOME_SIGNALING_BY_NUCLEAR_RECEPTORS	0.00603833	0.0436202	0.407018	0.527611	1.75964	22	Jun, Fos, Fosb, Ddx5, Hsp90aa1, Mylip, Tnrc6c, Jund	8	36.4
GOBP_REGULATION_OF_CELLULAR_RESPONSE_TO_STRESS	0.00328766	0.0275342	0.431708	0.410333	1.75137	59	Dusp1, Atf4, Gadd45g, Mcl1, Slc38a2, Gadd45b, Ier5, Map4k4, Klf4, Ddx5, Hspa8, Pmaip1, Dnajb9, Itch, Dnajc7, Hsp90aa1	16	27.1
GOBP_CELLULAR_RESPONSE_TO_CHEMICAL_STRESS	0.0061238	0.0439601	0.407018	0.471948	1.74823	33	Jun, Fos, Atf4, Mcl1, Epas1, Klf4, Slc12a6, Hnrnpd, Trp53inp1, Klf2	10	30.3
GOBP_CELLULAR_RESPONSE_TO_LIPID	0.00670863	0.0473135	0.407018	0.450513	1.70637	35	Id3, Zfp36, Nfkbia, Zfp36l2, Cebpb, Klf4, Pim1, Ddx5	8	22.9
GOBP_REGULATION_OF_CELL_DEATH	0.00149439	0.0155365	0.45506	0.346833	1.70056	112	Jun, Fos, Id3, Dusp1, Zfp36, Nfkbia, Atf4, Gadd45g, Mcl1, Gadd45b, Map4k4, Cebpb, Sox4, Txnip, Klf4, Pim1, Syk, Tsc22d3, Ubc, Pmaip1, Ube2m, Dusp6, Itch, Ikzf3, Trp53inp1, Mdm4, Hsp90aa1, Hip1r, Hmgb2, Ivns1abp, Ppp1r10, Birc2, Cbl, Phip, Cdk19, H2-Q10, Pik3cd, Arf4, Gimap8, Akap13, Dnajc5, Cdkn1b, Zmynd11, Ubb	44	39.3
GOBP_RESPONSE_TO_NITROGEN_COMPOUND	0.00577892	0.0428296	0.407018	0.368094	1.67471	77	Jun, Fos, Fosb, Dusp1, Nfkbia, Atf4, Cebpb, Klf4, Syk, Sparc, Klf10, Srsf5, Pmaip1, Rgs2, Dnajb9, Hnrnpd, Klf2	17	22.1
GOBP_PROTEIN_PHOSPHORYLATION	0.00552339	0.0416326	0.407018	0.350986	1.66573	94	Dusp1, Gadd45g, Gadd45b, Map4k4, Dusp2, Ccnl1, Pim1, Syk, Brd2, Zfp91, Emp2, Ppp2r5a, Ubc, Tlk1, Ehd4, Rgs2, Dusp6, Ptprb, Map3k8, Hsp90aa1, Ccdc88c, Acsl1, Stk38, Gpd1l, Sertad1, Sh3bp5, Csnk1g2, Cbl, Phip, Grk2, Cdk19, Pan3, Pik3cd, Smg1, Clk1, Stk24, Ggnbp2, Prkcb, Akap13, Senp2, Cdkn1b, Ubb, Ddx3x, Sdc4, Dazap2, Ppp3cb, Map4k2, Camk2d, Usp15, Dnaja1, Riok3, Sdcbp, Pten, Ccnl2	54	57.4
GOBP_POSITIVE_REGULATION_OF_BIOSYNTHETIC_PROCESS	0.00345826	0.0283718	0.431708	0.32953	1.65045	129	Jun, Fos, Fosb, Nfkbia, Atf4, Epas1, Ier5, Cebpb, Sox4, Klf4, Pim1, Med13, Klf6, Klf10, Crlf3, Maf, Zeb2, Ubc, Adgrf5, Zbtb20, Trim44, Ikzf3, Hnrnpd, Trp53inp1, Klf2, Ash1l, Mdm4, Kdm7a, Atf7ip, Hsp90aa1, Sfr1, Hmgb2, Trp53inp2, Sertad1, Birc2, Phip, Jund, Arf4, Kmt2c, Prkcb, Senp2, Snw1, Lmo2, Ubb, Elk4, Eif4g2, Poldip3, Nfkb1, Thoc1, Sfpq, Kdm5a, Ddx3x, Ppp3cb, Pcbp1, Epc1, Tet3, Supt5, Dmtf1, …	60	46.5
GOBP_APOPTOTIC_PROCESS	0.00494613	0.0379939	0.407018	0.314624	1.57811	130	Jun, Id3, Dusp1, Zfp36, Nfkbia, Atf4, Gadd45g, Mcl1, Gadd45b, Map4k4, Cebpb, Sox4, Txnip, Klf4, Pim1, Ddx5, Tsc22d3, Ubc, Pmaip1, Ube2m, Dusp6, Itch, Ikzf3, Trp53inp1, Mdm4, Hsp90aa1, Hip1r, Hmgb2, Ivns1abp, Ppp1r10, Birc2, Atp2a3, Cbl, Phip, Nisch, Cdk19, Pik3cd, Arf4, Gimap8, Stk24, Prkcb, Akap13, Dnajc5, Snw1, Zmynd11, Ubb, Nfkb1, Thoc1, Sfpq, Ube2d3, Ddx3x	51	39.2

## Sheet: Bcells_DOWN-reg
pathway	pval	padj	log2err	ES	NES	size	leadingEdge	leadingEdge_num	genes_size_pct
REACTOME_SRP_DEPENDENT_COTRANSLATIONAL_PROTEIN_TARGETING_TO_MEMBRANE	1e-10	5.48182e-09		-0.619169	-3.2802	83	Uba52, Rps2, Rpl14, Rpl22l1, Rpl36a, Rpl10a, Rpl7a, Rpl10, Rpl6, Rpl29, Rps27l, Rplp1, Rps27a, Rpsa, Rpl37, Rps12, Rpl15, Rps11, Rplp0, Rpl3, Sec61g, Rplp2, Rps26, Rpl13, Rps8, Rps20, Rpl36, Rps18, Rps6, Rpl23, Rps21, Rpl11, Rpl21, Rpl24, Rps5, Rpl32, Rps15a, Rps19, Ssr4, Rpl22, Rpl17, Rpl34, Rpl26, Rpl36al, Rpl27a, Rps24, Rpl19, Rps7, Rpl4, Srpr, Rpl37a, Spcs1, Rpl35, Rpl23a, Rpl39, Rps3a1, Rps1…	77	92.8
REACTOME_EUKARYOTIC_TRANSLATION_ELONGATION	1e-10	5.48182e-09		-0.62547	-3.26682	79	Uba52, Rps2, Rpl14, Rpl22l1, Rpl36a, Rpl10a, Rpl7a, Rpl10, Rpl6, Eef1g, Rpl29, Rps27l, Rplp1, Rps27a, Rpsa, Rpl37, Rps12, Rpl15, Rps11, Rplp0, Rpl3, Rplp2, Rps26, Rpl13, Rps8, Rps20, Rpl36, Rps18, Rps6, Eef1b2, Rpl23, Rps21, Eef1a1, Rpl11, Rpl21, Rpl24, Rps5, Rpl32, Rps15a, Rps19, Rpl22, Rpl17, Rpl34, Rpl26, Rpl36al, Rpl27a, Rps24, Rpl19, Rps7, Rpl4, Rpl37a, Rpl35, Rpl23a, Rpl39, Rps3a1, Rps13, R…	75	94.9
REACTOME_RRNA_PROCESSING	1e-10	5.48182e-09		-0.600181	-3.2591	89	Uba52, Rps2, Rpl14, Rpl22l1, Rpl36a, Ddx21, Rpl10a, Rpl7a, Rpl10, Nol12, Rpl6, Rpl29, Rps27l, Rplp1, Rps27a, Rpsa, Rpl37, Rps12, Rpl15, Rps11, Rplp0, Rpl3, Rplp2, Rps26, Rpl13, Rps8, Rps20, Rpl36, Trmt112, Rps18, Rps6, Rpl23, Rps21, Utp3, Rpl11, Rpl21, Rpl24, Rps5, Rpl32, Rps15a, Rps19, Rpl22, Rpl17, Rpl34, Rpl26, Rpl36al, Rpl27a, Rps24, Rpl19, Rps7, Rpl4, Rpl37a, Rpl35, Rpl23a, Rpl39, Rps3a1, Rp…	79	88.8
KEGG_RIBOSOME	1e-10	5.48182e-09		-0.628411	-3.25525	76	Uba52, Rps2, Rpl14, Rpl22l1, Rpl36a, Rpl10a, Rpl7a, Rpl10, Rpl6, Rpl29, Rps27l, Rplp1, Rps27a, Rpsa, Rpl37, Rps12, Rpl15, Rps11, Rplp0, Rpl3, Rplp2, Rps26, Rpl13, Rps8, Rps20, Rpl36, Rps18, Rps6, Rpl23, Rps21, Rpl11, Rpl21, Rpl24, Rps5, Rpl32, Rps15a, Rps19, Rpl22, Rpl17, Rpl34, Rpl26, Rpl36al, Rpl27a, Rps24, Rpl19, Rps7, Rpl4, Rpl37a, Rpl35, Rpl23a, Rpl39, Rps3a1, Rps13, Rpl18, Rpl28, Rps4x, Rpl…	73	96.1
REACTOME_REGULATION_OF_EXPRESSION_OF_SLITS_AND_ROBOS	1e-10	5.48182e-09		-0.572981	-3.20917	100	Uba52, Rps2, Gspt1, Rpl14, Rpl22l1, Rpl36a, Rpl10a, Psma1, Rpl7a, Rpl10, Rpl6, Rpl29, Psmb8, Rps27l, Rplp1, Rps27a, Psma7, Rpsa, Rpl37, Rps12, Rpl15, Elob, Rps11, Rplp0, Rpl3, Rbx1, Rplp2, Rps26, Rpl13, Rps8, Rps20, Psma4, Rpl36, Rps18, Rps6, Psmb5, Rpl23, Rps21, Rpl11, Rpl21, Rpl24, Rps5, Rpl32, Rps15a, Psma2, Rps19, Rpl22, Rpl17, Rpl34, Sem1, Rpl26, Rpl36al, Rpl27a, Psmb3, Rps24, Rpl19, Rps7, R…	85	85
REACTOME_INFLUENZA_INFECTION	1e-10	5.48182e-09		-0.60423	-3.20106	83	Uba52, Rps2, Rpl14, Calr, Rpl22l1, Rpl36a, Rpl10a, Ran, Rpl7a, Rpl10, Rpl6, Rpl29, Rps27l, Rplp1, Rps27a, Rpsa, Rpl37, Rps12, Rpl15, Rps11, Polr2k, Rplp0, Rpl3, Rplp2, Rps26, Rpl13, Rps8, Rps20, Rpl36, Rps18, Rps6, Rpl23, Rps21, Rpl11, Rpl21, Rpl24, Rps5, Rpl32, Rps15a, Rps19, Rpl22, Rpl17, Clta, Rpl34, Rpl26, Rpl36al, Rpl27a, Rps24, Rpl19, Rps7, Rpl4, Rpl37a, Rpl35, Rpl23a, Rpl39, Polr2f, Rps3a1…	77	92.8
REACTOME_TRANSLATION	1e-10	5.48182e-09		-0.563449	-3.19226	108	Uba52, Mrpl52, Eif4a1, Mrpl54, Rps2, Gspt1, Rpl14, Rpl22l1, Rpl36a, Rpl10a, Rpl7a, Rpl10, Rpl6, Eef1g, Rpl29, Mrps21, Rps27l, Mrps18c, Rplp1, Rps27a, Rpsa, Rpl37, Rps12, Rpl15, Mrpl17, Rps11, Rplp0, Rpl3, Sec61g, Rplp2, Rps26, Rpl13, Rps8, Rps20, Rpl36, Trmt112, Rps18, Rps6, Eef1b2, Rpl23, Rps21, Eef1a1, Rpl11, Rpl21, Rpl24, Rps5, Rpl32, Eif3c, Rps15a, Rps19, Ssr4, Rpl22, Rpl17, Rpl34, Chchd1, Rp…	93	86.1
REACTOME_SELENOAMINO_ACID_METABOLISM	1e-10	5.48182e-09		-0.615049	-3.19216	77	Uba52, Rps2, Rpl14, Rpl22l1, Rpl36a, Rpl10a, Rpl7a, Rpl10, Rpl6, Rpl29, Rps27l, Rplp1, Rps27a, Rpsa, Rpl37, Rps12, Rpl15, Rps11, Rplp0, Rpl3, Rplp2, Rps26, Rpl13, Rps8, Rps20, Rpl36, Rps18, Rps6, Rpl23, Rps21, Rpl11, Rpl21, Rpl24, Rps5, Rpl32, Rps15a, Rps19, Rpl22, Rpl17, Rpl34, Rpl26, Rpl36al, Rpl27a, Rps24, Rpl19, Rps7, Rpl4, Rpl37a, Rpl35, Rpl23a, Rpl39, Rps3a1, Rps13, Rpl18, Rpl28, Rps4x, Rpl…	72	93.5
REACTOME_SIGNALING_BY_ROBO_RECEPTORS	1e-10	5.48182e-09		-0.568048	-3.19126	102	Uba52, Pfn1, Rps2, Gspt1, Rpl14, Rpl22l1, Rpl36a, Rpl10a, Psma1, Rpl7a, Rpl10, Rpl6, Rpl29, Psmb8, Rps27l, Rplp1, Rps27a, Psma7, Rpsa, Rpl37, Rps12, Rpl15, Elob, Rps11, Rplp0, Rpl3, Rbx1, Rplp2, Rps26, Rpl13, Rps8, Rps20, Psma4, Rpl36, Rps18, Rps6, Psmb5, Rpl23, Rps21, Rpl11, Rpl21, Rpl24, Rps5, Rpl32, Rps15a, Psma2, Rps19, Rpl22, Rpl17, Rpl34, Sem1, Rpl26, Rpl36al, Rpl27a, Psmb3, Rps24, Rpl19, R…	86	84.3
GOBP_PROTEIN_LOCALIZATION_TO_ENDOPLASMIC_RETICULUM	1e-10	5.48182e-09		-0.607311	-3.17198	79	Uba52, Rps2, Rpl14, Rpl36a, Rpl10a, Rpl7a, Rpl10, Rpl6, Rpl29, Rplp1, Rps27a, Rpsa, Rpl37, Rps12, Rpl15, Rps11, Rplp0, Rpl3, Sec61g, Rplp2, Rps26, Rpl13, Rps8, Rps20, Rpl36, Rps18, Rps6, Rpl23, Rps21, Rpl11, Rpl21, Rpl24, Rps5, Rpl32, Rps15a, Rps19, Rpl22, Rpl17, Rpl34, Rpl26, Rpl27a, Rps24, Rpl19, Rps7, Rpl4, Srpr, Rpl37a, Spcs1, Rpl35, Rpl23a, Rpl39, Rps3a1, Rps13, Rpl18, Rpl28, Rps4x, Rpl27, R…	71	89.9
GOBP_COTRANSLATIONAL_PROTEIN_TARGETING_TO_MEMBRANE	1e-10	5.48182e-09		-0.610661	-3.1633	76	Uba52, Rps2, Rpl14, Rpl36a, Rpl10a, Rpl7a, Rpl10, Rpl6, Rpl29, Rplp1, Rps27a, Rpsa, Rpl37, Arl6ip1, Rps12, Rpl15, Rps11, Rplp0, Rpl3, Rplp2, Rps26, Rpl13, Rps8, Rps20, Rpl36, Rps18, Rps6, Rpl23, Rps21, Rpl11, Rpl21, Rpl24, Rps5, Rpl32, Rps15a, Rps19, Rpl22, Rpl17, Rpl34, Rpl26, Rpl27a, Rps24, Rpl19, Rps7, Rpl4, Srpr, Rpl37a, Rpl35, Rpl23a, Rpl39, Rps3a1, Rps13, Rpl18, Rpl28, Rps4x, Rpl27, Rpl18a,…	70	92.1
WP_CYTOPLASMIC_RIBOSOMAL_PROTEINS	1e-10	5.48182e-09		-0.617846	-3.15623	74	Uba52, Rps2, Rpl14, Rpl36a, Rpl10a, Rpl7a, Rpl10, Rpl6, Rpl29, Rplp1, Rps27a, Rpsa, Rpl37, Rps12, Rpl15, Rps11, Rplp0, Rpl3, Rplp2, Rps26, Rpl13, Rps8, Rps20, Rpl36, Rps18, Rps6, Rpl23, Rps21, Rpl11, Rpl21, Rpl24, Rps5, Rpl32, Rps15a, Rps19, Rpl22, Rpl17, Rpl34, Rpl26, Rpl27a, Rps24, Rpl19, Rps7, Rpl4, Rpl37a, Rpl35, Rpl23a, Rpl39, Rps3a1, Rps13, Rpl18, Rpl28, Rps4x, Rpl27, Rpl18a, Rps16, Rpl9, R…	69	93.2
GOBP_ESTABLISHMENT_OF_PROTEIN_LOCALIZATION_TO_ENDOPLASMIC_RETICULUM	1e-10	5.48182e-09		-0.608174	-3.15123	78	Uba52, Rps2, Rpl14, Rpl36a, Rpl10a, Rpl7a, Rpl10, Rpl6, Rpl29, Rplp1, Rps27a, Rpsa, Rpl37, Rps12, Rpl15, Rps11, Rplp0, Rpl3, Sec61g, Rplp2, Rps26, Rpl13, Rps8, Rps20, Rpl36, Rps18, Rps6, Rpl23, Rps21, Rpl11, Rpl21, Rpl24, Rps5, Rpl32, Rps15a, Rps19, Rpl22, Rpl17, Rpl34, Rpl26, Rpl27a, Rps24, Rpl19, Rps7, Rpl4, Srpr, Rpl37a, Spcs1, Rpl35, Rpl23a, Rpl39, Rps3a1, Rps13, Rpl18, Rpl28, Rps4x, Rpl27, R…	71	91
REACTOME_NONSENSE_MEDIATED_DECAY_NMD	1e-10	5.48182e-09		-0.587734	-3.09243	81	Uba52, Rps2, Gspt1, Rpl14, Rpl22l1, Rpl36a, Rpl10a, Rpl7a, Rpl10, Rpl6, Rpl29, Rps27l, Rplp1, Rps27a, Rpsa, Rpl37, Rps12, Rpl15, Rps11, Rplp0, Rpl3, Rplp2, Rps26, Rpl13, Rps8, Rps20, Rpl36, Rps18, Rps6, Rpl23, Rps21, Rpl11, Rpl21, Rpl24, Rps5, Rpl32, Rps15a, Rps19, Rpl22, Rpl17, Rpl34, Rpl26, Rpl36al, Rpl27a, Rps24, Rpl19, Rps7, Rpl4, Rpl37a, Rpl35, Rpl23a, Rpl39, Rps3a1, Rps13, Rpl18, Rpl28, Rps…	73	90.1
REACTOME_EUKARYOTIC_TRANSLATION_INITIATION	1e-10	5.48182e-09		-0.584063	-3.08285	82	Uba52, Eif4a1, Rps2, Rpl14, Rpl22l1, Rpl36a, Rpl10a, Rpl7a, Rpl10, Rpl6, Rpl29, Rps27l, Rplp1, Rps27a, Rpsa, Rpl37, Rps12, Rpl15, Rps11, Rplp0, Rpl3, Rplp2, Rps26, Rpl13, Rps8, Rps20, Rpl36, Rps18, Rps6, Rpl23, Rps21, Rpl11, Rpl21, Rpl24, Rps5, Rpl32, Eif3c, Rps15a, Rps19, Rpl22, Rpl17, Rpl34, Rpl26, Rpl36al, Rpl27a, Rps24, Rpl19, Rps7, Rpl4, Rpl37a, Rpl35, Rpl23a, Rpl39, Rps3a1, Rps13, Rpl18, Rp…	74	90.2
GOBP_PROTEIN_TARGETING_TO_MEMBRANE	1e-10	5.48182e-09		-0.575385	-3.06001	84	Uba52, Rps2, Rpl14, Rpl36a, Rpl10a, Rpl7a, Rpl10, Rpl6, Rpl29, Rplp1, Rps27a, Rpsa, Rpl37, Arl6ip1, Rps12, Rpl15, Rps11, Rplp0, Rpl3, Sec61g, Rplp2, Rps26, Rpl13, Rps8, Rps20, Rpl36, Rps18, Rps6, Rpl23, Rps21, Fis1, Rpl11, Rpl21, Rpl24, Rps5, Rpl32, Rps15a, Rps19, Rpl22, Rpl17, Rpl34, Rpl26, Rpl27a, Rps24, Rpl19, Rps7, Rpl4, Srpr, Rpl37a, Rpl35, Rpl23a, Rpl39, Rps3a1, Rps13, Rpl18, Rpl28, Rps4x, …	72	85.7
REACTOME_METABOLISM_OF_AMINO_ACIDS_AND_DERIVATIVES	1e-10	5.48182e-09		-0.544707	-3.05081	100	Uba52, Rps2, Rpl14, Rpl22l1, Rpl36a, Rpl10a, Psma1, Rpl7a, Rpl10, Rpl6, Rpl29, Psmb8, Rps27l, Rplp1, Rps27a, Psma7, Rpsa, Rpl37, Rps12, Rpl15, Rps11, Rplp0, Rpl3, Rplp2, Rps26, Rpl13, Rps8, Rps20, Psma4, Rpl36, Rps18, Rps6, Psmb5, Rpl23, Rps21, Rpl11, Rpl21, Rpl24, Rps5, Rpl32, Rps15a, Psma2, Rps19, Rpl22, Rpl17, Rpl34, Sem1, Sms, Rpl26, Rpl36al, Rpl27a, Psmb3, Rps24, Rpl19, Rps7, Rpl4, Psme1, Rp…	83	83
GOBP_NUCLEAR_TRANSCRIBED_MRNA_CATABOLIC_PROCESS_NONSENSE_MEDIATED_DECAY	1e-10	5.48182e-09		-0.581186	-3.01641	77	Uba52, Rps2, Gspt1, Rpl14, Rpl36a, Rpl10a, Rpl7a, Rpl10, Rpl6, Rpl29, Rplp1, Rps27a, Rpsa, Rpl37, Rps12, Rpl15, Rps11, Rplp0, Rpl3, Rplp2, Rps26, Rpl13, Rps8, Rps20, Rpl36, Rps18, Rps6, Rpl23, Rps21, Rpl11, Rpl21, Rpl24, Rps5, Rpl32, Rps15a, Rps19, Rpl22, Rpl17, Rpl34, Rpl26, Rpl27a, Rps24, Rpl19, Rps7, Rpl4, Rpl37a, Rpl35, Rpl23a, Rpl39, Rps3a1, Rps13, Rpl18, Rpl28, Rps4x, Rpl27, Rpl18a, Rps16, …	69	89.6
REACTOME_RESPONSE_OF_EIF2AK4_GCN2_TO_AMINO_ACID_DEFICIENCY	1e-10	5.48182e-09		-0.55206	-2.8834	79	Uba52, Rps2, Rpl14, Rpl22l1, Rpl36a, Rpl10a, Rpl7a, Rpl10, Rpl6, Rpl29, Rps27l, Rplp1, Rps27a, Rpsa, Rpl37, Rps12, Rpl15, Rps11, Rplp0, Rpl3, Rplp2, Rps26, Rpl13, Rps8, Rps20, Rpl36, Rps18, Rps6, Rpl23, Rps21, Rpl11, Rpl21, Rpl24, Rps5, Rpl32, Rps15a, Rps19, Rpl22, Rpl17, Rpl34, Rpl26, Rpl36al, Rpl27a, Rps24, Rpl19, Rps7, Rpl4, Rpl37a, Rpl35, Rpl23a, Rpl39, Rps3a1, Rps13, Rpl18, Rpl28, Rps4x, Rpl…	72	91.1
REACTOME_NERVOUS_SYSTEM_DEVELOPMENT	1e-10	5.48182e-09		-0.495432	-2.8533	125	Uba52, Pfn1, Rps2, Gspt1, Rpl14, Rpl22l1, Rpl36a, Rpl10a, Psma1, Rpl7a, Rpl10, Rpl6, St8sia4, Cfl1, Rpl29, Psmb8, Rps27l, Rplp1, Rps27a, Psma7, Rpsa, Rpl37, Rps12, Rpl15, Tuba1b, Elob, Rps11, Myl12b, Rplp0, Rpl3, Rbx1, Rplp2, Rps26, Rpl13, Rps8, Rps20, Psma4, Rpl36, Rps18, Rps6, Psmb5, Rpl23, Rps21, Rpl11, Rpl21, Rpl24, Rps5, Rpl32, Rps15a, Psma2, Rps19, Actb, Rpl22, Rpl17, Clta, Rpl34, Sem1, Rpl…	94	75.2
REACTOME_CELLULAR_RESPONSE_TO_STARVATION	1e-10	5.48182e-09		-0.531903	-2.83109	85	Uba52, Rps2, Rpl14, Rpl22l1, Rpl36a, Rpl10a, Rpl7a, Rpl10, Rpl6, Rpl29, Atp6v0e, Rps27l, Rplp1, Rps27a, Rpsa, Rpl37, Rps12, Rpl15, Rps11, Rplp0, Rpl3, Rplp2, Rps26, Rpl13, Rps8, Rps20, Lamtor4, Rpl36, Rps18, Rps6, Rpl23, Rps21, Rpl11, Rpl21, Rpl24, Rps5, Rpl32, Rps15a, Rps19, Rpl22, Rpl17, Rpl34, Rpl26, Rpl36al, Rpl27a, Rps24, Rpl19, Rps7, Rpl4, Rpl37a, Rpl35, Rpl23a, Rpl39, Rps3a1, Rps13, Lamtor…	75	88.2
GOBP_TRANSLATIONAL_INITIATION	1.2179e-10	6.38604e-09	0.826657	-0.508397	-2.73186	87	Uba52, Eif4a1, Rps2, Rpl14, Rpl36a, Rpl10a, Rpl7a, Rpl10, Rpl6, Rpl29, Npm1, Rplp1, Rps27a, Rpsa, Rpl37, Rps12, Rpl15, Rps11, Rplp0, Rpl3, Rplp2, Rps26, Rpl13, Rps8, Rps20, Rpl36, Rps18, Rps6, Rpl23, Rps21, Rpl11, Rpl21, Rpl24, Rps5, Rpl32, Eif3c, Rps15a, Rps19, Rpl22, Rpl17, Rpl34, Rpl26, Mif4gd, Rpl27a, Rps24, Rpl19, Rps7, Rpl4, Rpl37a, Rpl35, Rpl23a, Rpl39, Rps3a1, Rps13, Rpl18, Rpl28, Rps4x, …	72	82.8
GOBP_ESTABLISHMENT_OF_PROTEIN_LOCALIZATION_TO_MEMBRANE	1e-10	5.48182e-09		-0.496034	-2.72904	98	Uba52, Rps2, Rpl14, Rpl36a, Rpl10a, Rpl7a, Rpl10, Rpl6, Rpl29, Rplp1, Rps27a, Rpsa, Rpl37, Arl6ip1, Rps12, Rpl15, Rps11, Rplp0, Rpl3, Sec61g, Rplp2, Rps26, Rpl13, Romo1, Rps8, Rps20, Rpl36, Rps18, Rps6, Rpl23, Rps21, Fis1, Rpl11, Rpl21, Rpl24, Rps5, Rpl32, Rps15a, Rps19, Rpl22, Rpl17, Rpl34, Rpl26, Rpl27a, Bax, Rps24, Rpl19, Rps7, Rpl4, Srpr, Rpl37a, Rpl35, Rpl23a, Rpl39, Rps3a1, Rps13, Rpl18, Rp…	77	78.6
GOBP_PROTEIN_TARGETING	1.92696e-10	9.68296e-09	0.826657	-0.479134	-2.69831	105	Uba52, Rps2, Rpl14, Rpl36a, Rpl10a, Rpl7a, Rpl10, Rpl6, Rpl29, Rplp1, Rps27a, Rpsa, Rpl37, Arl6ip1, Rps12, Rpl15, Rps11, Rplp0, Rpl3, Sec61g, Rplp2, Tomm7, Rps26, Rpl13, Romo1, Rps8, Rps20, Rpl36, Rps18, Rps6, Tomm20, Rpl23, Rps21, Ubl5, Fis1, Rpl11, Rpl21, Rpl24, Rps5, Rpl32, Rps15a, Rps19, Rpl22, Rpl17, Rpl34, Rpl26, Rpl27a, Rps24, Rpl19, Rps7, Rpl4, Srpr, Rpl37a, Spcs1, Timm17b, Rpl35, Rpl23a,…	79	75.2
REACTOME_INFECTIOUS_DISEASE	2.41823e-10	1.16655e-08	0.814036	-0.414043	-2.47681	152	Uba52, Banf1, Rps2, Ppia, Rpl14, Calr, Rpl22l1, Rpl36a, Rpl10a, Cyba, Psma1, Ran, Rpl7a, Taf10, Rpl10, Rpl6, Rpl29, Psmb8, Rps27l, Npm1, Rplp1, Rps27a, Psma7, Rpsa, Rpl37, Rps12, Rpl15, Tuba1b, Elob, Rps11, Polr2k, Gng5, Rplp0, Brk1, Rpl3, Chmp2a, Rbx1, Rplp2, Supt16, Rps26, Rpl13, Rps8, Rps20, Psma4, Rpl36, Rps18, Rps6, Psmb5, Rpl23, Rps21, Rpl11, Rpl21, Rpl24, Rps5, Rpl32, Rps15a, Psma2, Rps19,…	109	71.7
GOBP_PEPTIDE_METABOLIC_PROCESS	1.18261e-09	5.48549e-08	0.788187	-0.41658	-2.4465	135	Uba52, Mrpl52, Eif4a1, Mrpl54, Rps2, Gspt1, Zfp36l1, Rpl14, Calr, Rpl22l1, Rpl36a, Rpl10a, Rpl7a, Rpl10, Rpl6, Eef1g, Rpl29, Mrps21, Rps27l, Mrps18c, Npm1, Rplp1, Rps27a, Rpsa, Rpl37, Uqcc2, Rps12, Rpl15, Mrpl17, Rps11, Rplp0, Rpl3, Rplp2, Rps26, Rpl13, Rps8, Rps20, Rpl36, Trmt112, Rps18, Rps6, Eef1b2, Rpl23, Rps21, Eef1a1, Rpl11, Rpl21, Rpl24, Rps5, Park7, Rpl32, Eif3c, Rps15a, Rps19, Rpl22, Rpl…	99	73.3
GOBP_NUCLEAR_TRANSCRIBED_MRNA_CATABOLIC_PROCESS	3.11092e-08	1.21025e-06	0.719513	-0.446438	-2.43394	91	Uba52, Rps2, Gspt1, Zfp36l1, Rpl14, Rpl36a, Rpl10a, Rpl7a, Rpl10, Rpl6, Rpl29, Rplp1, Rps27a, Rpsa, Rpl37, Rps12, Rpl15, Lsm7, Rps11, Rplp0, Rpl3, Rplp2, Rps26, Rpl13, Rps8, Rps20, Rpl36, Rps18, Rps6, Rpl23, Rps21, Rpl11, Rpl21, Rpl24, Rps5, Rpl32, Lsm6, Rps15a, Rps19, Rpl22, Rpl17, Rpl34, Rpl26, Rpl27a, Rps24, Rpl19, Rps7, Rpl4, Rpl37a, Rpl35, Rpl23a, Rpl39, Rps3a1, Rps13, Rpl18, Rpl28, Rps4x, R…	72	79.1
GOBP_PROTEIN_LOCALIZATION_TO_MEMBRANE	1.44487e-08	5.80836e-07	0.74774	-0.428159	-2.4299	112	Uba52, Rps2, Rpl14, Rpl36a, Rpl10a, Rpl7a, Rpl10, Rpl6, Rpl29, Rplp1, Rps27a, Rpsa, Tm9sf2, Rpl37, Arl6ip1, Rps12, Rpl15, Rps11, Rplp0, Rpl3, Sec61g, Rplp2, Rps26, Rpl13, Romo1, Rps8, Rps20, Rpl36, Rps18, Rps6, Rpl23, Rhog, Rps21, Fis1, Rpl11, Rpl21, Rpl24, Rps5, Rpl32, Rps15a, Rps19, Actb, Rpl22, Rpl17, Rpl34, Rpl26, Rpl27a, Bax, Rps24, Rpl19, Rps7, Rpl4, Srpr, Rpl37a, Rpl35, Rpl23a, Rpl39, Rps3…	80	71.4
GOBP_PEPTIDE_BIOSYNTHETIC_PROCESS	6.02799e-09	2.59634e-07	0.761461	-0.411633	-2.39679	129	Uba52, Mrpl52, Eif4a1, Mrpl54, Rps2, Gspt1, Zfp36l1, Rpl14, Calr, Rpl22l1, Rpl36a, Rpl10a, Rpl7a, Rpl10, Rpl6, Eef1g, Rpl29, Mrps21, Rps27l, Mrps18c, Npm1, Rplp1, Rps27a, Rpsa, Rpl37, Uqcc2, Rps12, Rpl15, Mrpl17, Rps11, Rplp0, Rpl3, Rplp2, Rps26, Rpl13, Rps8, Rps20, Rpl36, Trmt112, Rps18, Rps6, Eef1b2, Rpl23, Rps21, Eef1a1, Rpl11, Rpl21, Rpl24, Rps5, Rpl32, Eif3c, Rps15a, Rps19, Rpl22, Rpl17, Rpl…	95	73.6
GOBP_CELLULAR_AMIDE_METABOLIC_PROCESS	2.61217e-09	1.16677e-07	0.774939	-0.405387	-2.37618	142	Uba52, Mrpl52, Eif4a1, Mrpl54, Rps2, Gspt1, Zfp36l1, Rpl14, Calr, Rpl22l1, Rpl36a, Rpl10a, Rpl7a, Rpl10, Rpl6, St8sia4, Eef1g, Rpl29, Mrps21, Rps27l, Mrps18c, Npm1, Rplp1, Rps27a, Rpsa, Rpl37, Uqcc2, Rps12, Rpl15, Mrpl17, Rps11, Rplp0, Rpl3, Rplp2, Rps26, Rpl13, Rps8, Rps20, Rpl36, Trmt112, Rps18, Rps6, Eef1b2, Rpl23, Rps21, Eef1a1, Rpl11, Rpl21, Rpl24, Rps5, Park7, Rpl32, Eif3c, Rps15a, Rps19, R…	101	71.1
GOBP_AMIDE_BIOSYNTHETIC_PROCESS	1.16086e-08	4.82759e-07	0.74774	-0.402934	-2.36643	133	Uba52, Mrpl52, Eif4a1, Mrpl54, Rps2, Gspt1, Zfp36l1, Rpl14, Calr, Rpl22l1, Rpl36a, Rpl10a, Rpl7a, Rpl10, Rpl6, St8sia4, Eef1g, Rpl29, Mrps21, Rps27l, Mrps18c, Npm1, Rplp1, Rps27a, Rpsa, Rpl37, Uqcc2, Rps12, Rpl15, Mrpl17, Rps11, Rplp0, Rpl3, Rplp2, Rps26, Rpl13, Rps8, Rps20, Rpl36, Trmt112, Rps18, Rps6, Eef1b2, Rpl23, Rps21, Eef1a1, Rpl11, Rpl21, Rpl24, Rps5, Rpl32, Eif3c, Rps15a, Rps19, Rpl22, R…	96	72.2
GOBP_RIBOSOME_BIOGENESIS	1.42876e-06	3.82907e-05	0.643552	-0.480143	-2.36386	59	Rps2, Rpl14, Ddx21, Rpl10a, Ran, Rpl7a, Rpl10, Rpl6, Rps27l, Npm1, Rpsa, Rplp0, Rpl3, Rps8, Trmt112, Rps6, Rps21, Utp3, Rpl11, Rpl24, Rps5, Lsm6, Rps19, Rpl26, Rps24, Rps7, Rpl35, Rpl23a, Rpl27, C1d, Ddx18, Rps16, Frg1, Rps25, Ltv1, Rpl35a, Emg1, Rps17, Rpl38, Rpl5, Nsa2, Rpl7, Rps10, Mrto4, Ddx54	45	76.3
GOBP_VIRAL_GENE_EXPRESSION	3.71302e-07	1.1784e-05	0.674963	-0.446544	-2.35699	82	Uba52, Rps2, Rpl14, Rpl36a, Rpl10a, Rpl7a, Rpl10, Rpl6, Rpl29, Rplp1, Rps27a, Rpsa, Rpl37, Rps12, Rpl15, Rps11, Polr2k, Rplp0, Rpl3, Rplp2, Rps26, Rpl13, Rps8, Rps20, Rpl36, Rps18, Rps6, Rpl23, Rps21, Rpl11, Rpl21, Rpl24, Rps5, Rpl32, Rps15a, Rps19, Rpl22, Rpl17, Rpl34, Rpl26, Rpl27a, Rps24, Rpl19, Rps7, Rpl4, Rpl37a, Spcs1, Rpl35, Rpl23a, Rpl39, Polr2f, Rps3a1, Rps13, Rpl18, Rpl28, Rps4x, Rpl27,…	72	87.8
GOBP_ESTABLISHMENT_OF_PROTEIN_LOCALIZATION_TO_ORGANELLE	2.86479e-07	9.33766e-06	0.674963	-0.394353	-2.26042	116	Uba52, Rps2, Rpl14, Rpl36a, Rpl10a, Ran, Rpl7a, Rpl10, Rpl6, Rpl29, Rplp1, Rps27a, Rpsa, Rpl37, Rps12, Rpl15, Rps11, Rplp0, Rpl3, Sec61g, Rplp2, Tomm7, Rps26, Rpl13, Romo1, Rps8, Rps20, Rpl36, Rps18, Rps6, Tomm20, Rpl23, Rps21, Ubl5, Fis1, Rpl11, Rpl21, Rpl24, Rps5, Rpl32, Rps15a, Rps19, Rpl22, Rpl17, Rpl34, Rpl26, Rpl27a, Bax, Rps24, Rpl19, Rps7, Rpl4, Srpr, Rpl37a, Spcs1, Timm17b, Rpl35, Rpl23a…	83	71.6
GOBP_CYTOPLASMIC_TRANSLATION	3.45785e-05	0.000834034	0.557332	-0.512444	-2.25545	40	Eif4a1, Gspt1, Rpl22l1, Rpl36a, Rpl10a, Rpl6, Rpl29, Rplp1, Rpsa, Rpl15, Rplp0, Rplp2, Rps26, Rpl36, Rps21, Rpl11, Rpl24, Rpl32, Eif3c, Rpl22, Rpl17, Rpl26, Rpl19, Rpl39, Rpl18, Rpl18a, Rpl9, Rpl30, Rpl8, Rpl35a, Rpl38, Rpl13a, Rps29, Eif3h, Dhx36, Rps23, Eif2s2	37	92.5
REACTOME_DEVELOPMENTAL_BIOLOGY	1.83238e-07	6.6965e-06	0.690132	-0.375352	-2.22146	143	Uba52, Mef2c, Pfn1, Rps2, Gspt1, Rpl14, Rpl22l1, Rpl36a, Rpl10a, Psma1, Rpl7a, Rpl10, Rpl6, St8sia4, Cfl1, Rpl29, Psmb8, Rps27l, Rplp1, Rps27a, Psma7, Rpsa, Rpl37, Rps12, Rpl15, Tuba1b, Elob, Rps11, Myl12b, Polr2k, Rplp0, Rpl3, Rbx1, Rplp2, Rps26, Rpl13, Rps8, Rps20, Psma4, Rpl36, Rps18, Rps6, Med28, Psmb5, Rpl23, Rps21, Rpl11, Rpl21, Rpl24, Rps5, Rpl32, Rps15a, Psma2, Rps19, Actb, Rpl22, Rpl17, …	100	69.9
KEGG_HUNTINGTONS_DISEASE	5.86238e-05	0.00130927	0.557332	-0.478481	-2.16711	43	Cox6b1, Atp5g1, Atp5g2, Ndufa3, Cox7a2, Ndufa4, Ndufb7, Ndufa5, Polr2k, Atp5j, Ndufs4, Uqcr11, Atp5e, Clta, Ndufb9, Ndufb6, Ndufv2, Ndufa7, Atp5g3, Bax, Ndufv3, Atp5h, Polr2f, Uqcrb, Casp8, Cox5b, Cox4i1, Ndufs8, Cox6a1, Trp53, Ndufb5, Ndufa8, Sdhb, Ndufb8, Cltc, Cox7b	36	83.7
GOBP_PROTEIN_LOCALIZATION_TO_ORGANELLE	1.02508e-06	3.01522e-05	0.643552	-0.369152	-2.15745	134	Uba52, Rps2, Rpl14, Calr, Rpl36a, Rpl10a, Ran, Rpl7a, Rpl10, Rpl6, Rpl29, Rplp1, Rps27a, Rpsa, Rpl37, Sumo2, Rps12, Rpl15, Rps11, Rplp0, Rpl3, Sec61g, Rplp2, Tomm7, Rps26, Rpl13, Romo1, Rps8, Rps20, Lamtor4, Rpl36, Rps18, Rps6, Tomm20, Rpl23, Rps21, Ubl5, Fis1, Rpl11, Rpl21, Rpl24, Rps5, Park7, Rpl32, Rps15a, Rps19, Rpl22, Rpl17, Rpl34, Rpl26, Rpl27a, Bax, Rps24, Rpl19, Rps7, Rpl4, Srpr, Rpl37a, …	88	65.7
GOBP_RIBOSOMAL_LARGE_SUBUNIT_BIOGENESIS	0.000114498	0.00222717	0.538434	-0.569545	-2.14714	23	Rpl14, Rpl10a, Rpl7a, Rpl10, Rpl6, Npm1, Rplp0, Rpl3, Rpl11, Rpl24, Rpl26, Rpl35, Rpl23a, Ddx18, Rpl35a, Rpl38, Rpl5, Nsa2, Rpl7, Mrto4	20	87
GOBP_RNA_CATABOLIC_PROCESS	1.29758e-06	3.55656e-05	0.643552	-0.372078	-2.12463	119	Uba52, Rps2, Gspt1, Zfp36l1, Rpl14, Rpl36a, Rpl10a, Psma1, Rpl7a, Rpl10, Rpl6, Rpl29, Psmb8, Npm1, Rplp1, Rps27a, Psma7, Rpsa, Rpl37, Rps12, Trir, Rpl15, Lsm7, Rps11, Rplp0, Rpl3, Rplp2, Rps26, Rpl13, Rps8, Rps20, Psma4, Rpl36, Rps18, Rps6, Psmb5, Rpl23, Rps21, Rpl11, Rpl21, Rpl24, Rps5, Rpl32, Lsm6, Rps15a, Rnaseh2c, Psma2, Rps19, Rpl22, Rpl17, Rpl34, Rpl26, Rpl27a, Psmb3, Rps24, Rpl19, Rps7, Rp…	84	70.6
GOBP_ANTIGEN_PROCESSING_AND_PRESENTATION	0.000172172	0.0029245	0.518848	-0.474225	-2.10893	41	Ccr7, H2-Aa, H2-DMb2, H2-Ab1, Ctss, Calr, H2-Oa, Cyba, Psma1, Psmb8, Psma7, Capzb, Cd74, Psma4, Capza1, Psmb5, Psma2, Clta, H2-Eb1, Ncf4, Psmb3, Psme1, Psmc5, Ifi30	24	58.5
REACTOME_METABOLISM_OF_RNA	2.36151e-07	8.13709e-06	0.690132	-0.346124	-2.10823	170	Uba52, Eif4a1, Rps2, Gspt1, Zfp36l1, Rpl14, Rpl22l1, Rpl36a, Ddx21, Rpl10a, Psma1, Ran, Rpl7a, Rpl10, Nol12, Rpl6, Rpl29, Psmb8, Rps27l, Rplp1, Rps27a, Psma7, Rpsa, Rpl37, Rps12, Rpl15, Lsm7, Rps11, Polr2k, Rplp0, Rpl3, Rplp2, Rps26, Rpl13, Rps8, Rps20, Ppie, Psma4, Rpl36, Trmt112, Rps18, Rps6, Psmb5, Rpl23, Rps21, Utp3, Rpl11, Rpl21, Rpl24, Rps5, Rpl32, Lsm6, Rps15a, Psma2, Rps19, Rpl22, Rpl17, …	105	61.8
GOBP_RRNA_METABOLIC_PROCESS	0.000138114	0.00246845	0.518848	-0.462822	-2.09619	43	Rps2, Rpl14, Ddx21, Rpl10a, Rpl7a, Trir, Rps8, Trmt112, Rps6, Rps21, Utp3, Rpl11, Lsm6, Rps19, Rpl26, Rps24, Rps7, Rpl35, Rpl27, C1d, Ddx18, Rps16, Frg1, Rps25, Rpl35a, Emg1, Rps17, Rpl5, Nsa2, Rpl7, Mrto4, Ddx54	32	74.4
REACTOME_MHC_CLASS_II_ANTIGEN_PRESENTATION	0.000593324	0.00768236	0.477271	-0.596366	-2.09028	18	H2-Aa, H2-DMb2, H2-Ab1, Ctss, H2-Oa, Tuba1b, Capzb, Cd74, Capza1, Clta, H2-Eb1	11	61.1
GOBP_NCRNA_PROCESSING	0.00011698	0.00223326	0.538434	-0.457828	-2.08799	45	Rps2, Rpl14, Ddx21, Rpl10a, Rpl7a, Rps8, Trmt112, Rps6, Rps21, Utp3, Rpl11, Lsm6, 2210016F16Rik, Rps19, Rpl26, Zbtb8os, Rps24, Rps7, Rpl35, Rpl27, C1d, Ddx18, Rps16, Frg1, Rps25, Rpl35a, Emg1, Rps17, Rpl5, Nsa2, Rpl7, Mrto4, Ddx54	33	73.3
REACTOME_HIV_INFECTION	0.00022801	0.00371595	0.518848	-0.465031	-2.06805	41	Uba52, Banf1, Ppia, Psma1, Ran, Taf10, Psmb8, Npm1, Rps27a, Psma7, Elob, Polr2k, Chmp2a, Rbx1, Supt16, Psma4, Psmb5, Psma2, Sem1, Ranbp1, Psmb3, Psme1, Vps4b, Polr2f, Psmc5	25	61
REACTOME_ACTIVATION_OF_THE_MRNA_UPON_BINDING_OF_THE_CAP_BINDING_COMPLEX_AND_EIFS_AND_SUBSEQUENT_BINDING_TO_43S	0.000464507	0.006156	0.498493	-0.483535	-2.06502	35	Eif4a1, Rps2, Rps27l, Rps27a, Rpsa, Rps12, Rps11, Rps26, Rps8, Rps20, Rps18, Rps6, Rps21, Rps5, Eif3c, Rps15a, Rps19, Rps24, Rps7, Rps3a1, Rps13, Rps4x, Rps16, Rps25, Fau, Rps17, Rps29, Rps10, Eif3h, Rps23, Eif2s2	31	88.6
GOBP_TRANSLATIONAL_ELONGATION	0.000434994	0.00595827	0.498493	-0.574062	-2.04145	19	Mrpl52, Mrpl54, Eef1g, Mrps21, Mrps18c, Rplp1, Mrpl17, Rplp2, Eef1b2, Eef1a1, Chchd1, Mrpl41, Mrpl46, Mrpl13, Rpl30	15	78.9
GOBP_ANTIGEN_PROCESSING_AND_PRESENTATION_OF_PEPTIDE_ANTIGEN	0.00062038	0.00787556	0.477271	-0.45995	-2.0244	40	H2-Aa, H2-DMb2, H2-Ab1, Ctss, Calr, H2-Oa, Cyba, Psma1, Psmb8, Psma7, Capzb, Cd74, Psma4, Capza1, Psmb5, Psma2, Clta, H2-Eb1, Ncf4, Psmb3, Psme1, Psmc5, Ifi30	23	57.5
GOBP_ANTIGEN_PROCESSING_AND_PRESENTATION_OF_PEPTIDE_OR_POLYSACCHARIDE_ANTIGEN_VIA_MHC_CLASS_II	0.000896006	0.0106988	0.477271	-0.585031	-2.00026	17	H2-Aa, H2-DMb2, H2-Ab1, Ctss, H2-Oa, Capzb, Cd74, Capza1, Clta, H2-Eb1	10	58.8
GOBP_ORGANONITROGEN_COMPOUND_BIOSYNTHETIC_PROCESS	5.80736e-07	1.79581e-05	0.659444	-0.327216	-1.99955	184	Hs3st1, Uba52, Ccr7, Mrpl52, Eif4a1, Nme1, Atp5g1, Mrpl54, Rps2, Gspt1, Zfp36l1, Rpl14, Atp5g2, Calr, Nme2, Rpl22l1, Rpl36a, Rpl10a, Ost4, Rpl7a, Rpl10, Rpl6, St8sia4, Eef1g, Rpl29, Mrps21, Rps27l, Mrps18c, Tmsb4x, Npm1, Rplp1, Rps27a, Rpsa, Rpl37, Uqcc2, Rps12, Rpl15, Tmem258, Mrpl17, Rps11, Rplp0, Atp5j, Aldoa, Rpl3, Rplp2, Rps26, Rpl13, Rps8, Rps20, Rpl36, Trmt112, Rps18, Rps6, Eef1b2, Rpl23, …	115	62.5
GOBP_ORGANIC_CYCLIC_COMPOUND_CATABOLIC_PROCESS	4.30346e-05	0.00101764	0.557332	-0.336172	-1.94879	127	Uba52, Rps2, Gspt1, Zfp36l1, Rpl14, Rpl36a, Rpl10a, Psma1, Rpl7a, Rpl10, Rpl6, Rpl29, Psmb8, Npm1, Rplp1, Rps27a, Psma7, Rpsa, Rpl37, Rps12, Trir, Rpl15, Lsm7, Rps11, Rplp0, Rpl3, Rplp2, Rps26, Rpl13, Rps8, Rps20, Psma4, Rpl36, Rps18, Rps6, Psmb5, Rpl23, Rps21, Rpl11, Rpl21, Rpl24, Rps5, Rpl32, Lsm6, Rps15a, Rnaseh2c, Psma2, Rps19, Rpl22, Rpl17, Rpl34, Rpl26, Rpl27a, Bax, Psmb3, Rps24, Rpl19, Rps…	92	72.4
GOBP_RIBOSOMAL_SMALL_SUBUNIT_BIOGENESIS	0.00154348	0.0157749	0.45506	-0.501392	-1.91596	24	Rps27l, Npm1, Rpsa, Rps8, Rps6, Rps21, Utp3, Rps5, Lsm6, Rps19, Rps24, Rps7, Rps16, Rps25, Ltv1, Emg1, Rps17, Rpl38, Rps10	19	79.2
REACTOME_CELLULAR_RESPONSES_TO_EXTERNAL_STIMULI	1.72219e-05	0.000432701	0.57561	-0.317627	-1.89678	153	Uba52, Mef2c, Cox6b1, Rps2, Kdm6b, Rpl14, Rpl22l1, Rpl36a, Rpl10a, Cyba, Psma1, Rpl7a, Rpl10, Rpl6, Ndufa4, Rpl29, Atp6v0e, Psmb8, Rps27l, Rplp1, Rps27a, Psma7, Rpsa, Rpl37, Rps12, Rpl15, Tuba1b, Elob, Rps11, Capzb, Rplp0, Rpl3, Rbx1, Rplp2, Rps26, Rpl13, Rps8, Rps20, Lamtor4, Psma4, Rpl36, Rps18, Rps6, Capza1, Psmb5, Rpl23, Rps21, Eef1a1, Rpl11, Rpl21, Rpl24, Rps5, Rpl32, Rps15a, Psma2, Rps19, R…	103	67.3
GOBP_TRANSLATIONAL_TERMINATION	0.00389877	0.0311385	0.431708	-0.598264	-1.89662	14	Mrpl52, Mrpl54, Gspt1, Mrps21, Mrps18c, Mrpl17, Trmt112, Chchd1, Mrpl41, Mrpl46, Mrpl13	11	78.6
REACTOME_HOST_INTERACTIONS_OF_HIV_FACTORS	0.00240813	0.0221695	0.431708	-0.453162	-1.88212	32	Uba52, Banf1, Ppia, Psma1, Ran, Psmb8, Npm1, Rps27a, Psma7, Elob, Rbx1, Psma4, Psmb5, Psma2, Sem1, Ranbp1, Psmb3, Psme1, Psmc5	19	59.4
REACTOME_GPCR_LIGAND_BINDING	0.0031861	0.0272513	0.431708	-0.668388	-1.88003	10	Gpr183, P2ry10, Ccr7, Gpr18, Ccr6	5	50
GOBP_REGULATION_OF_CELLULAR_KETONE_METABOLIC_PROCESS	0.00210646	0.0200031	0.431708	-0.528415	-1.87912	19	Psma1, Psmb8, Psma7, Cd74, Psma4, Psmb5, Park7, Psma2, Psmb3, Psme1, Psmc5, Acadl	12	63.2
GOBP_CELLULAR_KETONE_METABOLIC_PROCESS	0.00440538	0.034057	0.407018	-0.520229	-1.87761	20	Psma1, Psmb8, Psma7, Cd74, Psma4, Psmb5, Park7, Psma2, Psmb3, Psme1, Psmc5, Acadl, Nmt1, Psmb2, Psmb9	15	75
GOBP_POSITIVE_REGULATION_OF_CELL_ACTIVATION	0.00303194	0.026118	0.431708	-0.47696	-1.8509	25	Cd83, Gpr183, Plek, Stap1, Ccr7, Mef2c, H2-DMb2, Inpp5d	8	32
REACTOME_HIV_LIFE_CYCLE	0.00269819	0.0242837	0.431708	-0.518324	-1.84324	19	Uba52, Banf1, Ppia, Ran, Taf10, Rps27a, Elob, Polr2k, Chmp2a, Supt16	10	52.6
GOBP_HUMORAL_IMMUNE_RESPONSE	0.0067618	0.0474112	0.407018	-0.525626	-1.84233	18	Cd83, Gpr183, Ccr7, Mef2c, H2-Ab1, Ccr6, Cr2	7	38.9
GOBP_BIOLOGICAL_PROCESS_INVOLVED_IN_SYMBIOTIC_INTERACTION	6.98832e-05	0.00150498	0.538434	-0.302987	-1.83064	160	Uba52, Satb1, Banf1, Eif4a1, Rps2, Ppia, Rpl14, Cr2, Rpl36a, Rpl10a, Ran, Rpl7a, Rpl10, Rpl6, Cfl1, Rpl29, Psmb8, Syngr2, Sp110, Npm1, Rplp1, Rps27a, Psma7, Rpsa, Rpl37, Rps12, Rpl15, Elob, Rps11, Polr2k, Rplp0, Rpl3, Chmp2a, Rbx1, Rplp2, Supt16, Rps26, Rpl13, Romo1, Rps8, Cd74, Rps20, Ppie, Copb1, Psma4, Rpl36, Rps18, Rps6, Psmb5, Rpl23, Rps21, Tmem134, Rpl11, Rpl21, Rpl24, Rps5, Rpl32, Rps15a, …	105	65.6
KEGG_ALZHEIMERS_DISEASE	0.00432822	0.033895	0.407018	-0.411664	-1.81188	40	Cox6b1, Atp5g1, Atp5g2, Ndufa3, Cox7a2, Ndufa4, Ndufb7, Ndufa5, Atp5j, Ndufs4, Uqcr11, Atp5e, Ndufb9, Ndufb6, Ndufv2, Ndufa7, Atp5g3, Ndufv3, Atp5h, Uqcrb, Calm2, Casp8, Cox5b, Cox4i1, Ndufs8, Cox6a1, Ndufb5, Ndufa8, Sdhb, Ndufb8, Cox7b, Psenen, Ndufb4, Ndufs5, Ndufa1	35	87.5
GOBP_REGULATION_OF_CYTOSOLIC_CALCIUM_ION_CONCENTRATION	0.00604028	0.0436202	0.407018	-0.528115	-1.80566	17	P2ry10, Ccr7, Cd52, Gpr18, Ccr6	5	29.4
GOBP_ADAPTIVE_IMMUNE_RESPONSE	0.0028291	0.0249044	0.431708	-0.418129	-1.79842	36	Gpr183, H2-Aa, Mef2c, H2-DMb2, H2-Ab1, Ctss, Samsn1, Ccr6, Inpp5d, Cr2, H2-Oa	11	30.6
REACTOME_THE_CITRIC_ACID_TCA_CYCLE_AND_RESPIRATORY_ELECTRON_TRANSPORT	0.00235712	0.0218668	0.431708	-0.389117	-1.79826	47	Cox6b1, Mpc1, Atp5g1, Atp5g2, Ndufa3, Ndufa4, Ndufb7, Ndufa5, Atp5j, Ndufs4, Uqcr11, Atp5e, Etfb, Ndufb9, Ndufb6, Ndufv2, Ndufa12, Ndufa7, Atp5g3, Ndufv3, Atp5h, Ndufa11, Uqcrb, Cox5b, Cox4i1, Ndufs8, Cox6a1, Ndufb5, Ndufaf3, Ndufa8, Ndufb11, Sdhb, Atp5j2, Ndufb8, Mdh2, Cox7b, Atp5k, Ndufb4, Ndufs5, Ndufa1	40	85.1
REACTOME_RESPIRATORY_ELECTRON_TRANSPORT_ATP_SYNTHESIS_BY_CHEMIOSMOTIC_COUPLING_AND_HEAT_PRODUCTION_BY_UNCOUPLING_PROTEINS	0.00601564	0.0436202	0.407018	-0.386122	-1.75297	44	Cox6b1, Atp5g1, Atp5g2, Ndufa3, Ndufa4, Ndufb7, Ndufa5, Atp5j, Ndufs4, Uqcr11, Atp5e, Etfb, Ndufb9, Ndufb6, Ndufv2, Ndufa12, Ndufa7, Atp5g3, Ndufv3, Atp5h, Ndufa11, Uqcrb, Cox5b, Cox4i1, Ndufs8, Cox6a1, Ndufb5, Ndufaf3, Ndufa8, Ndufb11, Sdhb, Atp5j2, Ndufb8, Cox7b, Atp5k, Ndufb4, Ndufs5, Ndufa1	38	86.4
GOBP_NEGATIVE_REGULATION_OF_GENE_EXPRESSION	0.00016801	0.00289457	0.518848	-0.286462	-1.74483	170	Cd83, Uba52, Ccr7, Rel, Mef2c, Nme1, Rps2, Gspt1, Zfp36l1, Rpl14, Inpp5d, Calr, Rpl36a, Rpl10a, Psma1, Ran, Ppp1r11, Rpl7a, Rpl10, Rpl6, Rpl29, Psmb8, Tmsb4x, Npm1, Rplp1, Rps27a, Psma7, Rpsa, Rpl37, Rps12, Rpl15, Lsm7, Rps11, Polr2k, Rplp0, Rpl3, Rplp2, Mif, Rps26, Rpl13, Rps8, Rps20, Psma4, Rpl36, Rps18, Rps6, Psmb5, Rpl23, Rps21, Rpl11, Rpl21, Rpl24, Rps5, Park7, Rpl32, Lsm6, Rps15a, Psma2, Rp…	101	59.4
GOBP_NCRNA_METABOLIC_PROCESS	0.00620856	0.0443049	0.407018	-0.372303	-1.74165	50	Rps2, Rpl14, Ddx21, Rpl10a, Ran, Rpl7a, Trir, Rps8, Trmt112, Rps6, Rps21, Utp3, Rpl11, Lsm6, 2210016F16Rik, Rps19, Rpl26, Zbtb8os, Rps24, Rps7, Rpl35, Rpl27, C1d, Ddx18, Rps16, Frg1, Rps25, Rpl35a, Emg1, Rps17, Rpl5, Nsa2, Rpl7, Mrto4, Ddx54, Wdr43, Aimp1, Rps28	38	76
GOBP_OXIDATIVE_PHOSPHORYLATION	0.0033903	0.0281919	0.431708	-0.377905	-1.735	46	Cox6b1, Atp5g1, Atp5g2, Ndufa3, Cox7a2, Chchd2, Ndufa4, Ndufb7, Uqcc2, Ndufa5, Atp5j, Ndufs4, Uqcr11, Atp5e, Park7, Ndufb9, Ndufb6, Ndufv2, Ndufa12, Ndufa7, Atp5g3, Ndufv3, Atp5h, Ndufa11, Uqcrb, Cox5b, Cox4i1, Ndufs8, Cox6a1, Ndufb5, Ndufa8, Ndufb11, Atp5j2, Ndufb8, Cox7b, Atp5k, Ndufb4, Ndufs5, Dguok, Ndufa1	40	87
GOBP_INTRACELLULAR_PROTEIN_TRANSPORT	0.000403283	0.00565534	0.498493	-0.272959	-1.65553	163	Uba52, Rps2, Rpl14, Calr, Rpl36a, Rpl10a, Ran, Rpl7a, Rpl10, Rpl6, Rpl29, Npm1, Rplp1, Rps27a, Anp32b, Rpsa, Rpl37, Arl6ip1, Rps12, Rpl15, Rps11, Rplp0, Rpl3, Sec61g, Rplp2, Tomm7, Rps26, Rpl13, Romo1, Rps8, Cd74, Rps20, Copb1, Rpl36, Rps18, Rps6, Tomm20, Rpl23, Rps21, Ubl5, Fis1, Rpl11, Rpl21, Rpl24, Rps5, Park7, Rpl32, Rps15a, Rps19, Rpl22, Rpl17, Clta, Rpl34, Rpl26, Rpl27a, Bax, Rps24, Rpl19, …	95	58.3
GOBP_CELLULAR_MACROMOLECULE_CATABOLIC_PROCESS	0.000632232	0.00794241	0.477271	-0.269906	-1.64613	171	Uba52, Ctss, Rps2, Gspt1, Zfp36l1, Rpl14, Rpl36a, Rpl10a, Psma1, Ppp1r11, Rpl7a, Rpl10, Rpl6, Rpl29, Psmb8, Npm1, Rplp1, Rps27a, Psma7, Rpsa, Rpl37, Sumo2, Uqcc2, Rps12, Trir, Rpl15, Elob, Lsm7, Rps11, Rplp0, Rpl3, Rbx1, Rplp2, Rps26, Rpl13, Rps8, Rps20, Psma4, Rpl36, Rps18, Rps6, Psmb5, Rpl23, Rps21, Rpl11, Rpl21, Rpl24, Rps5, Park7, Rpl32, Lsm6, Rps15a, Rnaseh2c, Psma2, Rps19, Rpl22, Rpl17, Clt…	99	57.9
GOBP_INTRACELLULAR_TRANSPORT	0.00102247	0.011633	0.45506	-0.249406	-1.57147	210	Uba52, Banf1, Atp5g1, Rps2, Rpl14, Atp5g2, Calr, Rpl36a, Rpl10a, Ran, Rpl7a, Rpl10, Rpl6, Rpl29, Npm1, Rplp1, Rps27a, Anp32b, Rpsa, Rpl37, Arl6ip1, Rps12, Rpl15, Tuba1b, Rps11, Capzb, Rplp0, Atp5j, Rpl3, Chmp2a, Sec61g, Rplp2, Tomm7, Rps26, Rpl13, Romo1, Rps8, Cd74, Rps20, Copb1, Abca1, Tmem108, Rpl36, Rps18, Rps6, Capza1, Tomm20, Rpl23, Rps21, Ubl5, Atp5e, Fis1, Rpl11, Rpl21, Rpl24, Rps5, Park7,…	115	54.8

## Sheet: BipotentCapillary cells_UP-reg
pathway	pval	padj	log2err	ES	NES	size	leadingEdge	leadingEdge_num	genes_size_pct

## Sheet: BipotentCapillary cells_DOWN-re
pathway	pval	padj	log2err	ES	NES	size	leadingEdge	leadingEdge_num	genes_size_pct
GOBP_POSITIVE_REGULATION_OF_NUCLEOBASE_CONTAINING_COMPOUND_METABOLIC_PROCESS	0.000324026	0.000962943	0.498493	-0.810549	-2.11748	12	Fos, Cebpd, Btg2, Jund, Atf3, Egr1, Pf4, Ier2, Junb	9	75
GOBP_POSITIVE_REGULATION_OF_TRANSCRIPTION_BY_RNA_POLYMERASE_II	0.000641962	0.000962943	0.477271	-0.786501	-1.99804	10	Fos, Cebpd, Jund, Atf3, Egr1, Pf4, Ier2, Junb	8	80
GOBP_POSITIVE_REGULATION_OF_BIOSYNTHETIC_PROCESS	0.00349919	0.00349919	0.431708	-0.717519	-1.87445	12	Fos, Cebpd, Jund, Atf3, Egr1, Pf4, Ier2, Junb	8	66.7

## Sheet: Capillaryaerocyte (aCap) cells_
pathway	pval	padj	log2err	ES	NES	size	leadingEdge	leadingEdge_num	genes_size_pct

## Sheet: Capillaryaerocyte (aCap) cell-1
pathway	pval	padj	log2err	ES	NES	size	leadingEdge	leadingEdge_num	genes_size_pct
GOBP_POSITIVE_REGULATION_OF_NUCLEOBASE_CONTAINING_COMPOUND_METABOLIC_PROCESS	2.08129e-05	0.0024143	0.57561	-0.729436	-2.13006	24	Atf3, Fos, Egr1, Btg2, Junb, Serpine1, Fosb, Ier2, Zfp36, Cebpd, Klf2, Jund, Egr3, Klf4, Jun	15	62.5
GOBP_POSITIVE_REGULATION_OF_TRANSCRIPTION_BY_RNA_POLYMERASE_II	0.00016104	0.00860252	0.518848	-0.70921	-2.01861	20	Atf3, Fos, Egr1, Junb, Serpine1, Fosb, Ier2, Cebpd, Klf2, Jund, Egr3, Klf4, Jun	13	65
GOBP_POSITIVE_REGULATION_OF_BIOSYNTHETIC_PROCESS	0.000222479	0.00860252	0.518848	-0.693719	-1.98648	21	Atf3, Fos, Egr1, Junb, Serpine1, Fosb, Ier2, Cebpd, Klf2, Jund, Egr3, Klf4, Jun	13	61.9
GOBP_REGULATION_OF_CELL_DIFFERENTIATION	0.000552723	0.016029	0.477271	-0.694822	-1.93386	17	Fos, Junb, Serpine1, Zfp36, Socs3, Cebpd, Nfkbiz, Jund, Egr3, Klf4, Jun, Cd24a, Irf1, Ccn1, Hspa1a	15	88.2
GOBP_POSITIVE_REGULATION_OF_DEVELOPMENTAL_PROCESS	0.00155933	0.0293472	0.45506	-0.667042	-1.85654	17	Fos, Junb, Serpine1, Zfp36, Socs3, Nfkbiz, Jund, Egr3, Klf4, Jun, Cd24a, Hspb1	12	70.6
GOBP_POSITIVE_REGULATION_OF_CELL_DIFFERENTIATION	0.00177095	0.0293472	0.45506	-0.704406	-1.84069	13	Fos, Junb, Serpine1, Zfp36, Socs3, Nfkbiz, Jund, Egr3, Jun, Cd24a	10	76.9
WP_IL18_SIGNALING_PATHWAY	0.00150265	0.0293472	0.45506	-0.710776	-1.82394	12	Atf3, Fos, Btg2, Ier3, Socs3, Nfkbiz, Klf2, Jun, Hspb1, Irf1, Timp3	11	91.7
GOBP_REGULATION_OF_MULTICELLULAR_ORGANISMAL_DEVELOPMENT	0.00215084	0.0311873	0.431708	-0.654236	-1.82089	17	Fos, Serpine1, Zfp36, Nfkbiz, Klf2, Egr3, Klf4, Jun, Cd24a, Hspb1, Plk2, Irf1, Ccn1, Hspa1a, Cfl1	15	88.2
GOBP_IMMUNE_SYSTEM_DEVELOPMENT	0.00353421	0.0379246	0.431708	-0.669515	-1.79304	14	Fos, Egr1, Junb, Zfp36, Nfkbiz, Klf2, Egr3, Klf4, Jun, Sbno2, Irf1	11	78.6
GOBP_CELLULAR_RESPONSE_TO_OXYGEN_CONTAINING_COMPOUND	0.0035963	0.0379246	0.431708	-0.716053	-1.7927	11	Fos, Egr1, Serpine1, Zfp36, Socs3, Klf2, Klf4, Jun, Sbno2	9	81.8
GOBP_RESPONSE_TO_NITROGEN_COMPOUND	0.00399979	0.0386647	0.407018	-0.665975	-1.78356	14	Fos, Egr1, Btg2, Fosb, Socs3, Klf2, Jund, Klf4, Jun	9	64.3
GOBP_APOPTOTIC_PROCESS	0.0052998	0.0472906	0.407018	-0.597785	-1.77633	26	Atf3, Egr1, Btg2, Serpine1, Zfp36, Ier3, Socs3, Gadd45g, Egr3, Klf4, Jun, Cd24a, Hspb1, Plk2, Irf1, Timp3, Ccn1, Hspa1a, Cfl1, Cdkn1a, Ubc, Plaur, Selenok	23	88.5
GOBP_REGULATION_OF_CELL_DEATH	0.0030393	0.0379246	0.431708	-0.607644	-1.77441	24	Atf3, Fos, Egr1, Btg2, Serpine1, Zfp36, Ier3, Socs3, Gadd45g, Egr3, Klf4, Jun, Hspb1, Plk2, Timp3, Ccn1, Hspa1a, Cfl1	18	75

[truncated: 28 more sheets: Capillarygeneral (gCap) cells_U, Capillarygeneral (gCap) cells_D, Clubcells_UP-reg, Clubcells_DOWN-reg, Endothelialcells_UP-reg, Endothelialcells_DOWN-reg, IntersticialMacrophages_UP-reg, IntersticialMacrophages_DOWN-re, LymphaticEndothelial cells_UP-r, LymphaticEndothelial cells_DOWN, Monocyte-derivedDCs_UP-reg, Monocyte-derivedDCs_DOWN-reg, Monocytes_UP-reg, Monocytes_DOWN-reg, Neutrophils_UP-reg, Neutrophils_DOWN-reg, NKcells_UP-reg, NKcells_DOWN-reg, PneumocytesType I_UP-reg, PneumocytesType I_DOWN-reg …]
