# Supplementary material for: FixNCut: single-cell genomics through reversible tissue fixation and dissociation
Source: Genome Biol. 2024 Mar 29;25:81. doi: 10.1186/s13059-024-03219-5 (PMC10979608; doi:10.1186/s13059-024-03219-5)
Supplement: Supplementary file 7 — Additional file 7: Table 6. This table contains the differentially expressed (DE) genes between fixed and fresh mouse colon samples, analyzed by cell population using Seurat MAST. Genes were considered DE if they had an FDR adjusted p-value < 0.05 and were present in at least 10% of cells (see Methods). The Log2FC value indicates whether the gene is more highly expressed in fixed (positive values) or fresh (negative values) samples. [file 13059_2024_3219_MOESM7_ESM.xlsx]

## Sheet: Distal Colonocytes.UP
Differentially expressed (DE) genes between fixed and fresh mouse colon samples, analyzed by cell population
gene	avg_log2FC	p_val_adj
Gm26917	2.72373	6.62683e-299
Igkc	1.97634	6.29373e-174
Rpl39	1.65217	3.15276e-214
Igha	1.53667	6.18705e-117
Rps2	1.51011	5.94639e-136
Rps21	1.48716	1.14525e-172
Rps29	1.48193	3.51158e-257
Rplp1	1.47532	1.10193e-245
Rps28	1.4425	2.42836e-186
Rpl36	1.3961	4.79084e-165
Rps26	1.37318	2.34195e-176
H2afj	1.36307	3.26162e-138
Rpl37	1.32939	3.98128e-177
Rpl38	1.32017	1.97595e-149
mt-Nd3	1.31992	0
Rps18	1.28385	4.39278e-138
mt-Nd4l	1.26855	5.52935e-294
Atpif1	1.24781	4.52473e-108
Rps3a1	1.24345	2.73979e-133
Wfdc2	1.226	7.43562e-112
Rps15a	1.22035	2.83905e-114
Rpl35	1.19674	5.02193e-88
Cox6c	1.19657	2.02273e-116
Rps4x	1.17314	8.15402e-107
Rpl27a	1.15744	6.201e-113
Mt1	1.15282	4.20943e-56
Rpl37a	1.15227	1.05981e-139
Rps19	1.13216	7.32753e-101
mt-Nd6	1.13018	2.40464e-75
Rpl12	1.11	7.04442e-82
Rps8	1.09712	4.53068e-146
Chchd10	1.0948	2.65255e-87
Rpl26	1.08724	6.08986e-123
Krt19	1.08183	1.58043e-137
Ndufc1	1.07432	4.69188e-74
Ppia	1.06584	2.21505e-85
Pycard	1.06455	4.89919e-69
mt-Atp8	1.04063	6.55607e-110
Rps24	1.03963	2.56073e-121
Rpl13	1.03505	2.27899e-120
Atp5g1	1.01705	7.95286e-65
Atp5k	1.01053	4.89833e-87
Rpl32	0.999171	2.62148e-91
Guca2a	0.997376	2.79408e-156
Rps27	0.990795	4.77131e-103
Slc6a14	0.98437	1.99291e-82
Rps17	0.983312	3.82556e-82
Rpl31	0.975215	8.39724e-66
Uqcr11	0.964312	1.01774e-76
Rps15	0.956315	7.07809e-86
Rpl6	0.953	6.21285e-72
Rpl30	0.947915	1.01139e-81
Rps12	0.944628	2.91474e-92
Uqcr10	0.938502	1.38041e-83
Rpsa	0.915007	8.79621e-72
Rpl23	0.912397	6.0958e-90
Rps27a	0.908539	1.23282e-81
Rps7	0.905503	6.5545e-65
Rpl36a	0.899655	3.18667e-54
Rplp2	0.893602	2.29882e-79
Rps13	0.890263	7.97935e-65
Aqp4	0.886045	9.34111e-62
Smim6	0.884211	8.15695e-57
Rpl22	0.884077	3.23242e-56
Rpl11	0.882373	2.93404e-68
Rpl14	0.880279	5.66082e-51
Tstd1	0.87949	1.61178e-54
Rpl35a	0.879424	2.9269e-73
mt-Co3	0.872527	0
Rps23	0.870553	4.75934e-70
Rplp0	0.868628	2.75514e-68
Rpl24	0.863524	7.25826e-70
Gsdmc4	0.860998	8.80375e-51
Jchain	0.854466	1.4843e-45
Dpep1	0.849062	6.16044e-44
Scd2	0.841949	2.71301e-49
Rpl34	0.836996	8.20315e-63
Rpl21	0.8363	1.8112e-59
Rpl15	0.829391	3.48941e-51
Cyc1	0.828471	1.33972e-50
Hsd11b2	0.825562	2.78292e-43
Cox7b	0.814124	2.67931e-52
Rpl10a	0.813791	1.33883e-49
Cox5a	0.810776	2.09527e-47
Rps14	0.797486	5.80922e-78
Atp5md	0.786595	9.65321e-39
Rpl36al	0.782741	3.6199e-34
Car2	0.78247	6.0576e-49
Hao2	0.778628	1.24903e-58
Csrp2	0.778293	5.47263e-42
Rpl23a	0.767711	7.77673e-43
Cox7a1	0.765181	3.42369e-35
Rps9	0.765037	4.07483e-52
Rpl28	0.764786	1.65574e-66
Rpl5	0.761757	2.00446e-35
Mgat4c	0.760351	1.98736e-70
mt-Nd5	0.758929	4.38539e-126
Ndufab1	0.758567	2.01985e-34
Cox7c	0.750938	1.62713e-59
mt-Nd1	0.738891	1.78784e-231
Mgst1	0.737925	2.94398e-36
Eef1a1	0.724242	2.29145e-58
Rps20	0.72347	1.28996e-50
Rps16	0.721682	1.50814e-50
Rack1	0.720055	8.61245e-37
S100a11	0.717769	2.69718e-39
Rpl22l1	0.70819	5.37056e-34
Tomm7	0.697832	1.01899e-31
Atp5g3	0.683857	3.30586e-38
Atp2a3	0.682416	8.97815e-28
Gm15401	0.680882	2.91771e-34
Rpl8	0.672286	4.15766e-41
Mrpl52	0.671951	3.46763e-28
Oit1	0.669293	3.19937e-61
Glul	0.664596	3.31762e-26
Cox7a2	0.663187	1.08088e-44
Pgls	0.65415	2.77097e-31
Hint1	0.652173	3.56249e-39
Gas6	0.63841	1.52482e-27
Ptms	0.634158	4.64767e-27
Uqcrq	0.627588	8.13417e-32
Cox4i1	0.627573	4.18857e-47
Rpl3	0.626723	7.57384e-24
Slc13a2	0.625661	1.81154e-24
Rps11	0.625449	4.52788e-39
Fgfbp1	0.619191	4.08853e-32
Ndufa7	0.618793	9.42578e-25
Nme2	0.617065	1.72619e-24
Ndufa3	0.614527	5.97107e-22
Gpx2	0.61047	2.62068e-22
Uqcrc1	0.595877	2.3787e-25
Ndufb1-ps	0.594498	3.83824e-23
Sult1a1	0.593474	5.76216e-27
Clcn2	0.593381	1.06887e-20
mt-Cytb	0.591972	9.03373e-203
Ndufa4	0.582301	9.41609e-22
Ptma	0.578883	1.13223e-20
Ndufb2	0.574061	1.36245e-20
Cyp2c68	0.573955	1.61624e-37
Rpl10	0.570789	5.90811e-20
Rps10	0.568165	5.67302e-32
Snhg18	0.565317	1.73373e-23
Tspan8	0.561212	6.01849e-22
Uqcrh	0.561	1.33549e-30
Atp5j2	0.560617	3.16937e-29
Ldlr	0.558951	6.39182e-17
Eef1b2	0.552772	1.00195e-18
Krt8	0.552306	1.34358e-57
Rps27l	0.550881	4.17545e-19
Rpl7a	0.550682	3.26489e-21
Gas5	0.549899	2.98903e-18
Rps6	0.547866	2.64983e-18
Bsg	0.546422	1.48928e-26
Rpl7	0.545667	1.3955e-23
Ndufc2	0.543025	7.88728e-17
Rps5	0.542331	2.5004e-24
Pfn1	0.540733	1.97878e-25
Gpx1	0.540639	9.57588e-18
Gsdmc2	0.537324	2.71424e-25
Anapc13	0.536712	6.23491e-19
Tmem258	0.532584	8.42051e-18
Ndufa5	0.529727	5.37451e-19
Snrpg	0.525635	1.15331e-16
Sema4g	0.522506	1.55894e-18
Ociad2	0.521565	2.02111e-15
Pdzk1ip1	0.51904	3.16886e-17
Bola3	0.515561	1.43547e-28
Mrpl57	0.513017	1.1462e-18
Rps25	0.512366	1.15023e-18
Fads2	0.511859	9.79739e-20
mt-Atp6	0.510571	3.89352e-154
Sem1	0.509422	5.99859e-15
Gstm1	0.506292	4.89577e-20
Fmc1	0.504596	7.41874e-19
Hmgb2	0.503785	2.10778e-13
Rpn1	0.503689	9.66473e-13
Prdx1	0.50081	1.54003e-13
Slc9a3	0.499565	4.01417e-11
Ndufs2	0.494638	1.28322e-16
Ndufa2	0.494133	5.10058e-15
Hspe1	0.488525	1.00848e-16
Tomm5	0.488215	1.72427e-16
Rpl19	0.487239	1.27423e-19
Fabp2	0.485755	2.8491e-15
Fahd1	0.482018	1.51638e-27
Selenos	0.476591	1.10733e-15
Ppib	0.476054	2.74039e-13
Rpl13a	0.473652	2.1982e-17
Ccnd2	0.473262	3.90157e-18
Atp5a1	0.470711	6.0402e-17
Selenbp1	0.470233	5.98482e-15
Uba52	0.469673	1.8819e-13
Rpn2	0.467034	8.52607e-11
Rpl4	0.461916	3.91176e-13
Acer1	0.461741	1.32713e-20
Mrps14	0.458966	1.20007e-14
Hoxa7	0.456259	8.25758e-18
Rps3	0.456244	9.87003e-14
Acads	0.454588	5.76704e-15
Il17rc	0.45348	5.77048e-12
Eif3f	0.453068	2.83431e-13
Gmds	0.453021	1.09582e-12
Uqcrfs1	0.451125	1.99885e-14
Tkt	0.450111	1.81391e-08
Dbi	0.449891	2.44108e-15
Ndufb11	0.449707	1.75369e-09
mt-Nd2	0.446884	1.33188e-90
Tecr	0.446038	1.77343e-14
Echs1	0.446009	1.9711e-14
1810065E05Rik	0.445906	5.64342e-18
Ckmt1	0.445651	1.5794e-28
Ndufs6	0.444975	2.2149e-11
Tmem14c	0.444108	1.99241e-11
2200002D01Rik	0.433393	1.59543e-20
Ndufb5	0.432199	3.37007e-09
Gsdmc3	0.428796	1.94534e-16
Rpl18a	0.427067	7.31086e-18
Cox8a	0.4259	3.80203e-20
Ly6e	0.423635	1.25818e-08
Sdhb	0.419882	3.28775e-11
Ndufb3	0.419483	1.35477e-10
Sh3bgrl3	0.416693	5.69705e-11
Itgb1	0.415402	5.00268e-16
Rpl27	0.414965	1.06494e-11
Tspo	0.414499	5.14523e-08
Sytl1	0.412422	2.17337e-11
Rpl29	0.409538	9.1905e-10
Plp2	0.409501	9.41874e-16
Canx	0.407805	6.01805e-08
Sdc1	0.405829	2.83914e-07
Uqcc2	0.400772	9.31016e-10
Hadha	0.400296	2.79033e-08
Agpat2	0.399809	5.09539e-11
Rpl17	0.398249	4.09363e-14
Cisd3	0.393859	1.02774e-09
Eef2	0.393562	6.6361e-11
Mrps24	0.391146	3.8696e-21
Ndufb10	0.390602	4.26591e-06
Sri	0.390138	9.66015e-08
Dhcr24	0.389051	8.25965e-07
Slc5a8	0.388966	8.9725e-08
Serhl	0.387355	4.0216e-10
Aco2	0.387187	1.07414e-07
Pcyt2	0.381443	8.96953e-09
Sec61b	0.380514	2.77431e-08
Far1	0.377635	2.82464e-09
Taf1d	0.377546	3.48451e-05
Pfdn1	0.376577	1.3466e-08
Phlda1	0.375599	1.09921e-13
mt-Co1	0.375308	1.14463e-71
Abcc3	0.374903	4.96082e-09
Tomm20	0.371906	1.95071e-10
Ctsd	0.371568	4.35391e-05
Psap	0.371496	5.18728e-06
Cd81	0.37082	2.20441e-06
Gm10076	0.370708	4.4418e-05
Mgst3	0.370377	2.31586e-10
Atp5l	0.369741	1.57327e-09
Acat1	0.368048	4.20071e-11
Snrpd2	0.367297	1.74105e-07
Nop10	0.366993	1.60046e-06
Mgat4b	0.36647	1.04353e-10
Atp5g2	0.365627	7.13465e-06
Cops9	0.361647	2.23279e-07
Micos10	0.360921	1.90043e-06
Serpinb6a	0.359755	1.76212e-07
Mdh2	0.359544	1.33163e-05
Cyp51	0.359015	1.82999e-06
Suclg2	0.358734	6.46894e-07
Ndufa10	0.355242	3.54329e-07
P4hb	0.353102	4.3427e-05
Zcrb1	0.353076	1.21598e-07
Higd2a	0.352374	6.24117e-07
Ssr4	0.351223	3.37976e-05
Tpm1	0.350501	3.83184e-10
Elovl1	0.350359	3.63938e-08
Ddx39b	0.347872	7.2326e-08
Sqle	0.347539	3.79301e-05
Atp5c1	0.347172	8.47562e-06
Cox5b	0.346969	7.14997e-07
Atp5mpl	0.346895	1.06952e-05
Oaz1	0.346703	3.64717e-06
Stard10	0.345077	9.67712e-08
Serinc2	0.344522	2.37955e-09
Calm2	0.343882	1.14719e-05
Ndufa12	0.342575	6.15656e-05
Hsp90ab1	0.342495	1.49229e-06
Slc25a39	0.34087	1.1932e-05
Rapgefl1	0.340866	4.91423e-07
Sypl	0.338985	0.000267619
Gna11	0.338973	3.79231e-06
Atxn7l3b	0.33876	6.98253e-07
Snrpe	0.338637	4.27008e-06
Hexa	0.338395	9.8234e-06
Suclg1	0.337664	5.40561e-05
Pdcd4	0.337623	1.01724e-06
Aldh1l1	0.337133	1.02973e-10
Ppp1r1b	0.336881	5.43702e-08
Mindy1	0.336872	3.05208e-09
Ndrg2	0.336815	5.20634e-07
Nol7	0.336766	4.66827e-12
Mrpl33	0.335183	2.61489e-06
Pdcd5	0.334837	1.48887e-06
Tufm	0.331694	2.31033e-08
Idh3g	0.331227	6.92826e-07
Id1	0.331179	6.81034e-10
Emc10	0.329701	0.00089205
Mylk	0.328973	0.000184662
Mlec	0.327642	2.48373e-05
Atp5o	0.32729	1.27742e-06
Srsf3	0.326397	4.62267e-05
Ddrgk1	0.325598	1.18679e-06
Aldh2	0.324922	5.09715e-07
Micos13	0.324893	0.000615184
Slc4a7	0.324533	3.19518e-06
Hoxa11os	0.32405	5.17463e-05
Ndufs5	0.323763	0.000423263
Ywhah	0.323565	0.000954627
Ndufaf8	0.321951	2.44962e-06
Gm3336	0.321416	2.40297e-05
Tbca	0.320665	4.5925e-06
Pof1b	0.32037	9.025e-06
Noxo1	0.318621	1.51067e-05
Ctse	0.317674	8.08918e-08
Rpl41	0.317606	1.38348e-13
Atp5e	0.31738	3.86721e-09
Ccdc107	0.31448	7.18457e-05
Phb2	0.313859	1.92606e-05
Maoa	0.312471	1.78363e-07
Slc4a2	0.311604	0.000324818
Itga6	0.310923	0.000794793
Aoc1	0.310751	0.00404394
Adcy6	0.31073	0.000249443
Il1rn	0.310601	6.789e-12
Pcbp2	0.308011	0.00412878
Mrpl21	0.307801	9.47938e-05
Cldn7	0.30354	2.54326e-15
Smim7	0.303071	0.000263753
Id3	0.302623	0.00103972
Hexb	0.301679	0.022321
Pon2	0.300751	0.000266969
Ddt	0.299898	0.000143033
Mrps36	0.298024	7.89446e-05
Acadl	0.297385	1.51837e-07
Naca	0.297093	0.0122611
Ndufs8	0.296795	0.00179914
Glo1	0.295303	0.000404674
Agr2	0.294596	0.000712017
Samm50	0.294215	1.03461e-05
Nsa2	0.291293	0.00122402
St3gal3	0.290402	0.0169406
Wls	0.290289	0.008666
Atp5d	0.288075	4.31016e-05
H13	0.288035	0.0026372
Degs2	0.286665	0.00407124
Mrpl30	0.285803	0.00611829
Sec11c	0.284911	0.0430091
Serbp1	0.283609	0.000297026
Nfe2l2	0.282813	0.000841507
Lgals4	0.2821	1.95577e-17
Smim22	0.280203	0.000153993
Hspa9	0.280057	0.000909865
Sec11a	0.279863	0.0158739
Eif3e	0.279287	0.00506646
Ndufa9	0.277235	0.0013009
Cdx2	0.276297	0.000173013
Lmna	0.275998	0.000935217
Trim2	0.272817	0.00651043
Mrpl42	0.271677	0.00440509
Sec61g	0.270887	0.00634568
Mrpl12	0.270127	0.0222883
Romo1	0.269853	0.00248261
Myh9	0.269617	0.00213012
Gtf2h5	0.267422	2.83312e-06
Sh3d21	0.266985	0.0133228
Pgd	0.266084	0.00378488
Tcea3	0.265723	1.65075e-06
Commd1	0.264165	0.00292995
Tmed3	0.263087	0.00934555
Prdx2	0.260654	0.0186481
Mettl26	0.259365	0.00276335
Atp5b	0.258446	0.000158302
Ndufv1	0.25819	0.009306
Mcee	0.257594	0.000204559
Cyb5r3	0.257396	0.00872874
Npm1	0.256483	0.0462134
Nedd8	0.254652	0.0489075
Aldob	0.25437	0.00477103
Fuom	0.252238	0.0092036
Dpm3	0.251985	0.0136541
Ndufa11	0.24906	0.0466499
Lsm4	0.248232	0.000273484
Hadh	0.245336	0.00177284
Rpp21	0.244414	0.00137911
Rpl18	0.242507	0.000174793
Eny2	0.233094	0.0340382
Car1	0.2306	2.18276e-17
Gale	0.223552	0.0143449
mt-Co2	0.222341	3.76321e-45
mt-Nd4	0.221692	4.68312e-31
Naa38	0.213737	0.0145445
Lgals3	0.160003	1.16005e-08

## Sheet: Distal Colonocytes.DOWN
gene	avg_log2FC	p_val_adj
Ifit1bl1	-3.05981	0
Cyp2c55	-2.9847	0
Saa1	-2.93592	0
Sprr2a3	-2.81506	0
Ces2c	-2.38622	0
St3gal4	-2.14653	1.67165e-299
Car4	-2.0837	0
Tm4sf20	-2.07832	0
2310079G19Rik	-1.99308	1.14896e-158
Fbxo32	-1.96907	6.60292e-209
Upp1	-1.94846	1.30664e-176
Aqp8	-1.93064	5.54844e-274
Ces2a	-1.91973	9.0206e-175
Ly6g	-1.79851	3.03791e-180
H2-K1	-1.75645	0
2610528A11Rik	-1.7475	2.30063e-190
Duox2	-1.71238	1.20535e-132
Atp12a	-1.64552	1.74648e-158
Selenop	-1.63228	3.53018e-222
Clca4a	-1.61453	4.13473e-138
Ctss	-1.61178	7.46086e-208
Acsl3	-1.56739	1.95215e-144
Tent5a	-1.56543	2.69171e-142
AW112010	-1.5184	3.42837e-103
5430427M07Rik	-1.49053	8.85746e-113
Gcnt1	-1.46323	2.03717e-136
Prdx6	-1.45604	0
Ubc	-1.44452	1.72479e-224
Cyp2d12	-1.42148	7.40594e-106
Prss30	-1.41602	2.22508e-132
Abcb1a	-1.39567	3.38932e-191
Rhoc	-1.37603	1.72912e-137
Azin1	-1.37419	1.84962e-100
Stk17b	-1.37258	1.36599e-112
Tmem37	-1.36582	3.12169e-110
Sord	-1.35028	3.15456e-89
Plk3	-1.34859	2.54167e-83
Duoxa2	-1.34565	2.19954e-87
4930539E08Rik	-1.34192	1.0332e-109
Clic5	-1.33791	9.29983e-130
Rbp2	-1.32518	1.74663e-85
Slc15a1	-1.28639	8.63235e-108
Edn1	-1.27638	1.23152e-76
Clca1	-1.24769	7.95397e-28
Fhl1	-1.24769	1.03143e-89
Ly6m	-1.24649	5.9386e-58
B2m	-1.24116	1.00884e-127
Ccng2	-1.23979	1.77148e-93
Lhfpl2	-1.22427	3.10054e-96
Mep1a	-1.22374	2.92365e-113
Utp14b	-1.20795	9.33652e-63
Itm2b	-1.20567	1.92896e-186
Hist1h2bc	-1.20292	5.65622e-120
Ftl1	-1.18308	1.53628e-150
Atp2b1	-1.18005	1.16742e-107
Mxd1	-1.17861	1.90515e-135
Max	-1.17802	4.04131e-85
Tmem45b	-1.17781	7.05386e-113
Sectm1b	-1.17554	3.18722e-90
Ceacam20	-1.17519	4.36737e-100
Plin2	-1.17276	1.22892e-81
Muc13	-1.17176	1.44347e-239
Cpm	-1.16895	2.9178e-77
Cystm1	-1.16649	7.64213e-130
Ly6a	-1.16485	9.81477e-97
Bmp2	-1.14292	2.16553e-74
Cd2ap	-1.13971	2.91317e-105
AA467197	-1.13931	2.9539e-149
Sycn	-1.13818	1.92742e-54
Mgat4a	-1.13231	1.25702e-115
Ubb	-1.13053	4.04266e-112
4931406C07Rik	-1.12612	2.9404e-78
Arl4a	-1.1142	8.31657e-65
Ctsl	-1.10891	6.2252e-74
Tax1bp1	-1.10733	1.72068e-112
Eps8	-1.10248	4.93228e-95
Nfkbiz	-1.09783	4.04868e-65
Lmo7	-1.08235	1.10741e-100
Psmb8	-1.07753	6.47222e-83
Arhgap5	-1.07316	6.23725e-76
Cldn23	-1.06746	2.39519e-66
Slc20a1	-1.06322	4.38825e-101
Hk2	-1.05559	4.81601e-71
Trpm6	-1.04555	4.76254e-65
Slc26a3	-1.04022	2.85394e-115
Stom	-1.03672	2.39058e-79
Lypd8	-1.03398	6.90618e-230
Slco2a1	-1.02893	6.75516e-64
Ptbp3	-1.02013	8.31458e-65
Fth1	-1.02009	6.54063e-133
2210407C18Rik	-1.00499	6.81603e-73
Trib1	-1.00343	1.9671e-49
Cldn3	-0.999266	1.20825e-105
Muc3	-0.991217	7.88615e-193
Rhob	-0.990947	9.39006e-56
Pdp2	-0.986684	4.405e-63
Nudt4	-0.983894	1.87371e-79
Cxadr	-0.978059	1.01309e-59
Krt20	-0.969421	3.47325e-89
Plekha1	-0.966116	1.17537e-49
Ipmk	-0.957749	2.72305e-56
Dusp6	-0.955785	4.65632e-57
Themis3	-0.952098	3.8595e-59
Efna1	-0.950392	1.0529e-56
Hoxb13	-0.947245	8.97271e-60
Sult1b1	-0.94456	1.43135e-73
Ppargc1a	-0.942038	3.78667e-39
Tff3	-0.940957	2.78304e-06
Sbds	-0.939691	2.44747e-51
Ldha	-0.930295	1.601e-94
Trim31	-0.924106	2.62863e-50
Pkm	-0.922967	1.07108e-81
Misp	-0.921118	7.8694e-81
Sult1d1	-0.920935	1.71043e-58
Prkcd	-0.915677	2.17022e-57
Fndc3a	-0.915477	8.50863e-48
Otub1	-0.914112	4.89256e-43
4732465J04Rik	-0.912479	5.76401e-52
Litaf	-0.912176	4.50911e-55
Neu1	-0.908317	6.17341e-52
Cdhr5	-0.908077	1.72902e-135
Dyrk2	-0.907515	2.54792e-46
B3gnt7	-0.907506	1.22082e-56
Dmbt1	-0.907274	4.1152e-105
Tspan1	-0.907191	1.78629e-130
Fnip2	-0.902554	5.05014e-47
Btg2	-0.901289	1.27903e-45
Ctsz	-0.900927	2.84332e-47
Leng9	-0.89829	4.91641e-47
H2-Q2	-0.897252	9.8169e-55
Rhpn2	-0.89228	8.29957e-45
Tmc5	-0.886842	4.78187e-49
Slc9a2	-0.885377	4.59181e-51
Gapdh	-0.885109	2.29947e-85
Atf3	-0.883871	2.05054e-31
Retreg1	-0.883427	1.14484e-46
Neo1	-0.882528	1.87511e-41
Ndfip2	-0.87988	1.73548e-43
Ptp4a2	-0.878344	3.51238e-70
Errfi1	-0.877708	5.27118e-44
Hist1h1c	-0.877679	4.46691e-52
Spats2l	-0.877155	7.31815e-56
Parp14	-0.875955	1.23572e-49
Apob	-0.871599	1.02628e-46
Luzp1	-0.867074	3.93681e-47
Eif1	-0.865516	3.50558e-76
Slc25a20	-0.865279	4.81975e-45
Chmp1b	-0.864778	2.62692e-39
Slc4a4	-0.860297	4.77123e-42
Rdh16	-0.858167	3.94776e-43
Ppp1r3b	-0.855518	2.28982e-47
Dnajc5	-0.854278	4.16973e-43
Klf6	-0.853583	5.79144e-52
Tmem140	-0.853075	2.1436e-49
Btg1	-0.841068	4.16993e-68
Cd82	-0.840442	2.31093e-43
Cyp2d34	-0.837493	2.65447e-60
Gm9926	-0.833127	1.1412e-36
Kif13b	-0.832666	3.40059e-41
Mcl1	-0.831361	9.2679e-45
Atp1b1	-0.826548	1.26506e-126
Naip1	-0.826522	5.85535e-46
Ier5	-0.818216	2.74702e-37
Pdgfa	-0.816114	1.71894e-34
Tmprss4	-0.815784	5.08516e-41
Eps8l3	-0.815024	2.05276e-43
Cyp2d10	-0.81411	6.99286e-38
Kcnq1ot1	-0.813273	4.43842e-37
Smg1	-0.811752	6.38938e-35
Bmp3	-0.808575	2.01718e-42
Tmcc3	-0.806525	6.62479e-41
S100a10	-0.806103	1.94875e-70
Pfkp	-0.800768	1.10087e-36
Dusp1	-0.798754	4.43067e-30
Arhgap17	-0.797914	1.20691e-34
Rnd3	-0.795476	2.53394e-29
Parm1	-0.795115	1.42093e-40
B3galt5	-0.793708	1.42715e-40
Irf1	-0.793288	2.15335e-34
Kbtbd11	-0.79262	3.21589e-38
Asb11	-0.786607	1.24681e-49
Jmjd1c	-0.785093	4.20022e-35
Pls1	-0.782848	4.37248e-44
Insig1	-0.776453	5.14356e-30
Dsg2	-0.775766	2.76536e-46
Prr13	-0.770719	6.61392e-49
Etv3	-0.769584	2.76222e-34
Xdh	-0.769327	3.65129e-30
Endod1	-0.763817	9.22574e-52
Gm5485	-0.762808	4.318e-48
Tnip3	-0.7607	1.02383e-24
St14	-0.756917	6.33988e-37
Ccdc68	-0.756449	1.93064e-42
Ifngr1	-0.7556	2.40115e-44
Psme2	-0.748805	1.68974e-32
Kyat1	-0.746287	1.66024e-34
Pgk1	-0.746094	1.25279e-33
Saa2	-0.744498	2.14428e-41
Golm1	-0.744411	1.21911e-31
Zfp292	-0.74291	6.55293e-29
Slc37a2	-0.740566	9.25185e-28
Bfar	-0.739466	4.66999e-34
Sipa1l3	-0.737375	2.1645e-27
Mkrn1	-0.734622	2.06468e-43
Irf7	-0.729838	8.38758e-36
Crip1	-0.727551	9.69306e-76
Plekhb2	-0.724589	3.67936e-34
Tspan3	-0.721463	1.76713e-40
Slc35f5	-0.71964	8.82986e-33
Mbnl2	-0.717558	1.02943e-30
Gprin3	-0.713336	1.9645e-30
Tnfaip3	-0.712848	7.58961e-28
Pdlim1	-0.710198	1.3734e-36
Sqstm1	-0.710112	2.5403e-29
Slc34a2	-0.709138	2.06678e-39
Mgam2-ps	-0.708961	7.47176e-31
Gpa33	-0.70234	6.14832e-40
Ifih1	-0.700467	2.35909e-30
Rnasel	-0.700464	8.08135e-36
Slc40a1	-0.697194	6.43144e-25
Clrn3	-0.696569	1.99395e-38
Arntl	-0.694123	4.0493e-35
C1galt1	-0.693832	2.03949e-27
2010003K11Rik	-0.692883	9.123e-31
H2-D1	-0.691362	5.55305e-42
Rb1cc1	-0.689495	2.48508e-29
Slc39a4	-0.68926	5.32109e-25
Zfp36	-0.687988	1.21043e-23
Tra2a	-0.687088	1.2943e-22
Pmaip1	-0.686532	7.28901e-27
Gpr137b	-0.684419	2.00243e-27
Ptprr	-0.680918	1.68245e-37
Dio1	-0.679883	1.06972e-24
Smad1	-0.679512	1.66922e-25
Frk	-0.677907	1.72955e-31
Mien1	-0.67533	1.70399e-22
Eif2s2	-0.674107	7.56365e-66
Gng12	-0.669986	1.49596e-28
Macf1	-0.665954	1.12791e-22
Styk1	-0.665483	8.57374e-25
Usp53	-0.664826	2.74818e-24
Nlrp6	-0.664343	6.18402e-24
Ifrd1	-0.6631	3.3263e-20
Pigr	-0.662925	9.02981e-75
Zfand5	-0.662505	1.8722e-26
Sdc4	-0.661917	2.10519e-34
Arhgap12	-0.661742	1.31825e-24
Camk2n1	-0.660677	3.94568e-26
Nfkbia	-0.65977	3.91295e-15
Ggh	-0.65907	1.81391e-61
Prss32	-0.658576	5.97152e-49
Mptx1	-0.657576	3.74744e-26
Ccnl1	-0.655947	2.82287e-19
Slk	-0.65525	9.03894e-23
Ms4a8a	-0.65497	2.70025e-52
Golga4	-0.654429	6.79057e-26
Tpi1	-0.653822	3.5658e-31
Parp9	-0.653514	4.38324e-31
Soat1	-0.65199	1.18078e-24
Adgrg7	-0.651538	7.6534e-25
Casp4	-0.65002	8.2168e-22
Junb	-0.649791	1.00546e-22
Dtx3l	-0.648283	7.33792e-28
Zbp1	-0.645006	2.98441e-40
Ppp1r14d	-0.644749	1.32465e-30
Crebrf	-0.644063	1.83582e-25
Arrdc4	-0.644016	7.78084e-19
Smim31	-0.64121	3.70329e-21
Ppm1j	-0.64115	1.09174e-23
Nedd9	-0.64008	2.29437e-22
Efnb2	-0.640017	3.85921e-23
Atp6v1e1	-0.639128	2.61509e-22
Slc44a4	-0.638059	1.03111e-32
Avl9	-0.634341	1.69239e-21
Tppp3	-0.632869	1.65924e-19
Apol7a	-0.628589	1.60219e-32
Mettl7a2	-0.628546	9.06722e-35
Cgn	-0.628444	4.74083e-22
Chd7	-0.624557	1.85752e-18
Foxo3	-0.62401	9.44047e-29
Blnk	-0.620458	6.21345e-20
Pip5k1b	-0.620141	7.51534e-23
Lama3	-0.619033	8.04435e-28
Neat1	-0.618257	2.60605e-61
Cdhr2	-0.617552	3.95197e-31
Tppp	-0.617264	7.07067e-31
H3f3a	-0.616897	4.64541e-38
Net1	-0.611705	1.94247e-18
Wwp2	-0.611111	3.21513e-21
Samd9l	-0.610263	1.15665e-19
Ahnak2	-0.609913	2.63297e-23
Ctnnb1	-0.609447	3.79742e-24
Por	-0.608446	2.06367e-19
Tsc22d1	-0.608413	1.15279e-17
Zg16	-0.606111	2.7089e-05
Tat	-0.605497	2.69328e-25
Nt5c3	-0.603193	1.27203e-19
Tob1	-0.601282	6.76856e-18
Ocln	-0.600703	3.38878e-26
Clec2d	-0.600515	2.13518e-16
Khnyn	-0.599525	5.40136e-19
Cd38	-0.598965	4.21918e-17
Akap13	-0.598513	3.09499e-24
March7	-0.597082	1.52941e-18
Uhrf1bp1l	-0.595633	1.2393e-19
Elf3	-0.595517	3.8001e-26
Zc3hav1	-0.595409	2.17983e-22
Tsc22d4	-0.595016	1.13861e-20
Slc3a2	-0.594319	5.50038e-19
Shroom3	-0.592489	1.0751e-20
Tns4	-0.590679	1.87374e-18
Tmco3	-0.589563	2.8175e-18
Ivns1abp	-0.589517	9.78889e-22
Cables1	-0.588892	4.48327e-26
Dst	-0.588085	3.25453e-20
Tapbp	-0.587535	3.86177e-27
S100a13	-0.587514	6.8452e-18
Vegfa	-0.58745	2.92472e-18
Wdtc1	-0.584478	1.61841e-21
Myo1e	-0.583855	6.60691e-23
Ptprj	-0.582827	1.33436e-21
Fxyd4	-0.582572	3.23021e-12
Sat1	-0.581489	5.2119e-18
Slc44a1	-0.581267	2.11491e-21
Ddx5	-0.581148	9.95459e-29
Vapa	-0.581142	6.10842e-18
Erbin	-0.579962	1.3569e-20
Taok3	-0.579953	1.91232e-16
Anks4b	-0.576544	5.31522e-17
Ccdc186	-0.575255	3.67084e-21
Chmp5	-0.571349	1.28383e-18
Erbb3	-0.568478	1.9957e-18
Psmb10	-0.568449	6.62403e-16
Nufip2	-0.567231	3.09659e-14
Slc26a2	-0.56648	4.70273e-48
Magi3	-0.566055	7.57674e-19
Psenen	-0.566035	1.82933e-17
Capn13	-0.56588	5.07857e-17
Capza2	-0.565572	1.44575e-19
Fam83e	-0.56517	1.8941e-18
Txnip	-0.562717	2.84455e-43
Ptprh	-0.561978	4.24539e-19
Smad2	-0.561501	1.46417e-20
Txnrd1	-0.558728	1.39376e-19
Trim25	-0.55758	1.76706e-17
Gna14	-0.557307	1.15292e-17
Mpp5	-0.555342	4.33568e-20
Gsdmd	-0.555265	2.76012e-17
Lrrc42	-0.553221	1.32003e-13
B4galt1	-0.552597	3.58877e-16
Abhd17b	-0.552555	1.38999e-19
B3gnt2	-0.551009	2.68841e-18
Apoc2	-0.550807	8.60106e-24
Nhlrc2	-0.550102	9.21047e-15
Sema6d	-0.549448	7.61049e-19
Anxa3	-0.548652	2.07761e-17
Ddit3	-0.547772	1.98234e-15
Arhgef5	-0.546224	1.72129e-16
Sorl1	-0.545	4.32857e-15
Sgk1	-0.543001	2.21438e-12
Nt5e	-0.54084	7.52881e-24
Osbpl3	-0.540729	8.10697e-19
Vdr	-0.53975	4.60834e-18
Ugcg	-0.539173	3.43154e-16
Irf2	-0.538934	3.13501e-12
Tor1aip2	-0.534877	2.5757e-18
Fryl	-0.533874	8.45209e-17
Marveld3	-0.533645	8.19383e-14
Cap1	-0.531954	9.26386e-21
Phlpp2	-0.531895	1.25758e-20
Rasef	-0.52942	7.99371e-18
Atp6v0e	-0.5284	1.45531e-16
Myl12b	-0.525758	1.8468e-32
Tmf1	-0.523922	2.07722e-12
Specc1l	-0.523499	2.80102e-16
Ube2r2	-0.523386	1.10163e-11
Trpv3	-0.522289	1.27172e-14
Plac8	-0.519887	6.28843e-28
Lima1	-0.518967	3.33247e-27
Edf1	-0.518565	6.7519e-26
Bhlhe40	-0.517046	3.5025e-11
Egr1	-0.515771	5.45862e-09
Tcf7l2	-0.515411	2.30597e-24
Papss1	-0.514954	2.15681e-15
Atxn1	-0.514921	7.98901e-19
Rorc	-0.514864	2.05004e-20
Ceacam1	-0.514372	6.67698e-34
Abi1	-0.514321	4.20659e-14
Piga	-0.514152	7.90018e-18
Sgk2	-0.514011	9.20438e-16
Rnf103	-0.512463	6.44396e-17
Gabarapl2	-0.511663	7.52554e-14
Clmn	-0.510644	6.43223e-15
Tmem236	-0.509173	5.61729e-15
Malat1	-0.508885	2.61546e-51
Epb41l3	-0.507042	1.20953e-18
Lasp1	-0.505763	2.0631e-12
Mettl7a1	-0.502195	5.2129e-13
Jun	-0.502028	2.41334e-19
Hexim1	-0.501093	3.25441e-11
Lurap1l	-0.500596	3.00473e-11
Fam102b	-0.500455	9.6881e-16
Nub1	-0.499484	5.82514e-16
Pde7a	-0.499227	8.04431e-12
Cs	-0.499118	1.05017e-17
Resf1	-0.497862	3.82354e-10
Tacc2	-0.497531	1.7607e-12
Cry1	-0.497043	2.92448e-30
Cyp3a13	-0.495575	1.69364e-16
Lrp6	-0.493222	1.85421e-13
Clint1	-0.492868	6.08942e-13
Gde1	-0.492732	7.74908e-14
Pnrc1	-0.492366	3.42496e-16
Casp3	-0.492055	1.73261e-16
Rasgef1b	-0.489979	5.49527e-14
Epas1	-0.488886	1.57328e-12
Actr2	-0.486311	5.88382e-11
Cop1	-0.485969	1.62462e-12
Ezr	-0.485691	1.66074e-23
Acap2	-0.485658	1.67775e-11
Grb7	-0.485143	1.84479e-14
Peli1	-0.482465	2.26979e-13
Cdh1	-0.480423	4.39458e-26
Mtm1	-0.480193	1.9362e-09
Pnpo	-0.479872	4.68833e-22
Add3	-0.479297	6.47306e-11
Wdr1	-0.478423	1.47928e-11
Hbegf	-0.478411	1.92222e-06
Stx3	-0.477906	4.46537e-11
Fbxl3	-0.477276	3.98527e-11
Cdh17	-0.47607	2.30799e-19
Eif4g2	-0.475869	5.19411e-16
Arf1	-0.474888	1.70969e-11
Nipbl	-0.473631	1.14005e-10
Slc2a1	-0.472667	6.92611e-16
Map1lc3b	-0.4723	1.56763e-11
Tmem245	-0.472254	1.54747e-10
S100a14	-0.472219	2.40327e-10
Ston2	-0.471517	3.52537e-13
Slc9a3r1	-0.470859	2.61841e-12
Picalm	-0.469746	1.29556e-09
Aftph	-0.469477	2.22204e-10
Pakap.1	-0.469326	7.87504e-14
Wasl	-0.468053	3.62072e-11
Itih5	-0.467918	2.01472e-12
Nck1	-0.46752	1.37066e-14
Spint2	-0.463688	1.71076e-36
Susd6	-0.463601	1.95132e-18
Anxa4	-0.463518	1.94229e-08
Auts2	-0.462603	9.47369e-13
Samhd1	-0.462313	9.33381e-08
Fchsd2	-0.462276	1.44697e-12
Slc6a8	-0.461903	2.72123e-13
Klf4	-0.461315	5.63731e-28
Arfgap3	-0.460543	1.70537e-09
Zc3h7a	-0.459993	5.23111e-07
Foxn3	-0.459188	6.98186e-11
Cyp2d9	-0.458192	1.28059e-11
Wdr44	-0.458067	1.5288e-10
Fam129a	-0.457669	3.26884e-08
Tmem59	-0.457349	7.06007e-17
Spag9	-0.456044	1.65939e-09
Zkscan3	-0.455134	9.38074e-12
Sf3b1	-0.454734	2.4681e-08
H2-T23	-0.45462	9.59217e-13
Ppp1r10	-0.453997	2.31e-06
Tshz1	-0.452353	3.56219e-11
Nrip1	-0.451395	7.87981e-07
Bsdc1	-0.450556	4.15651e-10
Cdc42	-0.450157	6.2973e-12
Apobec1	-0.448208	8.69159e-11
Adh1	-0.447895	1.22811e-09
Papss2	-0.447515	4.34671e-09
Clk1	-0.44688	7.96082e-08
Scnn1a	-0.446599	3.7576e-12
1810037I17Rik	-0.446302	2.07298e-13
Cab39	-0.445975	5.96127e-14
Gcc2	-0.445435	8.75361e-09
Bcar3	-0.444423	2.63863e-13
Ppard	-0.443782	1.24788e-08
Cdc42ep5	-0.443782	8.12549e-09
Spint1	-0.443676	2.96128e-11
Fosl2	-0.442844	1.40146e-12
Dstn	-0.442838	2.25293e-31
Atp6v1g1	-0.440408	1.04574e-08
Mafk	-0.44032	1.42906e-14
Mmp15	-0.439707	2.26986e-10
Plxna2	-0.439418	1.79749e-11
Fam214b	-0.438727	6.36017e-10
Hnf4a	-0.438693	1.15249e-10
Rdh9	-0.437121	2.17116e-24
Zcchc7	-0.435335	8.56328e-08
Xpr1	-0.435034	3.22716e-10
Sh3d19	-0.434413	5.51045e-13
Mier1	-0.43426	1.33042e-09
Pgm2	-0.43365	2.09089e-15
Kdm7a	-0.433606	3.82253e-08
Idnk	-0.431908	3.46247e-08
Actr3	-0.431755	1.06259e-09
Rnf19b	-0.43155	6.77343e-14
Plekha7	-0.430656	3.25335e-10
Ralgps2	-0.430314	5.79836e-10
Atf4	-0.428894	1.84036e-05
Tspan7	-0.428641	1.04749e-10
Mpzl3	-0.42823	1.28164e-09
Rchy1	-0.427995	4.33009e-08
Pdcd10	-0.426886	3.61832e-10
Elf1	-0.426827	2.56796e-09
Gtpbp2	-0.426197	1.57313e-08
Dnmbp	-0.426026	2.59895e-11
Oser1	-0.425776	4.89145e-13
Etl4	-0.425481	6.60676e-08
Lrrfip1	-0.424354	1.03813e-08
Gabarap	-0.423386	7.25041e-16
Nr3c2	-0.423362	2.88671e-07
Cbl	-0.423045	7.2075e-09
Tpd52	-0.422689	1.31417e-08
Kalrn	-0.422259	2.38056e-13
Nectin2	-0.421865	3.60554e-12
Ak3	-0.421113	3.17422e-07
Creg1	-0.420839	9.16725e-11
Rab11fip1	-0.420501	5.04971e-07
Gpc4	-0.420427	2.11689e-12
Mbd1	-0.419371	4.07095e-10
Birc3	-0.418747	6.74988e-11
Ist1	-0.418539	4.09519e-07
Pmp22	-0.418457	5.19684e-18
Pik3r3	-0.418169	1.31877e-18
Sc5d	-0.418107	2.31885e-08
Epcam	-0.417571	4.86255e-37
Bnip3l	-0.417218	8.2003e-11
Marf1	-0.41689	1.71473e-06
Fat1	-0.416518	3.39409e-08
Nlrp9b	-0.415961	1.72996e-07
Nbr1	-0.415833	2.34205e-13
Brpf3	-0.415459	2.5582e-09
D1Ertd622e	-0.415384	2.09165e-10
Epb41l4b	-0.414818	4.71488e-08
Fos	-0.414575	3.84461e-08
Bclaf1	-0.414387	4.05085e-07
F11r	-0.412398	1.26862e-10
Dusp11	-0.41148	1.24116e-06
1810013L24Rik	-0.411454	1.03671e-09
Prr15l	-0.411271	2.20173e-13
Tuft1	-0.409414	6.70094e-08
Myo15b	-0.409183	4.47707e-25
Ppp2ca	-0.408515	1.78841e-08
Cdc5l	-0.408224	2.75236e-10
Ugdh	-0.407733	4.47511e-09
Tmbim6	-0.407659	5.48995e-18
Rap1gap2	-0.407287	1.07294e-11
Arhgef16	-0.407024	7.46557e-07
Rab22a	-0.406854	2.57681e-10
Ubxn2a	-0.406546	1.89435e-18
Cfl2	-0.406331	2.93957e-08
Cyp4f16	-0.405713	1.0743e-06
Fam3b	-0.405381	6.43664e-12
Sptbn1	-0.404257	3.7546e-15
Diaph1	-0.403848	5.25625e-08
Ube2d3	-0.403191	1.12475e-07
Dennd4c	-0.401561	3.84312e-11
Ssx2ip	-0.400583	1.92157e-09
Zbtb43	-0.400182	3.17198e-09
Grb2	-0.399801	2.62553e-13
Mark2	-0.399743	2.87734e-07
Pcf11	-0.399571	6.43809e-06
Tmem127	-0.399506	2.19286e-16
Mpzl2	-0.399503	1.70059e-07
Ube2b	-0.398736	0.000148343
Plekha8	-0.397482	1.87706e-07
Bcl10	-0.396992	1.90674e-08
Riok3	-0.396912	4.00051e-09
Sppl2a	-0.396666	1.14038e-07
Mapk13	-0.395753	4.62857e-08
Rbm47	-0.395729	2.42188e-06
Atp11b	-0.39514	2.58944e-06
Sdcbp	-0.394303	4.14903e-07
Unc5b	-0.393755	5.67283e-09
Dnajb9	-0.393545	7.78802e-12
Dynll1	-0.39351	6.23999e-09
Plekhf2	-0.39273	3.45686e-07
Slc30a1	-0.392627	8.04538e-14
Dazap2	-0.392375	6.04227e-08
Hspa5	-0.3919	1.21516e-05
Fcho2	-0.3919	1.5987e-05
Mall	-0.391869	4.92559e-05
Aldoa	-0.389961	3.09209e-17
Daam1	-0.389878	9.30344e-09
Ick	-0.388122	5.91988e-05
Grpel2	-0.387918	2.42075e-09
Afdn	-0.38677	0.000154629
Zmiz1	-0.386693	3.05341e-07
Stk10	-0.386294	1.32063e-13
Golph3	-0.385931	1.52511e-06
Clic1	-0.3842	2.06554e-08
Rab18	-0.384029	1.59347e-07
Rab14	-0.383808	7.66267e-06
Rnf10	-0.383161	2.3051e-06
Tut7	-0.38306	8.91521e-06
Arfgef1	-0.382911	0.000273541
Dok4	-0.382744	2.91919e-09
Abhd2	-0.38203	1.25951e-08
Aim2	-0.381795	1.88445e-07
Pik3r1	-0.381584	4.61512e-06
Eno3	-0.381231	2.54238e-06
Aff4	-0.38018	1.44514e-06
Fbxo25	-0.379818	7.99768e-05
Kmt2c	-0.378911	0.0104334
Ccdc71l	-0.378729	1.87278e-08
Hspa8	-0.377885	4.26403e-09
Myh14	-0.37619	9.94859e-16
Pip4k2c	-0.376105	7.18656e-10
2900026A02Rik	-0.375968	9.4475e-10
Plekhh1	-0.375307	6.68689e-06
Ankrd12	-0.374291	5.73317e-10
Papola	-0.373394	1.41348e-06
Vamp8	-0.372901	7.71203e-09
Gdpd1	-0.372888	5.28273e-06
Mkrn2os	-0.372713	5.20095e-06
Ncoa3	-0.372647	6.60485e-10
App	-0.372408	3.6125e-06
Necap2	-0.37239	8.37358e-09
Tnfaip1	-0.370201	1.7362e-07
Cdkn1b	-0.369911	1.47277e-06
Ncoa4	-0.369151	2.15522e-06
Stk25	-0.36797	4.50426e-06
Ugt2b34	-0.367378	5.08702e-05
Capn5	-0.367066	1.76714e-10
Tjp1	-0.366598	8.40268e-07
Atp10b	-0.365395	5.65461e-06
Gls	-0.365042	1.13771e-06
Tsr1	-0.364839	2.49424e-09
Pyroxd1	-0.363979	7.34347e-07
Mtmr11	-0.363738	4.53623e-07
Slc5a3	-0.363735	8.43728e-05
Ube2j2	-0.362847	4.22668e-11
Ndel1	-0.362804	1.09268e-06
Tmbim4	-0.360825	9.04299e-05
Zdhhc13	-0.359938	2.9513e-06
Acox1	-0.359703	4.31182e-08
Sumo1	-0.359627	1.23594e-05
Jak1	-0.359614	1.13558e-13
Tbc1d20	-0.357948	3.04367e-06
Naga	-0.3573	6.74806e-06
Tns3	-0.357092	3.20681e-07
Selenok	-0.356127	6.23286e-05
Rassf3	-0.355869	4.95795e-09
Mtfr1	-0.354962	6.69031e-10
U2surp	-0.353919	0.000491615
Areg	-0.353879	0.000256847
Cd55	-0.35378	1.3294e-13
Crk	-0.353031	9.71395e-07
Ppargc1b	-0.352822	0.00186763
Ahnak	-0.352197	3.92031e-16
Selenoi	-0.351689	3.3947e-05
Ell2	-0.351521	4.6077e-07
Plgrkt	-0.350903	9.00825e-05
Eno1	-0.35052	3.14995e-05
Arhgap35	-0.350336	1.13773e-07
Sval1	-0.350049	9.29588e-05
Snx5	-0.350046	0.00284646
Stat3	-0.349171	1.33922e-08
Tpm2	-0.348992	4.97571e-14
Fgd6	-0.348485	5.31689e-07
Fam135a	-0.347729	6.64134e-05
Tpcn1	-0.346974	0.0005637
Ak2	-0.345122	0.0214953
Neurl1b	-0.345079	1.60332e-08
Ppp1r11	-0.344593	6.69557e-05
Rin2	-0.343883	0.000305199
Slc22a23	-0.343196	4.95601e-08
Lypla2	-0.343153	0.0020456
Gpd2	-0.341661	1.07931e-07
Sdcbp2	-0.34159	0.00221511
Pdcd6ip	-0.341423	0.000460634
Ctsb	-0.340764	0.000175706
Clock	-0.340565	0.00101583
Rasa2	-0.339943	6.43941e-05
Cep170b	-0.339068	0.000361058
Alkbh5	-0.338777	4.64317e-07
Pbx1	-0.338302	0.00118243
Sema4a	-0.338033	9.03532e-05
Nptn	-0.337924	0.000228271
Tinagl1	-0.337897	6.90989e-06
Tes	-0.337309	0.00081134
Edem1	-0.33726	2.35261e-06
Rnasek	-0.335659	0.00237747
Dnaja1	-0.335463	5.71051e-05
Abhd17c	-0.333795	0.0151029
Coq10b	-0.333171	0.00522529
Lipa	-0.332412	1.18302e-08
Ehf	-0.331812	0.0168929
Tbrg1	-0.330204	0.00258475
Relb	-0.32996	4.52989e-05
Rmnd5a	-0.329944	4.34873e-05
Rab1a	-0.329944	0.00066686
Actn4	-0.329841	3.89081e-08
Cript	-0.329423	0.000232528
Oxct1	-0.328984	0.000145407
Tnip1	-0.328451	0.00472017
Foxp1	-0.328357	0.0233438
Myo1d	-0.327462	0.00108838
Eps8l2	-0.327435	5.78327e-05
Nampt	-0.327208	2.44785e-06
Casp7	-0.32711	0.000201468
Ddx3x	-0.326258	0.0288247
Klf3	-0.32593	0.00017465
Raly	-0.325146	6.67193e-05
Smagp	-0.325129	0.00417721
Tprn	-0.324977	0.00404433
Cnnm4	-0.32493	4.7305e-06
Cpeb4	-0.324817	0.00235761
Rab21	-0.324773	0.00538651
Cideb	-0.324453	0.0017201
Tnpo1	-0.323891	2.70238e-08
Plekha6	-0.323741	0.00638039
Bri3	-0.323431	0.00953193
Irf2bpl	-0.323084	0.00403187
Kcnk5	-0.322876	0.000792087
Tdrd7	-0.322651	1.3195e-05
Smad7	-0.322149	0.00245986
Usp9x	-0.322024	5.37001e-05
Rbm39	-0.321943	0.00763437
Gnai3	-0.320052	3.54645e-05
Gprc5a	-0.319807	7.93194e-06
Apc	-0.319125	5.45134e-05
Gramd3	-0.31824	0.000117738
Etnk1	-0.318069	0.000561801
Tjp2	-0.317748	0.000168465
Igsf3	-0.317403	1.33559e-06
Pgam1	-0.316336	0.0156329
Hectd1	-0.315779	0.00206721
Serpinb1a	-0.314014	3.08575e-07
Rnf128	-0.3136	0.000955083
Kmt2e	-0.313584	0.00154111
Tmcc1	-0.311563	0.000789533
Eif4a2	-0.311419	0.00177774
Flnb	-0.310962	0.00140655
Tnni1	-0.310946	0.0149217
Mob1b	-0.310849	0.00354248
Cblc	-0.310796	0.0033095
Sptlc2	-0.310274	0.00985175
Dync1h1	-0.309699	0.00198161
Chp1	-0.309619	0.00069482
Golgb1	-0.30898	0.0494143
Mob1a	-0.308513	0.00229613
Baiap2l1	-0.308464	0.0123995
Fmr1	-0.307347	0.000372497
Cdc42se2	-0.307202	6.215e-05
Cggbp1	-0.305102	0.000318556
Prdx5	-0.304736	7.75207e-07
Galnt7	-0.304533	0.0265661
Heph	-0.304531	7.60333e-06
Cttn	-0.304237	0.0190911
Tcf25	-0.303924	0.0195013
Arl1	-0.303908	0.00659675
Usp25	-0.302993	1.44332e-07
Fuca2	-0.302478	1.42183e-05
Gpbp1	-0.302177	1.22704e-05
Plxnb2	-0.301612	0.00222704
Il10rb	-0.300747	1.18981e-05
Trim16	-0.299734	0.0177067
Trip12	-0.299402	0.0056655
Cachd1	-0.299368	0.0140329
Ppp4r3b	-0.299043	3.19535e-09
Sema6a	-0.298137	8.19405e-05
Wdr26	-0.29786	5.07164e-07
Ppp1r15b	-0.297809	0.004565
Sash1	-0.297445	0.00346463
Heca	-0.297382	5.62585e-05
Mapre2	-0.297216	0.00679144
Secisbp2l	-0.297085	0.000931253
Camk2d	-0.296981	0.029109
Yme1l1	-0.296016	0.000327455
Zfp638	-0.293637	4.80103e-06
Cebpg	-0.292452	0.0202015
Vcl	-0.292295	0.0022673
Atp6v1d	-0.292012	2.00956e-05
Fam102a	-0.291675	7.07639e-05
Rab6a	-0.291625	0.0139843
Anxa8	-0.29093	0.0158304
Npc1	-0.29085	8.21209e-05
Gipc2	-0.290015	0.000852862
Hook2	-0.288962	0.00159132
Srpr	-0.288393	0.000103796
Eef2k	-0.287952	0.00443814
Nucb1	-0.287791	0.0094891
Pxk	-0.287619	0.0120506
Ubl3	-0.286643	0.000241693
Mgat5	-0.286061	0.000228333
Mep1b	-0.285144	2.25191e-07
Tst	-0.28472	0.00443895
Slc37a1	-0.284346	0.000516187
Coro1c	-0.284131	0.0026764
Ep300	-0.282123	0.00612631
Arid4b	-0.282064	0.00206109
Top1	-0.281419	0.0134722
Calm1	-0.281287	4.97529e-09
Tgm3	-0.281183	5.51953e-09
Kdm2a	-0.280851	0.00630119
Pin4	-0.279861	0.0414103
Fnbp1l	-0.278788	0.000364432
Phf3	-0.278466	0.000553548
Trpm7	-0.277608	0.00683409
Vps35	-0.274764	0.00486606
Wipf2	-0.274436	0.00347415
Arih1	-0.273713	0.000860715
Cycs	-0.273612	0.000471904
Pacsin2	-0.273305	0.00286813
Iqgap1	-0.271459	0.0135496
Rap1b	-0.270029	0.00129903
Wac	-0.269165	0.0286624
Tln1	-0.268567	0.000326181
Grina	-0.268074	0.000121176
Sun2	-0.266602	0.00205867
Tmprss2	-0.26555	0.0410332
Jak2	-0.265374	0.00672561
Slc31a1	-0.265071	0.00245484
Pcdh1	-0.264752	0.00224975
Ddx6	-0.264688	0.00488308
Cdkn1a	-0.264611	0.0011342
Csnk2a1	-0.264526	0.0465476
Vps4b	-0.264458	0.000465307
Tug1	-0.262159	0.00142278
Brd4	-0.262101	0.00216339
Acbd3	-0.260869	0.0164719
Raph1	-0.25951	0.0424408
Akirin1	-0.255404	0.0433088
Klhl24	-0.254509	0.02315
Myl6	-0.254242	3.84411e-08
Wapl	-0.253545	0.0099306
Dnajb1	-0.248527	4.13011e-07
Phgr1	-0.246903	0.00740067
Rnf6	-0.244019	0.0107774
Ndufa6	-0.243105	4.1315e-06
Arih2	-0.239226	0.0100839
Scaf11	-0.238846	0.0317541
Nostrin	-0.237559	0.0250305
Mbd2	-0.237547	0.00181553
Myo5b	-0.237232	0.0195526
Smap1	-0.235561	0.0402064
Rab7	-0.235279	0.033569
Mon2	-0.234771	0.0489509
Fam8a1	-0.233881	0.0134601
Crebbp	-0.230726	0.0289186
Elovl6	-0.230616	0.00542183
Ppp2r2a	-0.230162	0.0158902
Prpf40a	-0.229256	0.0206514
Hspb11	-0.225629	0.000807306
Plekhm1	-0.223572	5.59938e-06
Ubn2	-0.223516	0.0476166
Sept7	-0.221748	0.0221141
Gnas	-0.219958	0.00991786
Copb1	-0.21439	0.0109832
Tgoln1	-0.212216	1.64692e-05
Btf3	-0.207941	0.0317391
Tpt1	-0.20788	1.64026e-06
Ctdsp2	-0.200323	0.0421891
G3bp2	-0.199891	0.0117976
Tbl1xr1	-0.189384	0.0441556
Actg1	-0.189118	0.000745228
Gm42418	-0.183868	9.4991e-12
Lmbrd1	-0.181724	0.0408144
Gucd1	-0.177834	0.0362906
Cmip	-0.177723	0.0315684
Ppfia3	-0.176177	0.00745828
Prom1	-0.166391	0.00155298
Actb	-0.160943	0.0263302
Gng5	-0.157924	0.0298936
S100a6	-0.0421865	0.0138162

## Sheet: Distal Colonocytes Emp1+.UP
gene	avg_log2FC	p_val_adj
Aqp4	2.65359	1.2308e-90
Hao2	2.39293	2.67997e-101
Krt19	2.34463	7.02485e-145
Gm26917	2.29263	4.62871e-70
Rps29	2.11476	2.42893e-130
Cox6c	2.08982	2.31401e-116
Tgm3	2.01517	1.19402e-81
Atp5g1	2.0139	1.30146e-85
Chchd10	1.98656	1.71535e-85
Atp5k	1.92907	8.79523e-93
Tstd1	1.92306	4.56344e-78
Rplp1	1.88648	4.52063e-114
Ndufc1	1.87823	4.69916e-79
Rps28	1.84847	6.80263e-82
Uqcr11	1.83772	2.29996e-86
Cox5a	1.82389	4.62191e-81
Cox7a2	1.79747	4.83894e-92
Atpif1	1.78214	1.13643e-76
Uqcr10	1.76325	1.68925e-98
Rps21	1.75799	3.0052e-72
Rpl39	1.75572	7.77403e-72
Wfdc2	1.7535	1.01791e-64
Cox7b	1.74589	1.05595e-80
Rps8	1.74143	3.09332e-84
Atp5md	1.73195	1.46933e-71
Rpl9	1.72128	5.20331e-81
Hsd11b2	1.71413	1.19017e-69
Cox5b	1.7042	1.62097e-78
Cox7c	1.64947	1.56218e-82
Cyc1	1.64814	5.50535e-64
Ckmt1	1.63148	4.51563e-86
Scd2	1.62461	5.24376e-49
Rpl37	1.6156	3.17704e-73
Rpl36	1.60625	2.077e-63
Uqcrq	1.60424	3.92207e-72
Rps3a1	1.59671	2.02963e-59
Ndufab1	1.57979	1.15524e-58
Atp5g3	1.57169	1.95349e-73
Gsdmc4	1.56913	4.04176e-43
Pycard	1.56747	2.37155e-59
Rps2	1.5643	8.8654e-62
Rpl13	1.55092	8.65058e-68
Selenbp1	1.53823	1.6599e-56
Mgst3	1.52236	1.17036e-68
Rpl37a	1.52225	3.95723e-69
Rps15a	1.51825	4.13665e-60
Cox7a1	1.50651	7.20417e-57
Atp5j2	1.49934	2.74874e-71
Cox4i1	1.48999	5.28135e-85
Rps18	1.48972	1.25065e-52
Hint1	1.48924	1.93014e-64
mt-Nd3	1.47174	2.22343e-83
Krt8	1.46685	1.20293e-103
H2afj	1.44909	9.59648e-62
Rps4x	1.43807	5.21764e-51
Rps26	1.43802	5.79458e-64
Rpl38	1.43108	2.08887e-55
Rps24	1.42412	6.90431e-58
Ppia	1.3789	1.31245e-40
Rpl26	1.37294	1.28276e-52
Cox8a	1.36788	2.942e-74
Ndufb5	1.36728	3.88989e-41
Rps17	1.35752	1.30984e-47
Ndufa4	1.35373	4.1152e-45
Atp5a1	1.3447	1.21731e-54
Rps15	1.33612	5.97344e-54
Rpl27a	1.32077	3.25688e-49
Guca2a	1.304	2.63172e-72
Rpl30	1.30138	1.86318e-48
Ndufc2	1.29583	9.93073e-40
Rplp0	1.27039	2.19076e-43
Car2	1.26743	1.12564e-37
Ndufa11	1.24992	6.43485e-41
Rps27	1.24635	2.20926e-44
Ndufa5	1.24552	5.42229e-43
Rpl35	1.23671	4.70175e-40
Ndufb8	1.23621	1.94413e-39
Rps11	1.23448	5.83562e-46
mt-Nd4l	1.23155	2.63972e-58
Uqcrh	1.2262	3.10334e-53
Rps23	1.22366	2.3917e-45
Atp5l	1.22184	2.97932e-44
Rpl23	1.21692	7.84242e-48
Atp5mpl	1.20821	4.66142e-43
Rpl32	1.20759	1.16271e-39
Hmgcs1	1.2024	1.25147e-40
Rplp2	1.2013	3.47654e-47
Car1	1.19561	2.12107e-59
Rpl11	1.19228	1.18581e-49
Rpl35a	1.19158	1.01874e-44
Rps27a	1.1851	9.86708e-44
Ndufa13	1.17969	5.18738e-46
Fgfbp1	1.17694	7.49298e-39
Ndufs5	1.17582	3.80997e-39
Ndufb1-ps	1.1757	4.66149e-37
Ndufb4	1.17211	4.64108e-35
Rps9	1.17171	4.38591e-40
Uqcrb	1.1688	3.96975e-40
Atp5o	1.16786	2.49419e-41
Rpl23a	1.16766	3.29091e-40
Ndufb10	1.16185	1.83619e-39
Ndufa12	1.16113	2.56408e-33
Rps19	1.16051	1.60003e-37
Slc25a24	1.16014	5.08412e-42
Ndufa7	1.16014	2.03369e-36
Ociad2	1.15969	1.87192e-38
Sycn	1.1589	1.57191e-05
Rpl31	1.15711	1.4986e-40
Ndufb9	1.15178	4.29394e-47
Uqcrfs1	1.14359	1.00553e-39
S100a16	1.14106	4.30005e-36
Rpl10a	1.13827	9.03729e-33
Ndufs6	1.13729	3.23591e-36
Ndufa3	1.13573	5.96473e-40
Slc20a1	1.13491	3.04921e-45
Atp5c1	1.13107	3.93355e-33
Rpl24	1.12286	1.19058e-37
Ndufb2	1.1187	3.41895e-39
Tomm7	1.11774	4.36976e-35
Ndufa10	1.11726	3.11924e-39
Eef1a1	1.11582	1.57693e-35
Rps14	1.1124	1.02212e-41
Il18	1.11003	1.24327e-38
Tspo	1.09853	5.9513e-36
Rpl6	1.09615	1.51589e-33
Rpl21	1.09545	2.5672e-35
S100a6	1.08893	6.77033e-55
Uqcrc1	1.07843	5.83588e-35
Rpl34	1.0765	1.11987e-35
Aco2	1.07331	2.23125e-32
Ndufb3	1.06685	5.26992e-36
Ppa1	1.06532	1.54533e-31
Lgals4	1.06503	2.25333e-69
Ano1	1.05929	2.77466e-39
Calml4	1.05916	2.09768e-32
Rpl36a	1.05083	1.234e-35
Micos13	1.04799	6.70676e-32
Rpl22	1.04692	5.78578e-34
Atp5g2	1.04509	2.36149e-33
Atp5b	1.04291	1.38808e-44
Rps7	1.04198	1.30744e-31
Mt1	1.03951	2.02971e-23
Rpl15	1.03937	1.28636e-33
Actg1	1.03801	2.22537e-35
Rpl28	1.03421	1.17606e-36
Micos10	1.03256	1.4164e-28
Cd9	1.03051	5.27092e-31
Eno3	1.02999	3.27863e-29
Ndufs2	1.02458	1.19963e-29
Serpinb1a	1.02265	1.09889e-27
Slc25a3	1.02228	7.78577e-43
Rps3	1.01581	1.03636e-30
Fmc1	1.01504	3.2341e-39
Rpl36al	1.01304	3.4176e-36
Hsp90ab1	1.01304	6.29249e-29
Rpsa	1.01303	1.75356e-32
Ndufb6	1.00895	6.73617e-33
Csrp2	1.00291	9.15374e-31
Mpc2	0.999697	1.84116e-23
Rpl8	0.997553	5.5578e-31
Rps12	0.994292	5.77275e-30
Mgat4c	0.993799	3.07353e-27
Ndufb11	0.993732	6.35076e-29
Rpl12	0.98975	3.20271e-35
Ndufa2	0.987657	1.00097e-29
Rps5	0.985453	4.85307e-32
Rpl7	0.983699	1.81516e-28
Rpl14	0.983096	6.13036e-32
Sema4g	0.980068	8.5938e-35
Pfn1	0.978369	9.99438e-34
Txn1	0.97684	2.19975e-37
Rpl5	0.974094	3.68574e-28
Glul	0.969863	6.53881e-36
Ppib	0.961545	3.68535e-30
Sem1	0.960696	4.13356e-28
Rpl3	0.956664	2.97864e-29
Atp1a1	0.955998	5.88797e-35
Rpl22l1	0.954931	7.99154e-32
Tspan8	0.952141	1.66979e-31
Rpl29	0.950409	1.63756e-31
Rack1	0.947565	6.43092e-30
Rps27l	0.933484	3.26135e-28
Atp5j	0.927492	2.60175e-27
Rpl19	0.923642	8.08642e-26
Trim2	0.920086	3.74734e-32
Sri	0.92004	4.1876e-32
Rpl27	0.911209	8.98077e-29
Sdhb	0.910545	6.31548e-29
Eif4ebp3	0.90642	1.7414e-27
Sec61b	0.903088	3.56437e-27
Smim6	0.899617	7.32883e-28
Lmna	0.895532	6.48666e-27
Gm3336	0.890038	2.69774e-22
Mboat1	0.8897	8.39513e-24
Rpl10	0.887066	3.54665e-23
Cox6a1	0.886765	7.20195e-27
Sult1a1	0.880759	1.71408e-31
Lgals3	0.879658	6.59835e-42
Rps13	0.879048	9.15286e-30
Ndufs3	0.877683	1.50387e-23
Pgls	0.87731	1.34855e-26
Ndufs8	0.87717	2.07351e-24
Rps16	0.873863	3.82574e-25
Rps20	0.871052	2.54931e-24
Fosb	0.868294	3.41563e-22
Fahd1	0.867351	8.61533e-32
Mgst1	0.867162	5.28714e-26
Cox6b1	0.865748	3.58538e-30
Rps25	0.861005	2.4912e-22
Rps6	0.860146	5.70456e-26
Pdzk1ip1	0.859215	7.25774e-29
Bola3	0.858149	1.69517e-30
Myh9	0.853349	1.37355e-23
Hmgcs2	0.848243	8.59044e-23
Atp5e	0.847433	6.09301e-28
Sqle	0.844056	4.06425e-21
Rpl7a	0.842888	2.76564e-25
Oit1	0.842771	5.11867e-31
Mdh1	0.842298	1.625e-23
Atp5f1	0.840804	1.18169e-23
Igha	0.839798	2.61903e-27
Gpx1	0.836411	4.33565e-23
Slc4a7	0.833758	4.47038e-25
Atp5d	0.832642	1.69796e-37
Cyp51	0.825688	3.02701e-21
Aldh2	0.82281	2.0348e-26
Atp5h	0.821515	4.83918e-24
Tmem258	0.82122	1.29576e-24
Dbi	0.819706	8.89075e-28
Uba52	0.819234	2.33997e-25
Mrpl51	0.819232	1.60744e-26
Igkc	0.814009	1.05185e-32
Tmem14c	0.809957	9.60123e-23
Gna11	0.80923	2.41792e-22
Glod5	0.809084	9.9602e-21
Cisd3	0.799571	1.30901e-23
Fau	0.797433	3.11282e-38
Suclg2	0.795096	6.42547e-26
mt-Atp8	0.794536	2.54377e-22
Slc25a5	0.79323	3.03023e-23
Ndufb7	0.789974	6.82895e-23
mt-Nd1	0.788744	2.50861e-43
Tecr	0.786858	4.25313e-21
Plp2	0.786257	3.0106e-25
2200002D01Rik	0.782093	7.0576e-35
Hmgcr	0.780688	1.33449e-18
Ahcyl2	0.779707	3.20301e-27
Pmp22	0.774016	1.97164e-18
Selenos	0.767357	2.25006e-20
Rpl13a	0.767292	2.23901e-15
Sdhd	0.766253	1.31235e-15
Nme2	0.764625	2.24164e-27
Mdh2	0.762296	8.94007e-20
S100a1	0.759603	8.40807e-19
Ddrgk1	0.756559	2.16863e-20
Tagln2	0.756409	4.30657e-21
Slc37a2	0.755919	6.41627e-16
Tnni1	0.75433	8.14163e-23
Aoc1	0.753639	4.04481e-23
Gas6	0.753329	3.23048e-26
Igsf9	0.750333	4.75273e-21
Naca	0.747219	8.39137e-17
Gsdmc2	0.743278	3.27873e-17
Cela1	0.741068	2.42356e-21
Rps10	0.740376	1.07499e-17
Vdac3	0.740132	2.42407e-25
Sdha	0.732606	1.65537e-23
Eppk1	0.732078	2.88613e-21
Anxa2	0.731901	3.00575e-18
Acadl	0.731076	1.0533e-17
Mrps36	0.725031	2.32145e-20
Calm2	0.724444	1.63563e-18
Rpl18a	0.724022	8.99778e-18
Klk1	0.720885	7.25443e-15
Atox1	0.720506	1.73104e-17
Slc6a6	0.719614	3.02119e-18
Smim24	0.719009	7.01622e-20
Cops9	0.717325	9.56241e-18
Cldn8	0.714699	1.10254e-19
Atxn7l3b	0.714243	4.48092e-15
Mrps14	0.712294	6.11344e-20
Pglyrp1	0.710641	1.06517e-13
Canx	0.706636	6.80423e-21
Myo1a	0.70648	2.14197e-25
Anapc13	0.70449	1.69886e-14
Cisd1	0.700855	3.77862e-16
S100a14	0.700229	6.09052e-14
Hadh	0.695284	9.04787e-22
Cldn7	0.693959	3.32921e-33
Mrpl57	0.691792	1.15778e-16
Eef1b2	0.686018	3.92259e-17
Rab25	0.685635	5.54606e-15
Npc2	0.685291	2.86026e-17
Rpl4	0.682933	1.49786e-15
Anxa3	0.682813	1.40778e-17
Mrps24	0.680149	2.1416e-25
Txndc17	0.679979	1.05594e-18
Uqcc2	0.678841	2.68961e-16
Ndufs7	0.678384	7.81814e-14
Il1rn	0.677134	1.82788e-24
Mrpl52	0.67584	1.33341e-16
Tomm5	0.672368	1.56262e-22
Aldob	0.672368	3.37665e-17
Pgd	0.671728	5.39676e-12
Fdps	0.668441	3.18811e-22
Idh3a	0.667756	4.42611e-19
Smim22	0.667723	2.27682e-17
Tppp3	0.666129	1.52983e-07
Ndufv1	0.665443	1.27588e-19
Lad1	0.662957	1.53457e-18
Pcbp2	0.661987	1.85175e-18
Cdkn1a	0.66198	1.13289e-17
Fh1	0.659816	4.82984e-20
Higd2a	0.656245	1.84345e-17
Id3	0.656054	1.53992e-13
Smdt1	0.653478	1.46934e-19
Ndufa9	0.652979	1.8304e-21
Ndufa8	0.652784	4.86529e-15
Tbca	0.651768	3.42166e-18
Plec	0.650113	6.25766e-16
Slc35g1	0.650086	1.92715e-16
Acer1	0.64848	1.15915e-17
Acat1	0.644846	8.24054e-20
Actb	0.643107	6.6815e-23
Echs1	0.639879	2.69554e-19
Romo1	0.639699	1.18114e-14
mt-Cytb	0.638859	3.58384e-31
Cnih4	0.638441	3.27533e-14
Prdx2	0.638235	1.77291e-14
Sdhc	0.63811	2.70027e-15
Sh3d21	0.637606	3.95662e-26
Ndufs4	0.636501	3.45181e-13
Prdx1	0.635469	1.92588e-21
Churc1	0.635133	6.21492e-20
Apol10a	0.630829	5.99811e-15
Mrps21	0.630123	2.25959e-16
Immt	0.627241	1.74676e-14
Gnpnat1	0.625125	8.12132e-16
Ndufv2	0.622687	2.2116e-14
S100a11	0.621101	1.28193e-14
Slc25a39	0.620524	5.92398e-11
Idh3g	0.619981	1.59889e-16
Ndufaf8	0.616837	7.93731e-16
Id1	0.616548	2.80915e-19
Mrpl54	0.616222	9.93746e-16
Vdac1	0.616211	1.52046e-15
Sytl1	0.615607	3.25535e-20
Stim1	0.611453	2.46564e-13
Ldlr	0.610553	1.16603e-16
Hsp90b1	0.609065	4.49467e-16
Anxa1	0.602452	7.38805e-14
Ggh	0.598902	4.06493e-18
Dpm3	0.598541	5.11604e-16
Ndufv3	0.597716	4.26424e-18
Serbp1	0.595755	2.37089e-18
mt-Nd5	0.594586	1.33751e-18
Pcbp1	0.594044	2.1687e-23
Mrpl30	0.593282	5.84304e-15
Ctse	0.592773	1.27706e-18
Mrpl42	0.59242	1.71764e-16
Tomm6	0.59066	4.67694e-17
Thbs4	0.587984	1.65168e-17
Wls	0.587008	4.77247e-17
Tpm1	0.586165	1.61823e-16
Plbd1	0.584019	8.96514e-18
Suclg1	0.583583	4.87896e-19
Mettl26	0.583063	4.05818e-14
Gng5	0.582382	5.86252e-12
Hspe1	0.581066	2.35047e-17
Mylk	0.577742	1.77192e-11
Snrpd2	0.576533	2.3962e-14
Sec61g	0.576002	4.13037e-14
Erg28	0.574699	1.92406e-17
Tcea3	0.574301	9.55103e-15
Mrpl33	0.573025	4.76647e-11
Gm15401	0.571511	5.73269e-19
Cox7a2l	0.571066	5.44854e-19
Ethe1	0.570622	1.34642e-14
Fuom	0.570288	1.43618e-12
Plpp2	0.568074	1.28239e-14
Fdft1	0.567437	2.88741e-14
Nop10	0.566262	8.23841e-14
Aadac	0.565689	1.02232e-25
Mrpl20	0.56264	2.38256e-19
Ogdh	0.562189	1.68023e-13
Slc5a1	0.561129	8.76972e-12
H3f3b	0.560298	4.32475e-17
Ssr4	0.559779	2.23494e-10
Stard4	0.559559	2.07439e-16
Degs2	0.557801	1.6969e-13
Cstb	0.553737	5.28748e-13
mt-Co3	0.550827	3.94407e-24
Pfdn1	0.550201	1.28935e-09
Fos	0.548533	2.16749e-06
Zcrb1	0.547806	1.38613e-12
Vasp	0.54581	1.66407e-13
Ubl5	0.545185	5.17925e-12
Smim14	0.544154	1.59121e-11
Serpinb6a	0.540738	1.6001e-07
Pgap2	0.540052	8.9212e-16
Gsta1	0.539245	1.63382e-16
Rpl41	0.537692	1.89174e-16
Ahnak	0.536949	1.70916e-11
Mcee	0.535701	5.83818e-13
Vdac2	0.53565	1.6975e-13
Cox14	0.534475	2.11933e-11
Eef2	0.532827	1.42232e-16
mt-Nd6	0.532744	2.94523e-15
Rpn1	0.532568	9.31166e-15
Stard10	0.530182	3.80883e-19
Mrps6	0.530164	5.28105e-14
Idh3b	0.528846	3.32891e-08
Slc6a14	0.528631	5.4066e-13
Nol7	0.527459	3.78237e-17
Slc16a1	0.527171	6.04818e-10
Ly6a	0.526498	9.15575e-17
Ifi30	0.526476	1.98392e-13
Nfe2l2	0.525958	3.75345e-13
Msmo1	0.525115	2.99815e-15
St3gal6	0.5247	4.4405e-15
Smim7	0.524022	2.24618e-13
Cd63	0.523909	5.6495e-11
Samm50	0.523086	1.40918e-12
Sh3bgrl3	0.522881	4.50346e-14
Gpr89	0.518533	2.47117e-12
Pllp	0.516101	2.80663e-09
Mrpl12	0.515272	1.05605e-10
Timm13	0.513357	2.29489e-12
Slc51b	0.513058	2.29319e-15
Commd1	0.512924	3.29434e-11
Prdx3	0.512651	3.96979e-14
Nsa2	0.512569	1.18169e-11
Tmem120a	0.511965	8.97364e-11
Letm1	0.510447	1.30691e-12
Acads	0.51005	9.11538e-14
Txn2	0.507855	1.60707e-10
Psme1	0.506657	3.5411e-10
Idi1	0.502596	1.01988e-12
Ndufs1	0.502305	9.94866e-11
Mtdh	0.502148	1.20959e-18
Ebp	0.501347	1.66739e-12
Ywhab	0.498364	8.98324e-17
Nfe2l1	0.497728	1.54381e-15
Tubb4b	0.497206	1.30571e-13
Retsat	0.497039	1.34527e-12
Mrpl34	0.49568	7.35159e-13
Srsf3	0.495184	8.99785e-17
Snhg3	0.493746	3.19335e-16
Smc6	0.492334	2.19219e-13
Spcs2	0.491974	7.83982e-14
Gm21885	0.491607	1.20846e-15
Ywhaz	0.491321	3.95596e-08
Serf2	0.489471	5.85369e-13
Srek1ip1	0.489294	3.08089e-09
Ier2	0.488681	1.38505e-06
Eif3f	0.488658	3.5908e-15
Psma7	0.486517	3.6877e-13
Gm26532	0.486346	6.23056e-08
Uqcrc2	0.485504	1.27915e-10
Ywhae	0.484966	1.39913e-08
Snrpg	0.483785	4.02176e-15
Sucla2	0.483304	2.89205e-10
Clcn2	0.483044	2.19612e-16
Tomm20	0.482358	4.33597e-12
Pafah1b3	0.482272	6.1343e-15
Serpinb5	0.481976	1.32776e-11
Glo1	0.480063	1.142e-10
Klf5	0.479657	1.69441e-10
Odc1	0.479653	3.21935e-16
Npm1	0.47935	1.85533e-10
Ywhah	0.47784	3.67193e-09
Pdha1	0.477386	5.6413e-12
Fdx1	0.474739	1.97225e-15
Akr1c19	0.473499	2.24872e-09
Tmem30b	0.473422	1.75136e-09
Chchd1	0.472192	1.3566e-07
Tmed10	0.47217	5.80343e-09
Chchd2	0.472098	4.67129e-11
Akr1b3	0.470825	5.39852e-10
Ybx3	0.470216	3.40857e-08
Mrpl21	0.469794	2.22104e-10
Gas5	0.469355	2.28379e-09
Dad1	0.469344	1.14679e-15
Slc5a3	0.468123	8.88262e-10
Rab2a	0.466961	2.19875e-14
Hspd1	0.466454	2.65062e-11
Tkt	0.466398	8.15452e-10
Rbx1	0.464283	3.41594e-09
Cyp2c68	0.463596	4.97896e-20
Cutal	0.462959	4.42701e-13
Sec13	0.46219	1.34116e-08
Fads2	0.461957	7.4303e-15
Chchd3	0.461533	2.3209e-08
Oaz1	0.460634	5.79327e-12
Cct2	0.460004	7.54252e-08
Eif3i	0.458687	9.66526e-08
Slirp	0.45712	6.54908e-12
Akr1c14	0.455214	1.78609e-11
Etfa	0.453973	6.4115e-08
Eif4g1	0.453845	1.24875e-11
Ssbp3	0.452712	6.45736e-09
Rpl18	0.45233	1.43975e-14
B4galt6	0.451754	4.42354e-08
0610005C13Rik	0.450737	3.12668e-11
Fam83h	0.450633	2.07604e-07
Myl6	0.449157	2.87031e-12
Tufm	0.449144	1.53595e-06
Aprt	0.448937	2.07903e-09
Phlda1	0.448633	1.99085e-07
Thap4	0.448082	1.51019e-12
Dgkh	0.446491	1.03829e-12
Eif3m	0.446078	2.4211e-07
Slc8a1	0.44594	3.80531e-09
Esd	0.445847	3.63015e-11
Pccb	0.445355	1.16975e-06
Sdc1	0.4451	1.89854e-07
Timm17a	0.444984	3.05166e-09
Thoc7	0.444879	2.0632e-10
Timm8b	0.44461	5.08894e-15
Snhg18	0.44423	9.3785e-11
Ccs	0.443826	4.23079e-09
Ktn1	0.443546	4.57568e-06
Cpq	0.442853	5.82492e-07
Fbp2	0.442555	1.10111e-06
Pcca	0.441978	6.81879e-09
Adk	0.441622	1.08304e-09
Abat	0.440349	1.61339e-15
Abcc3	0.44031	8.44024e-12
Gm5617	0.440223	4.87032e-06
Fblim1	0.439999	3.3756e-08
Skp1a	0.439638	2.85924e-14
Gmds	0.439479	2.41055e-10
Tcp1	0.437717	7.49026e-07
Pdia3	0.437419	2.54324e-09
Snrpe	0.436809	2.4199e-06
Lamtor5	0.43637	1.17907e-07
Cdc42ep5	0.436336	1.17369e-13
Elovl1	0.435855	3.82303e-07
Coa3	0.43579	1.35233e-10
Psma4	0.43578	1.96874e-05
Stt3b	0.435668	4.19304e-13
St13	0.435657	5.49368e-10
Huwe1	0.435487	1.851e-08
Gale	0.43498	5.54708e-12
Agpat2	0.434025	2.74398e-11
Bcap31	0.432152	4.65648e-08
Tmem205	0.43136	2.87825e-06
Gfer	0.43105	1.3486e-11
Pet100	0.430689	4.2793e-12
Nt5c	0.429979	2.37405e-08
Krtcap3	0.429392	9.82612e-12
Hspa9	0.427451	1.6818e-09
Ap1s1	0.427287	9.82358e-07
Psmb3	0.426927	1.53493e-12
Ufc1	0.425207	8.4424e-07
Ces1f	0.423767	9.58646e-09
Banf1	0.423566	1.37581e-11
Mrpl23	0.422837	7.47443e-12
Crip1	0.422045	3.28445e-14
Acadvl	0.422028	2.17979e-05
Cth	0.421625	4.57924e-08
Ctbp1	0.420154	9.44507e-09
Lpp	0.419855	9.84978e-10
Dnajc15	0.41957	1.78605e-12
Nudt14	0.419462	2.44593e-08
Srsf2	0.419041	6.91489e-10
Sod2	0.418304	1.0525e-07
Pla2g10	0.418017	6.66118e-11
Pdcd5	0.417065	2.28171e-11
Pgam1	0.416847	1.38339e-07
Pof1b	0.416497	1.44344e-08
Hmgb2	0.416213	7.69489e-11
Mlec	0.414384	4.82042e-10
Bdh1	0.413291	4.36398e-07
Ptgfrn	0.412436	1.53215e-09
Homer2	0.411842	1.37977e-11
Eif3a	0.411482	3.40311e-12
Tmem246	0.410863	5.20976e-08
Ddost	0.410768	1.38634e-11
Hif1a	0.41037	1.41692e-10
Dmbt1	0.41031	5.10897e-05
Hagh	0.409913	1.16764e-06
Eif3e	0.408508	9.16012e-11
Eef1d	0.408282	3.935e-07
Mrpl48	0.407001	3.84427e-09
Cox10	0.406394	6.38667e-10
Coq7	0.40626	9.62384e-10
Rnf7	0.405662	2.9398e-07
Cuta	0.405287	3.4948e-06
Mrps18c	0.404216	8.30544e-08
Metap2	0.404056	6.3548e-10
Ncl	0.402263	7.80647e-09
Dnajb11	0.401954	2.04146e-05
Polr1d	0.401376	1.29758e-10
Tmem208	0.400211	4.87988e-06
Arf4	0.400151	3.16473e-17
Utp20	0.399984	7.56959e-09
Hoxa7	0.399401	3.38837e-05
Anxa7	0.399214	1.65451e-09
Ddah1	0.399165	1.1414e-07
Lrba	0.399093	1.01293e-07
Sfn	0.398662	2.56904e-13
Mpc1	0.39836	2.34725e-07
Gsn	0.398238	5.32652e-09
Naxe	0.397642	3.35064e-08
Tpm4	0.397584	5.46186e-07
Mrps33	0.397459	1.16529e-05
Rpp21	0.396789	6.36393e-14
Ank	0.396402	9.59083e-12
Pyy	0.396041	2.928e-07
Tm9sf4	0.39584	4.90873e-07
Atp2a3	0.394896	5.84927e-11
Prelid2	0.394351	1.49758e-06
Unc119	0.393617	1.43529e-10
Chp2	0.393592	2.77399e-10
Trappc2l	0.39273	1.58984e-07
Mrpl55	0.391818	1.59038e-05
Thrap3	0.391753	3.62531e-05
Pdcd4	0.390433	7.21566e-08
Cbr3	0.39027	6.82749e-09
Abracl	0.389465	6.7618e-08
Yipf1	0.388921	1.79335e-06
Eif5	0.388813	1.6827e-07
Sod1	0.387956	2.25723e-07
Slc5a8	0.387412	1.8313e-05
Mmadhc	0.386712	4.37348e-07
Atp6v0b	0.386569	6.65659e-12
Perp	0.385589	1.10307e-12
Mrps5	0.385386	1.06319e-06
Dpy30	0.384944	6.86129e-08
Ifi27	0.383742	9.1035e-06
Itgb1	0.383505	3.20152e-08
Tmco1	0.382885	1.00558e-05
Atp8a1	0.381426	7.47674e-10
Myof	0.381031	9.69218e-10
Rpl9-ps6	0.380736	1.28929e-10
Hsd17b10	0.380365	3.07913e-08
Kmt5a	0.380122	1.89012e-09
Nedd8	0.380038	3.69947e-16
Dag1	0.377581	5.85879e-08
Tspan15	0.377147	1.76541e-10
Hacd1	0.376342	1.50765e-05
Nucks1	0.375994	1.97145e-09
Mindy1	0.375942	1.06654e-08
Cct3	0.374848	0.000200785
Cr1l	0.374499	1.0739e-13
Cks2	0.373789	6.31832e-06
Qdpr	0.372728	1.2764e-10
Ran	0.37135	4.52492e-11
Pycrl	0.371085	3.30198e-05
Calm1	0.370685	1.58177e-07
Eif3h	0.370669	2.24403e-08
Tfrc	0.37037	4.67656e-07
Rwdd1	0.370251	2.2337e-08
Cox20	0.369588	0.000114466
Tmem131	0.369256	5.41923e-08
Trp53i11	0.36895	0.0016391
Park7	0.368374	4.36277e-07
Ciao2a	0.368318	9.23628e-05
Lsm6	0.367895	5.69726e-07
Psmb2	0.367425	2.66812e-06
Slc1a1	0.366663	4.24593e-11
Hexb	0.365703	1.02611e-06
Tinag	0.36523	7.56979e-09
Timm23	0.363694	9.89865e-08
Aldh1l1	0.362884	1.9435e-11
Ndufa1	0.362828	4.87828e-09
Cycs	0.362562	7.34324e-11
Clybl	0.362469	2.46888e-06
Bpnt1	0.362153	1.10664e-07
Phb2	0.362126	2.66019e-08
Ogt	0.361875	3.83333e-11
Cmpk1	0.36137	4.13904e-12
2610507B11Rik	0.361346	4.84982e-10
Mrpl36	0.361343	6.36359e-05
Scamp1	0.360989	2.78725e-07
Tfcp2l1	0.360477	1.92613e-10
Lamtor2	0.360221	2.69772e-10
Slc16a5	0.359891	1.60122e-08
Paip2	0.358915	2.76822e-06
Ranbp1	0.358059	6.16798e-09
Scin	0.357976	3.90098e-05
Tsn	0.356996	1.74946e-06
Prelid3b	0.356475	2.9572e-07
Agpat5	0.355974	1.59341e-09
Ppa2	0.355826	4.69197e-07
Dgka	0.355433	5.51493e-09
Dctn3	0.355292	4.88272e-08
Akr1c13	0.355253	1.09489e-08
Ppdpf	0.355104	1.82779e-11
Akap1	0.355092	1.33747e-07
Tax1bp3	0.354944	4.97783e-09
Akr1a1	0.354913	6.72711e-08
Parva	0.354855	4.57047e-09
Larp4	0.354688	2.46963e-08
Eci1	0.354517	5.24396e-08
Cpt1a	0.354462	7.11333e-09
Sypl	0.354443	0.000130637
Lsm4	0.354434	1.54761e-09
Thop1	0.354114	6.84237e-07
Grcc10	0.353905	1.69687e-08
Mettl7a1	0.353566	1.07465e-06
Jund	0.352988	3.26969e-09
Hnrnpa3	0.352859	1.86856e-09
Cyb5r3	0.352506	5.9013e-06
Psmb4	0.352105	4.31241e-09
Emc6	0.351505	4.61307e-09
Appl2	0.351271	7.22518e-07
Mrpl35	0.349344	1.60821e-08
Tst	0.349141	1.93075e-16
Coq9	0.348855	9.27559e-05
Elovl7	0.348773	1.04346e-06
Ift43	0.348634	2.48995e-05
Dnajc11	0.348412	3.85163e-07
Herc2	0.347774	1.13283e-07
Ech1	0.347684	2.04589e-08
Zfp467	0.345743	1.17685e-07
Psmb6	0.34571	0.000356411
Zbtb7c	0.345636	4.09243e-05
Serinc2	0.345488	1.03483e-06
Gstm1	0.345128	1.86586e-07
Magt1	0.344397	2.08464e-09
Psmd1	0.344252	1.26449e-05
Nubp1	0.34419	7.54994e-08
Pam	0.344182	8.67052e-11
Selenof	0.343265	3.17565e-05
Atp9a	0.343145	2.37255e-06
Psmc3	0.342558	3.60112e-08
Klf9	0.34207	1.18966e-07
Laptm4a	0.341925	4.05598e-10
Acadm	0.340556	4.66455e-16
Aifm1	0.339135	2.12785e-06
Arpc2	0.338869	2.15051e-09
mt-Nd2	0.338026	2.83861e-09
Cmc1	0.337914	1.71274e-05
Ndrg2	0.337755	3.15158e-07
Mvb12a	0.336526	6.49904e-06
Gne	0.336153	7.46264e-08
Gm53	0.335869	1.77174e-05
Hipk2	0.33492	0.000138144
Dnpep	0.334746	0.000658797
Trir	0.334539	2.11018e-12
Vsig10	0.333535	3.87443e-05
Krcc1	0.333417	4.76252e-06
Serhl	0.333401	3.85122e-06
Tsta3	0.331948	2.78244e-05
Fkbp2	0.331682	2.19043e-05
Fam173a	0.330986	0.00011784
Oma1	0.33093	0.0329108
Deptor	0.328807	8.85698e-07
Mfsd4a	0.328305	2.1085e-05
Cyp4f14	0.327824	7.5888e-07
Selenot	0.327799	3.28878e-05
Mrpl46	0.327279	2.91807e-07
Noxo1	0.326561	9.19196e-07
Mrps15	0.326435	1.56848e-06
Psmc1	0.326129	4.52032e-05
Snhg4	0.325	0.00170349
Aig1	0.324893	6.31377e-05
Mtln	0.324578	3.78156e-05
Mid1ip1	0.324421	9.94973e-08
Ostc	0.324097	0.000348892
Hsbp1	0.323329	6.79649e-12
Cadps2	0.321949	5.56741e-06
Gss	0.321519	2.47405e-08
Hnrnpd	0.321212	6.94913e-06
Capn2	0.321054	3.34091e-07
Pm20d1	0.320683	7.55839e-07
Blmh	0.319224	2.21676e-07
Mgat4b	0.318498	9.31466e-11
Hpgd	0.318081	1.04921e-08
Smarca4	0.318053	0.00404448
P4hb	0.317466	2.34907e-07
Csde1	0.317449	1.65758e-11
Rpn2	0.317254	0.00141591
Nudt19	0.316301	1.44276e-11
Ywhaq	0.316078	0.000184783
Ctsh	0.315901	0.00551106
Mrps16	0.315349	2.03747e-06
Dpep1	0.314926	9.89481e-08
Mydgf	0.31464	2.56379e-07
Nono	0.314554	0.00225045
Gstm2	0.314459	1.29199e-06
Prdx5	0.313569	2.90976e-16
Pafah2	0.313481	1.96001e-07
Klf10	0.313411	2.96257e-08
Rtraf	0.313171	4.711e-06
Hottip	0.312968	2.59422e-06
Tmed2	0.312572	0.00594219
Zfp672	0.312345	0.0421793
Mpnd	0.311935	0.00844588
Ggt6	0.311491	3.54933e-07
Ptms	0.311378	1.69967e-11
Ppp5c	0.311376	0.031556
Cltb	0.311218	1.34006e-08
Usf3	0.311004	1.02192e-06
Fasn	0.310729	1.4827e-05
Hsd17b12	0.310533	2.02265e-05
Cs	0.310282	5.60296e-11
5330417C22Rik	0.310107	2.28181e-06
Il17rc	0.310106	3.24724e-12
Sema3b	0.309784	0.0201013
Anxa8	0.309686	0.000254704
U2af1	0.309594	4.65925e-05
Aldh1a1	0.309568	9.58855e-07
Prrg2	0.308951	4.81594e-05
Lrp1	0.308658	2.70688e-06
Nqo1	0.308495	5.61294e-07
Mtx1	0.307913	6.30814e-05
Cds1	0.307738	2.78073e-11
Far1	0.307735	5.16013e-07
Sec11c	0.307329	3.62024e-06
Tmem147	0.307222	2.18347e-06
Atraid	0.307075	5.30593e-07
Mecom	0.306702	0.000211263
Ndufaf2	0.306244	0.00260656
Smim8	0.306229	1.47758e-06
Ssr2	0.30595	0.000139709
Tex264	0.305505	2.92046e-09
Rala	0.305286	0.000148304
Arf5	0.305086	6.81836e-08
Pard3b	0.305066	0.00158344
Tmem223	0.305005	0.000149299
Vwa8	0.304823	2.17351e-06
Galnt1	0.304781	0.000335373
Pank1	0.304656	1.50173e-06
Hnrnpk	0.304302	3.50445e-06
Edn1	0.304109	4.14076e-08
Sephs2	0.303564	0.000569527
Ndufaf3	0.303485	1.41095e-05
Vkorc1l1	0.303124	0.00597969
Psmb5	0.302729	5.09823e-05
Slc25a11	0.30238	9.48679e-08
Cyba	0.302294	3.26092e-07
Ccdc93	0.301928	1.6016e-05
Cct5	0.301678	0.000418756
Polr2i	0.301472	1.414e-05
Cox17	0.301307	1.72052e-11
Nr1d1	0.300944	0.000160561
Dsp	0.300173	5.57362e-05
2610528J11Rik	0.299808	6.58578e-07
0610012G03Rik	0.299506	0.0313047
Idh2	0.299358	2.33245e-06
Rbm3	0.298881	3.98511e-08
Pdia4	0.297642	2.24764e-06
Ddx39b	0.297055	0.000111545
Smim10l1	0.296684	1.45232e-07
Nostrin	0.295841	1.6795e-06
Map2k2	0.295536	2.93377e-07
Tcea1	0.295356	0.0271108
Raph1	0.294884	1.11804e-05
Znhit1	0.29484	0.000704597
Dmac2	0.294807	0.000199874
Slc35b1	0.293318	0.00218766
Bag1	0.29195	3.1785e-07
Mlx	0.291342	8.79354e-07
Sqor	0.291067	1.10767e-09
Ap1ar	0.291053	2.01181e-06
Tpm3	0.290623	3.42089e-10
Gtf3c6	0.289174	5.34802e-05
Vps28	0.289133	1.32234e-08
Iqgap1	0.288154	4.04909e-07
Maob	0.288026	1.11438e-09
Hypk	0.287886	0.00206101
Spr	0.287442	0.0265893
Gm10076	0.287189	2.07341e-06
Emc10	0.287125	0.000341483
Naa38	0.28699	3.81641e-05
C530008M17Rik	0.286972	3.01393e-05
Hnrnpab	0.286953	9.72092e-08
Snx4	0.286508	0.000107761
Eif1ax	0.286092	4.14377e-05
Yif1a	0.285955	1.87432e-05
Hsd3b3	0.285669	1.79737e-12
Llph	0.285316	5.24693e-05
Prkacb	0.283894	0.0414553
Slc35c1	0.283414	0.00159335
Nfu1	0.282998	7.82603e-05
Pnp2	0.282582	0.0493922
Esrp1	0.282428	2.37231e-07
Rapgefl1	0.281962	4.39437e-05
Ddt	0.281954	1.11814e-06
Pdap1	0.281727	7.76095e-07
Uqcc3	0.281355	0.000202197
Cyp2c69	0.280707	3.68443e-11
Map7	0.2806	2.38526e-07
Sike1	0.280525	0.000124639
Pigx	0.2802	1.61921e-06
Mrps34	0.279876	0.00119194
Rhoa	0.279856	3.53385e-09
Cnih1	0.279241	0.000667585
Ndufaf4	0.279167	0.000133919
Ube2r2	0.279123	8.83938e-08
Arglu1	0.278803	1.61462e-07
Spcs1	0.278051	1.89423e-06
Eif1ad	0.277903	0.000148631
Ctnna1	0.277531	2.59772e-11
Lamtor4	0.277342	1.47366e-08
Usp14	0.277126	0.0333731
Hmgb1	0.277013	9.03738e-08
Mrpl18	0.27669	7.59334e-06
Mrps12	0.275284	0.0261143
Tmem97	0.274451	9.72718e-07
Mrfap1	0.274251	8.50974e-06
Rps6ka3	0.274175	7.81212e-07
Nbeal1	0.274044	1.53034e-10
Cox16	0.273818	3.18212e-05
Ccdc32	0.273416	9.78191e-05
Iah1	0.273385	0.0177902
Upf3a	0.273278	0.00052448
Mrs2	0.272785	1.93852e-07
Hk1	0.272591	7.71072e-06
Galnt7	0.272385	1.70535e-08
Zfp608	0.272131	0.000353574
Hspa8	0.271984	6.28236e-12
Polr2h	0.271509	6.53374e-05
Chdh	0.271479	1.50086e-05
Psma1	0.27108	5.06152e-07
Polr2f	0.271065	1.98881e-10
Zfas1	0.270781	0.00657155
Psmb7	0.270427	0.000612309
Lamtor1	0.269838	3.81127e-07
Kxd1	0.269779	0.00271209
Dynlrb1	0.26928	0.000489208
Maoa	0.269121	3.73644e-15
Cct7	0.269031	0.000158059
Cdc37	0.26856	0.00186158
Becn1	0.268194	8.75595e-05
1110008P14Rik	0.268194	0.0301942
Set	0.267648	0.00124505
Smpd3	0.267556	0.000132857
Eif3b	0.267512	0.000262392
Rab3gap1	0.267503	1.78424e-06
Commd6	0.26728	1.96121e-05
Lgr4	0.267099	1.84154e-05
Tnfsf13	0.26679	0.0014838
Kdelr1	0.266648	7.64619e-10
Mettl7b	0.266647	3.82635e-08
Pdia6	0.266356	0.0148003
Plscr1	0.265302	3.87997e-05
Usp7	0.265047	2.35189e-07
Nans	0.264338	1.20857e-08
Serf1	0.263969	0.000194624
As3mt	0.263874	0.000496951
Flot1	0.263801	0.00309633
Oip5os1	0.263707	7.58708e-05
Chpt1	0.26356	0.000445446
Snu13	0.26325	6.82827e-10
Exoc6b	0.26315	0.00121634
Gna14	0.26274	0.0158267
Nckap1	0.262655	6.84943e-07
Cst3	0.262642	9.3247e-09
C1d	0.262094	1.03412e-06
Gpaa1	0.261677	0.00266027
Bscl2	0.261467	0.0154176
Tsc22d1	0.261426	2.21493e-05
Prr15	0.261232	5.25027e-06
Sult2b1	0.261078	8.20293e-08
2310009A05Rik	0.260997	0.000368464
Gm11808	0.260927	0.0259853
Nudcd3	0.260445	4.28961e-06
Aco1	0.26	0.00606681
Ubxn6	0.259931	0.000106653
Etf1	0.259663	0.00061213
Aldoa	0.259536	6.03455e-09
Cltc	0.259442	6.20147e-07
mt-Nd4	0.259374	0.00148455
Dph3	0.259108	0.00735455
Card19	0.258984	5.48393e-07
Mrpl58	0.258739	0.00851686
Mrpl15	0.258707	9.7502e-05
Fam161a	0.258207	0.00162421
Cryl1	0.257536	2.14809e-06
Ddc	0.257275	0.00333455
Fam189a2	0.256969	9.21352e-09
Comt	0.256947	0.00291566
Fkbp8	0.256942	1.19041e-10
Kdsr	0.256591	6.281e-05
Ttc39a	0.255008	8.64967e-05
Zfp36l2	0.254583	1.88317e-05
Slc25a1	0.254562	1.1845e-09
Cers5	0.254311	2.79823e-05
Gpx2	0.254165	0.00235441
Dap3	0.25378	0.00889965
Tcn2	0.253718	0.00287904
Eny2	0.252748	0.00372372
Zmpste24	0.252219	1.7775e-06
Tmem259	0.252178	0.000357133
Ddx54	0.252141	0.0040614
Oat	0.251988	0.00184742
Zfp644	0.251771	0.00731453
Smpdl3a	0.251484	2.5006e-09
Casd1	0.251426	0.000134123
Lrrc19	0.250708	0.00268477
Mrpl28	0.250483	0.045499
Lsm5	0.249174	6.57086e-05
Cmc2	0.249107	0.00658513
Tm2d1	0.248915	0.0208171
Mif	0.248652	1.54748e-05
Snrpf	0.248117	1.09968e-07
Eif6	0.247849	1.21999e-05
Adh1	0.247718	1.98392e-05
Dynll1	0.247671	7.25748e-13
Trim16	0.24715	8.52427e-09
Sdc2	0.246871	7.28643e-05
Mal2	0.246826	1.67933e-05
Rbm4	0.24652	1.46952e-05
Gsk3b	0.246483	8.21793e-06
Tbl1x	0.245837	4.9923e-08
Guk1	0.245821	6.61646e-06
Ifitm2	0.245355	0.00135041
Gtf2h5	0.244647	0.00125347
Nipa2	0.24412	2.83048e-07
Psma3	0.243978	7.19388e-05
Rad23a	0.243739	0.0440363
Ube3b	0.243625	0.0357751
Itgb4	0.243345	1.47875e-06
Wwp1	0.243276	0.000560175
Polr2k	0.243197	0.000732349
Cisd2	0.243057	0.000495795
Cpne3	0.242831	8.0628e-05
Prkar2a	0.242778	9.96617e-07
2310061I04Rik	0.242701	3.72902e-05
Sub1	0.242633	0.000902535
March8	0.241741	0.000393112
E2f3	0.24151	0.00178593
Tm9sf1	0.241436	0.000192227
Alg5	0.240855	0.00414776
Sptan1	0.240711	4.6124e-07
Dlat	0.240269	0.00479343
Ppp1r1b	0.24001	0.0286133
Mif4gd	0.239961	0.0134218
Ehf	0.239913	2.87809e-06
Capns1	0.239247	5.71534e-08
Slc4a2	0.238559	2.75017e-08
Fbxw5	0.237984	0.0011173
Scamp2	0.237967	1.85509e-09
Dnajc2	0.237917	0.0182398
Ucp2	0.237877	4.09115e-08
Gstm5	0.2378	2.03333e-05
Mrps17	0.237742	0.000333443
Acly	0.237485	9.39076e-06
Pafah1b1	0.237112	9.594e-05
Reep3	0.236912	4.22027e-11
Kctd10	0.236584	0.000696784
Tmc6	0.236518	0.00974939
Iqgap2	0.235958	9.5935e-06
Clca3b	0.235451	0.00378034
Prorsd1	0.235432	0.000277671
2610001J05Rik	0.235184	0.000236127
Oard1	0.23481	0.00755936
Paqr4	0.234104	0.00010802
Ube2m	0.233745	4.03501e-08
Cldnd1	0.23373	0.00178592
Atad1	0.233556	0.00128027
Snx7	0.233114	0.00528996
Hras	0.232741	0.000928516
Slc35a3	0.232697	0.00165353
Acsm3	0.231994	1.81998e-06
Gmfg	0.231452	0.00128183
Aimp1	0.231191	0.00590362
Ebpl	0.23066	5.00014e-05
Cryzl1	0.229551	0.000104362
Dlst	0.229549	1.28691e-05
Tle5	0.22899	1.61854e-10
Ift172	0.228426	0.00122329
Nipsnap3b	0.228343	0.025932
Psap	0.228169	5.59017e-12
Sirt3	0.227595	0.00519963
Chchd4	0.227579	0.0213975
Coa5	0.227577	0.00179014
Ppp3ca	0.227313	0.00160813
Snrnp25	0.227172	0.0012531
Afg3l2	0.226837	5.26272e-05
Hbegf	0.226661	0.00230994
Cdkn2b	0.226565	0.00534155
Dnajc8	0.226212	0.000164376
Nsdhl	0.226049	0.0016341
Ssr3	0.225896	5.34952e-05
Cnpy2	0.225447	7.94344e-06
Glud1	0.225358	0.000182079
Slc31a1	0.225337	1.03795e-06
Polr2e	0.225264	0.0499828
Use1	0.225096	6.65737e-07
Tubal3	0.225046	0.000915022
Ap1s3	0.224926	0.00226241
Rap2a	0.22483	0.0375587
Magoh	0.224544	0.00217675
Gjb3	0.22454	0.0482446
Hnrnpm	0.224424	4.0361e-08
Eif4a1	0.224297	7.97305e-09
Pgap1	0.223927	0.000206349
Ctr9	0.22387	0.000689563
Rps27rt	0.22265	1.29679e-05
Serp1	0.221624	0.0020505
Cct4	0.221239	0.0377752
Syk	0.220595	0.00171089
Cers2	0.220519	0.0335511
Wbp1	0.220161	0.00682859
Rptor	0.22	0.00300165
Cebpzos	0.218908	3.21101e-06
Parl	0.218444	0.000359515
Ly6e	0.218267	0.00379984
Naxd	0.217977	0.0436492
Tmprss2	0.217925	4.27809e-11
Plac8	0.21765	0.0217526
Cnbp	0.217576	0.000566032
Sipa1l1	0.216877	0.00303873
Cope	0.216305	3.40454e-05
Mrpl11	0.216143	2.2396e-06
Got1	0.215553	0.000184417
Ang	0.215221	0.00300688
Arrdc1	0.214965	0.00656184
Rexo2	0.214931	0.00176973
Rab10	0.214649	2.40772e-08
Rex1bd	0.214488	1.96195e-06
Ick	0.214464	2.74674e-06
Eif5a	0.214431	7.6564e-05
Man2a1	0.213734	2.09524e-05
Rhbdl2	0.212779	6.1747e-09
Calu	0.212538	0.0265076
Dld	0.212464	0.000157622
Mpv17l2	0.212316	0.0319966
Trak1	0.211872	4.20996e-07
Ankrd40	0.211867	0.0459847
Slc40a1	0.211804	2.85935e-08
Washc3	0.211366	0.0138972
Zfp106	0.21132	0.0112263
Dctn1	0.210562	0.000524088
Ppip5k2	0.210468	0.0434848
Birc6	0.20999	3.94907e-06
Ext1	0.209929	0.00716627
Eif3k	0.209756	0.00180843
Zfp36	0.208159	9.3378e-05
Ap1m2	0.2081	1.1775e-07
Ptprk	0.207729	1.35364e-05
Mpzl2	0.20725	4.19006e-05
Acot13	0.206864	1.3913e-06
Rab4a	0.206716	0.00298703
Eif4e2	0.206109	0.000156511
Mrpl4	0.205198	0.000914051
Chmp1a	0.205165	1.03327e-06
Dcaf13	0.204594	0.0330615
Vps13a	0.204515	0.0287915
H13	0.203999	0.0014321
Mrpl13	0.20366	0.01999
Eif5b	0.203614	1.84628e-08
Ctnnd1	0.203159	2.54803e-07
Mrps18a	0.202995	0.0144508
Slc33a1	0.202625	0.0183098
Sec11a	0.202318	0.00609667
Vti1b	0.202141	0.0250219
Etfb	0.201984	5.4698e-09
Dhcr24	0.201696	0.00570971
Naa20	0.200156	0.00112896
Pmvk	0.198583	0.00500418
Abcf1	0.198252	1.581e-05
Calr	0.198091	8.30997e-09
Areg	0.197558	7.86353e-05
Plce1	0.197392	0.00129639
Arfip1	0.196675	0.0153657
Rpl17	0.196161	0.00451118
Hdgf	0.196085	2.07848e-06
Wsb1	0.195708	4.03001e-06
Rps6ka1	0.195495	0.000550089
Cdx1	0.195443	0.0100553
Gm42941	0.195166	0.00030163
Nab1	0.195131	0.00213299
Gsr	0.19489	0.00584484
Ybx1	0.194775	5.38764e-11
Actr10	0.194594	0.00205013
Kif5b	0.19455	0.000243183
Ppig	0.194489	0.0328653
Tomm22	0.1944	2.63342e-05
Tmem106a	0.1944	0.00052292
Snrpb	0.194176	0.0221647
Tpr	0.194034	0.000665618
Tma7	0.193238	5.81874e-08
Ociad1	0.19298	0.010158
Eif3d	0.192848	0.00284247
Psmd2	0.192658	0.0111997
Hoxb13	0.192061	7.54995e-14
Eef1g	0.191609	1.65641e-05
Sf3b5	0.19127	9.63111e-05
Hadha	0.191101	5.12775e-09
Dip2a	0.190961	0.0160837
Sars	0.190433	0.000388841
Bhlhe40	0.189036	0.000484352
Pdhb	0.188937	0.00383013
Psmb1	0.188479	5.2196e-08
Umad1	0.187961	0.0160208
Aurkaip1	0.187395	1.02079e-06
Pcyt2	0.187264	0.0422855
Slc35a2	0.186646	0.00015866
Cyb561	0.18443	0.0449775
Wdr1	0.184346	6.01708e-06
Mtch2	0.184285	1.40375e-09
Brk1	0.184242	4.51335e-05
Higd1a	0.183273	0.0136229
Cttn	0.183202	3.63838e-09
Serinc1	0.182952	0.0176503
Prkab1	0.182495	7.09208e-05
Syncrip	0.182282	0.0310047
Tm9sf3	0.182246	1.54289e-07
Aph1a	0.181971	1.10377e-05
Pura	0.181866	3.57858e-08
Ptma	0.181755	1.47558e-07
C77080	0.181472	8.21017e-07
Tlk1	0.180173	0.0410629
Bsg	0.18008	3.24394e-13
Hnrnpa1	0.179864	1.25803e-07
Glrx2	0.179325	0.0161238
Mmut	0.179085	0.00974038
Tmem128	0.179011	0.000776142
Mapk3	0.178372	3.04649e-08
Tob2	0.177812	0.000111177
Pnkd	0.177761	0.00117976
Vcp	0.177217	4.09095e-09
Cant1	0.176993	2.5343e-07
Gnb1	0.175782	2.11189e-09
Hoxa11os	0.175706	0.00626509
Eea1	0.174109	0.00367492
Celf1	0.173454	0.00431058
Plekha5	0.173296	0.00115366
Ap2m1	0.173158	8.72811e-06
Mrpl40	0.172732	0.0141525
Zfp706	0.172667	8.59164e-06
Prcp	0.172343	0.0296704
Rac1	0.172036	6.8057e-10
Wdr61	0.171533	0.00185703
Prnp	0.17058	2.62038e-05
Hint2	0.170548	0.00610761
Nlrp6	0.170299	1.98415e-06
Tmem126a	0.170161	0.031519
Dctn4	0.169954	0.0158864
Psmc5	0.169791	0.00116685
Fkbp5	0.169357	0.000621017
BC003965	0.169035	0.0254174
Pygb	0.168983	0.00601327
Tradd	0.168862	1.88356e-07
Mdp1	0.168119	0.000290461
Ccdc59	0.167609	0.0148088
Snrnp27	0.16741	0.00583398
Gmcl1	0.166864	0.00558776
Ssbp1	0.166605	0.00232925
Pbrm1	0.166292	2.70884e-05
Gnb2	0.166062	6.50831e-05
Cenpb	0.165771	0.000267869
Ppm1b	0.165662	3.80288e-05
Gdpd1	0.165555	0.0111081
Drap1	0.165365	0.00453093
Mapkap1	0.165306	0.0407003
Calm3	0.16492	5.17614e-11
Eif4g2	0.16469	8.02791e-07
Carhsp1	0.164409	1.37358e-10
Sarnp	0.163949	0.00304992
Hsd17b4	0.163865	0.0194447
Arpc3	0.163112	1.11191e-07
Mtpn	0.162839	0.00360083
Srebf2	0.162693	2.96198e-08
Cat	0.16247	0.0311703
Syngr2	0.161834	0.000418872
Acp5	0.161317	0.000236998
Psmd12	0.160977	0.0267852
Triobp	0.160424	0.0121008
Slc22a18	0.159196	4.94194e-05
Pebp1	0.158797	0.0426405
Clta	0.158707	3.60198e-10
Zfp207	0.1575	0.00434508
Myo5c	0.157035	0.00201003
Sfpq	0.156473	0.0186581
Pdxdc1	0.156458	7.83773e-06
2310009B15Rik	0.156251	0.0122864
Hnrnph1	0.15554	0.0143837
Tmem98	0.154359	1.57611e-05
Vps13c	0.153895	0.000570999
Mrps9	0.152656	0.0329154
Hdlbp	0.152413	0.00474139
Hoxb9	0.151503	0.0450898
B3gnt3	0.150675	1.62821e-05
Mrpl2	0.150157	0.0025381
Elob	0.149639	1.07649e-06
1810058I24Rik	0.149397	0.0400635
Mrpl53	0.148939	1.66653e-05
Ptges3	0.148018	0.000135222
Tmem256	0.147747	3.14678e-06
Cept1	0.147328	3.68779e-06
Srrm1	0.147154	1.84113e-08
Satb2	0.146738	0.000118896
Wsb2	0.146403	0.00588086
Cobl	0.145887	0.0016633
Nagk	0.145351	0.0486122
Lypla1	0.145237	3.84735e-09
Krt18	0.144622	3.04081e-06
Rnpepl1	0.143553	0.00449168
Cyb5b	0.14337	3.02026e-06
Mapre1	0.143086	0.000199476
Ppp1ca	0.142375	0.0145118
Smagp	0.142307	1.38289e-06
Dnm1l	0.140853	0.0252459
Vps4a	0.140852	0.0199997
Igbp1	0.140669	0.00120277
Rab11b	0.140255	0.00156895
Timm10b	0.14008	0.00454634
Hgfac	0.139998	0.0344736
Arpc5	0.139314	1.38864e-07
Tmem50a	0.138995	0.00516845
Rtcb	0.138936	0.000851636
Tuba4a	0.138703	1.65412e-05
Bbip1	0.138622	0.0304563
1110038B12Rik	0.137966	0.00297003
Ehd4	0.137921	0.0130138
Lrp10	0.136603	3.25765e-07
Midn	0.135634	3.45622e-05
Dnaja1	0.135207	6.11187e-05
Junb	0.135151	9.85974e-06
Spg21	0.134379	0.0307991
4833439L19Rik	0.132383	1.67972e-08
Ppp2r1a	0.132342	5.01943e-07
Slc25a10	0.131236	0.00207385
Plek2	0.131012	0.0281161
Hmg20b	0.130636	7.40872e-08
Cul4a	0.13063	0.0203373
Shoc2	0.13054	0.0138614
Hectd3	0.130391	0.00549422
Cfl1	0.13015	7.27248e-11
Sat1	0.129869	1.71134e-06
Ctsd	0.129601	4.55759e-08
Pomp	0.129164	0.0019512
Ganab	0.128904	0.0127048
Erlin2	0.128855	0.02406
Atg4d	0.128608	0.014129
Hpcal1	0.128134	0.0125536
Ormdl2	0.12795	0.000144639
Plekhj1	0.127875	0.0138428
Swi5	0.127597	0.000266709
Rnf130	0.126069	0.000205719
Upk1a	0.125092	0.0321365
Sdf2	0.124908	4.82586e-05
Khdrbs1	0.124566	0.0324656
Micu2	0.123982	0.0488818
Usp33	0.122889	0.0255953
Lman2	0.122861	0.000734241
Man2b1	0.122685	0.0249553
Nxpe4	0.122522	3.31266e-07
Jup	0.122354	1.48265e-06
Fis1	0.122282	0.00262402
Rreb1	0.122091	0.0068835
Gfpt1	0.121902	2.82661e-09
Tmem33	0.121758	0.0179816
Hnrnpf	0.120757	0.000609603
2210016F16Rik	0.119652	0.0362895
Gpx4	0.116496	1.51585e-08
Sf3b6	0.116136	0.000447378
Lims1	0.116049	0.0344343
Tcim	0.114938	0.00125782
Psma6	0.114624	0.00037559
Ap2s1	0.114537	5.51406e-05
Ssu72	0.113444	0.000170975
Fopnl	0.1131	0.0150997
Akap9	0.111852	5.82827e-05
Rnase4	0.111851	0.00957079
Ankrd13a	0.111804	0.00997464
Ginm1	0.110326	0.00412004
Srsf5	0.109659	5.98817e-09
Ergic3	0.109351	0.0122855
Lima1	0.10804	5.24021e-06
Morf4l2	0.107235	0.00307797
Lrrc58	0.107092	0.0216106
Rnaseh2c	0.106818	0.0130116
Eif2s3x	0.106683	0.00530526
Dnaja2	0.106498	0.00171505
Fkbp4	0.106461	0.0194263
Ildr1	0.10608	5.37954e-08
Rtn3	0.104952	3.88891e-07
Atp6v0c	0.104432	5.42809e-08
Snrpd3	0.104185	0.00146617
Pak2	0.103964	2.6703e-05
Rer1	0.103388	0.000266162
Egr1	0.103062	4.49957e-06
Ten1	0.102564	0.0398989
Chmp2a	0.101766	1.83072e-05
Wasf2	0.101071	0.000629238
Ccdc47	0.100322	0.00149939
Shisa5	0.0998114	4.55565e-07
Luc7l3	0.0977938	0.000155859
Chmp2b	0.0963773	8.97958e-09
Cops6	0.0961908	0.0443771
Cyb5a	0.0955664	0.00232411
Nmt1	0.0949311	0.00253096
Dcxr	0.0941929	0.000288983
Fam49b	0.0938422	0.00289575
Cdk11b	0.093806	0.0121536
Copz1	0.0923963	0.00367763
Sptlc1	0.0922568	6.80746e-05
Dctn2	0.092165	0.0001815
Ubxn1	0.0918665	1.15905e-06
Uba1	0.0918275	0.0248175
Pgp	0.0916941	2.53734e-05
Atp2a2	0.0908532	1.36456e-05
Syap1	0.0901987	0.00643617
Ptprf	0.0885422	5.13896e-08
Slc6a8	0.0883139	1.83278e-07
Tmem54	0.0872947	7.34298e-09
Map2k1	0.0872342	2.74776e-07
Dazap1	0.0850108	0.0135002
Caprin1	0.0848668	0.0029168
Hsp90aa1	0.0846228	1.56374e-09
Copb1	0.0845306	0.00031705
Tardbp	0.0844729	0.0277136
Nsd1	0.0844635	0.000636984
Ehmt1	0.0834625	0.011884
Slc8b1	0.0827123	0.000245965
Ola1	0.08144	0.00500097
Nfkbia	0.0809243	0.000449884
Flnb	0.0807461	7.33369e-05
Acaa1a	0.0807157	0.00164264
Wdfy1	0.0802088	0.0165792
Vamp3	0.0801219	0.00317523
Hexa	0.0800761	0.0124172
Slbp	0.0788237	0.00859173
Otub1	0.0773756	0.0019544
Phyh	0.0771087	0.0101581
Me2	0.0768427	0.00102459
Rab21	0.0752688	0.00307719
Clcn4	0.0752405	0.013861
Ppargc1b	0.0742056	1.42517e-05
Csnk2a1	0.0727758	1.68134e-07
Naprt	0.0727363	0.000203799
Capzb	0.0702139	3.41538e-08
Napg	0.0695142	0.0194849
Dync1i2	0.0684852	2.55322e-06
Klf4	0.0673387	0.00784914
Hnrnpa2b1	0.0671282	3.41111e-10
Cyfip1	0.0660436	0.03992
Hadhb	0.0654772	0.000950866
Strbp	0.0642451	0.000120256
Sdc4	0.0638267	1.13182e-09
2310011J03Rik	0.0637313	0.0283284
Dsc2	0.0622721	0.00125462
Myh14	0.0620147	0.000181481
Ash1l	0.060269	0.00138662
Rbm8a	0.0593213	0.00978543
Ost4	0.0570582	5.20974e-05
Lnpep	0.0560909	0.00709272
Nr1h4	0.0549261	1.89587e-05
Chmp4b	0.0545863	4.42716e-07
Sdf4	0.0538818	4.74491e-08
Sort1	0.0532586	7.70992e-07
Akr1c12	0.052131	4.40966e-05
Ppp1r2	0.0517525	0.00189929
Mat2b	0.0516329	0.0461119
Ei24	0.0515538	0.000315354
Copb2	0.0495974	0.0142353
Luc7l2	0.0485917	0.0219781
Aplp2	0.0485736	0.000355118
R3hdm4	0.0467644	2.10292e-07
Lin7c	0.0461421	1.50871e-05
Cdipt	0.0446022	0.00152185
Nme7	0.0442814	1.29565e-08
Atp6v1f	0.0439384	1.78414e-05
Larp1b	0.0437932	0.00532239
Abcd3	0.0421933	4.60103e-11
Pabpc1	0.0418319	8.74605e-05
Clptm1	0.0404883	0.00856279
Herpud1	0.0403009	0.000125139
Srp19	0.0399541	0.00329733
Adam15	0.0396922	0.0483854
Esrra	0.0394527	0.000442538
Ppp1cb	0.0369781	1.70614e-09
Ccdc12	0.0361818	1.41894e-05
Pds5a	0.0347713	0.0237977
Mvp	0.0327545	3.69891e-08
Ptpn18	0.0326455	0.0228151
Zbtb7a	0.0323926	0.00463724
Smarcc2	0.0316741	0.0239098
H2afz	0.0301441	4.11883e-07
Mpst	0.0282173	1.46335e-09
Plgrkt	0.0280065	1.01177e-10
Cbr1	0.0278118	4.59965e-05
Sel1l	0.0275295	0.0100286
Akt1	0.0266324	0.0147146
Itih5	0.026494	2.11938e-06
Ablim1	0.0263244	3.40433e-05
Arpp19	0.0256638	0.00019095
Tmem50b	0.023247	0.0347814
Xpr1	0.0229691	0.000208818
Ddi2	0.0228205	0.0208489
Purb	0.0222415	2.56685e-05
Med21	0.0204864	0.0265346
Hsd17b2	0.020184	1.27703e-08
Pank3	0.0201477	0.00081018
Rab11a	0.0201269	1.9034e-07
Tmem9b	0.0198618	0.00443842
Rtf1	0.0194086	0.00300689
Dhx32	0.0193995	0.000134409
Macf1	0.0176186	0.000309497
Cdx2	0.0170762	5.99653e-09
Ralbp1	0.0164417	3.9855e-05
Mir22hg	0.0162882	0.0109642
Sgpp2	0.0158769	3.75623e-05
Ciao2b	0.0157649	0.00221061
Hnrnpul2	0.0149295	0.00011942
Flii	0.0136074	0.0004541
Rchy1	0.012329	1.42626e-05
Tshz1	0.0122405	0.00343478
Ncstn	0.0116406	2.90584e-05
Scnn1a	0.0114002	0.00259095
Cmas	0.0111794	0.00014464
Arf3	0.010639	0.0145922
Prkar1a	0.0101591	0.0368435
Eif3c	0.00970597	3.91566e-06
Serinc3	0.00830455	0.0180745
Elavl1	0.0081323	0.00868022
St6galnac6	0.0074311	4.57065e-09
Coro2a	0.00583172	0.00014488
Pde3a	0.00411821	0.0388391
Tra2b	0.00241549	0.000144512
Tnfaip3	0.00117558	0.00248602
Ush1c	0.000936954	8.62671e-07
Pip4k2c	0.000754465	9.12033e-05
BC005537	0.000199645	0.000191184
Espn	3.5275e-05	0.00026161
Bcl10	2.89987e-05	0.0240223

## Sheet: Distal Colonocytes Emp1+.DOWN
gene	avg_log2FC	p_val_adj
Ces2a	-3.67019	2.79221e-142
Cyp2c55	-3.40585	1.66864e-240
Ifit1bl1	-3.32797	1.82167e-99
Duox2	-3.02653	6.02517e-84
Irf7	-2.9021	3.27645e-78
Clca4a	-2.86849	4.43773e-101
Aqp8	-2.64495	1.60619e-104
Duoxa2	-2.4455	1.21972e-50
Ces2c	-2.43082	2.73597e-123
Car4	-2.39071	8.40122e-125
Ly6m	-2.1727	2.15832e-48
Saa1	-2.14624	2.29706e-80
2210407C18Rik	-2.07904	6.40703e-37
Sprr2a3	-2.07165	7.40426e-77
St3gal4	-2.05945	1.29813e-62
H2-K1	-2.01176	6.89185e-124
Prss30	-1.95051	2.90543e-57
Muc13	-1.92845	1.97587e-132
Selenop	-1.92171	3.52089e-73
4930539E08Rik	-1.88548	4.09243e-41
Ctss	-1.83331	1.84031e-69
Sectm1b	-1.80595	1.49143e-55
Clec2e	-1.77357	8.87567e-36
Lhfpl2	-1.72995	1.17869e-32
B3galt5	-1.72345	8.20483e-58
Azin1	-1.69779	1.33362e-45
B2m	-1.68448	2.78983e-69
4931406C07Rik	-1.67771	4.11596e-60
Ncoa7	-1.6709	2.70099e-28
Lpin2	-1.64436	1.07592e-32
Mxd1	-1.6439	5.68984e-75
Cdhr2	-1.63151	4.61115e-71
Cyp2d9	-1.60834	3.59497e-18
Abcb1a	-1.59848	3.39381e-73
Apol7a	-1.58403	2.28191e-31
Cldn4	-1.58158	3.51021e-25
H2-Q2	-1.57277	3.14001e-35
Ceacam1	-1.5633	1.01988e-101
Tmem37	-1.55472	7.57392e-30
Fbxo32	-1.54009	2.17362e-27
Rbp2	-1.53396	1.36137e-26
Cdhr5	-1.52089	7.51876e-103
Bglap3	-1.5122	0.000954586
Gcnt1	-1.5063	3.0313e-30
Pnpo	-1.49391	6.65076e-30
Cystm1	-1.48932	2.48523e-82
Neu1	-1.48342	2.13431e-38
Fth1	-1.48276	5.42196e-48
Sppl2a	-1.47056	1.37171e-55
Tm4sf20	-1.4439	3.47459e-47
Por	-1.43583	1.31629e-34
Ctsl	-1.42603	9.14264e-36
1810065E05Rik	-1.41713	1.00554e-53
Muc3	-1.40838	2.69925e-105
Ccng2	-1.40576	1.78587e-26
Neat1	-1.40331	1.77753e-46
Gcnt3	-1.40162	1.08434e-24
Clec2h	-1.39958	1.59448e-40
Ubb	-1.39847	3.16569e-60
Acox1	-1.39719	2.45748e-42
Trim25	-1.38845	8.18772e-27
Tmprss4	-1.38829	6.70168e-26
Mep1a	-1.37214	3.68794e-60
Malat1	-1.37199	4.42913e-53
Tmcc3	-1.36416	2.5879e-30
Gramd3	-1.35311	2.93912e-22
Clca1	-1.34265	2.77479e-06
Acsl3	-1.32215	2.01893e-25
Hist1h1c	-1.30667	4.23986e-38
Ftl1	-1.3045	4.86504e-55
Slc9a2	-1.29841	6.88353e-37
Myo15b	-1.29076	2.73292e-65
Cxadr	-1.28782	5.66257e-37
Tmem140	-1.2797	2.25107e-23
Ubc	-1.27441	1.01431e-53
Tent5a	-1.25268	2.82124e-37
Tmc5	-1.24802	4.64349e-21
Parp14	-1.23874	3.32058e-16
Ctsz	-1.21694	1.55115e-19
Tax1bp1	-1.21655	5.79651e-56
Prss23	-1.20854	1.13508e-15
Dio1	-1.20593	5.18524e-18
Clic5	-1.20012	9.15023e-31
Ifit1	-1.19026	2.33927e-12
Slc17a4	-1.18427	3.12942e-16
Cyp2d34	-1.18318	8.20826e-29
Cldn23	-1.16497	2.00635e-20
Fryl	-1.15991	2.44951e-18
Sgk2	-1.15318	5.92381e-16
Lmo7	-1.14364	7.03702e-41
Fmo5	-1.13496	2.03187e-14
Muc4	-1.12761	1.00769e-17
AA467197	-1.12277	3.27237e-54
Tspan3	-1.11584	9.43387e-26
Eps8	-1.10953	9.12312e-34
Gm42418	-1.10692	3.30732e-33
Mptx1	-1.10356	2.57421e-09
Ndrg1	-1.10175	1.06677e-13
Muc3a	-1.09885	1.31876e-19
Hist1h2bc	-1.09649	6.36926e-50
Cyp2d10	-1.09632	7.60881e-13
Clec2d	-1.09428	1.34074e-25
Slc39a4	-1.09369	1.06728e-20
Cd82	-1.08816	4.65018e-18
Foxo3	-1.0877	2.48011e-15
Xdh	-1.08726	1.02469e-11
Atp2b1	-1.0862	1.25421e-32
H2-D1	-1.08501	1.40279e-43
Stk17b	-1.08336	2.76687e-13
Ptprh	-1.07233	1.62596e-18
Cpn1	-1.07131	1.985e-14
Ier5	-1.06821	1.65929e-12
St14	-1.06266	6.84784e-29
Fam83b	-1.05411	1.01438e-13
Itm2b	-1.05229	2.03191e-48
Rhoc	-1.03841	5.08484e-33
Nfkbiz	-1.03772	3.04563e-15
Ceacam20	-1.03492	8.29352e-25
Max	-1.03165	8.5462e-18
Nectin2	-1.01904	1.00525e-14
Naip1	-1.01323	5.55986e-25
4732465J04Rik	-1.01214	3.1963e-10
Hint3	-1.01149	1.98153e-16
Irf1	-1.00864	2.56221e-14
Ipmk	-0.998284	2.69235e-20
Retreg1	-0.997541	7.93109e-14
Rnf152	-0.994447	1.22696e-09
Taok3	-0.993301	6.18918e-17
Metrnl	-0.983908	4.49351e-13
Ifit1bl2	-0.980022	4.46213e-18
AW112010	-0.975811	3.4144e-13
Snrk	-0.974966	3.27634e-12
Tmsb10	-0.969868	1.81469e-20
Ugcg	-0.967492	7.48953e-14
Zmiz1	-0.964901	4.30358e-15
Slco2a1	-0.960978	7.63094e-11
Errfi1	-0.960275	3.56831e-12
Aplp1	-0.957277	2.18473e-12
Tspan1	-0.943915	3.27308e-50
Fam3b	-0.936375	6.74097e-13
Rab11fip1	-0.929069	1.71249e-13
Nudt4	-0.919742	2.72272e-30
Slc2a1	-0.914046	4.86384e-11
Muc2	-0.912228	0.000208943
Efna1	-0.908805	3.06344e-10
Litaf	-0.908334	4.13155e-15
Ddx60	-0.908065	6.735e-07
Cyp2d12	-0.89917	7.47906e-05
Tapbp	-0.893067	4.00755e-14
Utp14b	-0.890914	1.09134e-09
Ppm1j	-0.889996	1.65131e-07
Cpeb4	-0.886933	3.11357e-14
Grina	-0.884386	4.57727e-08
Styk1	-0.883911	4.74294e-11
Slc15a1	-0.877736	2.14523e-09
Themis3	-0.873776	6.83471e-10
Cda	-0.871276	5.62422e-10
Etv3	-0.867853	3.87699e-09
Pgm2	-0.857795	7.47692e-10
Ptprr	-0.856606	3.46716e-11
D1Ertd622e	-0.855785	1.42672e-08
Slc22a23	-0.855331	5.31661e-10
Mal	-0.852598	3.00013e-05
Kbtbd11	-0.848715	1.18561e-09
Ifih1	-0.845822	2.48821e-09
Prom1	-0.844356	1.04307e-24
Tff3	-0.842913	0.00974343
Map1lc3b	-0.835537	1.38554e-19
Casp4	-0.835488	1.16377e-07
Mgam2-ps	-0.830516	9.75553e-13
Rsad2	-0.826156	9.2933e-06
Erbb3	-0.826099	1.98309e-14
Spats2l	-0.822551	1.65466e-08
Abhd17b	-0.819252	8.52619e-07
Sptlc2	-0.817362	2.42223e-15
Pdgfa	-0.815122	1.20495e-11
Susd6	-0.814767	5.50902e-08
AY036118	-0.810661	6.01389e-16
Pls1	-0.805894	2.25573e-27
Arhgap17	-0.802407	3.27207e-07
Specc1l	-0.801655	1.2616e-08
Dyrk2	-0.800873	1.54332e-09
Ptbp3	-0.79948	8.29346e-13
Sgk1	-0.798912	2.42366e-18
Plin2	-0.79891	4.19729e-09
Anxa4	-0.797893	1.77204e-13
Arrdc4	-0.796299	5.64983e-10
Spint2	-0.795989	2.38611e-34
Sqstm1	-0.792484	4.73635e-07
Tsc22d4	-0.79233	1.87424e-20
Lars2	-0.791482	1.12603e-12
Lypd8	-0.79119	3.3806e-35
Gm5485	-0.782448	3.51125e-29
Tbc1d20	-0.779712	9.0819e-07
Rhpn2	-0.779109	3.29407e-07
Myo5b	-0.77899	3.07959e-09
Plekha1	-0.778055	1.04153e-07
Psmb8	-0.776227	1.21708e-06
Oasl1	-0.776177	5.82311e-06
Myo19	-0.773835	5.84521e-06
Lgals3bp	-0.771992	3.97501e-06
Vegfa	-0.768075	7.64461e-05
H2-Q1	-0.767124	7.13352e-13
Eps8l3	-0.766448	5.4438e-19
Mep1b	-0.765968	1.34398e-11
Atf3	-0.765701	4.52294e-06
Slc34a2	-0.765474	1.64577e-08
Rnd3	-0.763518	2.88911e-06
St3gal1	-0.758417	3.55817e-06
Mmp15	-0.757001	3.38699e-08
Rhob	-0.755832	1.07351e-09
Ocln	-0.754904	5.0003e-08
Mapk13	-0.752726	1.10057e-14
2610528A11Rik	-0.751709	8.29922e-21
Parp9	-0.749643	3.21331e-07
Kcnk1	-0.748474	1.38465e-06
Tmem252	-0.748329	5.37146e-05
Dusp6	-0.747754	5.03703e-06
Cast	-0.742717	2.78538e-17
5430427M07Rik	-0.740319	3.59771e-09
Cdcp1	-0.73899	4.84378e-07
Tmem45b	-0.736974	1.23691e-18
Clrn3	-0.736912	8.41307e-08
Riiad1	-0.735502	4.30381e-13
Usp53	-0.734754	5.00177e-14
Tpm2	-0.734456	7.48433e-06
Slc9a3r1	-0.731949	2.01013e-18
Dennd1b	-0.731078	1.58876e-06
Leng9	-0.724459	1.59948e-05
Nbr1	-0.724198	8.60627e-06
Nuak2	-0.723332	3.71183e-05
Stk10	-0.722653	1.0598e-06
Jpt1	-0.717484	2.96176e-19
Entpd8	-0.715147	1.03905e-07
Misp	-0.712122	5.42584e-22
Camk2n1	-0.711682	2.26469e-06
Etl4	-0.707702	4.06117e-06
Ston2	-0.706236	1.79183e-05
Dsg2	-0.705101	3.58785e-19
Bri3	-0.701781	7.61273e-06
Cyp3a13	-0.700369	6.85972e-11
Apol9a	-0.698423	4.59343e-05
Stom	-0.696119	0.000134927
Gtpbp2	-0.691142	7.34406e-11
H2-T23	-0.689825	5.8747e-07
2010001M07Rik	-0.689229	6.39568e-06
Slc3a1	-0.686007	0.0038734
Sct	-0.685819	0.017407
Mbnl2	-0.685324	5.24705e-11
Irf2	-0.685306	1.15976e-10
Sdcbp	-0.684778	7.99485e-09
H3f3a	-0.683821	9.01831e-28
Insig1	-0.681812	5.58568e-05
Mertk	-0.681544	0.001185
B4galnt2	-0.677686	0.00068496
Shroom3	-0.677542	0.000874251
Rassf3	-0.677368	0.000157456
Zfp292	-0.676701	4.82222e-05
Trim40	-0.671809	5.90618e-08
Gadd45b	-0.670166	0.000979385
Mpp1	-0.669611	1.49813e-05
Mapre3	-0.668772	0.00010662
Dtx3l	-0.668664	0.000169482
Fam129a	-0.666575	4.49192e-05
Daam1	-0.6658	0.000356292
Sptssb	-0.664844	6.0101e-22
Mpp5	-0.664113	0.000307985
Gpatch8	-0.658222	5.54641e-07
Grpel2	-0.65683	9.37158e-06
Dnmbp	-0.655563	0.000562378
Erbb2	-0.654672	0.00572071
Ralgds	-0.652444	5.16372e-05
Rmnd5a	-0.65136	0.000166868
Fabp2	-0.650593	5.80027e-28
Smad1	-0.64945	1.84192e-06
Cidec	-0.649352	9.1819e-07
Spag9	-0.646648	0.00029576
Alas1	-0.641615	6.45242e-07
Gabarapl2	-0.639581	2.04735e-13
Ccdc68	-0.638712	0.000146298
Ndfip2	-0.637072	1.52622e-15
Sf3b1	-0.636591	6.55207e-07
Rb1cc1	-0.636483	0.000379846
Atp11a	-0.63451	7.83945e-08
Ccdc71l	-0.634452	2.32096e-05
Gchfr	-0.633771	0.00466724
Elf3	-0.632389	1.02566e-17
Arih1	-0.631831	0.00285353
Slc35f5	-0.631058	4.00487e-08
Dgat2	-0.630326	0.000438042
Plekhm1	-0.629449	0.00443875
Nptn	-0.628625	1.28229e-06
Adm	-0.628253	1.34726e-06
Rnf167	-0.625482	0.00692024
Btg1	-0.62405	2.00841e-14
Chmp1b	-0.623411	4.65412e-07
Luzp1	-0.622698	1.33569e-10
Atp6v0a2	-0.621592	5.3245e-07
Tra2a	-0.61908	2.60492e-09
Upp1	-0.616655	0.00737609
Sult1d1	-0.615338	2.97738e-22
Trim31	-0.615213	6.79898e-06
Hexim1	-0.613799	0.00756206
Cgn	-0.612096	1.44e-08
Abcg2	-0.611763	3.6523e-16
Secisbp2l	-0.611305	5.31552e-06
Apob	-0.610438	0.000550779
Cyp2d22	-0.607601	0.00315561
Sdcbp2	-0.606565	8.34928e-22
Gprin3	-0.602885	0.0291727
Gm20300	-0.602169	0.00183173
Parm1	-0.602039	3.54541e-12
Tut7	-0.601406	2.94666e-09
Ptprj	-0.600509	0.00458402
Chp1	-0.599919	1.1525e-16
Tuft1	-0.599019	0.0463388
Mov10	-0.59422	3.08506e-05
Mpzl3	-0.592952	0.000238652
Prdx6	-0.588957	5.64354e-12
Plekhb2	-0.588695	3.82622e-12
Gcc2	-0.588586	2.49569e-05
Ifngr1	-0.588331	7.37076e-14
Btnl4	-0.587132	0.0270536
Gtf2b	-0.586521	0.00857187
Capg	-0.585021	0.00875601
Naga	-0.584344	0.00508334
Txnip	-0.582061	7.35759e-18
Ppp1r15b	-0.580566	6.3149e-05
Casp8	-0.580329	0.00797966
Fosl2	-0.579703	5.29705e-05
Clmn	-0.577005	3.19285e-09
Pgrmc1	-0.576183	0.000820559
Trib1	-0.575348	0.000285439
Cdkn1b	-0.572715	0.0066728
Zfand5	-0.571604	4.0569e-10
Lurap1l	-0.568671	2.44704e-07
Prkcd	-0.568104	4.18418e-13
Erbin	-0.567706	1.93233e-13
Myo1e	-0.567173	1.24071e-06
D5Ertd579e	-0.56441	0.00124282
Hnf4a	-0.56373	1.98529e-16
Ggnbp2	-0.563568	1.07086e-06
Fchsd2	-0.563023	0.000148136
Gclm	-0.561325	0.0101404
Cdc42bpa	-0.560362	0.0210556
Vdr	-0.557907	1.66746e-13
Dst	-0.55631	2.4579e-06
Smox	-0.555906	0.0065642
Tpi1	-0.554507	2.38464e-13
Tmem59	-0.55354	1.30678e-15
Cry1	-0.552972	0.0226995
Picalm	-0.552959	0.00119552
Tmem189	-0.552649	0.0315399
Smg1	-0.552455	0.0138536
Pard6b	-0.552094	0.00124633
Ccnl2	-0.551909	0.00187901
Aim2	-0.550362	0.0115379
Pyroxd1	-0.550131	0.0211488
Ip6k1	-0.549792	0.0369523
Fam102a	-0.547599	0.000384169
Psme2	-0.546494	3.88494e-09
Oas3	-0.546022	0.000161015
Rnf128	-0.5446	0.000309835
Txnrd1	-0.544351	2.17691e-07
1810037I17Rik	-0.542576	8.10122e-18
Mgst2	-0.542272	4.05984e-14
Trip12	-0.540322	0.000737327
Vapa	-0.538932	2.01407e-07
Zmynd8	-0.536784	0.0021804
Spryd7	-0.5366	0.00923012
Tmco3	-0.535371	0.00306002
Tle3	-0.535352	0.0117516
Krt20	-0.535239	2.22504e-21
Pdp2	-0.53326	0.0251532
Ptk2b	-0.532385	0.00210526
Ndel1	-0.528756	0.0149892
Itpk1	-0.528343	8.64412e-11
Cblc	-0.527136	8.10493e-05
Fuca1	-0.525806	1.60252e-15
Stk25	-0.524937	2.68364e-10
Zc3h7a	-0.524276	0.00988686
Pcdh1	-0.524165	0.0324538
Pls3	-0.523668	0.0257185
Mad2l1bp	-0.521328	0.0380505
Prap1	-0.520679	0.0115391
Slc44a4	-0.520354	4.78408e-19
Fuca2	-0.51956	0.0126544
Rnf181	-0.519231	0.0197573
Actr2	-0.519046	0.000145448
Med13	-0.517156	0.00222449
Gpa33	-0.51581	2.75182e-14
Liph	-0.515508	0.0172938
Gprc5a	-0.514961	1.90657e-09
Cldn3	-0.514661	8.64938e-21
Nucb1	-0.5145	5.72746e-10
Net1	-0.513741	5.58076e-06
Fa2h	-0.512216	0.000139274
Efhd2	-0.511779	2.91766e-10
Hnrnpc	-0.50901	9.32987e-06
Ubxn2a	-0.507531	0.000353419
Pkm	-0.505994	3.89439e-15
Jmjd1c	-0.505673	0.00034786
Ddit3	-0.504911	0.0212025
Dnm2	-0.504388	0.00544255
Wdr26	-0.504177	0.000446863
Golga4	-0.504166	5.41645e-11
Fhdc1	-0.504088	9.22615e-05
Kalrn	-0.503745	0.00653077
Tmbim6	-0.502881	7.67474e-18
Hk2	-0.502817	1.89984e-12
Neurl3	-0.50124	0.00109899
Tor1aip2	-0.500592	2.86185e-06
Akap13	-0.500334	3.17626e-11
Tmem127	-0.499076	0.0106943
Sorbs1	-0.494944	0.0103218
Atp10b	-0.494254	2.38782e-15
Gnas	-0.493783	2.254e-22
Dok4	-0.491646	1.11582e-05
Sft2d2	-0.489182	5.2103e-06
Atp6v0e	-0.484609	2.29574e-10
Arhgef5	-0.483901	7.13674e-08
Ube2b	-0.475407	2.7083e-09
Stx3	-0.470994	0.00341637
Kif13b	-0.469068	2.4089e-08
Trp53inp2	-0.468855	2.19027e-05
Efnb2	-0.467157	4.80736e-09
B4galt1	-0.46352	0.0403326
Arl4a	-0.463106	1.06801e-06
Ugt2b34	-0.460409	1.32453e-08
Eps8l2	-0.459772	3.77074e-09
Plekha8	-0.458455	0.000345428
Epcam	-0.458316	3.7235e-14
Baiap2l1	-0.456583	1.31874e-06
Fam83e	-0.455233	5.475e-11
Cd164	-0.455073	0.0476847
Arl6ip1	-0.454643	3.29374e-10
Wwp2	-0.453993	3.20382e-05
Atp6v1g1	-0.453189	2.64651e-13
App	-0.450477	4.30728e-09
Plin3	-0.449862	0.00729177
Cd2ap	-0.448887	1.3288e-15
Arhgap5	-0.446954	6.80156e-14
Gnai2	-0.446764	1.67103e-06
Ripk3	-0.445907	0.0173048
Cxcl16	-0.443695	0.0207697
Unc5b	-0.443362	0.0249688
Spint1	-0.441669	3.36013e-11
Slc26a3	-0.440846	2.34956e-19
Gnai3	-0.433553	0.000179761
Mien1	-0.432899	8.0405e-08
Lrrc42	-0.432607	4.79617e-06
Ccdc186	-0.43143	2.11354e-06
Golgb1	-0.428938	0.000303639
Inpp5j	-0.428527	0.000772339
Hsd17b11	-0.428402	3.48605e-05
Arhgef16	-0.427229	0.00118473
Edf1	-0.426839	1.12915e-18
Mgat4a	-0.426738	7.30337e-07
Marf1	-0.425208	0.00348275
Arid4b	-0.424899	0.0142958
Gm3054	-0.42423	0.000801488
Gpbp1l1	-0.422642	9.47762e-05
Tmigd1	-0.422182	2.65213e-11
Bmp2	-0.421617	0.000935044
Sema4a	-0.421335	0.0073406
Afdn	-0.413977	0.0299707
Grb7	-0.41334	0.048133
C1galt1	-0.413244	5.65189e-07
Tmem171	-0.412183	0.000241492
Mkrn1	-0.411933	1.3531e-07
Casp3	-0.406859	0.000317844
Pnpla2	-0.406298	0.00587719
Pde4dip	-0.405346	0.037512
Hdac1	-0.396807	0.00013381
Ppp2ca	-0.39544	7.44392e-06
Dazap2	-0.39498	1.04448e-05
Tmbim1	-0.391376	8.62266e-06
Aff4	-0.391	0.0426348
Khnyn	-0.389043	0.0117614
Fndc3a	-0.388999	1.53662e-05
Abhd2	-0.388449	1.27506e-08
Slc39a9	-0.388348	0.00613706
Gipc2	-0.386944	1.88586e-12
Atp1b1	-0.385217	9.16579e-08
Tmf1	-0.384874	0.00584465
Diaph1	-0.383555	0.000391268
Gak	-0.381765	0.00157287
Tjp3	-0.381409	0.0495693
Itprid2	-0.38104	0.00112096
Sc5d	-0.379439	0.0136577
Phgr1	-0.379303	0.00366465
Lrrfip1	-0.377587	3.41538e-06
Gpi1	-0.377119	1.12395e-20
Psmd4	-0.376911	0.02172
Cd38	-0.373006	0.000158572
Frk	-0.372847	0.00454024
Pmaip1	-0.368415	0.00273423
Nt5e	-0.366464	0.0344319
Kmt2c	-0.365498	0.000712149
Taldo1	-0.365427	7.557e-12
Ctsb	-0.365148	6.49465e-13
Tacc2	-0.364749	0.0461925
Ddx5	-0.364318	1.67309e-07
Vps36	-0.363782	0.000625651
Psenen	-0.362119	2.68412e-08
Eif4h	-0.360837	0.00296066
Rfk	-0.360733	6.7239e-13
Epn1	-0.359618	0.0124524
Selenok	-0.359525	3.09679e-07
Zc3h15	-0.358828	0.0184609
Myo1d	-0.357581	2.77204e-05
Ak2	-0.355293	1.13955e-08
Pdcd10	-0.354866	5.74921e-05
Mapk1ip1l	-0.348733	0.0176821
Eif1	-0.347659	4.01998e-11
Ctdsp2	-0.34691	0.00353454
Slk	-0.346618	0.00104746
Aftph	-0.34569	9.61222e-06
AC149090.1	-0.343774	0.0124482
Atp6v1e1	-0.341805	5.95712e-06
Nus1	-0.340939	0.000120895
Atp11b	-0.34049	4.71656e-05
Scp2	-0.339984	6.67774e-15
Lamp2	-0.33969	0.00183592
Ms4a8a	-0.338811	6.96387e-21
Ets2	-0.338732	2.1131e-06
F11r	-0.338306	1.27604e-06
Papola	-0.332105	0.00757482
Plxnb2	-0.33123	4.59673e-05
Ppp2r5c	-0.330856	0.000476822
Abi1	-0.329966	0.0229131
Sept7	-0.329665	0.0124176
Sbds	-0.329193	5.72083e-05
Arfgef1	-0.328512	0.00671037
Elf1	-0.327506	0.0295906
Slc44a1	-0.325846	1.27636e-08
Mcl1	-0.324759	1.17834e-07
Mier1	-0.324367	1.44089e-12
Ubald2	-0.322048	0.00148098
Tjp1	-0.320669	0.000512275
Gabarap	-0.319056	9.95728e-15
Riok3	-0.314869	8.12526e-09
Mcur1	-0.314181	0.0148314
Entpd5	-0.310231	0.00293824
Cap1	-0.309786	0.00947493
Mall	-0.309013	1.80928e-07
Golph3	-0.308269	0.0280191
Sorl1	-0.307528	0.0377574
Pfkp	-0.307501	0.00164551
mt-Co1	-0.307268	3.41448e-06
Ces2e	-0.305025	1.06224e-12
Kdm7a	-0.303592	0.0111812
Rrbp1	-0.301805	7.73632e-16
Setd5	-0.30169	3.89595e-05
Thoc2	-0.301457	0.0394998
Usp25	-0.298389	0.0164756
Emp1	-0.297112	0.000202084
Anks4b	-0.296981	6.53547e-06
Tmem30a	-0.294827	0.00030557
Rnf10	-0.294102	0.000601579
Phlpp2	-0.293769	0.000961968
Ncor1	-0.293694	0.000367694
Kmt2e	-0.293621	0.0207851
Rab18	-0.292147	7.25305e-05
Alkbh5	-0.290291	0.0117383
Arl1	-0.289587	9.24087e-06
Ppp1r12a	-0.288019	0.000460082
Agr2	-0.287955	8.75048e-07
Baz2b	-0.285397	0.00549643
Fbxo25	-0.284273	1.78148e-06
Ptp4a2	-0.277081	1.43553e-14
Inava	-0.275671	0.000575309
Prr15l	-0.274176	6.32031e-11
Cers6	-0.270916	0.0206413
Ankrd11	-0.269402	3.67994e-05
Ldha	-0.268286	7.95699e-09
Esyt2	-0.266902	1.83998e-07
Gng12	-0.264849	2.89564e-07
Ppp1r14d	-0.264402	3.41297e-07
Eno1	-0.263513	0.0457554
Ifngr2	-0.263021	0.00421504
Taf1d	-0.260078	0.00792376
Gapdh	-0.260023	1.37742e-11
Med15	-0.259787	0.030976
Ccni	-0.259143	3.40131e-07
2510039O18Rik	-0.258441	0.00152573
Sbno1	-0.257165	0.0238385
Plekha6	-0.25666	0.0424779
Dync1h1	-0.255678	0.0014492
S100a13	-0.254996	8.603e-11
Mrpl14	-0.254339	5.30161e-09
Sar1b	-0.253366	0.000744673
Bola2	-0.252213	0.00141813
Appl1	-0.252177	0.000321885
Prr13	-0.24842	1.65978e-09
Ezr	-0.245898	1.33132e-08
Rab7	-0.244428	0.0120435
Ank3	-0.244344	4.13385e-05
Pon2	-0.243944	2.98545e-07
Rbm25	-0.243189	0.0380443
Bspry	-0.241855	0.00023613
Tcf25	-0.240703	0.000165143
Rnasel	-0.240639	9.70871e-07
Prss32	-0.240127	9.02234e-07
Rbm39	-0.23563	1.65278e-06
Ppfia3	-0.23528	0.000129108
Lrp6	-0.232561	0.0156388
Snx3	-0.231412	0.000183414
Lasp1	-0.23099	1.43987e-09
Gucy2c	-0.230633	0.00441212
Ubl3	-0.230497	0.00994811
Clic1	-0.226919	1.30849e-12
Rasa2	-0.224734	1.31823e-05
Actn4	-0.224487	9.18353e-11
Mat2a	-0.222921	1.27912e-10
Ugdh	-0.222737	1.89524e-07
Tprn	-0.217833	0.000280149
Spink1	-0.217661	0.0293659
Crb3	-0.217387	0.00377183
Kdelr2	-0.217054	0.0168097
Fnbp1l	-0.215666	1.00113e-07
Avl9	-0.215645	0.00515587
Larp4b	-0.215479	7.24563e-07
Zzef1	-0.214032	0.00128167
Endod1	-0.212415	1.82876e-08
Tm9sf2	-0.209973	0.000213582
Golm1	-0.209732	2.36707e-09
Btg2	-0.209086	2.17576e-06
Ist1	-0.208841	0.00824602
Gsto1	-0.205662	1.44565e-08
Ankrd17	-0.205314	0.0291693
Cideb	-0.202684	0.00168405
Vmp1	-0.201001	6.11576e-07
Tmem43	-0.200744	0.0015178
Snrnp70	-0.200447	0.000171574
Ctnnb1	-0.199718	1.73194e-09
Clk1	-0.197713	0.0398517
Trpm6	-0.194902	5.84452e-07
Nipbl	-0.194187	2.13945e-05
Rock2	-0.192701	1.15605e-07
Acap2	-0.19243	0.012572
Ifi27l2b	-0.191457	8.55028e-11
Mtm1	-0.190708	0.00217697
Rsrp1	-0.190353	2.61479e-05
Btf3	-0.188857	6.65489e-13
Ddx6	-0.187922	0.000105799
Dusp11	-0.187889	8.19954e-06
Adipor2	-0.186415	7.64307e-07
Atf4	-0.185514	0.000645938
Twf1	-0.18547	0.00161268
Ppargc1a	-0.183913	0.00212237
Vil1	-0.183015	8.48429e-12
Fam214b	-0.182121	0.0203799
Actr3	-0.181585	1.54169e-06
Sumo1	-0.1811	0.0346004
Smim31	-0.179482	0.000328104
Tcf7l2	-0.178363	4.97057e-06
F2rl1	-0.178206	3.46488e-08
Ly6g	-0.175952	0.000518948
Top1	-0.171503	2.37074e-06
Abhd17c	-0.167416	0.000129313
Mlf2	-0.165499	2.2958e-05
2900026A02Rik	-0.165231	2.23353e-05
Trappc6a	-0.164838	0.000966431
Xiap	-0.163393	0.000168659
Cwc15	-0.162078	0.0468013
Spop	-0.162071	0.00167005
Tsc22d3	-0.159877	0.00809618
Srsf11	-0.158272	1.08224e-05
Ddx3x	-0.155834	6.16207e-09
Adgrg7	-0.155418	8.04964e-06
Man1a	-0.155063	0.000501612
Fat1	-0.154342	7.30679e-10
Fam162a	-0.152379	6.38917e-09
Ivns1abp	-0.152348	8.12516e-06
Tns4	-0.151575	2.82927e-05
Son	-0.149669	6.49967e-05
Atg101	-0.147716	0.00233069
Mtus1	-0.144829	0.0324673
Chmp5	-0.144182	3.99987e-07
Chd4	-0.143421	0.00287347
Rflnb	-0.141637	4.25905e-05
Tmc4	-0.141476	1.76494e-09
Pcsk7	-0.138994	0.00136566
Dhrs11	-0.138472	0.00973013
Cdh1	-0.134415	4.66362e-06
Zfand6	-0.132098	0.00120444
Glrx	-0.130633	1.27587e-05
Pttg1ip	-0.130239	0.000951439
Dnajc5	-0.130053	0.00162051
Gapvd1	-0.128488	0.017258
Tpd52	-0.126275	4.37926e-05
Nktr	-0.125364	0.00788423
Cdh17	-0.124464	5.98983e-07
Myl12b	-0.124434	0.0450661
Ube2d2a	-0.124271	0.000835151
Smim15	-0.124112	0.0275801
Rbm47	-0.123751	1.1558e-08
Rsrc2	-0.122065	0.00169343
Srxn1	-0.120789	0.000269072
Sptbn1	-0.119943	2.06298e-14
Rab1a	-0.119776	4.60497e-05
Gpr137b	-0.11859	0.00559572
Cnnm4	-0.11845	7.53796e-05
Oxct1	-0.116221	2.71978e-06
Sf3b2	-0.115947	0.00053031
Hectd1	-0.115792	0.0072442
Slc25a20	-0.115349	1.39359e-06
Cdk2ap2	-0.112527	0.000116645
Vamp8	-0.112501	3.91818e-09
Ugp2	-0.111374	4.48742e-09
Adipor1	-0.110931	0.00363308
Frg1	-0.107953	0.00246447
Chmp3	-0.106977	1.7986e-05
Prrc2c	-0.106762	1.76394e-08
Mrpl43	-0.106383	0.00101522
BC031181	-0.105543	5.81812e-06
Psmd8	-0.104203	0.0081585
Ubr4	-0.102561	0.000265031
Psmb10	-0.101448	0.0296856
Ier3ip1	-0.10095	1.64216e-05
Cnot1	-0.100922	0.0104494
Srrm2	-0.100858	3.41948e-08
Ube2l3	-0.0998203	4.27673e-09
Slc25a51	-0.0991209	0.0391329
Dusp1	-0.0981726	0.000360607
Eef2k	-0.0980864	0.0321342
Fus	-0.0974871	3.63622e-06
Slc13a2	-0.0973011	2.18723e-11
Sra1	-0.0972438	0.000235933
Tmem236	-0.096966	0.00350193
Tom1l1	-0.0957801	0.0074291
Mgam	-0.0947659	0.000589349
Gdi2	-0.0941883	1.37031e-06
Capza1	-0.0941404	0.0153126
Arf6	-0.0935153	1.24904e-05
G3bp2	-0.0894604	0.0147773
Rnasek	-0.0890553	3.10327e-09
Aup1	-0.083595	0.0013274
Hcfc1r1	-0.0835671	5.30442e-07
Eif4a2	-0.0823577	1.62342e-05
Arpc1b	-0.0805157	1.54466e-10
Stk38	-0.0803317	4.52984e-05
Cab39	-0.0800822	8.26243e-05
Cript	-0.0784241	4.30168e-05
Mcu	-0.0773041	0.000339658
Pgk1	-0.0772672	2.0761e-08
Anxa11	-0.0761998	0.0268228
Morf4l1	-0.0751379	0.000109142
Casp7	-0.0723097	0.000210591
Map2k3	-0.0703807	8.78705e-06
Prpf40a	-0.0695545	0.00114259
Cggbp1	-0.0690926	0.0396471
Coro1c	-0.0652019	0.014961
Fgfr1op2	-0.0635697	0.0257875
Tob1	-0.0611924	1.32635e-05
Ube2d3	-0.0606672	0.000706866
Csnk1a1	-0.0603731	1.87587e-05
Pdlim1	-0.0601425	7.39275e-12
Mfsd6	-0.0587624	9.34818e-06
Mapk6	-0.0548761	8.41691e-07
Ghitm	-0.05344	7.22221e-06
Tmbim4	-0.0528497	3.63817e-07
Galnt4	-0.0509293	0.00626201
Plcb3	-0.0501409	0.0407863
Ddx24	-0.0501331	0.0265575
Supt5	-0.0499837	0.00947975
D8Ertd738e	-0.0492111	2.61444e-05
Msrb1	-0.0478508	0.0235922
Capza2	-0.0467461	2.90572e-05
Polr2j	-0.045878	0.00199223
Gna13	-0.0427973	1.48051e-10
Ctsa	-0.0411154	0.00170569
Cib1	-0.0400372	1.45971e-07
Cmtm4	-0.0397688	0.000335582
Mark2	-0.0382946	0.0334009
Stub1	-0.0382698	6.26258e-06
Trpm4	-0.0380971	1.09846e-05
Ppp4c	-0.0380078	0.02338
Vps4b	-0.0379972	7.24763e-05
Atp8b1	-0.0377364	7.22733e-05
Klf3	-0.036922	5.77973e-07
Casp1	-0.0359277	3.24377e-07
Tab2	-0.0355827	1.4157e-05
Slc38a2	-0.0340707	1.0604e-08
Xbp1	-0.0333206	0.00319623
Aldh1b1	-0.0327468	0.0336468
Arpc1a	-0.0323226	0.00139788
Abr	-0.0317513	0.000475817
Efnb1	-0.0312676	0.00371466
Vipr1	-0.0309599	0.00189069
Chmp4c	-0.0305188	0.000234767
Sema3c	-0.0291365	1.90779e-08
Hnrnpu	-0.0283103	0.000565761
Rab6a	-0.0278256	0.0173056
Prelid1	-0.0272444	0.00566315
Sult1b1	-0.023397	7.36305e-09
Arf1	-0.0233379	8.55615e-09
Pfdn5	-0.0228612	0.000104193
Cop1	-0.0219677	0.0382004
Angel2	-0.0209172	0.014581
Tes	-0.0208943	4.9157e-07
Csnk2b	-0.0207547	0.0344295
Cdc42	-0.0204378	9.97915e-08
Ak3	-0.0200244	4.7961e-05
Taok1	-0.0199926	0.0137046
Cyp2c65	-0.0198488	0.0495227
Elovl6	-0.0192604	0.000407269
Sp3	-0.0190651	0.000104041
Myl12a	-0.0178154	2.88664e-07
Casz1	-0.0172994	2.57216e-05
Foxp1	-0.0172988	0.00422411
Lamp1	-0.0133194	7.18177e-05
Arhgdia	-0.0129137	0.00494639
Myo6	-0.0119734	0.00138144
Ap3d1	-0.0113316	0.0219972
Kras	-0.009719	0.00825706
Agpat4	-0.00922811	2.80346e-06
Asxl2	-0.00857173	0.0154119
Ppp3r1	-0.00845725	0.0436901
Erp29	-0.00767947	0.0391501
Hspa5	-0.00612886	0.000353115
St3gal3	-0.00602268	0.00985829
Mgll	-0.00453577	0.0119901
Tjp2	-0.00447236	0.000915723
Rab14	-0.00354262	1.38507e-06
Oga	-0.0026697	0.0176148
Zfp91	-0.000588131	0.000702776

## Sheet: Endothelium.UP
gene	avg_log2FC	p_val_adj
Igha	2.54717	0.0185104
Lypd8	1.71372	0.0288502
mt-Nd5	1.24507	0.00340684
mt-Nd3	1.18425	0.00117235
mt-Co3	1.15398	5.0566e-19
mt-Cytb	0.967164	4.12927e-12
mt-Co1	0.901289	1.1312e-12
mt-Atp6	0.712291	2.51706e-08
mt-Nd1	0.654106	0.0271106
mt-Co2	0.544981	0.000510433

## Sheet: Endothelium.DOWN
gene	avg_log2FC	p_val_adj
Fabp4	-3.27917	8.71051e-16
Egr1	-2.82127	0.00621458
Zfp36	-2.44138	0.0456634
Cd36	-2.39804	0.0046603
Tgm2	-2.22764	0.0360478
Dusp1	-2.02445	0.0027456
Klf2	-1.92252	0.0289986
Cavin2	-1.83481	6.69455e-05
Hspa8	-1.58825	0.000792909
Tmsb4x	-1.41087	0.000110267
Ptprb	-1.36525	0.0231643
Ahnak	-1.35863	0.000448711

## Sheet: Enteroendocrine (EEC) cells.UP
gene	avg_log2FC	p_val_adj

## Sheet: Enteroendocrine (EEC) cells.DOW
gene	avg_log2FC	p_val_adj

## Sheet: Goblet cells.UP
gene	avg_log2FC	p_val_adj
Igkc	2.68798	1.01415e-39
Igha	2.54081	1.37922e-29
Gm26917	2.21729	9.28764e-34
Pyy	1.92375	0.000105486
Rps28	1.89674	6.92211e-45
Meg3	1.82703	0.0228445
Rpl38	1.76045	3.32345e-33
Rpl37	1.6906	1.06867e-40
Rps29	1.63567	1.97532e-40
Rps3a1	1.62839	1.27817e-30
Rpl39	1.60431	4.09787e-31
Rps26	1.59993	1.01584e-33
Rps2	1.56714	9.82596e-14
Jchain	1.56686	6.89223e-10
Rps27	1.55794	1.03471e-32
Rian	1.55426	0.000103474
Wfdc2	1.55324	1.22514e-15
Rps15a	1.54183	7.22468e-24
Rpl35	1.53954	3.70037e-15
Rpl34	1.49824	3.63344e-26
Rps18	1.48458	7.17273e-24
Rpl36	1.46968	8.36915e-26
Rplp1	1.42356	9.74737e-40
Rpl37a	1.36537	2.59355e-28
Rpl26	1.34528	8.75836e-31
Rpl36a	1.33241	1.38022e-11
Rps8	1.32693	9.82051e-32
Rpl12	1.32668	1.45206e-18
Atp5k	1.31605	7.71674e-13
Rpl22	1.31053	1.16995e-13
Rps19	1.30758	5.86623e-19
Rps12	1.2966	1.53574e-30
Rpl6	1.2816	2.26617e-18
Rpl10a	1.28115	3.17252e-15
Rps21	1.27264	1.9191e-20
Rpl27a	1.26977	1.72321e-22
Rps27a	1.26853	1.07651e-25
Rps23	1.26103	2.02964e-21
Sult1a1	1.2571	9.65978e-06
Rps17	1.25487	1.031e-16
Rpl32	1.24058	1.51098e-24
Rpl35a	1.22855	5.51554e-21
Rpl13	1.2204	2.18762e-29
Rps24	1.20252	2.53844e-27
Rpl31	1.18545	3.59364e-10
Gas5	1.17182	6.27147e-05
Rpl30	1.16943	1.34392e-15
Rps4x	1.16137	1.76731e-16
Rps13	1.16036	4.67961e-16
Clca3b	1.10975	0.0197067
Atp1a1	1.10685	1.45153e-12
Uqcr10	1.0983	2.56857e-12
Rpl29	1.09274	1.07216e-07
Rps15	1.07891	7.41157e-18
Rpl28	1.07458	3.08878e-17
Rpl23	1.07243	2.06188e-17
Rps7	1.05893	3.22319e-12
Snrpg	1.05359	0.0448091
Rpl8	1.04062	1.42273e-13
Rplp2	1.03199	8.90801e-15
mt-Nd4l	1.02045	2.32772e-23
Slc6a14	1.01928	0.00151771
Scd2	1.01492	0.000197986
Ppia	1.01303	1.6183e-08
Rps10	1.00742	4.71146e-15
Rpl21	1.00732	5.85101e-13
mt-Atp8	1.00515	2.72001e-10
Rps20	1.00457	4.04067e-14
Mgst1	1.0029	0.0432823
Ptma	1.00184	3.85277e-08
Hmgb2	0.997059	0.0344714
Cst3	0.993447	0.00966431
Rps11	0.985592	6.20234e-12
Atpif1	0.98338	1.90037e-06
Ndufa7	0.977188	0.000126404
Zfas1	0.975736	0.0184267
mt-Nd3	0.974734	6.67796e-26
Rpl14	0.964791	4.24256e-09
Rps16	0.962328	3.55548e-12
Rpl15	0.961344	7.49857e-10
Cox6c	0.953424	2.15074e-09
Rps25	0.939412	4.59278e-08
Rpl5	0.936208	5.3057e-08
Rpl24	0.924766	3.58105e-10
Rps9	0.922327	5.27628e-10
Rpl7a	0.913411	0.000642634
mt-Nd6	0.913333	0.0076494
Rpl3	0.903642	0.000493431
Rps14	0.901642	3.10264e-14
Gpx2	0.900945	0.0282321
Rpl11	0.898047	2.083e-09
Ndufc1	0.888297	0.00690736
Rplp0	0.884728	3.69717e-10
Lars2	0.873977	1.71702e-11
Rps5	0.868081	8.07142e-08
Tmem14c	0.834848	0.0394325
Rpsa	0.832222	2.23575e-09
Rack1	0.830249	5.53965e-07
AY036118	0.826034	8.26954e-13
Rpl7	0.813521	2.50819e-07
Rpl27	0.797673	1.2352e-06
Rpl36al	0.796168	7.65489e-06
Eef1b2	0.795047	0.000196264
Rpl23a	0.790506	5.23187e-06
Rpl41	0.782495	1.32273e-12
Prdx1	0.779829	0.000951742
mt-Nd5	0.775664	1.78404e-19
Cox7c	0.775164	2.35935e-07
Rps3	0.772795	2.51381e-05
Rpl9	0.767465	3.73641e-07
Cox4i1	0.767018	9.53683e-10
Bsg	0.75451	6.6196e-06
Rpl19	0.752931	1.12266e-09
Atp5g1	0.736272	0.0116172
Aldh2	0.731258	0.00344034
Rps6	0.72057	3.35626e-05
Fau	0.715514	5.80064e-08
Rpl18a	0.705245	7.1687e-07
Ndufa4	0.70263	0.0228559
Ppib	0.702209	0.0325739
Uqcrh	0.696066	7.14121e-06
Naca	0.688696	0.0149203
Gm42418	0.686634	4.01513e-25
Cldn7	0.681116	3.13637e-05
Guca2a	0.667286	1.38683e-05
Atp5j2	0.667281	0.000897127
Uqcr11	0.661031	0.000784582
Atp5mpl	0.659978	0.0234532
Hsp90b1	0.652338	0.00224539
Dbi	0.64677	0.0204774
Atp5g3	0.643469	0.0064232
Rpl10	0.642809	0.0252727
Rpl17	0.64165	2.20172e-06
Rpl13a	0.623484	5.2492e-06
Atp5l	0.617406	0.00644779
Eef1a1	0.616935	9.7741e-06
Cox5a	0.612597	0.006761
Canx	0.59524	0.00417569
Cox5b	0.587348	8.30922e-05
Atp5a1	0.578869	0.0472082
mt-Co3	0.564789	5.04143e-25
Sec61g	0.54365	0.0114109
Oit1	0.523988	0.000593347
Tspan8	0.515251	0.0140908
Rpl18	0.498584	0.00317881
Chchd2	0.424302	0.00213705
Pfn1	0.412167	0.0453604
Atp5e	0.403978	0.00674959
Atp5o	0.400873	0.0239415
Pfdn5	0.389044	0.00584301
Ndufa13	0.350358	0.00749882
Btf3	0.339539	0.000372286
mt-Cytb	0.309915	5.79541e-09
mt-Co1	0.299185	3.79055e-08
mt-Nd1	0.297324	8.26065e-09
Cox17	0.292997	0.0133068
Cib1	0.260544	0.0212473
Gnas	0.242834	0.0043211
mt-Atp6	0.223253	3.61369e-06
Srsf5	0.215381	0.0229401
Ndufv3	0.197723	0.0492325
Arpc5	0.135438	0.00851873
mt-Nd2	0.132819	0.00673016
Rab25	0.0889134	0.0187331
Ubl5	0.081943	0.0111169
Tmed10	0.030893	0.00402594
Cdh17	0.0222328	0.0016972

## Sheet: Goblet cells.DOWN
gene	avg_log2FC	p_val_adj
Clca1	-3.95277	1.4011e-40
Retnlb	-3.65355	2.37033e-20
Tff3	-3.55076	3.26926e-29
Zg16	-3.29204	1.04685e-20
Spink1	-3.29076	1.10926e-27
Fcgbp	-2.763	1.01809e-38
Saa1	-2.68257	1.84414e-28
Sval1	-2.5762	5.30629e-25
Sprr2a3	-2.57034	1.46734e-26
AW112010	-2.11293	2.25172e-17
Slfn4	-1.89069	1.28282e-10
Muc2	-1.8534	2.61752e-49
Fosb	-1.79413	1.02016e-08
Mxd1	-1.7303	6.26923e-21
Rep15	-1.70599	4.83718e-13
Phgr1	-1.69663	2.95236e-18
Ifit1bl1	-1.56663	9.4696e-10
Cyp2c55	-1.56597	1.16348e-13
Ces2c	-1.54243	3.39756e-09
Btg2	-1.54005	8.39184e-16
St3gal4	-1.53869	1.45793e-16
Ceacam1	-1.52849	6.37882e-19
Nupr1	-1.51587	8.69978e-06
Fer1l6	-1.4775	9.56311e-17
Tent5a	-1.4145	2.65376e-13
Cyp2d12	-1.39568	5.30875e-10
Cyp2d34	-1.32829	2.44981e-12
Rab3b	-1.28724	2.43695e-11
Ubc	-1.28192	4.02078e-11
Clec2h	-1.27334	6.11263e-14
Eps8	-1.26729	1.83977e-11
Fos	-1.25742	7.81495e-10
Clmn	-1.24588	1.35149e-17
Krt18	-1.24486	8.93028e-08
Trib1	-1.21419	9.21918e-07
Atp12a	-1.20842	2.22016e-09
Insig1	-1.17932	1.36931e-09
Krt20	-1.17756	9.07892e-11
Fhl1	-1.15711	2.7464e-13
Prdx6	-1.15341	6.43208e-05
Sytl2	-1.14511	1.34226e-08
Aqp8	-1.13701	0.0160121
Ly6m	-1.13365	0.00213867
Utp14b	-1.11631	1.02665e-05
Mlph	-1.1099	3.30107e-09
Neat1	-1.10055	2.50247e-15
P2rx4	-1.09948	2.44933e-11
Egr1	-1.09573	9.17196e-07
Clic5	-1.08789	1.18239e-07
Myo15b	-1.08141	1.61558e-11
Cldn4	-1.07984	0.000342789
Selenop	-1.07169	0.00070331
Muc13	-1.06245	3.39678e-14
Lypd8	-1.06114	3.42212e-09
Plekhb2	-1.04106	5.63792e-07
Hist1h2bc	-1.03496	3.07728e-08
Clca4a	-1.03351	0.000235286
4930539E08Rik	-1.03227	6.05108e-08
Atf3	-1.01478	0.000984207
Trim25	-1.00928	6.5271e-07
Sectm1b	-1.00583	1.33735e-07
Kcnq1ot1	-1.00408	0.0154402
Jun	-0.993405	3.80292e-06
Myo5c	-0.992139	1.08278e-06
Bcas1	-0.988475	4.70257e-09
Usp53	-0.984975	8.84988e-07
Trp53inp1	-0.979753	9.9249e-06
Fbxo32	-0.975437	5.47268e-08
Dusp1	-0.974803	7.21061e-06
Eif2s2	-0.970141	1.05133e-05
Lmo7	-0.949613	2.86419e-08
Misp	-0.94884	6.74693e-08
Klf4	-0.937145	7.58888e-11
Cdkn1a	-0.932255	6.32804e-07
Anxa3	-0.925623	3.16827e-06
Cd2ap	-0.925538	2.9522e-10
Gcnt3	-0.914979	5.18997e-07
Rab27a	-0.912823	1.83574e-06
Cxadr	-0.901406	3.00381e-06
Marf1	-0.899254	1.96865e-05
Cracr2a	-0.897992	6.49699e-05
Klf6	-0.892823	1.534e-09
Nedd9	-0.890267	3.19152e-05
Clps	-0.887125	0.00572444
Kif13b	-0.883312	3.54362e-07
Elf3	-0.883061	8.0349e-08
Rhoc	-0.883038	1.53331e-08
Rab27b	-0.882327	2.33253e-09
Akap13	-0.880268	9.35312e-05
Myh14	-0.880164	6.31528e-10
Rab11fip1	-0.87757	2.59702e-06
Tnfaip8	-0.875507	5.05885e-09
H2-K1	-0.868105	5.95351e-05
Mier1	-0.867302	1.58391e-06
Fchsd2	-0.867131	2.44226e-06
S100a13	-0.86441	2.39169e-07
Camk2n1	-0.863355	1.97351e-05
Malat1	-0.862334	7.16711e-10
Zfp36	-0.86106	0.00973932
Ifrd1	-0.857442	0.00116734
Akap9	-0.852575	2.08631e-11
Klf3	-0.843262	1.79366e-06
Cab39	-0.843088	0.0003037
Capn9	-0.841516	6.89927e-07
Rnasel	-0.840225	4.03331e-05
S100a6	-0.838283	1.12555e-09
Crip1	-0.827281	0.000884046
Tppp3	-0.823672	6.05096e-07
Gcnt1	-0.822915	3.00901e-07
Serpinb1a	-0.814503	4.51573e-07
Myo1e	-0.810869	3.36212e-06
Hk2	-0.807211	4.9124e-06
Luc7l2	-0.80635	0.000464434
Dynll1	-0.803591	4.47949e-06
Eif1	-0.802024	1.43169e-05
Atf4	-0.799359	7.74874e-05
St14	-0.79088	1.08146e-06
Sdcbp	-0.784493	0.000352028
Cdc42ep3	-0.780217	0.000504499
Abi1	-0.774681	0.000258372
Ccnl1	-0.771382	0.00520611
Hist1h1c	-0.770004	3.38902e-06
Nudt4	-0.769064	0.00694419
Pdlim1	-0.761524	9.82702e-11
Atoh1	-0.760795	1.68685e-05
Abcb1a	-0.760789	6.30737e-05
Pld1	-0.754883	0.00401929
Mau2	-0.754488	0.0195447
S100a10	-0.754305	0.0152833
Bmp2	-0.750717	3.30294e-06
Junb	-0.749264	3.73482e-08
Litaf	-0.745885	1.8703e-05
Id1	-0.74386	0.00564222
Tmcc3	-0.742404	0.00105263
Irf7	-0.737016	0.00912387
Prr13	-0.734241	0.00128711
Mfsd6	-0.732989	6.7902e-06
Erbin	-0.732363	4.47169e-07
Galnt7	-0.722845	2.21172e-08
Mbnl2	-0.71913	0.0166843
Ubb	-0.718535	1.213e-05
Arhgef5	-0.715651	2.39785e-06
Ccdc68	-0.701692	0.00017297
Golph3	-0.701261	0.000361638
Hsp90aa1	-0.698628	2.19321e-05
Efnb2	-0.694125	0.000297551
Fam83e	-0.692588	3.90379e-08
Unc5b	-0.691038	0.000184988
Qsox1	-0.690031	3.12622e-07
Irf1	-0.689874	0.000120927
Dennd1b	-0.689619	0.0123242
Dstn	-0.689385	0.000327423
Edf1	-0.689131	0.000392265
Arhgef16	-0.687234	0.000327278
Cdhr5	-0.684748	0.00528555
Esyt2	-0.68264	0.0134064
Rbm47	-0.676224	0.000319125
Ahnak2	-0.673203	0.0323078
Jmjd1c	-0.672586	1.26551e-05
Sfn	-0.670023	8.50568e-07
Tsc22d1	-0.668742	1.29835e-09
Sel1l3	-0.666714	0.00615191
Ahnak	-0.666007	5.39305e-07
Gapdh	-0.664486	1.41977e-05
Sqstm1	-0.663145	0.000144938
Mtss1	-0.662266	0.00276294
Tmf1	-0.662248	0.021758
Zfand5	-0.659058	0.0064709
Rnf103	-0.657456	0.00272296
Arpc2	-0.656938	2.95423e-07
Pls1	-0.655653	7.39677e-05
Nipbl	-0.653948	0.00231864
Mllt3	-0.652699	0.00119012
Trim31	-0.647593	4.58952e-05
Fndc3a	-0.646674	0.00301499
Stxbp1	-0.645749	0.00204869
Wasf2	-0.643921	0.000411623
Slk	-0.641729	5.14459e-05
Map2k3	-0.640924	0.0162313
Ppp2ca	-0.640315	0.000420978
Lima1	-0.637174	0.00196533
1810037I17Rik	-0.634621	1.78031e-07
Cldn3	-0.63314	0.0410999
Prr15l	-0.627347	1.00865e-05
Tpd52	-0.62623	0.0247545
Mkrn1	-0.625969	7.51189e-05
Ms4a8a	-0.622605	2.89275e-07
Arhgap5	-0.618815	0.000138064
Acap2	-0.616347	6.48122e-05
Fryl	-0.615051	0.000189737
Tcf7l2	-0.615024	0.000663765
Rasef	-0.614382	0.00988412
Zfp292	-0.612836	0.0170492
Gde1	-0.611937	0.000296791
Ywhab	-0.611092	0.000408495
Tpsg1	-0.610842	0.000480304
Eif4a2	-0.610737	0.000168759
Sult1b1	-0.600459	0.0109739
Parm1	-0.599887	0.000149689
Exoc5	-0.597529	0.021033
Lhfpl2	-0.59728	0.0170345
Cpd	-0.594223	0.000113829
H2-D1	-0.592754	0.0010058
Id3	-0.592269	0.000611746
Ipmk	-0.591255	3.35068e-05
Calm1	-0.590301	0.0298986
Ezr	-0.589383	3.6406e-06
Tmco3	-0.589249	0.000763963
Kif5b	-0.589169	3.99022e-06
Lgals4	-0.585371	0.00164767
Selenok	-0.584021	0.000218872
C1galt1	-0.583883	0.00399055
Neu1	-0.583469	0.000788495
Slc9a3r1	-0.581295	0.000269745
S100a14	-0.58045	1.05404e-06
Gprc5a	-0.578629	0.00800497
Sult1d1	-0.575123	0.000493981
Pdgfa	-0.573594	0.000784834
Top1	-0.573307	0.000382471
Bace2	-0.571615	0.0040088
Cltc	-0.570843	0.000231085
Acsl3	-0.568816	0.00538516
Sfpq	-0.566985	0.0162504
Eps8l3	-0.56696	1.8552e-05
Ube2d3	-0.564942	0.000606011
Smim14	-0.562676	3.28076e-08
Map1lc3b	-0.561918	0.00830562
Ndfip2	-0.559295	0.00108898
Rab1a	-0.555234	0.000625811
Gabarapl2	-0.55141	0.000146627
Rab2a	-0.550742	0.0141697
Vmp1	-0.550194	0.00468591
Sipa1l3	-0.54879	0.0438248
Myl12b	-0.544103	4.48981e-05
Atp10b	-0.54337	0.0056351
Samd9l	-0.542753	0.0156656
Dio1	-0.542028	0.00498642
Gfpt1	-0.535916	0.00142102
Dyrk2	-0.533191	7.97852e-06
Prkcd	-0.531377	3.13108e-06
Gng5	-0.530195	0.0474044
F2rl1	-0.527515	0.0279016
Cldn23	-0.527156	0.00419424
Spats2l	-0.522134	3.09165e-05
Mcl1	-0.521314	0.0148061
Arf1	-0.518563	0.00428688
Skil	-0.514919	0.0111189
Plec	-0.514659	0.00153767
Vapa	-0.511634	0.000321857
Golga4	-0.506335	0.0010119
Arl4a	-0.502214	0.0145503
B3galt5	-0.502094	0.000498408
Sbds	-0.496035	0.00985074
Jund	-0.492261	0.000540085
Papola	-0.488693	0.0346066
Iqgap2	-0.48742	0.0102969
Clic4	-0.486903	0.00380206
Ptp4a2	-0.480298	2.68874e-06
Map1lc3a	-0.479593	0.000167759
Tsc22d4	-0.476072	6.93313e-06
Gng12	-0.474567	0.000698889
Dsg2	-0.472002	0.000161124
Sdcbp2	-0.470609	0.00412938
Dnaja1	-0.459238	0.0172515
Sf3b1	-0.456462	0.00713066
Pdcd6ip	-0.451882	0.00313959
Btg1	-0.447371	0.027852
Ctnna1	-0.446174	0.00985283
Atp6v1g1	-0.445714	0.0194811
Lamb3	-0.445105	0.0283957
Appl2	-0.443425	0.00183612
Rhoa	-0.443409	0.000127088
Ugcg	-0.443199	0.00209725
Psenen	-0.441437	0.0218214
Camk2d	-0.438125	0.0441337
Rnh1	-0.437593	0.0458147
Wwp2	-0.435965	0.0076769
Eif4g2	-0.432982	0.0212305
Cap1	-0.429358	0.0146181
Ddx3x	-0.428679	0.000517046
Tob1	-0.426254	0.000721771
Ldha	-0.424863	0.0266675
Rhpn2	-0.420437	0.0499546
Ccl6	-0.419058	0.000844812
Tagln2	-0.418818	9.53649e-06
Foxp1	-0.417978	0.0151025
Hepacam2	-0.414323	0.00541613
Mark2	-0.40674	0.00397953
Hpgd	-0.405132	0.0234896
Hoxb13	-0.401437	0.000502531
Plxnb2	-0.4006	0.00176355
Epb41l4b	-0.397024	0.0419762
Ppp1cb	-0.393011	0.0223833
Chp1	-0.392811	0.0134368
Actn4	-0.392735	0.000808625
Ptbp3	-0.391036	0.00040701
Naip1	-0.375467	0.0280768
Chmp5	-0.369502	0.00101022
App	-0.363813	1.15405e-05
Lasp1	-0.357781	0.00274464
Il13ra1	-0.354387	0.019946
Hnrnpul2	-0.351289	0.00943732
Rbm39	-0.347116	0.00565362
Cdhr2	-0.343749	0.0170574
Hnrnpf	-0.34196	0.00484612
Rrbp1	-0.330318	0.00516839
Entpd8	-0.325961	0.0185748
Tmem59	-0.319381	0.00830327
Ctnnb1	-0.319166	0.00394879
Larp4b	-0.312789	0.00327452
Hnf4a	-0.304028	0.00271804
Tubb4b	-0.302804	0.00282287
Arhgdia	-0.273592	0.0288459
Tle5	-0.272285	0.00487
Slc44a4	-0.271064	0.048607
Gm1123	-0.270536	0.024747
Gsn	-0.268581	0.038645
Slc6a8	-0.264192	0.0462816
Tax1bp1	-0.256549	0.00012596
Hspa8	-0.243144	0.00672274
Abhd2	-0.240274	0.000287103
Lamtor2	-0.231115	0.0139955
Wars	-0.226973	0.0460295
Cmpk1	-0.222488	0.00678664
Tcf25	-0.219602	0.0325769
Rac1	-0.217858	0.00992235
Stard10	-0.214799	0.00372993
Pttg1ip	-0.19858	0.00301643
Csnk1a1	-0.195026	0.0107481
Pmp22	-0.189099	0.000489514
Vamp8	-0.186972	0.0498937
Mien1	-0.176644	0.0122974
Sumo1	-0.164231	0.0494667
Ddx5	-0.136802	0.000328211
Ethe1	-0.126091	0.0205367
Son	-0.122032	0.00821854
Kdelr2	-0.118078	0.00380426
Creb3l1	-0.115664	0.0143367
Rnf186	-0.112705	0.0487229
Tspan13	-0.109002	0.00263048
Gpa33	-0.09705	0.0227142
Mapk3	-0.0941685	0.00162511
Smdt1	-0.091925	2.52739e-06
Fuca1	-0.0484855	0.00125004
Gabarap	-0.0470004	0.0251292
Lamp1	-0.0381753	0.0164811
Calr	-0.0221644	0.0410909

[truncated: 22 more sheets: Immature B cells.UP, Immature B cells.DOWN, Lymphatic Endothelial cells.UP, Lymphatic Endothelial cells.DOW, Mature B cells.UP, Mature B cells.DOWN, Myeloid cells.UP, Myeloid cells.DOWN, Myofibroblasts.UP, Myofibroblasts.DOWN, Paneth cells.UP, Paneth cells.DOWN, Proximal Colonocytes.UP, Proximal Colonocytes.DOWN, Stromal cells.UP, Stromal cells.DOWN, T-NK cells.UP, T-NK cells.DOWN, Transit-amplifying (TA) cells.U, Transit-amplifying (TA) cells.D …]
