# Supplementary material for: FixNCut: single-cell genomics through reversible tissue fixation and dissociation
Source: Genome Biol. 2024 Mar 29;25:81. doi: 10.1186/s13059-024-03219-5 (PMC10979608; doi:10.1186/s13059-024-03219-5)
Supplement: Supplementary file 8 — Additional file 8: Table 7. This table contains the results of gene set enrichment analysis (GSEA) between fixed and fresh mouse colon samples by cell population. The analysis was performed using the fgsea package and multiple gene sets from MSigDB. Gene sets containing 10-300 genes were included, and results were considered significant if they had an FDR adjusted p-value < 0.05 and if >5 genes from the gene set overlapped with the differentially expressed genes, representing more than 15% of the gene set (see Methods). [file 13059_2024_3219_MOESM8_ESM.xlsx]

## Sheet: DistalColonocytes_UP-reg
Gene set enrichment analysis (GSEA) between fixed and fresh mouse colon samples by cell population
pathway	pval	padj	log2err	ES	NES	size	leadingEdge	leadingEdge_num	genes_size_pct
REACTOME_EUKARYOTIC_TRANSLATION_ELONGATION	1e-10	2.01852e-09		0.866377	5.46629	82	Rpl39, Rps2, Rps21, Rps29, Rplp1, Rps28, Rpl36, Rps26, Rpl37, Rpl38, Rps18, Rps3a1, Rps15a, Rpl35, Rps4x, Rpl27a, Rpl37a, Rps19, Rpl12, Rps8, Rpl26, Rps24, Rpl13, Rpl32, Rps27, Rps17, Rpl31, Rps15, Rpl6, Rpl30, Rps12, Rpsa, Rpl23, Rps27a, Rps7, Rpl36a, Rplp2, Rps13, Rpl22, Rpl11, Rpl14, Rpl35a, Rps23, Rplp0, Rpl24, Rpl34, Rpl21, Rpl15, Rpl10a, Rps14, Rpl36al, Rpl23a, Rps9, Rpl28, Rpl5, Eef1a1, Rp…	81	98.8
REACTOME_INFLUENZA_INFECTION	1e-10	2.01852e-09		0.866535	5.45109	80	Rpl39, Rps2, Rps21, Rps29, Rplp1, Rps28, Rpl36, Rps26, Rpl37, Rpl38, Rps18, Rps3a1, Rps15a, Rpl35, Rps4x, Rpl27a, Rpl37a, Rps19, Rpl12, Rps8, Rpl26, Rps24, Rpl13, Rpl32, Rps27, Rps17, Rpl31, Rps15, Rpl6, Rpl30, Rps12, Rpsa, Rpl23, Rps27a, Rps7, Rpl36a, Rplp2, Rps13, Rpl22, Rpl11, Rpl14, Rpl35a, Rps23, Rplp0, Rpl24, Rpl34, Rpl21, Rpl15, Rpl10a, Rps14, Rpl36al, Rpl23a, Rps9, Rpl28, Rpl5, Rps20, Rps…	79	98.8
KEGG_RIBOSOME	1e-10	2.01852e-09		0.868069	5.40901	78	Rpl39, Rps2, Rps21, Rps29, Rplp1, Rps28, Rpl36, Rps26, Rpl37, Rpl38, Rps18, Rps3a1, Rps15a, Rpl35, Rps4x, Rpl27a, Rpl37a, Rps19, Rpl12, Rps8, Rpl26, Rps24, Rpl13, Rpl32, Rps27, Rps17, Rpl31, Rps15, Rpl6, Rpl30, Rps12, Rpsa, Rpl23, Rps27a, Rps7, Rpl36a, Rplp2, Rps13, Rpl22, Rpl11, Rpl14, Rpl35a, Rps23, Rplp0, Rpl24, Rpl34, Rpl21, Rpl15, Rpl10a, Rpl36al, Rpl23a, Rps9, Rpl28, Rpl5, Rps20, Rps16, Rpl…	73	93.6
REACTOME_NONSENSE_MEDIATED_DECAY_NMD	1e-10	2.01852e-09		0.849186	5.35783	82	Rpl39, Rps2, Rps21, Rps29, Rplp1, Rps28, Rpl36, Rps26, Rpl37, Rpl38, Rps18, Rps3a1, Rps15a, Rpl35, Rps4x, Rpl27a, Rpl37a, Rps19, Rpl12, Rps8, Rpl26, Rps24, Rpl13, Rpl32, Rps27, Rps17, Rpl31, Rps15, Rpl6, Rpl30, Rps12, Rpsa, Rpl23, Rps27a, Rps7, Rpl36a, Rplp2, Rps13, Rpl22, Rpl11, Rpl14, Rpl35a, Rps23, Rplp0, Rpl24, Rpl34, Rpl21, Rpl15, Rpl10a, Rps14, Rpl36al, Rpl23a, Rps9, Rpl28, Rpl5, Rps20, Rps…	74	90.2
REACTOME_SELENOAMINO_ACID_METABOLISM	1e-10	2.01852e-09		0.848247	5.3519	82	Rpl39, Rps2, Rps21, Rps29, Rplp1, Rps28, Rpl36, Rps26, Rpl37, Rpl38, Rps18, Rps3a1, Rps15a, Rpl35, Rps4x, Rpl27a, Rpl37a, Rps19, Rpl12, Rps8, Rpl26, Rps24, Rpl13, Rpl32, Rps27, Rps17, Rpl31, Rps15, Rpl6, Rpl30, Rps12, Rpsa, Rpl23, Rps27a, Rps7, Rpl36a, Rplp2, Rps13, Rpl22, Rpl11, Rpl14, Rpl35a, Rps23, Rplp0, Rpl24, Rpl34, Rpl21, Rpl15, Rpl10a, Rps14, Rpl36al, Rpl23a, Rps9, Rpl28, Rpl5, Rps20, Rps…	74	90.2
REACTOME_SRP_DEPENDENT_COTRANSLATIONAL_PROTEIN_TARGETING_TO_MEMBRANE	1e-10	2.01852e-09		0.845766	5.3425	87	Rpl39, Rps2, Rps21, Rps29, Rplp1, Rps28, Rpl36, Rps26, Rpl37, Rpl38, Rps18, Rps3a1, Rps15a, Rpl35, Rps4x, Rpl27a, Rpl37a, Rps19, Rpl12, Rps8, Rpl26, Rps24, Rpl13, Rpl32, Rps27, Rps17, Rpl31, Rps15, Rpl6, Rpl30, Rps12, Rpsa, Rpl23, Rps27a, Rps7, Rpl36a, Rplp2, Rps13, Rpl22, Rpl11, Rpl14, Rpl35a, Rps23, Rplp0, Rpl24, Rpl34, Rpl21, Rpl15, Rpl10a, Rps14, Rpl36al, Rpl23a, Rps9, Rpl28, Rpl5, Rps20, Rps…	76	87.4
REACTOME_EUKARYOTIC_TRANSLATION_INITIATION	1e-10	2.01852e-09		0.850169	5.34207	83	Rpl39, Rps2, Rps21, Rps29, Rplp1, Rps28, Rpl36, Rps26, Rpl37, Rpl38, Rps18, Rps3a1, Rps15a, Rpl35, Rps4x, Rpl27a, Rpl37a, Rps19, Rpl12, Rps8, Rpl26, Rps24, Rpl13, Rpl32, Rps27, Rps17, Rpl31, Rps15, Rpl6, Rpl30, Rps12, Rpsa, Rpl23, Rps27a, Rps7, Rpl36a, Rplp2, Rps13, Rpl22, Rpl11, Rpl14, Rpl35a, Rps23, Rplp0, Rpl24, Rpl34, Rpl21, Rpl15, Rpl10a, Rps14, Rpl36al, Rpl23a, Rps9, Rpl28, Rpl5, Rps20, Rps…	75	90.4
REACTOME_RRNA_PROCESSING	1e-10	2.01852e-09		0.850127	5.34181	83	Rpl39, Rps2, Rps21, Rps29, Rplp1, Rps28, Rpl36, Rps26, Rpl37, Rpl38, Rps18, Rps3a1, Rps15a, Rpl35, Rps4x, Rpl27a, Rpl37a, Rps19, Rpl12, Rps8, Rpl26, Rps24, Rpl13, Rpl32, Rps27, Rps17, Rpl31, Rps15, Rpl6, Rpl30, Rps12, Rpsa, Rpl23, Rps27a, Rps7, Rpl36a, Rplp2, Rps13, Rpl22, Rpl11, Rpl14, Rpl35a, Rps23, Rplp0, Rpl24, Rpl34, Rpl21, Rpl15, Rpl10a, Rps14, Rpl36al, Rpl23a, Rps9, Rpl28, Rpl5, Rps20, Rps…	74	89.2
GOBP_COTRANSLATIONAL_PROTEIN_TARGETING_TO_MEMBRANE	1e-10	2.01852e-09		0.856457	5.33665	78	Rpl39, Rps2, Rps21, Rps29, Rplp1, Rps28, Rpl36, Rps26, Rpl37, Rpl38, Rps18, Rps3a1, Rps15a, Rpl35, Rps4x, Rpl27a, Rpl37a, Rps19, Rpl12, Rps8, Rpl26, Rps24, Rpl13, Rpl32, Rps27, Rps17, Rpl31, Rps15, Rpl6, Rpl30, Rps12, Rpsa, Rpl23, Rps27a, Rps7, Rpl36a, Rplp2, Rps13, Rpl22, Rpl11, Rpl14, Rpl35a, Rps23, Rplp0, Rpl24, Rpl34, Rpl21, Rpl15, Rpl10a, Rps14, Rpl23a, Rps9, Rpl28, Rpl5, Rps20, Rps16, Rpl8,…	71	91
WP_CYTOPLASMIC_RIBOSOMAL_PROTEINS	1e-10	2.01852e-09		0.866075	5.32697	76	Rpl39, Rps2, Rps21, Rps29, Rplp1, Rps28, Rpl36, Rps26, Rpl37, Rpl38, Rps18, Rps3a1, Rps15a, Rpl35, Rps4x, Rpl27a, Rpl37a, Rps19, Rpl12, Rps8, Rpl26, Rps24, Rpl13, Rpl32, Rps27, Rps17, Rpl31, Rps15, Rpl6, Rpl30, Rps12, Rpsa, Rpl23, Rps27a, Rps7, Rpl36a, Rplp2, Rps13, Rpl22, Rpl11, Rpl14, Rpl35a, Rps23, Rplp0, Rpl24, Rpl34, Rpl21, Rpl15, Rpl10a, Rps14, Rpl23a, Rps9, Rpl28, Rpl5, Rps20, Rps16, Rpl8,…	71	93.4
GOBP_ESTABLISHMENT_OF_PROTEIN_LOCALIZATION_TO_ENDOPLASMIC_RETICULUM	1e-10	2.01852e-09		0.842412	5.3212	81	Rpl39, Rps2, Rps21, Rps29, Rplp1, Rps28, Rpl36, Rps26, Rpl37, Rpl38, Rps18, Rps3a1, Rps15a, Rpl35, Rps4x, Rpl27a, Rpl37a, Rps19, Rpl12, Rps8, Rpl26, Rps24, Rpl13, Rpl32, Rps27, Rps17, Rpl31, Rps15, Rpl6, Rpl30, Rps12, Rpsa, Rpl23, Rps27a, Rps7, Rpl36a, Rplp2, Rps13, Rpl22, Rpl11, Rpl14, Rpl35a, Rps23, Rplp0, Rpl24, Rpl34, Rpl21, Rpl15, Rpl10a, Rps14, Rpl23a, Rps9, Rpl28, Rpl5, Rps20, Rps16, Rpl8,…	71	87.7
GOBP_NUCLEAR_TRANSCRIBED_MRNA_CATABOLIC_PROCESS_NONSENSE_MEDIATED_DECAY	1e-10	2.01852e-09		0.841678	5.29472	80	Rpl39, Rps2, Rps21, Rps29, Rplp1, Rps28, Rpl36, Rps26, Rpl37, Rpl38, Rps18, Rps3a1, Rps15a, Rpl35, Rps4x, Rpl27a, Rpl37a, Rps19, Rpl12, Rps8, Rpl26, Rps24, Rpl13, Rpl32, Rps27, Rps17, Rpl31, Rps15, Rpl6, Rpl30, Rps12, Rpsa, Rpl23, Rps27a, Rps7, Rpl36a, Rplp2, Rps13, Rpl22, Rpl11, Rpl14, Rpl35a, Rps23, Rplp0, Rpl24, Rpl34, Rpl21, Rpl15, Rpl10a, Rps14, Rpl23a, Rps9, Rpl28, Rpl5, Rps20, Rps16, Rpl8,…	71	88.8
REACTOME_TRANSLATION	1e-10	2.01852e-09		0.80455	5.25782	105	Rpl39, Rps2, Rps21, Rps29, Rplp1, Rps28, Rpl36, Rps26, Rpl37, Rpl38, Rps18, Rps3a1, Rps15a, Rpl35, Rps4x, Rpl27a, Rpl37a, Rps19, Rpl12, Rps8, Rpl26, Rps24, Rpl13, Rpl32, Rps27, Rps17, Rpl31, Rps15, Rpl6, Rpl30, Rps12, Rpsa, Rpl23, Rps27a, Rps7, Rpl36a, Rplp2, Rps13, Rpl22, Rpl11, Rpl14, Rpl35a, Rps23, Rplp0, Rpl24, Rpl34, Rpl21, Rpl15, Rpl10a, Rps14, Rpl36al, Rpl23a, Rps9, Rpl28, Rpl5, Eef1a1, Rp…	88	83.8
REACTOME_RESPONSE_OF_EIF2AK4_GCN2_TO_AMINO_ACID_DEFICIENCY	1e-10	2.01852e-09		0.831054	5.23202	84	Rpl39, Rps2, Rps21, Rps29, Rplp1, Rps28, Rpl36, Rps26, Rpl37, Rpl38, Rps18, Rps3a1, Rps15a, Rpl35, Rps4x, Rpl27a, Rpl37a, Rps19, Rpl12, Rps8, Rpl26, Rps24, Rpl13, Rpl32, Rps27, Rps17, Rpl31, Rps15, Rpl6, Rpl30, Rps12, Rpsa, Rpl23, Rps27a, Rps7, Rpl36a, Rplp2, Rps13, Rpl22, Rpl11, Rpl14, Rpl35a, Rps23, Rplp0, Rpl24, Rpl34, Rpl21, Rpl15, Rpl10a, Rps14, Rpl36al, Rpl23a, Rps9, Rpl28, Rpl5, Rps20, Rps…	74	88.1
GOBP_PROTEIN_LOCALIZATION_TO_ENDOPLASMIC_RETICULUM	1e-10	2.01852e-09		0.813157	5.16016	85	Rpl39, Rps2, Rps21, Rps29, Rplp1, Rps28, Rpl36, Rps26, Rpl37, Rpl38, Rps18, Rps3a1, Rps15a, Rpl35, Rps4x, Rpl27a, Rpl37a, Rps19, Rpl12, Rps8, Rpl26, Rps24, Rpl13, Rpl32, Rps27, Rps17, Rpl31, Rps15, Rpl6, Rpl30, Rps12, Rpsa, Rpl23, Rps27a, Rps7, Rpl36a, Rplp2, Rps13, Rpl22, Rpl11, Rpl14, Rpl35a, Rps23, Rplp0, Rpl24, Rpl34, Rpl21, Rpl15, Rpl10a, Rps14, Rpl23a, Rps9, Rpl28, Rpl5, Rps20, Rps16, Rpl8,…	71	83.5
GOBP_PROTEIN_TARGETING_TO_MEMBRANE	1e-10	2.01852e-09		0.819601	5.15991	84	Rpl39, Rps2, Rps21, Rps29, Rplp1, Rps28, Rpl36, Rps26, Rpl37, Rpl38, Rps18, Rps3a1, Rps15a, Rpl35, Rps4x, Rpl27a, Rpl37a, Rps19, Rpl12, Rps8, Rpl26, Rps24, Rpl13, Rpl32, Rps27, Rps17, Rpl31, Rps15, Rpl6, Rpl30, Rps12, Rpsa, Rpl23, Rps27a, Rps7, Rpl36a, Rplp2, Rps13, Rpl22, Rpl11, Rpl14, Rpl35a, Rps23, Rplp0, Rpl24, Rpl34, Rpl21, Rpl15, Rpl10a, Rps14, Rpl23a, Rps9, Rpl28, Rpl5, Rps20, Rps16, Rpl8,…	71	84.5
GOBP_VIRAL_GENE_EXPRESSION	1e-10	2.01852e-09		0.820587	5.1562	83	Rpl39, Rps2, Rps21, Rps29, Rplp1, Rps28, Rpl36, Rps26, Rpl37, Rpl38, Rps18, Rps3a1, Rps15a, Rpl35, Rps4x, Rpl27a, Rpl37a, Rps19, Rpl12, Rps8, Rpl26, Rps24, Rpl13, Rpl32, Rps27, Rps17, Rpl31, Rps15, Rpl6, Rpl30, Rps12, Rpsa, Rpl23, Rps27a, Rps7, Rpl36a, Rplp2, Rps13, Rpl22, Rpl11, Rpl14, Rpl35a, Rps23, Rplp0, Rpl24, Rpl34, Rpl21, Rpl15, Rpl10a, Rps14, Rpl23a, Rps9, Rpl28, Rpl5, Rps20, Rps16, Rpl8,…	72	86.7
GOBP_TRANSLATIONAL_INITIATION	1e-10	2.01852e-09		0.801321	5.11476	88	Rpl39, Rps2, Rps21, Rps29, Rplp1, Rps28, Rpl36, Rps26, Rpl37, Rpl38, Rps18, Rps3a1, Rps15a, Rpl35, Rps4x, Rpl27a, Rpl37a, Rps19, Rpl12, Rps8, Rpl26, Rps24, Rpl13, Rpl32, Rps27, Rps17, Rpl31, Rps15, Rpl6, Rpl30, Rps12, Rpsa, Rpl23, Rps27a, Rps7, Rpl36a, Rplp2, Rps13, Rpl22, Rpl11, Rpl14, Rpl35a, Rps23, Rplp0, Rpl24, Rpl34, Rpl21, Rpl15, Rpl10a, Rps14, Rpl23a, Rps9, Rpl28, Rpl5, Rps20, Rps16, Rpl8,…	72	81.8
REACTOME_REGULATION_OF_EXPRESSION_OF_SLITS_AND_ROBOS	1e-10	2.01852e-09		0.80578	5.11335	85	Rpl39, Rps2, Rps21, Rps29, Rplp1, Rps28, Rpl36, Rps26, Rpl37, Rpl38, Rps18, Rps3a1, Rps15a, Rpl35, Rps4x, Rpl27a, Rpl37a, Rps19, Rpl12, Rps8, Rpl26, Rps24, Rpl13, Rpl32, Rps27, Rps17, Rpl31, Rps15, Rpl6, Rpl30, Rps12, Rpsa, Rpl23, Rps27a, Rps7, Rpl36a, Rplp2, Rps13, Rpl22, Rpl11, Rpl14, Rpl35a, Rps23, Rplp0, Rpl24, Rpl34, Rpl21, Rpl15, Rpl10a, Rps14, Rpl36al, Rpl23a, Rps9, Rpl28, Rpl5, Rps20, Rps…	75	88.2
REACTOME_CELLULAR_RESPONSE_TO_STARVATION	1e-10	2.01852e-09		0.796071	5.09078	89	Rpl39, Rps2, Rps21, Rps29, Rplp1, Rps28, Rpl36, Rps26, Rpl37, Rpl38, Rps18, Rps3a1, Rps15a, Rpl35, Rps4x, Rpl27a, Rpl37a, Rps19, Rpl12, Rps8, Rpl26, Rps24, Rpl13, Rpl32, Rps27, Rps17, Rpl31, Rps15, Rpl6, Rpl30, Rps12, Rpsa, Rpl23, Rps27a, Rps7, Rpl36a, Rplp2, Rps13, Rpl22, Rpl11, Rpl14, Rpl35a, Rps23, Rplp0, Rpl24, Rpl34, Rpl21, Rpl15, Rpl10a, Rps14, Rpl36al, Rpl23a, Rps9, Rpl28, Rpl5, Rps20, Rps…	74	83.1
REACTOME_SIGNALING_BY_ROBO_RECEPTORS	1e-10	2.01852e-09		0.789946	5.05161	89	Rpl39, Rps2, Rps21, Rps29, Rplp1, Rps28, Rpl36, Rps26, Rpl37, Rpl38, Rps18, Rps3a1, Rps15a, Rpl35, Rps4x, Rpl27a, Rpl37a, Rps19, Rpl12, Rps8, Rpl26, Rps24, Rpl13, Rpl32, Rps27, Rps17, Rpl31, Rps15, Rpl6, Rpl30, Rps12, Rpsa, Rpl23, Rps27a, Rps7, Rpl36a, Rplp2, Rps13, Rpl22, Rpl11, Rpl14, Rpl35a, Rps23, Rplp0, Rpl24, Rpl34, Rpl21, Rpl15, Rpl10a, Rps14, Rpl36al, Rpl23a, Rps9, Rpl28, Rpl5, Rps20, Rps…	76	85.4
GOBP_NUCLEAR_TRANSCRIBED_MRNA_CATABOLIC_PROCESS	1e-10	2.01852e-09		0.793808	5.01429	87	Rpl39, Rps2, Rps21, Rps29, Rplp1, Rps28, Rpl36, Rps26, Rpl37, Rpl38, Rps18, Rps3a1, Rps15a, Rpl35, Rps4x, Rpl27a, Rpl37a, Rps19, Rpl12, Rps8, Rpl26, Rps24, Rpl13, Rpl32, Rps27, Rps17, Rpl31, Rps15, Rpl6, Rpl30, Rps12, Rpsa, Rpl23, Rps27a, Rps7, Rpl36a, Rplp2, Rps13, Rpl22, Rpl11, Rpl14, Rpl35a, Rps23, Rplp0, Rpl24, Rpl34, Rpl21, Rpl15, Rpl10a, Rps14, Rpl23a, Rps9, Rpl28, Rpl5, Rps20, Rps16, Rpl8,…	71	81.6
REACTOME_METABOLISM_OF_AMINO_ACIDS_AND_DERIVATIVES	1e-10	2.01852e-09		0.720125	4.70609	105	Rpl39, Rps2, Rps21, Rps29, Rplp1, Rps28, Rpl36, Rps26, Rpl37, Rpl38, Rps18, Rps3a1, Rps15a, Rpl35, Rps4x, Rpl27a, Rpl37a, Rps19, Rpl12, Rps8, Rpl26, Rps24, Rpl13, Rpl32, Rps27, Rps17, Rpl31, Rps15, Rpl6, Rpl30, Rps12, Rpsa, Rpl23, Rps27a, Rps7, Rpl36a, Rplp2, Rps13, Rpl22, Rpl11, Rpl14, Tstd1, Rpl35a, Rps23, Rplp0, Rpl24, Rpl34, Rpl21, Rpl15, Rpl10a, Rps14, Rpl36al, Rpl23a, Rps9, Rpl28, Rpl5, Ndu…	83	79
GOBP_ESTABLISHMENT_OF_PROTEIN_LOCALIZATION_TO_MEMBRANE	1e-10	2.01852e-09		0.719975	4.67038	103	Rpl39, Rps2, Rps21, Rps29, Rplp1, Rps28, Rpl36, Rps26, Rpl37, Rpl38, Rps18, Rps3a1, Rps15a, Rpl35, Rps4x, Rpl27a, Rpl37a, Rps19, Rpl12, Rps8, Rpl26, Rps24, Rpl13, Rpl32, Rps27, Rps17, Rpl31, Rps15, Rpl6, Rpl30, Rps12, Rpsa, Rpl23, Rps27a, Rps7, Rpl36a, Rplp2, Rps13, Rpl22, Rpl11, Rpl14, Rpl35a, Rps23, Rplp0, Rpl24, Rpl34, Rpl21, Rpl15, Rpl10a, Rps14, Rpl23a, Rps9, Rpl28, Rpl5, Rps20, Rps16, Rack1…	72	69.9
GOBP_PEPTIDE_BIOSYNTHETIC_PROCESS	1e-10	2.01852e-09		0.699277	4.63877	126	Rpl39, Rps2, Rps21, Rps29, Rplp1, Rps28, Rpl36, Rps26, Rpl37, Rpl38, Rps18, Rps3a1, Rps15a, Rpl35, Rps4x, Rpl27a, Rpl37a, Rps19, Rpl12, Rps8, Rpl26, Rps24, Rpl13, Rpl32, Rps27, Rps17, Rpl31, Rps15, Rpl6, Rpl30, Rps12, Rpsa, Rpl23, Rps27a, Rps7, Rpl36a, Rplp2, Rps13, Rpl22, Rpl11, Rpl14, Rpl35a, Rps23, Rplp0, Rpl24, Rpl34, Rpl21, Rpl15, Rpl10a, Rps14, Rpl36al, Rpl23a, Rps9, Rpl28, Rpl5, Eef1a1, Rp…	89	70.6
GOBP_PROTEIN_TARGETING	1e-10	2.01852e-09		0.702688	4.56755	112	Rpl39, Rps2, Rps21, Rps29, Rplp1, Rps28, Rpl36, Rps26, Rpl37, Rpl38, Rps18, Atpif1, Rps3a1, Rps15a, Rpl35, Rps4x, Rpl27a, Rpl37a, Rps19, Rpl12, Rps8, Rpl26, Rps24, Rpl13, Rpl32, Rps27, Rps17, Rpl31, Rps15, Rpl6, Rpl30, Rps12, Rpsa, Rpl23, Rps27a, Rps7, Rpl36a, Rplp2, Rps13, Rpl22, Rpl11, Rpl14, Rpl35a, Rps23, Rplp0, Rpl24, Rpl34, Rpl21, Rpl15, Rpl10a, Rps14, Hao2, Rpl23a, Rps9, Rpl28, Rpl5, Rps20…	75	67
REACTOME_METABOLISM_OF_RNA	1e-10	2.01852e-09		0.681723	4.47679	116	Rpl39, Rps2, Rps21, Rps29, Rplp1, Rps28, Rpl36, Rps26, Rpl37, Rpl38, Rps18, Rps3a1, Rps15a, Rpl35, Rps4x, Rpl27a, Rpl37a, Rps19, Rpl12, Rps8, Rpl26, Rps24, Rpl13, Rpl32, Rps27, Rps17, Rpl31, Rps15, Rpl6, Rpl30, Rps12, Rpsa, Rpl23, Rps27a, Rps7, Rpl36a, Rplp2, Rps13, Rpl22, Rpl11, Rpl14, Rpl35a, Rps23, Rplp0, Rpl24, Rpl34, Rpl21, Rpl15, Rpl10a, Rps14, Rpl36al, Rpl23a, Rps9, Rpl28, Rpl5, Rps20, Rps…	76	65.5
GOBP_RNA_CATABOLIC_PROCESS	1e-10	2.01852e-09		0.678711	4.40854	102	Rpl39, Rps2, Rps21, Rps29, Rplp1, Rps28, Rpl36, Rps26, Rpl37, Rpl38, Rps18, Rps3a1, Rps15a, Rpl35, Rps4x, Rpl27a, Rpl37a, Rps19, Rpl12, Rps8, Rpl26, Rps24, Rpl13, Rpl32, Rps27, Rps17, Rpl31, Rps15, Rpl6, Rpl30, Rps12, Rpsa, Rpl23, Rps27a, Rps7, Rpl36a, Rplp2, Rps13, Rpl22, Rpl11, Rpl14, Rpl35a, Rps23, Rplp0, Rpl24, Rpl34, Rpl21, Rpl15, Rpl10a, Rps14, Rpl23a, Rps9, Rpl28, Rpl5, Rps20, Rps16, Rpl8,…	71	69.6
GOBP_AMIDE_BIOSYNTHETIC_PROCESS	1e-10	2.01852e-09		0.655306	4.36339	137	Rpl39, Rps2, Rps21, Rps29, Rplp1, Rps28, Rpl36, Rps26, Rpl37, Rpl38, Rps18, Rps3a1, Rps15a, Rpl35, Rps4x, Rpl27a, Rpl37a, Rps19, Rpl12, Rps8, Rpl26, Rps24, Rpl13, Rpl32, Rps27, Rps17, Rpl31, Rps15, Rpl6, Rpl30, Rps12, Rpsa, Rpl23, Rps27a, Rps7, Rpl36a, Rplp2, Rps13, Rpl22, Rpl11, Rpl14, Rpl35a, Rps23, Rplp0, Rpl24, Scd2, Rpl34, Rpl21, Rpl15, Rpl10a, Rps14, Rpl36al, Rpl23a, Rps9, Rpl28, Rpl5, Eef1…	91	66.4
GOBP_ESTABLISHMENT_OF_PROTEIN_LOCALIZATION_TO_ORGANELLE	1e-10	2.01852e-09		0.646813	4.29074	126	Rpl39, Rps2, Rps21, Rps29, Rplp1, Rps28, Rpl36, Rps26, Rpl37, Rpl38, Rps18, Atpif1, Rps3a1, Rps15a, Rpl35, Rps4x, Rpl27a, Rpl37a, Rps19, Rpl12, Rps8, Rpl26, Rps24, Rpl13, Rpl32, Rps27, Rps17, Rpl31, Rps15, Rpl6, Rpl30, Rps12, Rpsa, Rpl23, Rps27a, Rps7, Rpl36a, Rplp2, Rps13, Rpl22, Rpl11, Rpl14, Rpl35a, Rps23, Rplp0, Rpl24, Rpl34, Rpl21, Rpl15, Rpl10a, Rps14, Hao2, Rpl23a, Rps9, Rpl28, Rpl5, Rps20…	75	59.5
GOBP_PEPTIDE_METABOLIC_PROCESS	1e-10	2.01852e-09		0.619891	4.25748	145	Rpl39, Rps2, Rps21, Rps29, Rplp1, Rps28, Rpl36, Rps26, Rpl37, Rpl38, Rps18, Rps3a1, Rps15a, Rpl35, Rps4x, Rpl27a, Rpl37a, Rps19, Rpl12, Rps8, Rpl26, Rps24, Rpl13, Rpl32, Rps27, Rps17, Rpl31, Rps15, Rpl6, Rpl30, Rps12, Rpsa, Rpl23, Rps27a, Rps7, Rpl36a, Rplp2, Rps13, Rpl22, Rpl11, Rpl14, Rpl35a, Rps23, Rplp0, Rpl24, Dpep1, Rpl34, Rpl21, Rpl15, Rpl10a, Rps14, Rpl36al, Rpl23a, Rps9, Rpl28, Rpl5, Eef…	92	63.4
WP_ELECTRON_TRANSPORT_CHAIN_OXPHOS_SYSTEM_IN_MITOCHONDRIA	1e-10	2.01852e-09		0.726159	4.25089	63	mt-Nd3, mt-Nd4l, Atpif1, Cox6c, mt-Nd6, Ndufc1, mt-Atp8, Atp5g1, Atp5k, Uqcr11, Uqcr10, mt-Co3, Cox7b, Cox5a, Cox7a1, mt-Nd5, Ndufab1, Cox7c, mt-Nd1, Atp5g3, Cox7a2, Uqcrq, Cox4i1, Ndufa7, Ndufa3, Uqcrc1, mt-Cytb, Ndufa4, Ndufb2, Uqcrh, Atp5j2, Ndufc2, Ndufa5, mt-Atp6, Ndufs2, Ndufa2, Atp5a1, Uqcrfs1, mt-Nd2, Ndufs6, Ndufb5, Cox8a, Sdhb, Ndufb3, Ndufb10, mt-Co1, Atp5l, Atp5g2, Ndufa10, Atp5c1, Co…	52	82.5
GOBP_OXIDATIVE_PHOSPHORYLATION	1e-10	2.01852e-09		0.717234	4.2237	67	mt-Nd3, mt-Nd4l, Cox6c, mt-Nd6, Chchd10, Ndufc1, mt-Atp8, Atp5g1, Atp5k, Uqcr11, Uqcr10, mt-Co3, Cyc1, Cox7b, Cox5a, Cox7a1, mt-Nd5, Ndufab1, Cox7c, mt-Nd1, Atp5g3, Cox7a2, Uqcrq, Cox4i1, Ndufa7, Ndufa3, Uqcrc1, mt-Cytb, Ndufa4, Ndufb2, Uqcrh, Atp5j2, Ndufc2, Ndufa5, mt-Atp6, Ndufs2, Ndufa2, Atp5a1, Uqcrfs1, Ndufb11, mt-Nd2, Ndufs6, Ndufb5, Cox8a, Ndufb3, Uqcc2, Ndufb10, mt-Co1, Atp5l, Atp5g2, Nd…	54	80.6
GOBP_PROTEIN_LOCALIZATION_TO_MEMBRANE	1e-10	2.01852e-09		0.622908	4.18252	130	Rpl39, Rps2, Rps21, Rps29, Rplp1, Rps28, Rpl36, Rps26, Rpl37, Rpl38, Rps18, Rps3a1, Rps15a, Rpl35, Rps4x, Rpl27a, Rpl37a, Rps19, Rpl12, Rps8, Rpl26, Rps24, Rpl13, Rpl32, Rps27, Rps17, Rpl31, Rps15, Rpl6, Rpl30, Rps12, Rpsa, Rpl23, Rps27a, Rps7, Rpl36a, Rplp2, Rps13, Rpl22, Rpl11, Rpl14, Rpl35a, Rps23, Rplp0, Rpl24, Rpl34, Rpl21, Rpl15, Rpl10a, Rps14, Rpl23a, Rps9, Rpl28, Rpl5, Rps20, Rps16, Rack1…	74	56.9
GOBP_RIBOSOME_BIOGENESIS	1e-10	2.01852e-09		0.749721	4.13785	48	Rps2, Rps21, Rps28, Rpl38, Rpl35, Rps19, Rps8, Rpl26, Rps24, Rps27, Rps17, Rps15, Rpl6, Rpsa, Rps7, Rpl11, Rpl14, Rpl35a, Rplp0, Rpl24, Rpl10a, Rps14, Rpl23a, Rps9, Rpl5, Rps16, Glul, Rpl3, Rpl10, Rps10, Rps27l, Rpl7a, Rps6, Rpl7, Rps5, Rps25	36	75
REACTOME_ACTIVATION_OF_THE_MRNA_UPON_BINDING_OF_THE_CAP_BINDING_COMPLEX_AND_EIFS_AND_SUBSEQUENT_BINDING_TO_43S	1e-10	2.01852e-09		0.825014	4.13277	36	Rps2, Rps21, Rps29, Rps28, Rps26, Rps18, Rps3a1, Rps15a, Rps4x, Rps19, Rps8, Rps24, Rps27, Rps17, Rps15, Rps12, Rpsa, Rps27a, Rps7, Rps13, Rps23, Rps14, Rps9, Rps20, Rps16, Rps11, Rps10, Rps27l, Rps6, Rps5, Rps25, Rps3, Eif3f	33	91.7
REACTOME_NERVOUS_SYSTEM_DEVELOPMENT	1e-10	2.01852e-09		0.6193	4.11954	128	Rpl39, Rps2, Rps21, Rps29, Rplp1, Rps28, Rpl36, Rps26, Rpl37, Rpl38, Rps18, Rps3a1, Rps15a, Rpl35, Rps4x, Rpl27a, Rpl37a, Rps19, Rpl12, Rps8, Rpl26, Rps24, Rpl13, Rpl32, Rps27, Rps17, Rpl31, Rps15, Rpl6, Rpl30, Rps12, Rpsa, Rpl23, Rps27a, Rps7, Rpl36a, Rplp2, Rps13, Rpl22, Rpl11, Rpl14, Rpl35a, Rps23, Rplp0, Rpl24, Rpl34, Rpl21, Rpl15, Rpl10a, Rps14, Rpl36al, Rpl23a, Rps9, Rpl28, Rpl5, Rps20, Rps…	76	59.4
REACTOME_CELLULAR_RESPONSES_TO_EXTERNAL_STIMULI	1e-10	2.01852e-09		0.597104	4.07431	153	Rpl39, Rps2, Rps21, Rps29, Rplp1, Rps28, Rpl36, Rps26, Rpl37, Rpl38, Rps18, Rps3a1, Rps15a, Rpl35, Cox6c, Rps4x, Rpl27a, Mt1, Rpl37a, Rps19, Rpl12, Rps8, Rpl26, Rps24, Rpl13, Rpl32, Rps27, Rps17, Rpl31, Rps15, Rpl6, Rpl30, Rps12, Rpsa, Rpl23, Rps27a, Rps7, Rpl36a, Rplp2, Rps13, Rpl22, Rpl11, Rpl14, Rpl35a, mt-Co3, Rps23, Rplp0, Rpl24, Rpl34, Rpl21, Rpl15, Cox7b, Rpl10a, Cox5a, Rps14, Rpl36al, Rpl…	87	56.9
REACTOME_RESPIRATORY_ELECTRON_TRANSPORT_ATP_SYNTHESIS_BY_CHEMIOSMOTIC_COUPLING_AND_HEAT_PRODUCTION_BY_UNCOUPLING_PROTEINS	1e-10	2.01852e-09		0.696515	4.04712	64	mt-Nd3, Cox6c, mt-Nd6, Ndufc1, mt-Atp8, Atp5g1, Atp5k, Uqcr11, Uqcr10, mt-Co3, Cyc1, Cox7b, Cox5a, mt-Nd5, Ndufab1, Cox7c, mt-Nd1, Atp5g3, Uqcrq, Cox4i1, Ndufa7, Ndufa3, Uqcrc1, mt-Cytb, Ndufa4, Ndufb2, Uqcrh, Atp5j2, Ndufc2, Ndufa5, mt-Atp6, Ndufs2, Ndufa2, Atp5a1, Uqcrfs1, Ndufb11, mt-Nd2, Ndufs6, Ndufb5, Cox8a, Sdhb, Ndufb3, Ndufb10, mt-Co1, Atp5l, Atp5g2, Ndufa10, Atp5c1, Cox5b, Ndufa12, Atp5…	61	95.3
GOBP_ORGANIC_CYCLIC_COMPOUND_CATABOLIC_PROCESS	1e-10	2.01852e-09		0.605847	4.01172	122	Rpl39, Rps2, Rps21, Rps29, Rplp1, Rps28, Rpl36, Rps26, Rpl37, Rpl38, Rps18, Rps3a1, Rps15a, Rpl35, Rps4x, Rpl27a, Rpl37a, Rps19, Rpl12, Rps8, Rpl26, Rps24, Rpl13, Rpl32, Rps27, Rps17, Rpl31, Rps15, Rpl6, Rpl30, Rps12, Rpsa, Rpl23, Rps27a, Rps7, Rpl36a, Rplp2, Rps13, Rpl22, Rpl11, Rpl14, Rpl35a, Rps23, Rplp0, Rpl24, Rpl34, Rpl21, Rpl15, Rpl10a, Rps14, Rpl23a, Rps9, Rpl28, Rpl5, Rps20, Rps16, Rpl8,…	75	61.5
GOBP_CELLULAR_AMIDE_METABOLIC_PROCESS	1e-10	2.01852e-09		0.56403	3.95008	168	Rpl39, Rps2, Rps21, Rps29, Rplp1, Rps28, Rpl36, Rps26, Rpl37, Rpl38, Rps18, Rps3a1, Rps15a, Rpl35, Rps4x, Rpl27a, Rpl37a, Rps19, Rpl12, Rps8, Rpl26, Rps24, Rpl13, Rpl32, Rps27, Rps17, Rpl31, Rps15, Rpl6, Rpl30, Rps12, Rpsa, Rpl23, Rps27a, Rps7, Rpl36a, Rplp2, Rps13, Rpl22, Rpl11, Rpl14, Rpl35a, Rps23, Rplp0, Rpl24, Dpep1, Scd2, Rpl34, Rpl21, Rpl15, Rpl10a, Rps14, Rpl36al, Rpl23a, Rps9, Rpl28, Rpl…	96	57.1
GOBP_ATP_SYNTHESIS_COUPLED_ELECTRON_TRANSPORT	1e-10	2.01852e-09		0.717072	3.92843	49	mt-Nd3, mt-Nd4l, Cox6c, mt-Nd6, Ndufc1, Uqcr11, Uqcr10, mt-Co3, Cyc1, Cox7b, Cox5a, mt-Nd5, Ndufab1, Cox7c, mt-Nd1, Uqcrq, Cox4i1, Ndufa7, Ndufa3, Uqcrc1, mt-Cytb, Ndufa4, Ndufb2, Uqcrh, Ndufc2, Ndufa5, Ndufs2, Ndufa2, Uqcrfs1, Ndufb11, mt-Nd2, Ndufs6, Ndufb5, Cox8a, Ndufb3, Ndufb10, mt-Co1, Ndufa10, Cox5b, Ndufa12	40	81.6
GOBP_CYTOPLASMIC_TRANSLATION	1e-10	2.01852e-09		0.737649	3.91801	41	Rpl39, Rps21, Rps29, Rplp1, Rps28, Rpl36, Rps26, Rpl38, Rpl26, Rpl32, Rpl31, Rpl6, Rpl30, Rpsa, Rpl36a, Rplp2, Rpl22, Rpl11, Rpl35a, Rps23, Rplp0, Rpl24, Rpl15, Rpl10a, Rpl22l1, Rpl8, Rpl19, Rpl13a, Eif3f, Rpl18a, Rpl29, Rpl17, Eef2	33	80.5
REACTOME_THE_CITRIC_ACID_TCA_CYCLE_AND_RESPIRATORY_ELECTRON_TRANSPORT	1e-10	2.01852e-09		0.634785	3.90437	76	mt-Nd3, Cox6c, mt-Nd6, Ndufc1, mt-Atp8, Atp5g1, Atp5k, Uqcr11, Uqcr10, mt-Co3, Cyc1, Cox7b, Cox5a, mt-Nd5, Ndufab1, Cox7c, mt-Nd1, Atp5g3, Uqcrq, Cox4i1, Ndufa7, Ndufa3, Uqcrc1, mt-Cytb, Ndufa4, Ndufb2, Uqcrh, Atp5j2, Bsg, Ndufc2, Ndufa5, mt-Atp6, Ndufs2, Ndufa2, Fahd1, Atp5a1, Uqcrfs1, Ndufb11, mt-Nd2, Ndufs6, Ndufb5, Cox8a, Sdhb, Ndufb3, Ndufb10, Aco2, mt-Co1, Atp5l, Atp5g2, Mdh2, Suclg2, Ndufa…	69	90.8
KEGG_PARKINSONS_DISEASE	1e-10	2.01852e-09		0.66637	3.9009	63	mt-Nd3, mt-Nd4l, Cox6c, mt-Nd6, Ndufc1, mt-Atp8, Atp5g1, Uqcr11, Uqcr10, mt-Co3, Cyc1, Cox7b, Cox5a, Cox7a1, mt-Nd5, Ndufab1, Cox7c, mt-Nd1, Atp5g3, Cox7a2, Uqcrq, Cox4i1, Ndufa7, Ndufa3, Uqcrc1, mt-Cytb, Ndufa4, Ndufb2, Uqcrh, Ndufc2, Ndufa5, mt-Atp6, Ndufs2, Ndufa2, Atp5a1, Uqcrfs1, mt-Nd2, Ndufs6, Ndufb5, Cox8a, Sdhb, Ndufb3, Ndufb10, mt-Co1, Atp5g2, Ndufa10, Atp5c1, Cox5b	48	76.2
GOBP_MRNA_METABOLIC_PROCESS	1e-10	2.01852e-09		0.581002	3.88656	129	Rpl39, Rps2, Rps21, Rps29, Rplp1, Rps28, Rpl36, Rps26, Rpl37, Rpl38, Rps18, Rps3a1, Rps15a, Rpl35, Rps4x, Rpl27a, Rpl37a, Rps19, Rpl12, Rps8, Rpl26, Rps24, Rpl13, Rpl32, Rps27, Rps17, Rpl31, Rps15, Rpl6, Rpl30, Rps12, Rpsa, Rpl23, Rps27a, Rps7, Rpl36a, Rplp2, Rps13, Rpl22, Rpl11, Rpl14, Rpl35a, Rps23, Rplp0, Rpl24, Rpl34, Rpl21, Rpl15, Rpl10a, Rps14, Rpl23a, Rps9, Rpl28, Rpl5, Rps20, Rps16, Rpl8,…	72	55.8
GOBP_PROTEIN_LOCALIZATION_TO_ORGANELLE	1e-10	2.01852e-09		0.553243	3.87497	161	Rpl39, Rps2, Rps21, Rps29, Rplp1, Rps28, Rpl36, Rps26, Rpl37, Rpl38, Rps18, Atpif1, Rps3a1, Rps15a, Rpl35, Rps4x, Rpl27a, Rpl37a, Rps19, Rpl12, Rps8, Chchd10, Rpl26, Rps24, Rpl13, Rpl32, Rps27, Rps17, Rpl31, Rps15, Rpl6, Rpl30, Rps12, Rpsa, Rpl23, Rps27a, Rps7, Rpl36a, Rplp2, Rps13, Rpl22, Rpl11, Rpl14, Rpl35a, Rps23, Rplp0, Rpl24, Rpl34, Rpl21, Rpl15, Rpl10a, Rps14, Hao2, Rpl23a, Rps9, Rpl28, Rp…	77	47.8
REACTOME_RESPIRATORY_ELECTRON_TRANSPORT	1e-10	2.01852e-09		0.703697	3.85961	50	mt-Nd3, Cox6c, mt-Nd6, Ndufc1, Uqcr11, Uqcr10, mt-Co3, Cyc1, Cox7b, Cox5a, mt-Nd5, Ndufab1, Cox7c, mt-Nd1, Uqcrq, Cox4i1, Ndufa7, Ndufa3, Uqcrc1, mt-Cytb, Ndufa4, Ndufb2, Uqcrh, Ndufc2, Ndufa5, Ndufs2, Ndufa2, Uqcrfs1, Ndufb11, mt-Nd2, Ndufs6, Ndufb5, Cox8a, Sdhb, Ndufb3, Ndufb10, mt-Co1, Ndufa10, Cox5b, Ndufa12	40	80
GOBP_RIBONUCLEOPROTEIN_COMPLEX_BIOGENESIS	1e-10	2.01852e-09		0.664368	3.8256	60	Rps2, Rps21, Rps28, Rpl38, Rpl35, Rps19, Rps8, Rpl26, Rps24, Rps27, Rps17, Rps15, Rpl6, Rpsa, Rps7, Rpl11, Rpl14, Rpl35a, Rplp0, Rpl24, Rpl10a, Rps14, Rpl23a, Rps9, Rpl5, Rps16, Glul, Rpl3, Rpl10, Rps10, Rps27l, Rpl7a, Rps6, Rpl7, Rps5, Snrpg, Rps25	37	61.7
KEGG_OXIDATIVE_PHOSPHORYLATION	1e-10	2.01852e-09		0.642522	3.80873	68	mt-Nd3, mt-Nd4l, Cox6c, mt-Nd6, Ndufc1, mt-Atp8, Atp5g1, Atp5k, Uqcr11, Uqcr10, mt-Co3, Cyc1, Cox7b, Cox5a, Cox7a1, mt-Nd5, Ndufab1, Cox7c, mt-Nd1, Atp5g3, Cox7a2, Uqcrq, Cox4i1, Ndufa7, Ndufa3, Uqcrc1, mt-Cytb, Ndufa4, Ndufb2, Uqcrh, Atp5j2, Ndufc2, Ndufa5, mt-Atp6, Ndufs2, Ndufa2, Atp5a1, Uqcrfs1, mt-Nd2, Ndufs6, Ndufb5, Cox8a, Sdhb, Ndufb3, Ndufb10, mt-Co1, Atp5l, Atp5g2, Ndufa10, Atp5c1, Cox5b	51	75
GOBP_RESPIRATORY_ELECTRON_TRANSPORT_CHAIN	1e-10	2.01852e-09		0.680037	3.77805	52	mt-Nd3, mt-Nd4l, Cox6c, mt-Nd6, Ndufc1, Uqcr11, Uqcr10, mt-Co3, Cyc1, Cox7b, Cox5a, mt-Nd5, Ndufab1, Cox7c, mt-Nd1, Uqcrq, Cox4i1, Ndufa7, Ndufa3, Uqcrc1, mt-Cytb, Ndufa4, Ndufb2, Uqcrh, Ndufc2, Ndufa5, Ndufs2, Ndufa2, Uqcrfs1, Ndufb11, mt-Nd2, Ndufs6, Ndufb5, Cox8a, Sdhb, Ndufb3, Ndufb10, mt-Co1, Ndufa10, Cox5b, Ndufa12	41	78.8
REACTOME_INFECTIOUS_DISEASE	1e-10	2.01852e-09		0.537252	3.76297	161	Rpl39, Rps2, Rps21, Rps29, Rplp1, Rps28, Rpl36, Rps26, Rpl37, Rpl38, Rps18, Rps3a1, Rps15a, Rpl35, Rps4x, Rpl27a, Rpl37a, Rps19, Rpl12, Rps8, Rpl26, Ppia, Pycard, Rps24, Rpl13, Rpl32, Rps27, Rps17, Rpl31, Rps15, Rpl6, Rpl30, Rps12, Rpsa, Rpl23, Rps27a, Rps7, Rpl36a, Rplp2, Rps13, Rpl22, Rpl11, Rpl14, Rpl35a, Rps23, Rplp0, Rpl24, Dpep1, Rpl34, Rpl21, Rpl15, Rpl10a, Rps14, Rpl36al, Rpl23a, Rps9, Rp…	81	50.3
GOBP_CELLULAR_RESPIRATION	1e-10	2.01852e-09		0.637969	3.74263	62	mt-Nd3, mt-Nd4l, Cox6c, mt-Nd6, Ndufc1, Uqcr11, Uqcr10, mt-Co3, Cyc1, Cox7b, Cox5a, mt-Nd5, Ndufab1, Cox7c, mt-Nd1, Uqcrq, Cox4i1, Ndufa7, Ndufa3, Uqcrc1, mt-Cytb, Ndufa4, Ndufb2, Uqcrh, Ndufc2, Ndufa5, Ndufs2, Ndufa2, Fahd1, Uqcrfs1, Ndufb11, mt-Nd2, Ndufs6, Ndufb5, Cox8a, Sdhb, Ndufb3, Ndufb10, Aco2, mt-Co1, Mdh2, Suclg2, Ndufa10, Cox5b, Ndufa12, Suclg1, Idh3g, Ndufs5	48	77.4
REACTOME_DEVELOPMENTAL_BIOLOGY	1e-10	2.01852e-09		0.542198	3.73774	155	Rpl39, Rps2, Rps21, Rps29, Rplp1, Rps28, Rpl36, Rps26, Rpl37, Rpl38, Rps18, Rps3a1, Rps15a, Rpl35, Rps4x, Rpl27a, Rpl37a, Rps19, Rpl12, Rps8, Rpl26, Krt19, Rps24, Rpl13, Rpl32, Rps27, Rps17, Rpl31, Rps15, Rpl6, Rpl30, Rps12, Rpsa, Rpl23, Rps27a, Rps7, Rpl36a, Rplp2, Rps13, Rpl22, Rpl11, Rpl14, Rpl35a, Rps23, Rplp0, Rpl24, Rpl34, Rpl21, Rpl15, Rpl10a, Rps14, Rpl36al, Rpl23a, Rps9, Rpl28, Rpl5, Rps…	78	50.3
KEGG_HUNTINGTONS_DISEASE	1e-10	2.01852e-09		0.647313	3.73483	58	Cox6c, Ndufc1, mt-Atp8, Atp5g1, Uqcr11, Uqcr10, mt-Co3, Cyc1, Cox7b, Cox5a, Cox7a1, Ndufab1, Cox7c, Atp5g3, Cox7a2, Uqcrq, Cox4i1, Ndufa7, Ndufa3, Uqcrc1, mt-Cytb, Ndufa4, Ndufb2, Uqcrh, Ndufc2, Gpx1, Ndufa5, mt-Atp6, Ndufs2, Ndufa2, Atp5a1, Uqcrfs1, Ndufs6, Ndufb5, Cox8a, Sdhb, Ndufb3, Ndufb10, mt-Co1, Atp5g2, Ndufa10, Atp5c1, Cox5b	43	74.1
GOBP_INTRACELLULAR_PROTEIN_TRANSPORT	1e-10	2.01852e-09		0.528153	3.67532	167	Rpl39, Rps2, Rps21, Rps29, Rplp1, Rps28, Rpl36, Rps26, Rpl37, Rpl38, Rps18, Atpif1, Rps3a1, Rps15a, Rpl35, Rps4x, Rpl27a, Rpl37a, Rps19, Rpl12, Rps8, Rpl26, Rps24, Rpl13, Rpl32, Rps27, Rps17, Rpl31, Rps15, Rpl6, Rpl30, Rps12, Rpsa, Rpl23, Rps27a, Rps7, Rpl36a, Rplp2, Rps13, Rpl22, Rpl11, Rpl14, Rpl35a, Rps23, Rplp0, Rpl24, Rpl34, Rpl21, Rpl15, Rpl10a, Rps14, Hao2, Rpl23a, Rps9, Rpl28, Rpl5, Rps20…	77	46.1
GOBP_ELECTRON_TRANSPORT_CHAIN	1e-10	2.01852e-09		0.632107	3.6471	58	mt-Nd3, mt-Nd4l, Cox6c, mt-Nd6, Ndufc1, Uqcr11, Uqcr10, mt-Co3, Cyc1, Cox7b, Cox5a, Cox7a1, mt-Nd5, Ndufab1, Cox7c, mt-Nd1, Cox7a2, Uqcrq, Cox4i1, Ndufa7, Ndufa3, Gpx2, Uqcrc1, mt-Cytb, Ndufa4, Ndufb2, Uqcrh, Ndufc2, Ndufa5, Ndufs2, Ndufa2, Uqcrfs1, Ndufb11, mt-Nd2, Ndufs6, Ndufb5, Cox8a, Sdhb, Ndufb3, Ndufb10, mt-Co1, Ndufa10, Cox5b, Ndufa12	44	75.9
GOBP_RIBOSOMAL_SMALL_SUBUNIT_BIOGENESIS	1e-10	2.01852e-09		0.806956	3.627	22	Rps21, Rps28, Rpl38, Rps19, Rps8, Rps24, Rps27, Rps17, Rps15, Rpsa, Rps7, Rps14, Rps16, Rps10, Rps27l, Rps6, Rps5, Rps25	18	81.8
WP_OXIDATIVE_PHOSPHORYLATION	1e-10	2.01852e-09		0.695163	3.60752	39	mt-Nd3, mt-Nd4l, mt-Nd6, Ndufc1, Atp5g1, Atp5k, mt-Nd5, Ndufab1, mt-Nd1, Atp5g3, Ndufa7, Ndufa3, Ndufa4, Ndufb2, Atp5j2, Ndufc2, Ndufa5, mt-Atp6, Ndufs2, Ndufa2, Atp5a1, mt-Nd2, Ndufs6, Ndufb5, Ndufb10, Atp5l, Atp5g2, Ndufa10, Atp5o, Ndufs5, Atp5e, Ndufs8, Atp5d, Ndufa9, Atp5b, Ndufv1, Ndufa11, mt-Nd4	38	97.4
KEGG_ALZHEIMERS_DISEASE	1e-10	2.01852e-09		0.613495	3.59905	62	Cox6c, Ndufc1, mt-Atp8, Atp5g1, Uqcr11, Uqcr10, mt-Co3, Cyc1, Cox7b, Cox5a, Cox7a1, Ndufab1, Cox7c, Atp5g3, Atp2a3, Cox7a2, Uqcrq, Cox4i1, Ndufa7, Ndufa3, Uqcrc1, mt-Cytb, Ndufa4, Ndufb2, Uqcrh, Ndufc2, Ndufa5, mt-Atp6, Ndufs2, Ndufa2, Atp5a1, Uqcrfs1, Ndufs6, Ndufb5, Cox8a, Sdhb, Ndufb3, Ndufb10, mt-Co1, Atp5g2, Ndufa10, Atp5c1, Cox5b, Calm2	44	71
GOBP_RIBOSOMAL_LARGE_SUBUNIT_BIOGENESIS	1e-10	2.01852e-09		0.851148	3.55006	18	Rpl38, Rpl35, Rpl26, Rpl6, Rpl11, Rpl14, Rpl35a, Rplp0, Rpl24, Rpl10a, Rpl23a, Rpl5, Rpl3, Rpl10, Rpl7a, Rpl7	16	88.9
GOBP_RIBOSOME_ASSEMBLY	1e-10	2.01852e-09		0.800306	3.529	21	Rps28, Rpl38, Rps19, Rps27, Rps15, Rpl6, Rpsa, Rpl11, Rplp0, Rpl24, Rps14, Rpl23a, Rpl5, Rpl3, Rpl10, Rps10, Rps27l, Rps5	18	85.7
GOBP_ORGANONITROGEN_COMPOUND_BIOSYNTHETIC_PROCESS	1e-10	2.01852e-09		0.486473	3.52633	231	Rpl39, Rps2, Rps21, Rps29, Rplp1, Rps28, Rpl36, Rps26, Rpl37, Rpl38, Rps18, Atpif1, Rps3a1, Rps15a, Rpl35, Rps4x, Rpl27a, Rpl37a, Rps19, Rpl12, Rps8, Rpl26, mt-Atp8, Rps24, Rpl13, Atp5g1, Atp5k, Rpl32, Guca2a, Rps27, Rps17, Rpl31, Rps15, Rpl6, Rpl30, Rps12, Rpsa, Rpl23, Rps27a, Rps7, Rpl36a, Rplp2, Rps13, Rpl22, Rpl11, Rpl14, Rpl35a, Rps23, Rplp0, Rpl24, Scd2, Rpl34, Rpl21, Rpl15, Rpl10a, Rps14, …	115	49.8
GOBP_RRNA_METABOLIC_PROCESS	1e-10	2.01852e-09		0.711615	3.5239	34	Rps2, Rps21, Rps28, Rpl35, Rps19, Rps8, Rpl26, Rps24, Rps27, Rps17, Rps15, Rps7, Rpl11, Rpl14, Rpl35a, Rpl10a, Rps14, Rps9, Rpl5, Rps16, Rpl7a, Rps6, Rpl7, Rps25	24	70.6
GOBP_NCRNA_METABOLIC_PROCESS	1e-10	2.01852e-09		0.648524	3.36549	39	Rps2, Rps21, Rps28, Rpl35, Rps19, Rps8, Rpl26, Rps24, Rps27, Rps17, Rps15, Rps7, Rpl11, Rpl14, Rpl35a, Rpl10a, Rps14, Rps9, Rpl5, Rps16, Rpl7a, Rps6, Rpl7, Rps25	24	61.5
GOBP_NCRNA_PROCESSING	1e-10	2.01852e-09		0.648524	3.36549	39	Rps2, Rps21, Rps28, Rpl35, Rps19, Rps8, Rpl26, Rps24, Rps27, Rps17, Rps15, Rps7, Rpl11, Rpl14, Rpl35a, Rpl10a, Rps14, Rps9, Rpl5, Rps16, Rpl7a, Rps6, Rpl7, Rps25	24	61.5
GOBP_MITOCHONDRIAL_RESPIRATORY_CHAIN_COMPLEX_ASSEMBLY	1e-10	2.01852e-09		0.687477	3.35557	32	mt-Nd3, mt-Nd6, Ndufc1, mt-Nd5, Ndufab1, mt-Nd1, Ndufa7, Ndufa3, Ndufb2, Ndufc2, Ndufa5, Ndufs2, Ndufa2, Uqcrfs1, Ndufb11, mt-Nd2, Ndufs6, Ndufb5, Ndufb3, Uqcc2, Ndufb10, Ndufa10, Ndufa12, Ndufs5, Ndufaf8, Ndufs8, Samm50, Ndufa9, Ndufv1, Ndufa11, mt-Nd4	31	96.9
GOBP_ENERGY_DERIVATION_BY_OXIDATION_OF_ORGANIC_COMPOUNDS	1e-10	2.01852e-09		0.56369	3.34546	69	mt-Nd3, mt-Nd4l, Cox6c, mt-Nd6, Ndufc1, Uqcr11, Uqcr10, mt-Co3, Cyc1, Cox7b, Cox5a, mt-Nd5, Ndufab1, Cox7c, mt-Nd1, Uqcrq, Cox4i1, Ndufa7, Ndufa3, Uqcrc1, mt-Cytb, Ndufa4, Ndufb2, Uqcrh, Ndufc2, Ndufa5, Ndufs2, Ndufa2, Fahd1, Selenos, Uqcrfs1, Ndufb11, mt-Nd2, Ndufs6, Ndufb5, Cox8a, Sdhb, Ndufb3, Ndufb10, Aco2, mt-Co1, Mdh2, Suclg2, Ndufa10, Cox5b, Ndufa12, Suclg1, Idh3g	48	69.6
GOBP_RIBONUCLEOPROTEIN_COMPLEX_SUBUNIT_ORGANIZATION	1e-10	2.01852e-09		0.692563	3.33333	30	Rps28, Rpl38, Rps19, Rps27, Rps15, Rpl6, Rpsa, Rpl11, Rplp0, Rpl24, Rps14, Rpl23a, Rpl5, Rpl3, Rpl10, Rps10, Rps27l, Rps5, Snrpg, Rpl13a, Eif3f, Snrpd2, Ddx39b, Hsp90ab1, Snrpe	25	83.3
WP_NONALCOHOLIC_FATTY_LIVER_DISEASE	1e-10	2.01852e-09		0.586461	3.30714	54	Cox6c, Ndufc1, Uqcr11, Uqcr10, mt-Co3, Cyc1, Cox7b, Cox5a, Cox7a1, Ndufab1, Cox7c, Cox7a2, Uqcrq, Cox4i1, Ndufa7, Ndufa3, Uqcrc1, mt-Cytb, Ndufa4, Ndufb2, Uqcrh, Ndufc2, Ndufa5, Ndufs2, Ndufa2, Uqcrfs1, Ndufb11, Ndufs6, Ndufb5, Cox8a, Sdhb, Ndufb3, Ndufb10, mt-Co1, Ndufa10, Cox5b, Ndufa12	37	68.5
GOBP_MITOCHONDRIAL_ELECTRON_TRANSPORT_NADH_TO_UBIQUINONE	1e-10	2.01852e-09		0.686689	3.30506	30	mt-Nd3, mt-Nd4l, mt-Nd6, Ndufc1, mt-Nd5, Ndufab1, mt-Nd1, Ndufa7, Ndufa3, Ndufa4, Ndufb2, Ndufc2, Ndufa5, Ndufs2, Ndufa2, Ndufb11, mt-Nd2, Ndufs6, Ndufb5, Ndufb3, Ndufb10, Ndufa10, Ndufa12, Ndufs5, Ndufs8, Ndufa9, Ndufv1, Ndufa11, mt-Nd4	29	96.7
GOBP_BIOLOGICAL_PROCESS_INVOLVED_IN_SYMBIOTIC_INTERACTION	1e-10	2.01852e-09		0.46423	3.30101	187	Rpl39, Rps2, Rps21, Rps29, Rplp1, Rps28, Rpl36, Rps26, Rpl37, Rpl38, Rps18, Rps3a1, Rps15a, Rpl35, Rps4x, Rpl27a, Rpl37a, Rps19, Rpl12, Rps8, Rpl26, Krt19, Ppia, Rps24, Rpl13, Rpl32, Rps27, Rps17, Rpl31, Rps15, Rpl6, Rpl30, Rps12, Rpsa, Rpl23, Rps27a, Rps7, Rpl36a, Rplp2, Rps13, Rpl22, Rpl11, Rpl14, Rpl35a, Rps23, Rplp0, Rpl24, Rpl34, Rpl21, Rpl15, Rpl10a, Rps14, Rpl23a, Rps9, Rpl28, Rpl5, Rps20,…	73	39
GOBP_ATP_METABOLIC_PROCESS	1e-10	2.01852e-09		0.516772	3.2985	88	mt-Nd3, mt-Nd4l, Atpif1, Cox6c, mt-Nd6, Chchd10, Ndufc1, mt-Atp8, Atp5g1, Atp5k, Uqcr11, Uqcr10, mt-Co3, Cyc1, Cox7b, Cox5a, Cox7a1, mt-Nd5, Ndufab1, Cox7c, mt-Nd1, Atp5g3, Cox7a2, Uqcrq, Cox4i1, Ndufa7, Ndufa3, Uqcrc1, mt-Cytb, Ndufa4, Ndufb2, Uqcrh, Atp5j2, Ndufc2, Ndufa5, mt-Atp6, Ndufs2, Ndufa2, Atp5a1, Uqcrfs1, Ndufb11, mt-Nd2, Ndufs6, Ndufb5, Cox8a, Ndufb3, Tspo, Uqcc2, Ndufb10, mt-Co1, Atp…	56	63.6
GOBP_NADH_DEHYDROGENASE_COMPLEX_ASSEMBLY	2.05151e-10	4.09051e-09	0.826657	0.684649	3.28862	29	mt-Nd3, mt-Nd6, Ndufc1, mt-Nd5, Ndufab1, mt-Nd1, Ndufa7, Ndufa3, Ndufb2, Ndufc2, Ndufa5, Ndufs2, Ndufa2, Ndufb11, mt-Nd2, Ndufs6, Ndufb5, Ndufb3, Ndufb10, Ndufa10, Ndufa12, Ndufs5, Ndufaf8, Ndufs8, Ndufa9, Ndufv1, Ndufa11, mt-Nd4	28	96.6
REACTOME_COMPLEX_I_BIOGENESIS	6.05486e-10	1.19273e-08	0.801216	0.683736	3.259	28	mt-Nd3, mt-Nd6, Ndufc1, mt-Nd5, Ndufab1, mt-Nd1, Ndufa7, Ndufa3, Ndufb2, Ndufc2, Ndufa5, Ndufs2, Ndufa2, Ndufb11, mt-Nd2, Ndufs6, Ndufb5, Ndufb3, Ndufb10, Ndufa10, Ndufa12, Ndufs5, Ndufs8, Ndufa9, Ndufv1, Ndufa11, mt-Nd4	27	96.4
WP_MITOCHONDRIAL_COMPLEX_I_ASSEMBLY_MODEL_OXPHOS_SYSTEM	7.61373e-10	1.46452e-08	0.801216	0.712329	3.23548	25	mt-Nd4l, mt-Nd6, Ndufc1, mt-Nd5, Ndufab1, mt-Nd1, Ndufa7, Ndufa3, Ndufb2, Ndufc2, Ndufa5, Ndufs2, Ndufa2, Ndufb11, mt-Nd2, Ndufs6, Ndufb5, Ndufb3, Ndufb10, Ndufa10, Ndufa12, Ndufs5	22	88
GOBP_NEGATIVE_REGULATION_OF_GENE_EXPRESSION	1e-10	2.01852e-09		0.457259	3.21952	169	Rpl39, Rps2, Rps21, Rps29, Rplp1, Rps28, Rpl36, Rps26, Rpl37, Rpl38, Rps18, Rps3a1, Rps15a, Rpl35, Rps4x, Rpl27a, Rpl37a, Rps19, Rpl12, Rps8, Rpl26, Pycard, Rps24, Rpl13, Rpl32, Rps27, Rps17, Rpl31, Rps15, Rpl6, Rpl30, Rps12, Rpsa, Rpl23, Rps27a, Rps7, Rpl36a, Rplp2, Rps13, Rpl22, Rpl11, Rpl14, Rpl35a, Rps23, Rplp0, Rpl24, Rpl34, Rpl21, Rpl15, Rpl10a, Rps14, Rpl23a, Rps9, Rpl28, Rpl5, Rps20, Rps1…	68	40.2
GOBP_INTRACELLULAR_TRANSPORT	1e-10	2.01852e-09		0.440816	3.19051	233	Rpl39, Rps2, Rps21, Rps29, Rplp1, Rps28, Rpl36, Rps26, Rpl37, Rpl38, Rps18, Atpif1, Rps3a1, Rps15a, Rpl35, Rps4x, Rpl27a, Rpl37a, Rps19, Rpl12, Rps8, Rpl26, mt-Atp8, Rps24, Rpl13, Atp5g1, Atp5k, Rpl32, Rps27, Rps17, Rpl31, Rps15, Rpl6, Rpl30, Rps12, Rpsa, Rpl23, Rps27a, Rps7, Rpl36a, Rplp2, Rps13, Rpl22, Rpl11, Rpl14, Rpl35a, Rps23, Rplp0, Rpl24, Rpl34, Rpl21, Rpl15, Rpl10a, Rps14, Hao2, Rpl23a, …	87	37.3
GOBP_CELLULAR_MACROMOLECULE_CATABOLIC_PROCESS	1e-10	2.01852e-09		0.451567	3.18879	185	Rpl39, Rps2, Rps21, Rps29, Rplp1, Rps28, Rpl36, Rps26, Rpl37, Rpl38, Rps18, Atpif1, Rps3a1, Rps15a, Rpl35, Rps4x, Rpl27a, Rpl37a, Rps19, Rpl12, Rps8, Rpl26, Rps24, Rpl13, Rpl32, Rps27, Rps17, Rpl31, Rps15, Rpl6, Rpl30, Rps12, Rpsa, Rpl23, Rps27a, Rps7, Rpl36a, Rplp2, Rps13, Rpl22, Rpl11, Rpl14, Rpl35a, Rps23, Rplp0, Rpl24, Rpl34, Rpl21, Rpl15, Rpl10a, Rps14, Rpl23a, Rps9, Rpl28, Rpl5, Rps20, Rps1…	77	41.6
KEGG_CARDIAC_MUSCLE_CONTRACTION	1.08302e-08	2.03533e-07	0.74774	0.698369	3.11855	23	Cox6c, Uqcr11, Uqcr10, mt-Co3, Cyc1, Cox7b, Cox5a, Cox7a1, Cox7c, Cox7a2, Uqcrq, Cox4i1, Uqcrc1, mt-Cytb, Uqcrh, Uqcrfs1, Cox8a, mt-Co1, Tpm1, Cox5b	20	87
GOBP_INNER_MITOCHONDRIAL_MEMBRANE_ORGANIZATION	2.41154e-08	4.48054e-07	0.733762	0.710863	3.08275	20	Chchd10, mt-Atp8, Atp5g1, Atp5k, Atp5g3, Atp5j2, mt-Atp6, Atp5a1, Atp5l, Atp5g2, Micos10, Atp5c1, Atp5o, Micos13, Atp5e, Samm50, Atp5d, Hspa9, Romo1, Atp5b	20	100
GOBP_AEROBIC_RESPIRATION	4.8239e-08	8.86188e-07	0.719513	0.626108	2.98431	28	Cox6c, Uqcr10, mt-Co3, Cox7b, Cox5a, Cox7c, mt-Nd1, Cox4i1, Uqcrc1, Ndufa4, Uqcrh, Fahd1, Cox8a, Sdhb, Aco2, mt-Co1, Mdh2, Suclg2, Cox5b, Suclg1, Idh3g, Ndufs8, Atp5d	23	82.1
REACTOME_CRISTAE_FORMATION	2.96372e-07	5.3841e-06	0.674963	0.709729	2.96021	18	mt-Atp8, Atp5g1, Atp5k, Atp5g3, Atp5j2, mt-Atp6, Atp5a1, Atp5l, Atp5g2, Micos10, Atp5c1, Atp5o, Micos13, Atp5e, Samm50, Atp5d, Hspa9, Atp5b	18	100
GOBP_GENERATION_OF_PRECURSOR_METABOLITES_AND_ENERGY	1e-10	2.01852e-09		0.451245	2.9601	115	mt-Nd3, mt-Nd4l, Atpif1, Cox6c, mt-Nd6, Chchd10, Ndufc1, mt-Atp8, Atp5g1, Atp5k, Uqcr11, Uqcr10, mt-Co3, Cyc1, Cox7b, Cox5a, Cox7a1, mt-Nd5, Ndufab1, Cox7c, mt-Nd1, Atp5g3, Cox7a2, Pgls, Uqcrq, Cox4i1, Ndufa7, Ndufa3, Gpx2, Uqcrc1, mt-Cytb, Ndufa4, Ndufb2, Uqcrh, Atp5j2, Ndufc2, Ndufa5, mt-Atp6, Ndufs2, Ndufa2, Fahd1, Selenos, Atp5a1, Uqcrfs1, Tkt, Ndufb11, mt-Nd2, Ndufs6, Ndufb5, Cox8a, Sdhb, Nd…	72	62.6
GOBP_MACROMOLECULE_CATABOLIC_PROCESS	1e-10	2.01852e-09		0.402852	2.94357	211	Rpl39, Rps2, Rps21, Rps29, Rplp1, Rps28, Rpl36, Rps26, Rpl37, Rpl38, Rps18, Atpif1, Rps3a1, Rps15a, Rpl35, Rps4x, Rpl27a, Rpl37a, Rps19, Rpl12, Rps8, Rpl26, Rps24, Rpl13, Rpl32, Rps27, Rps17, Rpl31, Rps15, Rpl6, Rpl30, Rps12, Rpsa, Rpl23, Rps27a, Rps7, Rpl36a, Rplp2, Rps13, Rpl22, Rpl11, Rpl14, Rpl35a, Rps23, Rplp0, Rpl24, Rpl34, Rpl21, Rpl15, Rpl10a, Rps14, Rpl23a, Rps9, Rpl28, Rpl5, Eef1a1, Rps…	70	33.2
GOBP_CRISTAE_FORMATION	5.81206e-07	1.04425e-05	0.659444	0.709163	2.89923	17	Chchd10, mt-Atp8, Atp5g1, Atp5k, Atp5g3, Atp5j2, mt-Atp6, Atp5a1, Atp5l, Atp5g2, Atp5c1, Atp5o, Micos13, Atp5e, Samm50, Atp5d, Atp5b	17	100
GOBP_RIBOSOMAL_SMALL_SUBUNIT_ASSEMBLY	6.86515e-09	1.30518e-07	0.761461	0.884311	2.8781	10	Rps28, Rpl38, Rps19, Rps27, Rps15, Rpsa, Rps14, Rps10, Rps27l, Rps5	10	100
GOBP_CELLULAR_MACROMOLECULE_LOCALIZATION	1e-10	2.01852e-09		0.389736	2.85585	243	Rpl39, Rps2, Rps21, Rps29, Rplp1, Rps28, Rpl36, Rps26, Rpl37, Rpl38, Rps18, Atpif1, Rps3a1, Rps15a, Rpl35, Rps4x, Rpl27a, Rpl37a, Rps19, Rpl12, Rps8, Chchd10, Rpl26, Rps24, Rpl13, Rpl32, Rps27, Rps17, Rpl31, Rps15, Rpl6, Rpl30, Rps12, Rpsa, Rpl23, Rps27a, Rps7, Rpl36a, Rplp2, Rps13, Rpl22, Rpl11, Rpl14, Rpl35a, Rps23, Rplp0, Rpl24, Rpl34, Rpl21, Rpl15, Rpl10a, Rps14, Hao2, Rpl23a, Rps9, Rpl28, Rp…	73	30
GOBP_TRANSLATIONAL_ELONGATION	2.62966e-06	4.62311e-05	0.627257	0.62466	2.75447	21	Rplp1, Rpl30, Rplp2, Eef1a1, Rack1, Mrpl52, Eef1b2, Mrpl57, Mrps14, Eef2, Mrps24, Mrpl33, Tufm, Mrpl21, Mrps36, Mrpl30, Mrpl42, Mrpl12	18	85.7
GOBP_MITOCHONDRION_ORGANIZATION	6.51713e-10	1.26851e-08	0.801216	0.426529	2.74665	94	mt-Nd3, Atpif1, mt-Nd6, Chchd10, Ndufc1, Pycard, mt-Atp8, Atp5g1, Atp5k, Cox7a1, mt-Nd5, Ndufab1, mt-Nd1, Tomm7, Atp5g3, Cox7a2, Ndufa7, Ndufa3, Ndufb2, Atp5j2, Ndufc2, Gpx1, Ndufa5, mt-Atp6, Fmc1, Ndufs2, Ndufa2, Tomm5, Atp5a1, Uqcrfs1, Ndufb11, mt-Nd2, Ndufs6, Ndufb5, Ndufb3, Tspo, Uqcc2, Ndufb10, Tomm20, Atp5l, Atp5g2, Micos10, Ndufa10, Higd2a, Atp5c1, Ndufa12, Pdcd5, Atp5o, Micos13, Ndufs5, Y…	62	66
GOBP_CELLULAR_PROTEIN_CONTAINING_COMPLEX_ASSEMBLY	1e-10	2.01852e-09		0.412627	2.7098	114	Rps28, Rpl38, mt-Nd3, Rps19, mt-Nd6, Ndufc1, Pycard, Rps27, Rps15, Rpl6, Rpsa, Rps27a, Rpl11, mt-Co3, Rplp0, Rpl24, Rps14, Rpl23a, Cox7a1, Rpl5, mt-Nd5, Ndufab1, mt-Nd1, Cox7a2, Rpl3, Ndufa7, Ndufa3, Ndufb2, Rpl10, Rps10, Rps27l, Ndufc2, Rps5, Pfn1, Ndufa5, Snrpg, Fmc1, Hmgb2, Ndufs2, Ndufa2, Rpl13a, Uba52, Rps3, Eif3f, Uqcrfs1, Ndufb11, mt-Nd2, Ndufs6, Ndufb5, Ndufb3	50	43.9
WP_MITOCHONDRIAL_CIV_ASSEMBLY	5.98086e-06	0.000104029	0.610527	0.757589	2.66253	12	Cox6c, mt-Co3, Cox7b, Cox5a, Cox7c, Cox7a2, Cox4i1, Ndufa4, Cox8a, mt-Co1, Cox5b	11	91.7
GOBP_ATP_SYNTHESIS_COUPLED_PROTON_TRANSPORT	8.19487e-06	0.00013813	0.593325	0.707472	2.64219	14	mt-Atp8, Atp5g1, Atp5k, Atp5g3, Atp5j2, mt-Atp6, Atp5a1, Atp5l, Atp5g2, Atp5c1, Atp5o, Atp5e, Atp5d, Atp5b	14	100
GOBP_MITOCHONDRIAL_ATP_SYNTHESIS_COUPLED_PROTON_TRANSPORT	8.19487e-06	0.00013813	0.593325	0.707472	2.64219	14	mt-Atp8, Atp5g1, Atp5k, Atp5g3, Atp5j2, mt-Atp6, Atp5a1, Atp5l, Atp5g2, Atp5c1, Atp5o, Atp5e, Atp5d, Atp5b	14	100
REACTOME_FORMATION_OF_ATP_BY_CHEMIOSMOTIC_COUPLING	8.19487e-06	0.00013813	0.593325	0.707472	2.64219	14	mt-Atp8, Atp5g1, Atp5k, Atp5g3, Atp5j2, mt-Atp6, Atp5a1, Atp5l, Atp5g2, Atp5c1, Atp5o, Atp5e, Atp5d, Atp5b	14	100
GOBP_MITOCHONDRIAL_TRANSLATION	1.19198e-05	0.000198866	0.593325	0.715647	2.5971	13	Mrpl52, Ndufa7, Mrpl57, Mrps14, Uqcc2, Mrps24, Mrpl33, Tufm, Mrpl21, Mrps36, Mrpl30, Mrpl42, Mrpl12	13	100
GOBP_MITOCHONDRIAL_MEMBRANE_ORGANIZATION	1.80016e-05	0.000294326	0.57561	0.543782	2.54911	27	Atpif1, Chchd10, mt-Atp8, Atp5g1, Atp5k, Atp5g3, Atp5j2, mt-Atp6, Atp5a1, Atp5l, Atp5g2, Micos10, Atp5c1, Pdcd5, Atp5o, Micos13, Ywhah, Atp5e, Samm50, Atp5d, Hspa9, Romo1, Atp5b	23	85.2
GOBP_MITOCHONDRIAL_ELECTRON_TRANSPORT_CYTOCHROME_C_TO_OXYGEN	2.87822e-05	0.000465929	0.57561	0.717766	2.52257	12	Cox6c, mt-Co3, Cox7b, Cox5a, Cox7c, Cox4i1, Ndufa4, Cox8a, mt-Co1, Cox5b	10	83.3
GOBP_ESTABLISHMENT_OF_PROTEIN_LOCALIZATION	1e-10	2.01852e-09		0.344218	2.51302	254	Rpl39, Rps2, Rps21, Rps29, Rplp1, Rps28, Rpl36, Rps26, Rpl37, Rpl38, Rps18, Atpif1, Rps3a1, Rps15a, Rpl35, Rps4x, Rpl27a, Rpl37a, Rps19, Rpl12, Rps8, Rpl26, Ppia, Rps24, Rpl13, Rpl32, Rps27, Rps17, Rpl31, Rps15, Rpl6, Rpl30, Rps12, Rpsa, Rpl23, Rps27a, Rps7, Rpl36a, Rplp2, Rps13, Rpl22, Rpl11, Rpl14, Rpl35a, Rps23, Rplp0, Rpl24, Rpl34, Rpl21, Rpl15, Rpl10a, Rps14, Hao2, Rpl23a, Rps9, Rpl28, Rpl5,…	65	25.6
GOBP_MITOCHONDRIAL_TRANSMEMBRANE_TRANSPORT	7.49211e-05	0.00118928	0.538434	0.56123	2.43385	20	mt-Atp8, Atp5g1, Atp5k, Tomm7, Atp5g3, Atp5j2, mt-Atp6, Atp5a1, Tomm20, Atp5l, Atp5g2, Atp5c1, Atp5o, Atp5e, Atp5d, Romo1, Atp5b	17	85
GOBP_RNA_PROCESSING	1.28901e-06	2.2908e-05	0.643552	0.381425	2.40655	82	Rps2, Rps21, Rps28, Rps26, Rpl35, Rps19, Rps8, Rpl26, Rps24, Rps27, Rps17, Rps15, Rps7, Rps13, Rpl11, Rpl14, Rpl35a, Rpl10a, Rps14, Rps9, Rpl5, Rps16, Rpl7a, Rps6, Rpl7, Snrpg, Rps25	27	32.9
REACTOME_MITOCHONDRIAL_TRANSLATION	0.000170951	0.00268755	0.518848	0.714512	2.39874	11	Mrpl52, Mrpl57, Mrps14, Mrps24, Mrpl33, Tufm, Mrpl21, Mrps36, Mrpl30, Mrpl42, Mrpl12	11	100
REACTOME_TP53_REGULATES_METABOLIC_GENES	0.000191178	0.00295225	0.518848	0.562402	2.39566	19	Cox6c, mt-Co3, Cox7b, Cox5a, Cox7c, Cox4i1, Gpx2, Ndufa4, Prdx1, Cox8a, mt-Co1, Cox5b, Ywhah	13	68.4
REACTOME_MITOCHONDRIAL_BIOGENESIS	0.0001914	0.00295225	0.518848	0.52034	2.36079	24	mt-Atp8, Atp5g1, Atp5k, Atp5g3, Atp5j2, mt-Atp6, Atp5a1, Atp5l, Atp5g2, Micos10, Atp5c1, Atp5o, Micos13, Atp5e, Samm50, Atp5d, Hspa9, Atp5b, Tbl1xr1, Crebbp, Cycs, Calm1	22	91.7
GOBP_MITOCHONDRIAL_TRANSLATIONAL_TERMINATION	0.000215483	0.00322563	0.518848	0.713946	2.32363	10	Mrpl52, Mrpl57, Mrps14, Mrps24, Mrpl33, Mrpl21, Mrps36, Mrpl30, Mrpl42, Mrpl12	10	100
GOBP_TRANSLATIONAL_TERMINATION	0.000215483	0.00322563	0.518848	0.713946	2.32363	10	Mrpl52, Mrpl57, Mrps14, Mrps24, Mrpl33, Mrpl21, Mrps36, Mrpl30, Mrpl42, Mrpl12	10	100
GOBP_MITOCHONDRIAL_GENE_EXPRESSION	0.000420965	0.00609095	0.498493	0.580592	2.30652	16	Chchd10, Mrpl52, Ndufa7, Mrpl57, Mrps14, Uqcc2, Mrps24, Mrpl33, Tufm, Mrpl21, Mrps36, Mrpl30, Mrpl42, Mrpl12	14	87.5
GOBP_HUMORAL_IMMUNE_RESPONSE	0.00121592	0.0169917	0.45506	0.534342	2.22869	18	Igkc, Rpl39, Igha, Wfdc2, Rps19, Rpl30, Jchain	7	38.9
GOBP_MITOCHONDRIAL_TRANSPORT	0.000209794	0.00320573	0.518848	0.442742	2.19824	35	Atpif1, Chchd10, mt-Atp8, Atp5g1, Atp5k, Tomm7, Atp5g3, Atp5j2, mt-Atp6, Tomm5, Atp5a1, Tmem14c, Tspo, Tomm20, Atp5l, Atp5g2, Atp5c1, Pdcd5, Atp5o, Ywhah, Atp5e, Samm50, Atp5d, Romo1, Atp5b	25	71.4
REACTOME_MITOCHONDRIAL_PROTEIN_IMPORT	0.000717007	0.010194	0.477271	0.586128	2.18901	14	Chchd10, Atp5g1, Cyc1, Tomm7, Tomm5, Atp5a1, Aco2, Tomm20, Idh3g, Samm50, Hspa9, Atp5b	12	85.7
GOBP_PROTON_TRANSMEMBRANE_TRANSPORT	0.000352873	0.00515132	0.498493	0.408332	2.18322	44	Cox6c, mt-Atp8, Atp5g1, Atp5k, mt-Co3, Cox7b, Cox5a, Cox7a1, mt-Nd5, Cox7c, Atp5g3, Atp2a3, Cox7a2, Cox4i1, mt-Cytb, Ndufa4, Atp5j2, mt-Atp6, Slc9a3, Atp5a1, Cox8a, mt-Co1, Atp5l, Atp5g2, Atp5c1	25	56.8
REACTOME_ORGANELLE_BIOGENESIS_AND_MAINTENANCE	0.000468525	0.00671964	0.498493	0.448649	2.13846	28	mt-Atp8, Atp5g1, Atp5k, Atp5g3, Atp5j2, mt-Atp6, Atp5a1, Atp5l, Atp5g2, Micos10, Atp5c1, Atp5o, Micos13, Atp5e, Samm50, Atp5d, Hspa9, Atp5b, Tbl1xr1, Hspb11, Crebbp, Cycs, Calm1	23	82.1
GOBP_ORGANELLE_ASSEMBLY	6.70105e-05	0.00107414	0.538434	0.343784	2.06761	72	Rps28, Rpl38, Rps19, Krt19, Rps27, Rps15, Rpl6, Rpsa, Rpl11, Rps23, Rplp0, Rpl24, Rps14, Csrp2, Rpl23a, Rpl5, Rpl3, Rpl10, Rps10, Krt8, Rps27l, Rps5	22	30.6
GOBP_ANTIMICROBIAL_HUMORAL_RESPONSE	0.00311794	0.0392141	0.431708	0.559643	2.03096	13	Rpl39, Igha, Wfdc2, Rps19, Rpl30, Jchain	6	46.2
GOBP_RIBONUCLEOSIDE_TRIPHOSPHATE_BIOSYNTHETIC_PROCESS	0.00337919	0.0421754	0.431708	0.457498	1.984	20	mt-Atp8, Atp5g1, Atp5k, Atp5g3, Nme2, Atp5j2, mt-Atp6, Atp5a1, Atp5l, Atp5g2, Atp5c1, Atp5o, Atp5e, Atp5d, Atp5b, mt-Co2	16	80
GOBP_PROTEIN_CONTAINING_COMPLEX_SUBUNIT_ORGANIZATION	1.42748e-05	0.000235751	0.593325	0.253353	1.8039	189	Rps28, Rpl38, mt-Nd3, Rps19, mt-Nd6, Chchd10, Ndufc1, Pycard, Rps27, Rps15, Rpl6, Rpsa, Rpl23, Rps27a, Aqp4, Rpl11, mt-Co3, Rplp0, Rpl24, Jchain, Rps14, Rpl23a, Cox7a1, Rpl5, mt-Nd5, Ndufab1, mt-Nd1, Rack1, Mrpl52, Cox7a2, Rpl3, Ndufa7, Ndufa3, Ndufb2, Rpl10, Rps10, Rps27l, Ndufc2, Rps5, Pfn1, Ndufa5, Snrpg, Mrpl57, Fmc1, Hmgb2, Ndufs2, Ndufa2, Rpl13a, Uba52, Mrps14, Rps3, Eif3f, Uqcrfs1, Ndufb11…	57	30.2

## Sheet: DistalColonocytes_DOWN-reg
pathway	pval	padj	log2err	ES	NES	size	leadingEdge	leadingEdge_num	genes_size_pct
GOBP_HORMONE_METABOLIC_PROCESS	0.000217015	0.00322563	0.518848	-0.627788	-2.10048	18	Cyp2c55, Duox2, Duoxa2, Bmp2, Ctsl, Plekha1, Sult1b1, Ppargc1a, Ctsz	9	50
REACTOME_INTERFERON_SIGNALING	0.000269965	0.00397651	0.498493	-0.532362	-2.08058	30	Ifit1bl1, H2-K1, Ubc, B2m, Ubb, Psmb8, Trim31, Prkcd, H2-Q2, Irf1, Ifngr1, Irf7, Rnasel, H2-D1	14	46.7
REACTOME_INTERFERON_ALPHA_BETA_SIGNALING	0.00157201	0.0214187	0.45506	-0.633971	-1.95016	13	Ifit1bl1, H2-K1, Psmb8, H2-Q2, Irf1, Irf7, Rnasel, H2-D1	8	61.5
GOBP_CARBOHYDRATE_CATABOLIC_PROCESS	0.00133581	0.0183534	0.45506	-0.503336	-1.92896	28	Sord, Hk2, Ppargc1a, Ldha, Pkm, Neu1, Gapdh, Slc4a4, Ppp1r3b, Pfkp, Pgk1, Rb1cc1, Tpi1	13	46.4
GOBP_INTERFERON_GAMMA_MEDIATED_SIGNALING_PATHWAY	0.00110257	0.0155405	0.45506	-0.566083	-1.91504	19	H2-K1, B2m, Trim31, Prkcd, H2-Q2, Parp14, Irf1, Ifngr1, Irf7, H2-D1, Parp9	11	57.9
GOBP_REGULATION_OF_MRNA_METABOLIC_PROCESS	0.0016604	0.0224359	0.45506	-0.49741	-1.90625	28	Tent5a, Prdx6, Ubc, Ubb, Psmb8, Prkcd, Btg2, Psme2, Mbnl2, Rnasel, Zfp36, Tra2a, Tob1, Zc3hav1, Ddx5, Psmb10	16	57.1
GOBP_RESPONSE_TO_TYPE_I_INTERFERON	0.00259932	0.033999	0.431708	-0.591854	-1.88414	15	Ifit1bl1, H2-K1, Psmb8, H2-Q2, Irf1, Irf7, Rnasel, H2-D1, Zbp1	9	60
GOBP_PROTEIN_O_LINKED_GLYCOSYLATION	0.0023727	0.0315396	0.431708	-0.668688	-1.88242	10	St3gal4, Gcnt1, Muc13, Muc3, B3gnt7, C1galt1	6	60
REACTOME_INTERFERON_GAMMA_SIGNALING	0.00304143	0.0385483	0.431708	-0.564936	-1.86151	17	H2-K1, B2m, Trim31, Prkcd, H2-Q2, Irf1, Ifngr1, Irf7, H2-D1	9	52.9
REACTOME_TRANSPORT_OF_SMALL_MOLECULES	0.00252109	0.0332417	0.431708	-0.375763	-1.82923	83	Car4, Aqp8, Atp12a, Ubc, Abcb1a, Slc15a1, Clca1, Ftl1, Atp2b1, Ubb, Psmb8, Slc20a1, Trpm6, Slc26a3, Stom, Slco2a1, Fth1, Slc9a2, Apob, Slc4a4, Atp1b1, Psme2, Slc34a2, Slc40a1, Slc39a4, Eif2s2, Gng12, Soat1, Atp6v1e1, Slc44a4, Slc3a2, Fxyd4, Slc44a1, Psmb10, Slc26a2, Apoc2, Sgk1, Atp6v0e, Trpv3	39	47
GOBP_PYRUVATE_METABOLIC_PROCESS	0.00386009	0.0478124	0.431708	-0.536536	-1.81509	19	Hk2, Pdp2, Ppargc1a, Ldha, Pkm, Gapdh, Slc4a4, Pfkp, Pgk1, Tpi1	10	52.6
GOBP_REGULATION_OF_RESPONSE_TO_EXTERNAL_STIMULUS	0.00124089	0.0171937	0.45506	-0.365706	-1.79184	88	Ifit1bl1, Saa1, St3gal4, Duoxa2, Edn1, Muc13, Nfkbiz, Psmb8, Trib1, Cldn3, Muc3, Prkcd, H2-Q2, Parp14, Pdgfa, Dusp1, Irf1, Ifngr1, Psme2, Saa2, Irf7, Tnfaip3, Rnasel, H2-D1, Nlrp6, Nfkbia, Parp9, Casp4, Dtx3l, Zbp1, Efnb2, Neat1	32	36.4
GOBP_REGULATION_OF_DEFENSE_RESPONSE	0.00296015	0.0378113	0.431708	-0.377989	-1.7671	65	Ifit1bl1, Saa1, Duoxa2, Muc13, Nfkbiz, Psmb8, Muc3, Prkcd, H2-Q2, Parp14, Irf1, Ifngr1, Psme2, Saa2, Irf7, Tnfaip3, Rnasel, H2-D1, Nlrp6, Nfkbia, Parp9, Casp4, Dtx3l, Zbp1	24	36.9
GOBP_NEGATIVE_REGULATION_OF_TRANSCRIPTION_BY_RNA_POLYMERASE_II	0.00274419	0.0356091	0.431708	-0.369289	-1.76343	73	Ubc, Plk3, Edn1, Mxd1, Max, Bmp2, Ubb, Efna1, Hoxb13, Fnip2, Btg2, Atf3, Etv3, Irf7, Sqstm1, Zfp36, Frk, Parp9, Foxo3, Wwp2, Vegfa, Wdtc1, Ddx5, Txnip, Smad2, Ddit3, Vdr, Irf2, Bhlhe40, Egr1, Tcf7l2, Atxn1, Rorc, Jun, Hexim1, Cry1, Ezr, Nipbl, Nck1, Klf4, Zkscan3, Nrip1, Ppard, Mafk, Mier1, Atf4, Lrrfip1	47	64.4
GOBP_REGULATION_OF_RESPONSE_TO_STRESS	0.00195433	0.0261913	0.431708	-0.320436	-1.69791	142	Ifit1bl1, Saa1, St3gal4, Duox2, Abcb1a, Duoxa2, Edn1, B2m, Muc13, Bmp2, Nfkbiz, Psmb8, Cldn3, Muc3, Prkcd, Otub1, H2-Q2, Errfi1, Parp14, Mcl1, Ier5, Pdgfa, Smg1, Dusp1, Irf1, Insig1, Xdh, Ifngr1, Psme2, Saa2, Bfar, Irf7, Tnfaip3, Rnasel, Arntl, H2-D1, Rb1cc1, Pmaip1, Nlrp6, Nfkbia, Parp9, Casp4, Dtx3l, Zbp1	44	31
GOBP_RESPONSE_TO_BIOTIC_STIMULUS	0.00295868	0.0378113	0.431708	-0.307312	-1.63988	148	Ifit1bl1, Saa1, H2-K1, 2610528A11Rik, Duox2, Edn1, B2m, Muc13, Bmp2, Psmb8, Lypd8, Trib1, Muc3, Ppargc1a, Trim31, Prkcd, Litaf, Dmbt1, H2-Q2, Gapdh, Parp14, Apob, Irf1, Tnip3, Ifngr1, Psme2, Saa2, Irf7, Tnfaip3, Ifih1, Rnasel, H2-D1, Zfp36, Pmaip1, Frk, Gng12, Styk1, Nlrp6, Nfkbia, Parp9, Casp4, Dtx3l, Zbp1, Apol7a, Chd7, Cdhr2, Zg16, Nt5c3, Clec2d, Zc3hav1, Ivns1abp, Ptprj, Erbin, Ccdc186, Chmp5…	78	52.7

## Sheet: DistalColonocytes Emp1+_UP-reg
pathway	pval	padj	log2err	ES	NES	size	leadingEdge	leadingEdge_num	genes_size_pct
KEGG_RIBOSOME	1e-10	3.33377e-09		0.897286	3.62272	81	Rps29, Rplp1, Rps28, Rps21, Rpl39, Rps8, Rpl9, Rpl37, Rpl36, Rps3a1, Rps2, Rpl13, Rpl37a, Rps15a, Rps18, Rps4x, Rps26, Rpl38, Rps24, Rpl26, Rps17, Rps15, Rpl27a, Rpl30, Rplp0, Rps27, Rpl35, Rps11, Rps23, Rpl23, Rpl32, Rplp2, Rpl11, Rpl35a, Rps27a, Rps9, Rpl23a, Rps19, Rpl31, Rpl10a, Rpl24, Rpl6, Rpl21, Rpl34, Rpl36a, Rpl22, Rps7, Rpl15, Rpl28, Rps3, Rpl36al, Rpsa, Rpl8, Rps12, Rpl12, Rps5, Rpl7, …	77	95.1
REACTOME_EUKARYOTIC_TRANSLATION_ELONGATION	1e-10	3.33377e-09		0.887714	3.61482	86	Rps29, Rplp1, Rps28, Rps21, Rpl39, Rps8, Rpl9, Rpl37, Rpl36, Rps3a1, Rps2, Rpl13, Rpl37a, Rps15a, Rps18, Rps4x, Rps26, Rpl38, Rps24, Rpl26, Rps17, Rps15, Rpl27a, Rpl30, Rplp0, Rps27, Rpl35, Rps11, Rps23, Rpl23, Rpl32, Rplp2, Rpl11, Rpl35a, Rps27a, Rps9, Rpl23a, Rps19, Rpl31, Rpl10a, Rpl24, Eef1a1, Rps14, Rpl6, Rpl21, Rpl34, Rpl36a, Rpl22, Rps7, Rpl15, Rpl28, Rps3, Rpl36al, Rpsa, Rpl8, Rps12, Rpl1…	81	94.2
REACTOME_RESPONSE_OF_EIF2AK4_GCN2_TO_AMINO_ACID_DEFICIENCY	1e-10	3.33377e-09		0.883843	3.59881	85	Rps29, Rplp1, Rps28, Rps21, Rpl39, Rps8, Rpl9, Rpl37, Rpl36, Rps3a1, Rps2, Rpl13, Rpl37a, Rps15a, Rps18, Rps4x, Rps26, Rpl38, Rps24, Rpl26, Rps17, Rps15, Rpl27a, Rpl30, Rplp0, Rps27, Rpl35, Rps11, Rps23, Rpl23, Rpl32, Rplp2, Rpl11, Rpl35a, Rps27a, Rps9, Rpl23a, Rps19, Rpl31, Rpl10a, Rpl24, Rps14, Rpl6, Rpl21, Rpl34, Rpl36a, Rpl22, Rps7, Rpl15, Rpl28, Rps3, Rpl36al, Rpsa, Rpl8, Rps12, Rpl12, Rps5,…	78	91.8
REACTOME_NONSENSE_MEDIATED_DECAY_NMD	1e-10	3.33377e-09		0.875343	3.5913	90	Rps29, Rplp1, Rps28, Rps21, Rpl39, Rps8, Rpl9, Rpl37, Rpl36, Rps3a1, Rps2, Rpl13, Rpl37a, Rps15a, Rps18, Rps4x, Rps26, Rpl38, Rps24, Rpl26, Rps17, Rps15, Rpl27a, Rpl30, Rplp0, Rps27, Rpl35, Rps11, Rps23, Rpl23, Rpl32, Rplp2, Rpl11, Rpl35a, Rps27a, Rps9, Rpl23a, Rps19, Rpl31, Rpl10a, Rpl24, Rps14, Rpl6, Rpl21, Rpl34, Rpl36a, Rpl22, Rps7, Rpl15, Rpl28, Rps3, Rpl36al, Rpsa, Rpl8, Rps12, Rpl12, Rps5,…	78	86.7
WP_CYTOPLASMIC_RIBOSOMAL_PROTEINS	1e-10	3.33377e-09		0.893282	3.58873	80	Rps29, Rplp1, Rps28, Rps21, Rpl39, Rps8, Rpl9, Rpl37, Rpl36, Rps3a1, Rps2, Rpl13, Rpl37a, Rps15a, Rps18, Rps4x, Rps26, Rpl38, Rps24, Rpl26, Rps17, Rps15, Rpl27a, Rpl30, Rplp0, Rps27, Rpl35, Rps11, Rps23, Rpl23, Rpl32, Rplp2, Rpl11, Rpl35a, Rps27a, Rps9, Rpl23a, Rps19, Rpl31, Rpl10a, Rpl24, Rps14, Rpl6, Rpl21, Rpl34, Rpl36a, Rpl22, Rps7, Rpl15, Rpl28, Rps3, Rpsa, Rpl8, Rps12, Rpl12, Rps5, Rpl7, Rp…	75	93.8
GOBP_COTRANSLATIONAL_PROTEIN_TARGETING_TO_MEMBRANE	1e-10	3.33377e-09		0.887338	3.58595	82	Rps29, Rplp1, Rps28, Rps21, Rpl39, Rps8, Rpl9, Rpl37, Rpl36, Rps3a1, Rps2, Rpl13, Rpl37a, Rps15a, Rps18, Rps4x, Rps26, Rpl38, Rps24, Rpl26, Rps17, Rps15, Rpl27a, Rpl30, Rplp0, Rps27, Rpl35, Rps11, Rps23, Rpl23, Rpl32, Rplp2, Rpl11, Rpl35a, Rps27a, Rps9, Rpl23a, Rps19, Rpl31, Rpl10a, Rpl24, Rps14, Rpl6, Rpl21, Rpl34, Rpl36a, Rpl22, Rps7, Rpl15, Rpl28, Rps3, Rpsa, Rpl8, Rps12, Rpl12, Rps5, Rpl7, Rp…	75	91.5
REACTOME_SELENOAMINO_ACID_METABOLISM	1e-10	3.33377e-09		0.880513	3.58289	87	Rps29, Rplp1, Rps28, Rps21, Rpl39, Rps8, Rpl9, Rpl37, Rpl36, Rps3a1, Rps2, Rpl13, Rpl37a, Rps15a, Rps18, Rps4x, Rps26, Rpl38, Rps24, Rpl26, Rps17, Rps15, Rpl27a, Rpl30, Rplp0, Rps27, Rpl35, Rps11, Rps23, Rpl23, Rpl32, Rplp2, Rpl11, Rpl35a, Rps27a, Rps9, Rpl23a, Rps19, Rpl31, Rpl10a, Rpl24, Rps14, Rpl6, Rpl21, Rpl34, Rpl36a, Rpl22, Rps7, Rpl15, Rpl28, Rps3, Rpl36al, Rpsa, Rpl8, Rps12, Rpl12, Rps5,…	78	89.7
REACTOME_INFLUENZA_INFECTION	1e-10	3.33377e-09		0.867168	3.5777	95	Rps29, Rplp1, Rps28, Rps21, Rpl39, Rps8, Rpl9, Rpl37, Rpl36, Rps3a1, Rps2, Rpl13, Rpl37a, Rps15a, Rps18, Rps4x, Rps26, Rpl38, Rps24, Rpl26, Rps17, Rps15, Rpl27a, Rpl30, Rplp0, Rps27, Rpl35, Rps11, Rps23, Rpl23, Rpl32, Rplp2, Rpl11, Rpl35a, Rps27a, Rps9, Rpl23a, Rps19, Rpl31, Rpl10a, Rpl24, Rps14, Rpl6, Rpl21, Rpl34, Rpl36a, Rpl22, Rps7, Rpl15, Rpl28, Rps3, Rpl36al, Rpsa, Rpl8, Rps12, Rpl12, Rps5,…	80	84.2
GOBP_ESTABLISHMENT_OF_PROTEIN_LOCALIZATION_TO_ENDOPLASMIC_RETICULUM	1e-10	3.33377e-09		0.873348	3.57066	89	Rps29, Rplp1, Rps28, Rps21, Rpl39, Rps8, Rpl9, Rpl37, Rpl36, Rps3a1, Rps2, Rpl13, Rpl37a, Rps15a, Rps18, Rps4x, Rps26, Rpl38, Rps24, Rpl26, Rps17, Rps15, Rpl27a, Rpl30, Rplp0, Rps27, Rpl35, Rps11, Rps23, Rpl23, Rpl32, Rplp2, Rpl11, Rpl35a, Rps27a, Rps9, Rpl23a, Rps19, Rpl31, Rpl10a, Rpl24, Rps14, Rpl6, Rpl21, Rpl34, Rpl36a, Rpl22, Rps7, Rpl15, Rpl28, Rps3, Rpsa, Rpl8, Rps12, Rpl12, Rps5, Rpl7, Rp…	75	84.3
REACTOME_RRNA_PROCESSING	1e-10	3.33377e-09		0.867488	3.55907	90	Rps29, Rplp1, Rps28, Rps21, Rpl39, Rps8, Rpl9, Rpl37, Rpl36, Rps3a1, Rps2, Rpl13, Rpl37a, Rps15a, Rps18, Rps4x, Rps26, Rpl38, Rps24, Rpl26, Rps17, Rps15, Rpl27a, Rpl30, Rplp0, Rps27, Rpl35, Rps11, Rps23, Rpl23, Rpl32, Rplp2, Rpl11, Rpl35a, Rps27a, Rps9, Rpl23a, Rps19, Rpl31, Rpl10a, Rpl24, Rps14, Rpl6, Rpl21, Rpl34, Rpl36a, Rpl22, Rps7, Rpl15, Rpl28, Rps3, Rpl36al, Rpsa, Rpl8, Rps12, Rpl12, Rps5,…	78	86.7
REACTOME_EUKARYOTIC_TRANSLATION_INITIATION	1e-10	3.33377e-09		0.845889	3.54064	100	Rps29, Rplp1, Rps28, Rps21, Rpl39, Rps8, Rpl9, Rpl37, Rpl36, Rps3a1, Rps2, Rpl13, Rpl37a, Rps15a, Rps18, Rps4x, Rps26, Rpl38, Rps24, Rpl26, Rps17, Rps15, Rpl27a, Rpl30, Rplp0, Rps27, Rpl35, Rps11, Rps23, Rpl23, Rpl32, Rplp2, Rpl11, Rpl35a, Rps27a, Rps9, Rpl23a, Rps19, Rpl31, Rpl10a, Rpl24, Rps14, Rpl6, Rpl21, Rpl34, Rpl36a, Rpl22, Rps7, Rpl15, Rpl28, Rps3, Rpl36al, Rpsa, Rpl8, Rps12, Rpl12, Rps5,…	78	78
GOBP_NUCLEAR_TRANSCRIBED_MRNA_CATABOLIC_PROCESS_NONSENSE_MEDIATED_DECAY	1e-10	3.33377e-09		0.867973	3.53186	87	Rps29, Rplp1, Rps28, Rps21, Rpl39, Rps8, Rpl9, Rpl37, Rpl36, Rps3a1, Rps2, Rpl13, Rpl37a, Rps15a, Rps18, Rps4x, Rps26, Rpl38, Rps24, Rpl26, Rps17, Rps15, Rpl27a, Rpl30, Rplp0, Rps27, Rpl35, Rps11, Rps23, Rpl23, Rpl32, Rplp2, Rpl11, Rpl35a, Rps27a, Rps9, Rpl23a, Rps19, Rpl31, Rpl10a, Rpl24, Rps14, Rpl6, Rpl21, Rpl34, Rpl36a, Rpl22, Rps7, Rpl15, Rpl28, Rps3, Rpsa, Rpl8, Rps12, Rpl12, Rps5, Rpl7, Rp…	74	85.1
REACTOME_SRP_DEPENDENT_COTRANSLATIONAL_PROTEIN_TARGETING_TO_MEMBRANE	1e-10	3.33377e-09		0.858075	3.53108	94	Rps29, Rplp1, Rps28, Rps21, Rpl39, Rps8, Rpl9, Rpl37, Rpl36, Rps3a1, Rps2, Rpl13, Rpl37a, Rps15a, Rps18, Rps4x, Rps26, Rpl38, Rps24, Rpl26, Rps17, Rps15, Rpl27a, Rpl30, Rplp0, Rps27, Rpl35, Rps11, Rps23, Rpl23, Rpl32, Rplp2, Rpl11, Rpl35a, Rps27a, Rps9, Rpl23a, Rps19, Rpl31, Rpl10a, Rpl24, Rps14, Rpl6, Rpl21, Rpl34, Rpl36a, Rpl22, Rps7, Rpl15, Rpl28, Rps3, Rpl36al, Rpsa, Rpl8, Rps12, Rpl12, Rps5,…	79	84
GOBP_PROTEIN_LOCALIZATION_TO_ENDOPLASMIC_RETICULUM	1e-10	3.33377e-09		0.84292	3.50277	98	Rps29, Rplp1, Rps28, Rps21, Rpl39, Rps8, Rpl9, Rpl37, Rpl36, Rps3a1, Rps2, Rpl13, Rpl37a, Rps15a, Rps18, Rps4x, Rps26, Rpl38, Rps24, Rpl26, Rps17, Rps15, Rpl27a, Rpl30, Rplp0, Rps27, Rpl35, Rps11, Rps23, Rpl23, Rpl32, Rplp2, Rpl11, Rpl35a, Rps27a, Rps9, Rpl23a, Rps19, Rpl31, Rpl10a, Rpl24, Rps14, Rpl6, Rpl21, Rpl34, Rpl36a, Rpl22, Rps7, Rpl15, Rpl28, Rps3, Rpsa, Rpl8, Rps12, Rpl12, Rps5, Rpl7, Rp…	76	77.6
REACTOME_CELLULAR_RESPONSE_TO_STARVATION	1e-10	3.33377e-09		0.846088	3.49877	97	Rps29, Rplp1, Rps28, Rps21, Rpl39, Rps8, Rpl9, Rpl37, Rpl36, Rps3a1, Rps2, Rpl13, Rpl37a, Rps15a, Rps18, Rps4x, Rps26, Rpl38, Rps24, Rpl26, Rps17, Rps15, Rpl27a, Rpl30, Rplp0, Rps27, Rpl35, Rps11, Rps23, Rpl23, Rpl32, Rplp2, Rpl11, Rpl35a, Rps27a, Rps9, Rpl23a, Rps19, Rpl31, Rpl10a, Rpl24, Rps14, Rpl6, Rpl21, Rpl34, Rpl36a, Rpl22, Rps7, Rpl15, Rpl28, Rps3, Rpl36al, Rpsa, Rpl8, Rps12, Rpl12, Rps5,…	78	80.4
GOBP_NUCLEAR_TRANSCRIBED_MRNA_CATABOLIC_PROCESS	1e-10	3.33377e-09		0.829747	3.48352	101	Rps29, Rplp1, Rps28, Rps21, Rpl39, Rps8, Rpl9, Rpl37, Rpl36, Rps3a1, Rps2, Rpl13, Rpl37a, Rps15a, Rps18, Rps4x, Rps26, Rpl38, Rps24, Rpl26, Rps17, Rps15, Rpl27a, Rpl30, Rplp0, Rps27, Rpl35, Rps11, Rps23, Rpl23, Rpl32, Rplp2, Rpl11, Rpl35a, Rps27a, Rps9, Rpl23a, Rps19, Rpl31, Rpl10a, Rpl24, Rps14, Rpl6, Rpl21, Rpl34, Rpl36a, Rpl22, Rps7, Rpl15, Rpl28, Rps3, Rpsa, Rpl8, Rps12, Rpl12, Rps5, Rpl7, Rp…	74	73.3
GOBP_PROTEIN_TARGETING_TO_MEMBRANE	1e-10	3.33377e-09		0.838253	3.46637	97	Rps29, Rplp1, Rps28, Rps21, Rpl39, Rps8, Rpl9, Rpl37, Rpl36, Rps3a1, Rps2, Rpl13, Rpl37a, Rps15a, Rps18, Rps4x, Rps26, Rpl38, Rps24, Rpl26, Rps17, Rps15, Rpl27a, Rpl30, Rplp0, Rps27, Rpl35, Rps11, Rps23, Rpl23, Rpl32, Rplp2, Rpl11, Rpl35a, Rps27a, Rps9, Rpl23a, Rps19, Rpl31, Rpl10a, Rpl24, Rps14, Rpl6, Rpl21, Rpl34, Rpl36a, Rpl22, Rps7, Rpl15, Rpl28, Rps3, Rpsa, Rpl8, Rps12, Rpl12, Rps5, Rpl7, Rp…	76	78.4
GOBP_VIRAL_GENE_EXPRESSION	1e-10	3.33377e-09		0.815024	3.4202	102	Rps29, Rplp1, Rps28, Rps21, Rpl39, Rps8, Rpl9, Rpl37, Rpl36, Rps3a1, Rps2, Rpl13, Rpl37a, Rps15a, Rps18, Rps4x, Rps26, Rpl38, Rps24, Rpl26, Rps17, Rps15, Rpl27a, Rpl30, Rplp0, Rps27, Rpl35, Rps11, Rps23, Rpl23, Rpl32, Rplp2, Rpl11, Rpl35a, Rps27a, Rps9, Rpl23a, Rps19, Rpl31, Rpl10a, Rpl24, Rps14, Rpl6, Rpl21, Rpl34, Rpl36a, Rpl22, Rps7, Rpl15, Rpl28, Rps3, Rpsa, Rpl8, Rps12, Rpl12, Rps5, Rpl7, Rp…	74	72.5
GOBP_TRANSLATIONAL_INITIATION	1e-10	3.33377e-09		0.800127	3.39845	114	Rps29, Rplp1, Rps28, Rps21, Rpl39, Rps8, Rpl9, Rpl37, Rpl36, Rps3a1, Rps2, Rpl13, Rpl37a, Rps15a, Rps18, Rps4x, Rps26, Rpl38, Rps24, Rpl26, Rps17, Rps15, Rpl27a, Rpl30, Rplp0, Rps27, Rpl35, Rps11, Rps23, Rpl23, Rpl32, Rplp2, Rpl11, Rpl35a, Rps27a, Rps9, Rpl23a, Rps19, Rpl31, Rpl10a, Rpl24, Rps14, Rpl6, Rpl21, Rpl34, Rpl36a, Rpl22, Rps7, Rpl15, Rpl28, Rps3, Rpsa, Rpl8, Rps12, Rpl12, Rps5, Rpl7, Rp…	75	65.8
WP_ELECTRON_TRANSPORT_CHAIN_OXPHOS_SYSTEM_IN_MITOCHONDRIA	1e-10	3.33377e-09		0.827804	3.37086	86	Cox6c, Atp5g1, Atp5k, Ndufc1, Uqcr11, Cox5a, Cox7a2, Atpif1, Uqcr10, Cox7b, Cox5b, Cox7c, Uqcrq, Ndufab1, Atp5g3, Cox7a1, Atp5j2, Cox4i1, mt-Nd3, Cox8a, Ndufb5, Ndufa4, Atp5a1, Ndufc2, Ndufa5, Ndufb8, mt-Nd4l, Uqcrh, Atp5l, Ndufs5, Ndufb4, Uqcrb, Atp5o, Ndufb10, Ndufa12, Ndufa7, Ndufb9, Uqcrfs1, Ndufs6, Ndufa3, Atp5c1, Ndufb2, Ndufa10, Uqcrc1, Ndufb3, Atp5g2, Atp5b, Ndufs2, Ndufb6, Ndufa2, Atp5j,…	75	87.2
REACTOME_REGULATION_OF_EXPRESSION_OF_SLITS_AND_ROBOS	1e-10	3.33377e-09		0.782152	3.34751	118	Rps29, Rplp1, Rps28, Rps21, Rpl39, Rps8, Rpl9, Rpl37, Rpl36, Rps3a1, Rps2, Rpl13, Rpl37a, Rps15a, Rps18, Rps4x, Rps26, Rpl38, Rps24, Rpl26, Rps17, Rps15, Rpl27a, Rpl30, Rplp0, Rps27, Rpl35, Rps11, Rps23, Rpl23, Rpl32, Rplp2, Rpl11, Rpl35a, Rps27a, Rps9, Rpl23a, Rps19, Rpl31, Rpl10a, Rpl24, Rps14, Rpl6, Rpl21, Rpl34, Rpl36a, Rpl22, Rps7, Rpl15, Rpl28, Rps3, Rpl36al, Rpsa, Rpl8, Rps12, Rpl12, Rps5,…	79	66.9
GOBP_OXIDATIVE_PHOSPHORYLATION	1e-10	3.33377e-09		0.805988	3.33294	97	Cox6c, Atp5g1, Chchd10, Atp5k, Ndufc1, Uqcr11, Cox5a, Cox7a2, Uqcr10, Cox7b, Cox5b, Cox7c, Cyc1, Uqcrq, Ndufab1, Atp5g3, Cox7a1, Atp5j2, Cox4i1, mt-Nd3, Cox8a, Ndufb5, Ndufa4, Atp5a1, Ndufc2, Ndufa11, Ndufa5, Ndufb8, mt-Nd4l, Uqcrh, Atp5l, Ndufa13, Ndufs5, Ndufb4, Uqcrb, Atp5o, Ndufb10, Ndufa12, Ndufa7, Ndufb9, Uqcrfs1, Ndufs6, Ndufa3, Atp5c1, Ndufb2, Ndufa10, Uqcrc1, Ndufb3, Atp5g2, Atp5b, Ndufs…	78	80.4
REACTOME_SIGNALING_BY_ROBO_RECEPTORS	1e-10	3.33377e-09		0.7681	3.32596	127	Rps29, Rplp1, Rps28, Rps21, Rpl39, Rps8, Rpl9, Rpl37, Rpl36, Rps3a1, Rps2, Rpl13, Rpl37a, Rps15a, Rps18, Rps4x, Rps26, Rpl38, Rps24, Rpl26, Rps17, Rps15, Rpl27a, Rpl30, Rplp0, Rps27, Rpl35, Rps11, Rps23, Rpl23, Rpl32, Rplp2, Rpl11, Rpl35a, Rps27a, Rps9, Rpl23a, Rps19, Rpl31, Rpl10a, Rpl24, Rps14, Rpl6, Rpl21, Rpl34, Rpl36a, Rpl22, Rps7, Rpl15, Rpl28, Rps3, Rpl36al, Rpsa, Rpl8, Rps12, Rpl12, Rps5,…	80	63
KEGG_OXIDATIVE_PHOSPHORYLATION	1e-10	3.33377e-09		0.797977	3.28377	94	Cox6c, Atp5g1, Atp5k, Ndufc1, Uqcr11, Cox5a, Cox7a2, Uqcr10, Cox7b, Cox5b, Cox7c, Cyc1, Uqcrq, Ndufab1, Atp5g3, Cox7a1, Atp5j2, Cox4i1, mt-Nd3, Cox8a, Ndufb5, Ndufa4, Atp5a1, Ndufc2, Ndufa11, Ndufa5, Ndufb8, mt-Nd4l, Uqcrh, Atp5l, Ndufs5, Ndufb4, Uqcrb, Atp5o, Ndufb10, Ndufa7, Ndufb9, Uqcrfs1, Ndufs6, Ndufa3, Atp5c1, Ndufb2, Ndufa10, Uqcrc1, Ndufb3, Ppa1, Atp5g2, Atp5b, Ndufs2, Ndufb6, Ndufa2, At…	75	79.8
REACTOME_RESPIRATORY_ELECTRON_TRANSPORT_ATP_SYNTHESIS_BY_CHEMIOSMOTIC_COUPLING_AND_HEAT_PRODUCTION_BY_UNCOUPLING_PROTEINS	1e-10	3.33377e-09		0.79641	3.27732	94	Cox6c, Atp5g1, Atp5k, Ndufc1, Uqcr11, Cox5a, Uqcr10, Cox7b, Cox5b, Cox7c, Cyc1, Uqcrq, Ndufab1, Atp5g3, Atp5j2, Cox4i1, mt-Nd3, Cox8a, Ndufb5, Ndufa4, Atp5a1, Ndufc2, Ndufa11, Ndufa5, Ndufb8, Uqcrh, Atp5l, Ndufa13, Ndufs5, Ndufb4, Uqcrb, Atp5o, Ndufb10, Ndufa12, Ndufa7, Ndufb9, Uqcrfs1, Ndufs6, Ndufa3, Atp5c1, Ndufb2, Ndufa10, Uqcrc1, Ndufb3, Atp5g2, Atp5b, Ndufs2, Ndufb6, Ndufb11, Ndufa2, Atp5j,…	78	83
KEGG_PARKINSONS_DISEASE	1e-10	3.33377e-09		0.798647	3.26525	89	Cox6c, Atp5g1, Ndufc1, Uqcr11, Cox5a, Cox7a2, Uqcr10, Cox7b, Cox5b, Cox7c, Cyc1, Uqcrq, Ndufab1, Atp5g3, Cox7a1, Cox4i1, mt-Nd3, Cox8a, Ndufb5, Ndufa4, Atp5a1, Ndufc2, Ndufa5, Ndufb8, mt-Nd4l, Uqcrh, Ndufs5, Ndufb4, Uqcrb, Atp5o, Ndufb10, Ndufa7, Ndufb9, Uqcrfs1, Ndufs6, Ndufa3, Atp5c1, Ndufb2, Ndufa10, Uqcrc1, Ndufb3, Atp5g2, Atp5b, Ndufs2, Ndufb6, Ndufa2, Atp5j, Sdhb, Cox6a1, Ndufs3, Ndufs8, Co…	77	86.5
REACTOME_THE_CITRIC_ACID_TCA_CYCLE_AND_RESPIRATORY_ELECTRON_TRANSPORT	1e-10	3.33377e-09		0.760212	3.25523	122	Cox6c, Atp5g1, Atp5k, Ndufc1, Uqcr11, Cox5a, Uqcr10, Cox7b, Cox5b, Cox7c, Cyc1, Uqcrq, Ndufab1, Atp5g3, Atp5j2, Cox4i1, mt-Nd3, Cox8a, Ndufb5, Ndufa4, Atp5a1, Ndufc2, Ndufa11, Ndufa5, Ndufb8, Uqcrh, Atp5l, Ndufa13, Ndufs5, Ndufb4, Uqcrb, Atp5o, Ndufb10, Ndufa12, Ndufa7, Ndufb9, Uqcrfs1, Ndufs6, Ndufa3, Atp5c1, Ndufb2, Ndufa10, Uqcrc1, Aco2, Ndufb3, Atp5g2, Atp5b, Ndufs2, Ndufb6, Mpc2, Ndufb11, Nd…	91	74.6
KEGG_HUNTINGTONS_DISEASE	1e-10	3.33377e-09		0.773366	3.23381	99	Cox6c, Atp5g1, Ndufc1, Uqcr11, Cox5a, Cox7a2, Uqcr10, Cox7b, Cox5b, Cox7c, Cyc1, Uqcrq, Ndufab1, Atp5g3, Cox7a1, Cox4i1, Cox8a, Ndufb5, Ndufa4, Atp5a1, Ndufc2, Ndufa5, Ndufb8, Uqcrh, Ndufs5, Ndufb4, Uqcrb, Atp5o, Ndufb10, Ndufa7, Ndufb9, Uqcrfs1, Ndufs6, Ndufa3, Atp5c1, Ndufb2, Ndufa10, Uqcrc1, Ndufb3, Atp5g2, Atp5b, Ndufs2, Ndufb6, Ndufa2, Atp5j, Sdhb, Cox6a1, Ndufs3, Ndufs8, Cox6b1, Atp5e, Gpx1…	70	70.7
GOBP_ESTABLISHMENT_OF_PROTEIN_LOCALIZATION_TO_MEMBRANE	1e-10	3.33377e-09		0.735523	3.23279	137	Rps29, Rplp1, Rps28, Rps21, Rpl39, Rps8, Rpl9, Rpl37, Rpl36, Rps3a1, Rps2, Rpl13, Rpl37a, Rps15a, Rps18, Rps4x, Rps26, Rpl38, Rps24, Rpl26, Rps17, Rps15, Rpl27a, Rpl30, Rplp0, Rps27, Rpl35, Rps11, Rps23, Rpl23, Rpl32, Rplp2, Rpl11, Rpl35a, Rps27a, Ndufa13, Rps9, Rpl23a, Rps19, Rpl31, Rpl10a, Rpl24, Rps14, Rpl6, Rpl21, Rpl34, Rpl36a, Rpl22, Rps7, Rpl15, Rpl28, Rps3, Rpsa, Rpl8, Rps12, Rpl12, Rps5,…	78	56.9
GOBP_ATP_METABOLIC_PROCESS	1e-10	3.33377e-09		0.73438	3.21447	131	Cox6c, Atp5g1, Chchd10, Atp5k, Ndufc1, Uqcr11, Cox5a, Cox7a2, Atpif1, Uqcr10, Cox7b, Cox5b, Cox7c, Cyc1, Uqcrq, Ndufab1, Atp5g3, Cox7a1, Atp5j2, Cox4i1, mt-Nd3, Cox8a, Ndufb5, Ndufa4, Atp5a1, Ndufc2, Ndufa11, Ndufa5, Ndufb8, mt-Nd4l, Uqcrh, Atp5l, Ndufa13, Ndufs5, Ndufb4, Uqcrb, Atp5o, Ndufb10, Ndufa12, Ndufa7, Ndufb9, Uqcrfs1, Ndufs6, Ndufa3, Atp5c1, Ndufb2, Ndufa10, Tspo, Uqcrc1, Ndufb3, Atp5g2…	85	64.9
KEGG_ALZHEIMERS_DISEASE	1e-10	3.33377e-09		0.766969	3.16923	96	Cox6c, Atp5g1, Ndufc1, Uqcr11, Cox5a, Cox7a2, Uqcr10, Cox7b, Cox5b, Cox7c, Cyc1, Uqcrq, Ndufab1, Atp5g3, Cox7a1, Cox4i1, Cox8a, Ndufb5, Ndufa4, Atp5a1, Ndufc2, Ndufa5, Ndufb8, Uqcrh, Ndufs5, Ndufb4, Uqcrb, Atp5o, Ndufb10, Ndufa7, Ndufb9, Uqcrfs1, Ndufs6, Ndufa3, Atp5c1, Ndufb2, Ndufa10, Uqcrc1, Ndufb3, Atp5g2, Atp5b, Ndufs2, Ndufb6, Ndufa2, Atp5j, Sdhb, Cox6a1, Ndufs3, Ndufs8, Cox6b1, Atp5e, Atp5…	67	69.8
WP_NONALCOHOLIC_FATTY_LIVER_DISEASE	1e-10	3.33377e-09		0.783525	3.16342	81	Cox6c, Ndufc1, Uqcr11, Cox5a, Cox7a2, Uqcr10, Cox7b, Cox5b, Cox7c, Cyc1, Uqcrq, Ndufab1, Cox7a1, Cox4i1, Cox8a, Ndufb5, Ndufa4, Ndufc2, Ndufa11, Ndufa5, Ndufb8, Uqcrh, Ndufa13, Ndufs5, Ndufb4, Uqcrb, Ndufb10, Ndufa12, Ndufa7, Ndufb9, Uqcrfs1, Ndufs6, Ndufa3, Ndufb2, Ndufa10, Uqcrc1, Ndufb3, Ndufs2, Ndufb6, Ndufb11, Ndufa2, Sdhb, Cox6a1, Ndufs3, Ndufs8, Cox6b1, Ndufb7, Sdhd, Sdha, Ndufs7, Ndufv1, …	58	71.6
REACTOME_TRANSLATION	1e-10	3.33377e-09		0.690586	3.14384	172	Rps29, Rplp1, Rps28, Rps21, Rpl39, Rps8, Rpl9, Rpl37, Rpl36, Rps3a1, Rps2, Rpl13, Rpl37a, Rps15a, Rps18, Rps4x, Rps26, Rpl38, Rps24, Rpl26, Rps17, Rps15, Rpl27a, Rpl30, Rplp0, Rps27, Rpl35, Rps11, Rps23, Rpl23, Rpl32, Rplp2, Rpl11, Rpl35a, Rps27a, Rps9, Rpl23a, Rps19, Rpl31, Rpl10a, Rpl24, Eef1a1, Rps14, Rpl6, Rpl21, Rpl34, Ppa1, Rpl36a, Rpl22, Rps7, Rpl15, Rpl28, Rps3, Rpl36al, Rpsa, Rpl8, Rps12…	100	58.1
GOBP_CELLULAR_RESPIRATION	1e-10	3.33377e-09		0.743247	3.13336	108	Cox6c, Ndufc1, Uqcr11, Cox5a, Uqcr10, Cox7b, Cox5b, Cox7c, Cyc1, Uqcrq, Ndufab1, Cox4i1, mt-Nd3, Cox8a, Ndufb5, Ndufa4, Ndufc2, Ndufa11, Ndufa5, Ndufb8, mt-Nd4l, Uqcrh, Ndufa13, Ndufs5, Ndufb4, Uqcrb, Ndufb10, Ndufa12, Ndufa7, Ndufb9, Uqcrfs1, Ndufs6, Ndufa3, Ndufb2, Ndufa10, Uqcrc1, Aco2, Ndufb3, Ndufs2, Ndufb6, Ndufb11, Ndufa2, Sdhb, Cox6a1, Ndufs3, Ndufs8, Fahd1, Cox6b1, Mdh1, Atp5d, Suclg2, N…	81	75
REACTOME_METABOLISM_OF_AMINO_ACIDS_AND_DERIVATIVES	1e-10	3.33377e-09		0.700128	3.11462	151	Rps29, Tstd1, Rplp1, Rps28, Rps21, Rpl39, Rps8, Rpl9, Ckmt1, Rpl37, Rpl36, Rps3a1, Ndufab1, Rps2, Rpl13, Rpl37a, Rps15a, Rps18, Rps4x, Rps26, Rpl38, Rps24, Rpl26, Rps17, Rps15, Rpl27a, Rpl30, Rplp0, Rps27, Rpl35, Rps11, Rps23, Rpl23, Rpl32, Rplp2, Rpl11, Rpl35a, Rps27a, Rps9, Rpl23a, Rps19, Rpl31, Rpl10a, Rpl24, Rps14, Rpl6, Rpl21, Rpl34, Rpl36a, Rpl22, Rps7, Rpl15, Rpl28, Rps3, Rpl36al, Rpsa, Rp…	83	55
WP_OXIDATIVE_PHOSPHORYLATION	1e-10	3.33377e-09		0.835251	3.11384	51	Atp5g1, Atp5k, Ndufc1, Ndufab1, Atp5g3, Atp5j2, mt-Nd3, Ndufb5, Ndufa4, Atp5a1, Ndufc2, Ndufa11, Ndufa5, Ndufb8, mt-Nd4l, Atp5l, Ndufs5, Ndufb4, Atp5o, Ndufb10, Ndufa7, Ndufb9, Ndufs6, Ndufa3, Ndufb2, Ndufa10, Atp5g2, Atp5b, Ndufs2, Ndufb6, Ndufa2, Atp5j, Ndufs3, Ndufs8, Atp5e, Atp5d, Atp5h, Ndufb7, mt-Nd1, Ndufs7, Ndufv1, Ndufa9, Ndufa8, Ndufs4, Ndufv2, Ndufv3, mt-Nd5	47	92.2
REACTOME_RESPIRATORY_ELECTRON_TRANSPORT	1e-10	3.33377e-09		0.783962	3.10795	77	Cox6c, Ndufc1, Uqcr11, Cox5a, Uqcr10, Cox7b, Cox5b, Cox7c, Cyc1, Uqcrq, Ndufab1, Cox4i1, mt-Nd3, Cox8a, Ndufb5, Ndufa4, Ndufc2, Ndufa11, Ndufa5, Ndufb8, Uqcrh, Ndufa13, Ndufs5, Ndufb4, Uqcrb, Ndufb10, Ndufa12, Ndufa7, Ndufb9, Uqcrfs1, Ndufs6, Ndufa3, Ndufb2, Ndufa10, Uqcrc1, Ndufb3, Ndufs2, Ndufb6, Ndufb11, Ndufa2, Sdhb, Cox6a1, Ndufs3, Ndufs8, Cox6b1, Ndufb7, mt-Nd1, Sdhd, Sdha, Ndufs7, Ndufv1, …	63	81.8
GOBP_RESPIRATORY_ELECTRON_TRANSPORT_CHAIN	1e-10	3.33377e-09		0.769442	3.10656	81	Cox6c, Ndufc1, Uqcr11, Cox5a, Uqcr10, Cox7b, Cox5b, Cox7c, Cyc1, Uqcrq, Ndufab1, Cox4i1, mt-Nd3, Cox8a, Ndufb5, Ndufa4, Ndufc2, Ndufa11, Ndufa5, Ndufb8, mt-Nd4l, Uqcrh, Ndufa13, Ndufs5, Ndufb4, Uqcrb, Ndufb10, Ndufa12, Ndufa7, Ndufb9, Uqcrfs1, Ndufs6, Ndufa3, Ndufb2, Ndufa10, Uqcrc1, Ndufb3, Ndufs2, Ndufb6, Ndufb11, Ndufa2, Sdhb, Cox6a1, Ndufs3, Ndufs8, Cox6b1, Ndufb7, mt-Nd1, Sdhd, Sdha, Ndufs7,…	63	77.8
GOBP_ATP_SYNTHESIS_COUPLED_ELECTRON_TRANSPORT	1e-10	3.33377e-09		0.778658	3.08692	77	Cox6c, Ndufc1, Uqcr11, Cox5a, Uqcr10, Cox7b, Cox5b, Cox7c, Cyc1, Uqcrq, Ndufab1, Cox4i1, mt-Nd3, Cox8a, Ndufb5, Ndufa4, Ndufc2, Ndufa11, Ndufa5, Ndufb8, mt-Nd4l, Uqcrh, Ndufa13, Ndufs5, Ndufb4, Uqcrb, Ndufb10, Ndufa12, Ndufa7, Ndufb9, Uqcrfs1, Ndufs6, Ndufa3, Ndufb2, Ndufa10, Uqcrc1, Ndufb3, Ndufs2, Ndufb6, Ndufb11, Ndufa2, Cox6a1, Ndufs3, Ndufs8, Cox6b1, Ndufb7, mt-Nd1, Sdhd, Sdha, Ndufs7, Ndufv…	62	80.5
GOBP_PROTEIN_TARGETING	1e-10	3.33377e-09		0.683901	3.08647	163	Hao2, Rps29, Rplp1, Rps28, Atpif1, Rps21, Rpl39, Rps8, Rpl9, Rpl37, Rpl36, Rps3a1, Rps2, Rpl13, Rpl37a, Rps15a, Rps18, Rps4x, Rps26, Rpl38, Rps24, Rpl26, Rps17, Rps15, Rpl27a, Rpl30, Rplp0, Rps27, Rpl35, Rps11, Rps23, Rpl23, Rpl32, Rplp2, Rpl11, Rpl35a, Rps27a, Ndufa13, Rps9, Rpl23a, Rps19, Rpl31, Rpl10a, Rpl24, Tomm7, Rps14, Tspo, Rpl6, Rpl21, Rpl34, Rpl36a, Rpl22, Rps7, Rpl15, Rpl28, Rps3, Rpsa…	81	49.7
REACTOME_NERVOUS_SYSTEM_DEVELOPMENT	1e-10	3.33377e-09		0.659984	3.05985	195	Rps29, Rplp1, Rps28, Rps21, Rpl39, Rps8, Rpl9, Rpl37, Rpl36, Rps3a1, Rps2, Rpl13, Rpl37a, Rps15a, Rps18, Rps4x, Rps26, Rpl38, Rps24, Rpl26, Rps17, Rps15, Rpl27a, Rpl30, Rplp0, Rps27, Rpl35, Rps11, Rps23, Rpl23, Rpl32, Rplp2, Rpl11, Rpl35a, Rps27a, Rps9, Rpl23a, Rps19, Rpl31, Rpl10a, Rpl24, Rps14, Rpl6, Rpl21, Rpl34, Rpl36a, Rpl22, Rps7, Rpl15, Actg1, Rpl28, Rps3, Rpl36al, Hsp90ab1, Rpsa, Rpl8, Rp…	86	44.1
GOBP_RNA_CATABOLIC_PROCESS	1e-10	3.33377e-09		0.670677	3.00853	158	Rps29, Rplp1, Rps28, Rps21, Rpl39, Rps8, Rpl9, Rpl37, Rpl36, Rps3a1, Rps2, Rpl13, Rpl37a, Rps15a, Rps18, Rps4x, Rps26, Rpl38, Rps24, Rpl26, Rps17, Rps15, Rpl27a, Rpl30, Rplp0, Rps27, Rpl35, Rps11, Rps23, Rpl23, Rpl32, Rplp2, Rpl11, Rpl35a, Rps27a, Rps9, Rpl23a, Rps19, Rpl31, Rpl10a, Rpl24, Rps14, Rpl6, Rpl21, Rpl34, Rpl36a, Rpl22, Rps7, Rpl15, Rpl28, Rps3, Rpsa, Rpl8, Rps12, Rpl12, Rps5, Rpl7, Rp…	74	46.8
GOBP_ENERGY_DERIVATION_BY_OXIDATION_OF_ORGANIC_COMPOUNDS	1e-10	3.33377e-09		0.691586	3.00201	126	Cox6c, Ndufc1, Uqcr11, Cox5a, Uqcr10, Cox7b, Cox5b, Cox7c, Cyc1, Uqcrq, Ndufab1, Cox4i1, mt-Nd3, Cox8a, Ndufb5, Ndufa4, Ndufc2, Ndufa11, Ndufa5, Ndufb8, mt-Nd4l, Uqcrh, Ndufa13, Ndufs5, Ndufb4, Uqcrb, Ndufb10, Ndufa12, Ndufa7, Ndufb9, Uqcrfs1, Ndufs6, Ndufa3, Ndufb2, Ndufa10, Uqcrc1, Aco2, Ndufb3, Ndufs2, Ndufb6, Ndufb11, Ndufa2, Sdhb, Cox6a1, Ndufs3, Ndufs8, Fahd1, Cox6b1, Mdh1, Atp5d, Suclg2, N…	77	61.1
GOBP_ESTABLISHMENT_OF_PROTEIN_LOCALIZATION_TO_ORGANELLE	1e-10	3.33377e-09		0.643285	2.98188	194	Hao2, Rps29, Rplp1, Rps28, Atpif1, Rps21, Rpl39, Rps8, Rpl9, Rpl37, Rpl36, Rps3a1, Rps2, Rpl13, Rpl37a, Rps15a, Rps18, Rps4x, Rps26, Rpl38, Rps24, Rpl26, Rps17, Rps15, Rpl27a, Rpl30, Rplp0, Rps27, Rpl35, Rps11, Rps23, Rpl23, Rpl32, Rplp2, Rpl11, Rpl35a, Rps27a, Ndufa13, Rps9, Rpl23a, Rps19, Rpl31, Rpl10a, Rpl24, Tomm7, Rps14, Tspo, Rpl6, Rpl21, Rpl34, Rpl36a, Rpl22, Rps7, Rpl15, Rpl28, Rps3, Hsp9…	78	40.2
GOBP_ELECTRON_TRANSPORT_CHAIN	1e-10	3.33377e-09		0.708462	2.97303	102	Cox6c, Ndufc1, Uqcr11, Cox5a, Cox7a2, Uqcr10, Cox7b, Cox5b, Cox7c, Cyc1, Uqcrq, Ndufab1, Cox7a1, Cox4i1, mt-Nd3, Cox8a, Ndufb5, Ndufa4, Ndufc2, Ndufa11, Ndufa5, Ndufb8, mt-Nd4l, Uqcrh, Ndufa13, Ndufs5, Ndufb4, Uqcrb, Ndufb10, Ndufa12, Ndufa7, Ndufb9, Uqcrfs1, Ndufs6, Ndufa3, Ndufb2, Ndufa10, Uqcrc1, Ndufb3, Ndufs2, Ndufb6, Ndufb11, Ndufa2, Sdhb, Cox6a1, Ndufs3, Ndufs8, Cox6b1, Aldh2, Ndufb7, mt-N…	72	70.6
GOBP_PROTEIN_LOCALIZATION_TO_MEMBRANE	1e-10	3.33377e-09		0.642278	2.96811	189	Rps29, Rplp1, Rps28, Rps21, Rpl39, Rps8, Rpl9, Rpl37, Rpl36, Rps3a1, Rps2, Rpl13, Rpl37a, Rps15a, Rps18, Rps4x, Rps26, Rpl38, Rps24, Rpl26, Rps17, Rps15, Rpl27a, Rpl30, Rplp0, Rps27, Rpl35, Rps11, Rps23, Rpl23, Rpl32, Rplp2, Rpl11, Rpl35a, Rps27a, Ndufa13, Rps9, Rpl23a, Rps19, Rpl31, Rpl10a, Rpl24, Rps14, Rpl6, Rpl21, Rpl34, Rpl36a, Rpl22, Rps7, Rpl15, Rpl28, Rps3, Rpsa, Rpl8, Rps12, Rpl12, Rps5,…	80	42.3
GOBP_GENERATION_OF_PRECURSOR_METABOLITES_AND_ENERGY	1e-10	3.33377e-09		0.636913	2.96369	198	Cox6c, Atp5g1, Chchd10, Atp5k, Ndufc1, Uqcr11, Cox5a, Cox7a2, Atpif1, Uqcr10, Cox7b, Cox5b, Cox7c, Cyc1, Uqcrq, Ndufab1, Atp5g3, Cox7a1, Atp5j2, Cox4i1, mt-Nd3, Cox8a, Ndufb5, Ndufa4, Atp5a1, Ndufc2, Ndufa11, Ndufa5, Ndufb8, mt-Nd4l, Uqcrh, Atp5l, Ndufa13, Ndufs5, Ndufb4, Uqcrb, Atp5o, Ndufb10, Ndufa12, Ndufa7, Ndufb9, Uqcrfs1, Ndufs6, Ndufa3, Atp5c1, Ndufb2, Ndufa10, Uqcrc1, Aco2, Ndufb3, Atp5g2…	101	51
REACTOME_CELLULAR_RESPONSES_TO_EXTERNAL_STIMULI	1e-10	3.33377e-09		0.622951	2.96198	228	Rps29, Cox6c, Rplp1, Rps28, Cox5a, Rps21, Rpl39, Cox7b, Rps8, Rpl9, Cox5b, Cox7c, Rpl37, Rpl36, Rps3a1, Rps2, Rpl13, Rpl37a, Rps15a, Cox4i1, Rps18, Rps4x, Rps26, Rpl38, Rps24, Rpl26, Cox8a, Rps17, Ndufa4, Rps15, Rpl27a, Rpl30, Rplp0, Rps27, Rpl35, Rps11, Rps23, Rpl23, Rpl32, Rplp2, Rpl11, Rpl35a, Rps27a, Rps9, Rpl23a, Rps19, Rpl31, Rpl10a, Rpl24, Eef1a1, Rps14, Rpl6, Rpl21, Rpl34, Rpl36a, Rpl22, …	95	41.7
GOBP_RIBOSOME_BIOGENESIS	1e-10	3.33377e-09		0.772601	2.93855	58	Rps28, Rps21, Rps8, Rps2, Rpl38, Rps24, Rpl26, Rps17, Rps15, Rplp0, Rps27, Rpl35, Rpl11, Rpl35a, Rps9, Rpl23a, Rps19, Rpl10a, Rpl24, Rps14, Rpl6, Rps7, Rpsa, Rps5, Rpl7, Rpl14, Rpl5, Glul, Rpl3, Rps27l, Rpl27, Rpl10, Rps16, Rps25, Rps6, Rpl7a	36	62.1
REACTOME_ACTIVATION_OF_THE_MRNA_UPON_BINDING_OF_THE_CAP_BINDING_COMPLEX_AND_EIFS_AND_SUBSEQUENT_BINDING_TO_43S	1e-10	3.33377e-09		0.793627	2.93682	50	Rps29, Rps28, Rps21, Rps8, Rps3a1, Rps2, Rps15a, Rps18, Rps4x, Rps26, Rps24, Rps17, Rps15, Rps27, Rps11, Rps23, Rps27a, Rps9, Rps19, Rps14, Rps7, Rps3, Rpsa, Rps12, Rps5, Rps27l, Rps13, Rps16, Rps20, Rps25, Rps6, Fau, Rps10	33	66
REACTOME_METABOLISM_OF_RNA	1e-10	3.33377e-09		0.623876	2.92411	203	Rps29, Rplp1, Rps28, Rps21, Rpl39, Rps8, Rpl9, Rpl37, Rpl36, Rps3a1, Rps2, Rpl13, Rpl37a, Rps15a, Rps18, Rps4x, Rps26, Rpl38, Rps24, Rpl26, Rps17, Rps15, Rpl27a, Rpl30, Rplp0, Rps27, Rpl35, Rps11, Rps23, Rpl23, Rpl32, Rplp2, Rpl11, Rpl35a, Rps27a, Rps9, Rpl23a, Rps19, Rpl31, Rpl10a, Rpl24, Rps14, Rpl6, Rpl21, Rpl34, Rpl36a, Rpl22, Rps7, Rpl15, Rpl28, Rps3, Rpl36al, Rpsa, Rpl8, Rps12, Rpl12, Rps5,…	79	38.9
REACTOME_DEVELOPMENTAL_BIOLOGY	1e-10	3.33377e-09		0.600536	2.85791	236	Krt19, Rps29, Rplp1, Rps28, Rps21, Rpl39, Rps8, Rpl9, Rpl37, Rpl36, Rps3a1, Rps2, Rpl13, Rpl37a, Rps15a, Rps18, Krt8, Rps4x, Rps26, Rpl38, Rps24, Rpl26, Rps17, Rps15, Rpl27a, Rpl30, Rplp0, Rps27, Rpl35, Rps11, Rps23, Rpl23, Rpl32, Rplp2, Rpl11, Rpl35a, Rps27a, Rps9, Rpl23a, Rps19, Rpl31, Rpl10a, Rpl24, Rps14, Rpl6, Rpl21, Rpl34, Rpl36a, Rpl22, Rps7, Rpl15, Actg1, Rpl28, Rps3, Rpl36al, Hsp90ab1, R…	88	37.3
GOBP_MITOCHONDRIAL_ELECTRON_TRANSPORT_NADH_TO_UBIQUINONE	1e-10	3.33377e-09		0.785051	2.84995	47	Ndufc1, Ndufab1, mt-Nd3, Ndufb5, Ndufa4, Ndufc2, Ndufa11, Ndufa5, Ndufb8, mt-Nd4l, Ndufa13, Ndufs5, Ndufb4, Ndufb10, Ndufa12, Ndufa7, Ndufb9, Ndufs6, Ndufa3, Ndufb2, Ndufa10, Ndufb3, Ndufs2, Ndufb6, Ndufb11, Ndufa2, Ndufs3, Ndufs8, Ndufb7, mt-Nd1, Ndufs7, Ndufv1, Ndufa9, Ndufa8, Ndufs4, Ndufv2, Ndufv3, mt-Nd5	38	80.9
REACTOME_COMPLEX_I_BIOGENESIS	1e-10	3.33377e-09		0.789955	2.84043	44	Ndufc1, Ndufab1, mt-Nd3, Ndufb5, Ndufc2, Ndufa11, Ndufa5, Ndufb8, Ndufa13, Ndufs5, Ndufb4, Ndufb10, Ndufa12, Ndufa7, Ndufb9, Ndufs6, Ndufa3, Ndufb2, Ndufa10, Ndufb3, Ndufs2, Ndufb6, Ndufb11, Ndufa2, Ndufs3, Ndufs8, Ndufb7, mt-Nd1, Ndufs7, Ndufv1, Ndufa9, Ndufa8, Ndufs4, Ndufv2, Ndufv3, mt-Nd5	36	81.8
GOBP_NADH_DEHYDROGENASE_COMPLEX_ASSEMBLY	1e-10	3.33377e-09		0.780861	2.83474	47	Ndufc1, Ndufab1, mt-Nd3, Ndufb5, Ndufc2, Ndufa11, Ndufa5, Ndufb8, Ndufa13, Ndufs5, Ndufb4, Ndufb10, Ndufa12, Ndufa7, Ndufb9, Ndufs6, Ndufa3, Ndufb2, Ndufa10, Ndufb3, Ndufs2, Ndufb6, Ndufb11, Ndufa2, Ndufs3, Ndufs8, Ndufb7, mt-Nd1, Ndufs7, Ndufv1, Ndufa9, Ndufa8, Ndufs4, Ndufv2, Ndufaf8, Ndufv3, mt-Nd5	37	78.7
GOBP_ORGANIC_CYCLIC_COMPOUND_CATABOLIC_PROCESS	1e-10	3.33377e-09		0.615502	2.82626	185	Rps29, Rplp1, Rps28, Rps21, Rpl39, Rps8, Rpl9, Rpl37, Rpl36, Rps3a1, Rps2, Rpl13, Rpl37a, Rps15a, Rps18, Hint1, Rps4x, Rps26, Rpl38, Rps24, Rpl26, Rps17, Rps15, Rpl27a, Rpl30, Rplp0, Rps27, Rpl35, Rps11, Rps23, Rpl23, Rpl32, Rplp2, Rpl11, Rpl35a, Rps27a, Rps9, Rpl23a, Rps19, Rpl31, Rpl10a, Rpl24, Rps14, Rpl6, Rpl21, Rpl34, Rpl36a, Rpl22, Rps7, Rpl15, Rpl28, Rps3, Rpsa, Rpl8, Rps12, Rpl12, Rps5, R…	74	40
GOBP_PEPTIDE_BIOSYNTHETIC_PROCESS	1e-10	3.33377e-09		0.583812	2.78706	244	Rps29, Rplp1, Rps28, Rps21, Rpl39, Rps8, Rpl9, Rpl37, Rpl36, Rps3a1, Rps2, Rpl13, Rpl37a, Rps15a, Rps18, Rps4x, Rps26, Rpl38, Rps24, Rpl26, Rps17, Rps15, Rpl27a, Rpl30, Rplp0, Rps27, Rpl35, Rps11, Rps23, Rpl23, Rpl32, Rplp2, Rpl11, Rpl35a, Rps27a, Rps9, Rpl23a, Rps19, Ndufa7, Rpl31, Rpl10a, Rpl24, Eef1a1, Rps14, Rpl6, Rpl21, Rpl34, Ppa1, Rpl36a, Rpl22, Rps7, Rpl15, Rpl28, Rps3, Rpl36al, Rpsa, Rpl…	91	37.3
GOBP_RRNA_METABOLIC_PROCESS	1e-10	3.33377e-09		0.783505	2.74614	40	Rps28, Rps21, Rps8, Rps2, Rps24, Rpl26, Rps17, Rps15, Rps27, Rpl35, Rpl11, Rpl35a, Rps9, Rps19, Rpl10a, Rps14, Rps7, Rpl7, Rpl14, Rpl5, Rpl27, Rps16, Rps25, Rps6, Rpl7a	25	62.5
WP_MITOCHONDRIAL_COMPLEX_I_ASSEMBLY_MODEL_OXPHOS_SYSTEM	1e-10	3.33377e-09		0.773866	2.7354	41	Ndufc1, Ndufab1, Ndufb5, Ndufc2, Ndufa5, Ndufb8, mt-Nd4l, Ndufa13, Ndufs5, Ndufb4, Ndufb10, Ndufa12, Ndufa7, Ndufb9, Ndufs6, Ndufa3, Ndufb2, Ndufa10, Ndufb3, Ndufs2, Ndufb6, Ndufb11, Ndufa2, Ndufs3, Ndufb7, mt-Nd1, Ndufv1, Ndufa8, Ndufs4, Ndufv2, Ndufv3, mt-Nd5	32	78
GOBP_PROTEIN_LOCALIZATION_TO_ORGANELLE	1e-10	3.33377e-09		0.570491	2.72825	255	Hao2, Rps29, Chchd10, Rplp1, Rps28, Atpif1, Rps21, Rpl39, Rps8, Rpl9, Rpl37, Rpl36, Rps3a1, Rps2, Rpl13, Rpl37a, Rps15a, Rps18, Rps4x, Rps26, Rpl38, Rps24, Rpl26, Rps17, Rps15, Rpl27a, Rpl30, Rplp0, Rps27, Rpl35, Rps11, Rps23, Rpl23, Rpl32, Rplp2, Rpl11, Rpl35a, Rps27a, Ndufa13, Rps9, Rpl23a, Rps19, Rpl31, Rpl10a, Rpl24, Tomm7, Rps14, Tspo, Rpl6, Rpl21, Rpl34, Rpl36a, Rpl22, Rps7, Rpl15, Rpl28, R…	86	33.7
GOBP_MITOCHONDRIAL_RESPIRATORY_CHAIN_COMPLEX_ASSEMBLY	1e-10	3.33377e-09		0.710876	2.71725	61	Ndufc1, Ndufab1, mt-Nd3, Ndufb5, Ndufc2, Ndufa11, Ndufa5, Ndufb8, Ndufa13, Ndufs5, Ndufb4, Ndufb10, Ndufa12, Ndufa7, Ndufb9, Uqcrfs1, Ndufs6, Ndufa3, Ndufb2, Ndufa10, Ndufb3, Ndufs2, Ndufb6, Ndufb11, Ndufa2, Ndufs3, Ndufs8, Ndufb7, mt-Nd1, Uqcc2, Ndufs7, Ndufv1, Ndufa9, Ndufa8, Ndufs4, Ndufv2, Ndufaf8, Ndufv3, mt-Nd5, Cox14, mt-Nd6, Samm50, Ndufs1	43	70.5
GOBP_CYTOPLASMIC_TRANSLATION	1e-10	3.33377e-09		0.702882	2.68051	60	Rps29, Rplp1, Rps28, Rps21, Rpl39, Rpl9, Rpl36, Rps26, Rpl38, Rpl26, Rpl30, Rplp0, Rps23, Rpl32, Rplp2, Rpl11, Rpl35a, Rpl31, Rpl10a, Rpl24, Rpl6, Rpl36a, Rpl22, Rpl15, Rpsa, Rpl8, Rpl22l1, Rpl29, Rpl19	29	48.3
GOBP_MRNA_METABOLIC_PROCESS	1e-10	3.33377e-09		0.563871	2.67911	233	Rps29, Rplp1, Rps28, Rps21, Rpl39, Rps8, Rpl9, Rpl37, Rpl36, Rps3a1, Rps2, Rpl13, Rpl37a, Rps15a, Rps18, Rps4x, Rps26, Rpl38, Rps24, Rpl26, Rps17, Rps15, Rpl27a, Rpl30, Rplp0, Rps27, Rpl35, Rps11, Rps23, Rpl23, Rpl32, Rplp2, Rpl11, Rpl35a, Rps27a, Rps9, Rpl23a, Rps19, Rpl31, Rpl10a, Rpl24, Rps14, Rpl6, Rpl21, Rpl34, Rpl36a, Rpl22, Rps7, Rpl15, Rpl28, Rps3, Rpsa, Rpl8, Rps12, Rpl12, Rps5, Rpl7, Rp…	72	30.9
GOBP_AEROBIC_RESPIRATION	1e-10	3.33377e-09		0.710631	2.67446	54	Cox6c, Cox5a, Uqcr10, Cox7b, Cox5b, Cox7c, Cox4i1, Cox8a, Ndufa4, Uqcrh, Uqcrb, Uqcrc1, Aco2, Sdhb, Cox6a1, Ndufs8, Fahd1, Cox6b1, Mdh1, Atp5d, Suclg2, mt-Nd1, Sdhd, Mdh2, Sdha, Ndufs7, Idh3a, Fh1, Sdhc, Idh3g, Suclg1, Cox7a2l, Ogdh, mt-Co3, Idh3b, Uqcrc2, Sucla2, Pdha1	38	70.4
GOBP_RIBONUCLEOPROTEIN_COMPLEX_BIOGENESIS	1e-10	3.33377e-09		0.652011	2.66065	88	Rps28, Rps21, Rps8, Rps2, Rpl38, Rps24, Rpl26, Rps17, Rps15, Rplp0, Rps27, Rpl35, Rpl11, Rpl35a, Rps9, Rpl23a, Rps19, Rpl10a, Rpl24, Rps14, Rpl6, Rps7, Hsp90ab1, Rpsa, Rps5, Rpl7, Rpl14, Rpl5, Glul, Rpl3, Rps27l, Rpl27, Rpl10, Rps16, Rps25, Rps6, Rpl7a, Rpl13a, Rps10	39	44.3
REACTOME_INFECTIOUS_DISEASE	1e-10	3.33377e-09		0.55309	2.65052	264	Rps29, Rplp1, Rps28, Rps21, Rpl39, Rps8, Rpl9, Rpl37, Rpl36, Rps3a1, Pycard, Rps2, Rpl13, Rpl37a, Rps15a, Rps18, Rps4x, Rps26, Rpl38, Rps24, Ppia, Rpl26, Rps17, Rps15, Rpl27a, Rpl30, Rplp0, Rps27, Rpl35, Rps11, Rps23, Rpl23, Rpl32, Rplp2, Rpl11, Rpl35a, Rps27a, Rps9, Rpl23a, Rps19, Rpl31, Rpl10a, Rpl24, Rps14, Il18, Rpl6, Rpl21, Rpl34, Rpl36a, Rpl22, Rps7, Rpl15, Actg1, Rpl28, Cd9, Rps3, Rpl36al,…	88	33.3
GOBP_NCRNA_PROCESSING	1e-10	3.33377e-09		0.719093	2.64594	49	Rps28, Rps21, Rps8, Rps2, Rps24, Rpl26, Rps17, Rps15, Rps27, Rpl35, Rpl11, Rpl35a, Rps9, Rps19, Rpl10a, Rps14, Rps7, Rpl7, Rpl14, Rpl5, Rpl27, Rps16, Rps25, Rps6, Rpl7a	25	51
GOBP_INTRACELLULAR_PROTEIN_TRANSPORT	1e-10	3.33377e-09		0.537974	2.61818	284	Hao2, Rps29, Rplp1, Rps28, Atpif1, Rps21, Rpl39, Rps8, Rpl9, Rpl37, Rpl36, Rps3a1, Rps2, Rpl13, Rpl37a, Rps15a, Rps18, Rps4x, Rps26, Rpl38, Rps24, Rpl26, Rps17, Rps15, Rpl27a, Rpl30, Rplp0, Rps27, Rpl35, Rps11, Rps23, Rpl23, Rpl32, Rplp2, Rpl11, Rpl35a, Rps27a, Ndufa13, Rps9, Rpl23a, Rps19, Rpl31, Rpl10a, Rpl24, Tomm7, Rps14, Tspo, Rpl6, Rpl21, Rpl34, Rpl36a, Rpl22, Rps7, Rpl15, Rpl28, Rps3, Hsp9…	85	29.9
GOBP_MITOCHONDRION_ORGANIZATION	1e-10	3.33377e-09		0.566866	2.59752	181	Atp5g1, Chchd10, Atp5k, Ndufc1, Cox7a2, Atpif1, Ndufab1, Atp5g3, Pycard, Cox7a1, Atp5j2, mt-Nd3, Ndufb5, Atp5a1, Ndufc2, Ndufa11, Ndufa5, Ndufb8, Atp5l, Ndufa13, Ndufs5, Ndufb4, Atp5o, Ndufb10, Ndufa12, Ndufa7, Ndufb9, Uqcrfs1, Ndufs6, Ndufa3, Atp5c1, Ndufb2, Tomm7, Ndufa10, Tspo, Ndufb3, Micos13, Atp5g2, Atp5b, Micos10, Ndufs2, Fmc1, Ndufb6, Ndufb11, Ndufa2, Atp5j, Ndufs3, Ndufs8, Atp5e, Gpx1, A…	102	56.4
GOBP_AMIDE_BIOSYNTHETIC_PROCESS	1e-10	3.33377e-09		0.535119	2.59413	281	Rps29, Rplp1, Rps28, Rps21, Rpl39, Rps8, Rpl9, Scd2, Rpl37, Rpl36, Rps3a1, Rps2, Rpl13, Rpl37a, Rps15a, Rps18, Rps4x, Rps26, Rpl38, Rps24, Rpl26, Rps17, Rps15, Rpl27a, Rpl30, Rplp0, Rps27, Rpl35, Rps11, Rps23, Rpl23, Rpl32, Rplp2, Rpl11, Rpl35a, Rps27a, Rps9, Rpl23a, Rps19, Ndufa7, Rpl31, Rpl10a, Rpl24, Eef1a1, Rps14, Rpl6, Rpl21, Rpl34, Ppa1, Rpl36a, Rpl22, Rps7, Rpl15, Rpl28, Rps3, Rpl36al, Rps…	94	33.5
GOBP_NCRNA_METABOLIC_PROCESS	1e-10	3.33377e-09		0.674665	2.54416	57	Rps28, Rps21, Rps8, Rps2, Rps24, Rpl26, Rps17, Rps15, Rps27, Rpl35, Rpl11, Rpl35a, Rps9, Rps19, Rpl10a, Rps14, Ppa1, Rps7, Rpl7, Rpl14, Rpl5, Rpl27, Rps16, Rps25, Rps6, Rpl7a	26	45.6
KEGG_CARDIAC_MUSCLE_CONTRACTION	5.3564e-10	1.71874e-08	0.801216	0.761542	2.5376	32	Cox6c, Uqcr11, Cox5a, Cox7a2, Uqcr10, Cox7b, Cox5b, Cox7c, Cyc1, Uqcrq, Cox7a1, Cox4i1, Cox8a, Uqcrh, Uqcrb, Uqcrfs1, Uqcrc1, Atp1a1, Cox6a1, Cox6b1	20	62.5
GOBP_ATP_SYNTHESIS_COUPLED_PROTON_TRANSPORT	1e-10	3.33377e-09		0.898402	2.51123	16	Atp5g1, Atp5k, Atp5g3, Atp5j2, Atp5a1, Atp5l, Atp5o, Atp5c1, Atp5g2, Atp5b, Atp5j, Atp5e, Atp5d, Atp5h, mt-Atp8	15	93.8
GOBP_RIBOSOMAL_SMALL_SUBUNIT_BIOGENESIS	1.85458e-09	5.66751e-08	0.788187	0.79908	2.50412	25	Rps28, Rps21, Rps8, Rpl38, Rps24, Rps17, Rps15, Rps27, Rps19, Rps14, Rps7, Rpsa, Rps5, Rps27l, Rps16, Rps25, Rps6, Rps10	18	72
GOBP_RIBONUCLEOSIDE_TRIPHOSPHATE_BIOSYNTHETIC_PROCESS	1.08486e-09	3.39615e-08	0.788187	0.811013	2.4967	24	Atp5g1, Atp5k, Atp5g3, Atp5j2, Atp5a1, Atp5l, Atp5o, Atp5c1, Atp5g2, Atp5b, Atp5j, Atp5e, Atp5d, Atp5h, mt-Atp8, Nme2	16	66.7
GOBP_MITOCHONDRIAL_ATP_SYNTHESIS_COUPLED_PROTON_TRANSPORT	2.63816e-10	8.57234e-09	0.814036	0.904151	2.48934	15	Atp5g1, Atp5k, Atp5g3, Atp5j2, Atp5a1, Atp5l, Atp5o, Atp5c1, Atp5g2, Atp5b, Atp5j, Atp5e, Atp5d, Atp5h, mt-Atp8	15	100
REACTOME_FORMATION_OF_ATP_BY_CHEMIOSMOTIC_COUPLING	2.63816e-10	8.57234e-09	0.814036	0.904151	2.48934	15	Atp5g1, Atp5k, Atp5g3, Atp5j2, Atp5a1, Atp5l, Atp5o, Atp5c1, Atp5g2, Atp5b, Atp5j, Atp5e, Atp5d, Atp5h, mt-Atp8	15	100
GOBP_NUCLEOSIDE_TRIPHOSPHATE_BIOSYNTHETIC_PROCESS	4.22023e-09	1.23106e-07	0.761461	0.776116	2.48385	27	Atp5g1, Atp5k, Atp5g3, Atp5j2, Atp5a1, Atp5l, Atp5o, Atp5c1, Atp5g2, Atp5b, Atp5j, Atp5e, Atp5d, Atp5h, mt-Atp8, Nme2	16	59.3
GOBP_RIBONUCLEOSIDE_TRIPHOSPHATE_METABOLIC_PROCESS	4.22023e-09	1.23106e-07	0.761461	0.776038	2.4836	27	Atp5g1, Atp5k, Atp5g3, Atp5j2, Atp5a1, Atp5l, Atp5o, Atp5c1, Atp5g2, Atp5b, Atp5j, Atp5e, Atp5d, Atp5h, mt-Atp8, Nme2	16	59.3
GOBP_PEPTIDE_METABOLIC_PROCESS	1e-10	3.33377e-09		0.510474	2.48039	288	Rps29, Rplp1, Rps28, Rps21, Rpl39, Rps8, Rpl9, Rpl37, Rpl36, Rps3a1, Rps2, Rpl13, Rpl37a, Rps15a, Rps18, Rps4x, Rps26, Rpl38, Rps24, Rpl26, Rps17, Rps15, Rpl27a, Rpl30, Rplp0, Rps27, Rpl35, Rps11, Rps23, Rpl23, Rpl32, Rplp2, Rpl11, Rpl35a, Rps27a, Rps9, Rpl23a, Rps19, Ndufa7, Rpl31, Rpl10a, Rpl24, Eef1a1, Rps14, Rpl6, Rpl21, Rpl34, Ppa1, Rpl36a, Rpl22, Rps7, Rpl15, Rpl28, Rps3, Rpl36al, Rpsa, Rpl…	92	31.9
GOBP_RIBOSOME_ASSEMBLY	1.75843e-09	5.43841e-08	0.788187	0.80543	2.47952	24	Rps28, Rpl38, Rps15, Rplp0, Rps27, Rpl11, Rpl23a, Rps19, Rpl24, Rps14, Rpl6, Rpsa, Rps5, Rpl5, Rpl3, Rps27l, Rpl10, Rps10	18	75
GOBP_ATP_BIOSYNTHETIC_PROCESS	2.37139e-09	7.16159e-08	0.774939	0.814918	2.43664	22	Atp5g1, Atp5k, Atp5g3, Atp5j2, Atp5a1, Atp5l, Atp5o, Atp5c1, Atp5g2, Atp5b, Atp5j, Atp5e, Atp5d, Atp5h, mt-Atp8	15	68.2
GOBP_RIBOSOMAL_LARGE_SUBUNIT_BIOGENESIS	6.26877e-09	1.80808e-07	0.761461	0.810037	2.41419	21	Rpl38, Rpl26, Rplp0, Rpl35, Rpl11, Rpl35a, Rpl23a, Rpl10a, Rpl24, Rpl6, Rpl7, Rpl14, Rpl5, Rpl3, Rpl10, Rpl7a	16	76.2
GOBP_CRISTAE_FORMATION	4.34613e-08	1.18686e-06	0.719513	0.769698	2.41205	25	Atp5g1, Chchd10, Atp5k, Atp5g3, Atp5j2, Atp5a1, Atp5l, Atp5o, Atp5c1, Micos13, Atp5g2, Atp5b, Atp5j, Atp5e, Atp5d, Atp5h, mt-Atp8	17	68
GOBP_NUCLEOSIDE_TRIPHOSPHATE_METABOLIC_PROCESS	3.73546e-08	1.03107e-06	0.719513	0.735062	2.40809	30	Atp5g1, Atp5k, Atp5g3, Atp5j2, Atp5a1, Atp5l, Atp5o, Atp5c1, Atp5g2, Atp5b, Atp5j, Atp5e, Atp5d, Atp5h, mt-Atp8, Nme2	16	53.3
GOBP_INNER_MITOCHONDRIAL_MEMBRANE_ORGANIZATION	1.50528e-08	4.24622e-07	0.733762	0.719874	2.40535	34	Atp5g1, Chchd10, Atp5k, Atp5g3, Atp5j2, Atp5a1, Atp5l, Ndufa13, Atp5o, Atp5c1, Micos13, Atp5g2, Atp5b, Micos10, Atp5j, Atp5e, Atp5d, Atp5h, mt-Atp8, Romo1, Immt, Samm50, Timm13, Letm1	24	70.6
GOBP_CELLULAR_MACROMOLECULE_CATABOLIC_PROCESS	1e-10	3.33377e-09		0.493453	2.40384	294	Rps29, Rplp1, Rps28, Atpif1, Rps21, Rpl39, Rps8, Rpl9, Rpl37, Rpl36, Rps3a1, Rps2, Rpl13, Rpl37a, Rps15a, Rps18, Rps4x, Rps26, Rpl38, Rps24, Rpl26, Rps17, Rps15, Rpl27a, Rpl30, Rplp0, Rps27, Rpl35, Rps11, Rps23, Rpl23, Rpl32, Rplp2, Rpl11, Rpl35a, Rps27a, Rps9, Rpl23a, Rps19, Rpl31, Rpl10a, Rpl24, Rps14, Rpl6, Rpl21, Rpl34, Rpl36a, Rpl22, Rps7, Rpl15, Rpl28, Rps3, Hsp90ab1, Rpsa, Rpl8, Rps12, Rpl…	84	28.6
GOBP_PROTON_TRANSMEMBRANE_TRANSPORT	3.50789e-09	1.04707e-07	0.774939	0.628043	2.3951	60	Cox6c, Atp5g1, Atp5k, Cox5a, Cox7a2, Cox7b, Cox7c, Atp5g3, Cox7a1, Atp5j2, Cox4i1, Cox8a, Ndufa4, Atp5a1, Atp5l, Atp5o, Atp5c1, Atp5g2, Atp5b, Slc25a3, Atp1a1, Atp5j, Cox6a1, Cox6b1, Atp5e, Atp5d, Atp5h, mt-Atp8	28	46.7
GOBP_MITOCHONDRIAL_MEMBRANE_ORGANIZATION	1.09506e-08	3.12335e-07	0.74774	0.635822	2.39292	54	Atp5g1, Chchd10, Atp5k, Atpif1, Atp5g3, Atp5j2, Atp5a1, Atp5l, Ndufa13, Atp5o, Atp5c1, Micos13, Atp5g2, Atp5b, Micos10, Atp5j, Atp5e, Atp5d, Atp5h, mt-Atp8, Slc25a5, Romo1, Immt, Vdac2, Samm50, Timm13, Letm1, Ywhab, Ywhaz, Ywhae, Ywhah, Chchd3, Timm8b, Hspa9, Pdcd5	35	64.8
GOBP_MITOCHONDRIAL_TRANSPORT	9.66051e-10	3.06155e-08	0.788187	0.590146	2.38267	81	Atp5g1, Chchd10, Atp5k, Atpif1, Atp5g3, Atp5j2, Atp5a1, Atp5l, Ndufa13, Atp5o, Slc25a24, Atp5c1, Tomm7, Tspo, Atp5g2, Atp5b, Mpc2, Atp5j, Atp5e, Atp5d, Atp5h, Tmem14c, mt-Atp8, Slc25a5, Tomm5, Smdt1, Romo1, Vdac1, Ubl5, Vdac2, Samm50, Timm13, Letm1, Ywhab, Ywhaz, Ywhae, Tomm20, Ywhah, Hspd1, Timm17a, Timm8b, Huwe1, Bcap31, Dnajc15, Pdcd5, Sfn, Mpc1	47	58
REACTOME_CRISTAE_FORMATION	2.63592e-08	7.35479e-07	0.733762	0.787312	2.38007	23	Atp5g1, Atp5k, Atp5g3, Atp5j2, Atp5a1, Atp5l, Atp5o, Atp5c1, Micos13, Atp5g2, Atp5b, Micos10, Atp5j, Atp5e, Atp5d, Atp5h, mt-Atp8	17	73.9
GOBP_BIOLOGICAL_PROCESS_INVOLVED_IN_SYMBIOTIC_INTERACTION	1e-10	3.33377e-09		0.474593	2.309	292	Krt19, Rps29, Rplp1, Rps28, Rps21, Rpl39, Rps8, Rpl9, Rpl37, Rpl36, Rps3a1, Rps2, Rpl13, Rpl37a, Rps15a, Rps18, Krt8, Rps4x, Rps26, Rpl38, Rps24, Ppia, Rpl26, Rps17, Rps15, Rpl27a, Rpl30, Rplp0, Rps27, Rpl35, Rps11, Rps23, Rpl23, Rpl32, Rplp2, Rpl11, Rpl35a, Rps27a, Ndufa13, Rps9, Rpl23a, Rps19, Rpl31, Rpl10a, Slc20a1, Rpl24, Rps14, Rpl6, Rpl21, Rpl34, Rpl36a, Rpl22, Rps7, Rpl15, Rpl28, Rps3, Hsp…	86	29.5
GOBP_CELLULAR_PROTEIN_CONTAINING_COMPLEX_ASSEMBLY	1e-10	3.33377e-09		0.47856	2.27204	234	Ndufc1, Rps28, Cox7a2, Ndufab1, Pycard, Cox7a1, mt-Nd3, Rpl38, Ndufb5, Rps15, Ndufc2, Rplp0, Ndufa11, Rps27, Ndufa5, Ndufb8, Rpl11, Rps27a, Ndufa13, Ndufs5, Ndufb4, Rpl23a, Ndufb10, Ndufa12, Rps19, Ndufa7, Ndufb9, Uqcrfs1, Ndufs6, Ndufa3, Rpl24, Ndufb2, Ndufa10, Rps14, Rpl6, Ndufb3, Ndufs2, Rps3, Fmc1, Hsp90ab1, Rpsa, Ndufb6, Ndufb11, Ndufa2, Rps5, Pfn1, Rpl5, Rpl3, Rps27l, Rpl10, Ndufs3, Ndufs8,…	96	41
REACTOME_MITOCHONDRIAL_BIOGENESIS	5.53935e-07	1.49679e-05	0.659444	0.654867	2.26046	38	Atp5g1, Atp5k, Atp5g3, Atp5j2, Atp5a1, Atp5l, Atp5o, Atp5c1, Micos13, Atp5g2, Atp5b, Micos10, Atp5j, Atp5e, Atp5d, Atp5h, mt-Atp8	17	44.7
GOBP_RIBONUCLEOPROTEIN_COMPLEX_SUBUNIT_ORGANIZATION	7.25341e-07	1.93953e-05	0.659444	0.599924	2.24964	52	Rps28, Rpl38, Rps15, Rplp0, Rps27, Rpl11, Rpl23a, Rps19, Rpl24, Rps14, Rpl6, Hsp90ab1, Rpsa, Rps5, Rpl5, Rpl3, Rps27l, Rpl10, Rpl13a, Rps10, Snrpd2, Mrpl20, Eif3f, Snrpg, Eif3i, Eif3m, Snrpe, Eif3a, Eif3e	29	55.8
GOBP_NEGATIVE_REGULATION_OF_GENE_EXPRESSION	1e-10	3.33377e-09		0.463983	2.24387	278	Rps29, Rplp1, Rps28, Rps21, Rpl39, Rps8, Rpl9, Rpl37, Rpl36, Rps3a1, Pycard, Rps2, Rpl13, Rpl37a, Rps15a, Rps18, Rps4x, Rps26, Rpl38, Rps24, Rpl26, Rps17, Rps15, Rpl27a, Rpl30, Rplp0, Rps27, Rpl35, Rps11, Rps23, Rpl23, Rpl32, Rplp2, Rpl11, Rpl35a, Rps27a, Rps9, Rpl23a, Rps19, Rpl31, Rpl10a, Rpl24, Rps14, Tspo, Rpl6, Rpl21, Rpl34, Rpl36a, Rpl22, Rps7, Rpl15, Rpl28, Serpinb1a, Rps3, Hsp90ab1, Rpsa,…	83	29.9
GOBP_PURINE_CONTAINING_COMPOUND_BIOSYNTHETIC_PROCESS	1.46604e-06	3.76333e-05	0.643552	0.588932	2.21645	54	Atp5g1, Atp5k, Scd2, Atp5g3, Atp5j2, Atp5a1, Guca2a, Atp5l, Atp5o, Atp5c1, Atp5g2, Atp5b, Mpc2, Atp5j, Atp5e, Atp5d, Atp5h, mt-Atp8, Tecr, Nme2	20	37
GOBP_MITOCHONDRIAL_TRANSMEMBRANE_TRANSPORT	1.7193e-06	4.36975e-05	0.643552	0.615324	2.20871	45	Atp5g1, Atp5k, Atp5g3, Atp5j2, Atp5a1, Atp5l, Atp5o, Atp5c1, Tomm7, Atp5g2, Atp5b, Mpc2, Atp5j, Atp5e, Atp5d, Atp5h, mt-Atp8, Slc25a5, Smdt1, Romo1, Vdac1	21	46.7
GOBP_MITOCHONDRIAL_ELECTRON_TRANSPORT_CYTOCHROME_C_TO_OXYGEN	1.27739e-05	0.000295411	0.593325	0.787296	2.16761	15	Cox6c, Cox5a, Cox7b, Cox5b, Cox7c, Cox4i1, Cox8a, Ndufa4, Cox6a1, Cox6b1, Cox7a2l, mt-Co3	12	80
GOBP_RIBOSOMAL_SMALL_SUBUNIT_ASSEMBLY	3.93565e-06	9.62172e-05	0.610527	0.891119	2.15214	10	Rps28, Rpl38, Rps15, Rps27, Rps19, Rps14, Rpsa, Rps5, Rps27l, Rps10	10	100
WP_MITOCHONDRIAL_CIV_ASSEMBLY	1.26096e-05	0.000294262	0.593325	0.711036	2.14949	23	Cox6c, Cox5a, Cox7a2, Cox7b, Cox5b, Cox7c, Cox4i1, Cox8a, Ndufa4, Cox6a1, Cox6b1	11	47.8
REACTOME_MITOCHONDRIAL_PROTEIN_IMPORT	3.11977e-05	0.000645843	0.557332	0.642975	2.12685	31	Atp5g1, Chchd10, Cyc1, Atp5a1, Ndufb8, Tomm7, Aco2, Atp5b, Tomm5, Idh3g, Vdac1, Tomm6, Samm50, Timm13, Tomm20, Chchd2, Hspd1, Chchd3, Timm17a, Timm8b, Gfer, Hspa9	22	71
GOBP_MITOCHONDRIAL_ELECTRON_TRANSPORT_UBIQUINOL_TO_CYTOCHROME_C	2.83621e-05	0.000596766	0.57561	0.815148	2.111	12	Uqcr11, Uqcr10, Cyc1, Uqcrq, Uqcrh, Uqcrb, Uqcrfs1, Uqcrc1	8	66.7
GOBP_TRICARBOXYLIC_ACID_CYCLE	3.40235e-05	0.000698706	0.557332	0.672641	2.10789	25	Aco2, Sdhb, Fahd1, Mdh1, Suclg2, Sdhd, Mdh2, Sdha, Idh3a, Fh1, Sdhc, Idh3g, Suclg1, Ogdh, Idh3b, Sucla2, Pdha1	17	68
GOBP_RIBOSE_PHOSPHATE_BIOSYNTHETIC_PROCESS	1.25197e-05	0.000294262	0.593325	0.558059	2.10026	54	Atp5g1, Atp5k, Scd2, Atp5g3, Atp5j2, Atp5a1, Atp5l, Atp5o, Atp5c1, Atp5g2, Atp5b, Mpc2, Atp5j, Atp5e, Atp5d, Atp5h, mt-Atp8, Tecr, Nme2	19	35.2
GOBP_RIBOSOMAL_LARGE_SUBUNIT_ASSEMBLY	1.9776e-05	0.000430213	0.57561	0.867805	2.09583	10	Rpl38, Rplp0, Rpl11, Rpl23a, Rpl24, Rpl6, Rpl5, Rpl3, Rpl10, Mrpl20	10	100
REACTOME_CITRIC_ACID_CYCLE_TCA_CYCLE	5.17742e-05	0.00101454	0.557332	0.712518	2.09258	20	Aco2, Sdhb, Fahd1, Suclg2, Sdhd, Mdh2, Sdha, Idh3a, Fh1, Sdhc, Idh3g, Suclg1, Ogdh, Idh3b, Sucla2	15	75
WP_MITOCHONDRIAL_CIII_ASSEMBLY	4.11375e-05	0.000825868	0.557332	0.807956	2.09238	12	Uqcr11, Uqcr10, Cyc1, Uqcrq, Uqcrh, Uqcrb, Uqcrfs1, Uqcrc1, Uqcc2, mt-Cytb	10	83.3
WP_TCA_CYCLE_AKA_KREBS_OR_CITRIC_ACID_CYCLE	0.000185466	0.00338984	0.518848	0.710997	2.0447	18	Aco2, Sdhb, Suclg2, Sdhd, Mdh2, Sdha, Idh3a, Fh1, Sdhc, Idh3g, Suclg1, Ogdh, Idh3b, Sucla2	14	77.8
REACTOME_PYRUVATE_METABOLISM_AND_CITRIC_ACID_TCA_CYCLE	0.000111315	0.00211664	0.538434	0.609397	2.03063	32	Aco2, Mpc2, Sdhb, Fahd1, Suclg2, Sdhd, Mdh2, Sdha, Idh3a, Fh1, Sdhc, Idh3g, Vdac1, Suclg1, Ogdh, Idh3b, Slc16a1, Sucla2, Glo1, Pdha1	20	62.5
REACTOME_TP53_REGULATES_METABOLIC_GENES	8.31007e-05	0.00161606	0.538434	0.579157	2.01647	39	Cox6c, Cox5a, Cox7b, Cox5b, Cox7c, Cox4i1, Cox8a, Ndufa4, Txn1, Cox6a1, Cox6b1, Prdx2, Prdx1, Cox7a2l, mt-Co3, Cox14, Ywhab, Ywhaz, Ywhae, Ywhah	20	51.3
KEGG_CITRATE_CYCLE_TCA_CYCLE	0.000222544	0.00402304	0.518848	0.652894	2.00993	24	Aco2, Sdhb, Mdh1, Suclg2, Sdhd, Mdh2, Sdha, Idh3a, Fh1, Sdhc, Idh3g, Suclg1, Ogdh, Idh3b, Sucla2, Pdha1	16	66.7
GOBP_NUCLEOSIDE_PHOSPHATE_BIOSYNTHETIC_PROCESS	1.96008e-05	0.000430046	0.57561	0.519549	2.00259	63	Atp5g1, Atp5k, Scd2, Atp5g3, Atp5j2, Atp5a1, Guca2a, Atp5l, Atp5o, Atp5c1, Atp5g2, Atp5b, Mpc2, Atp5j, Atp5e, Atp5d, Atp5h, mt-Atp8, Tecr, Nme2	20	31.7
REACTOME_ORGANELLE_BIOGENESIS_AND_MAINTENANCE	4.11808e-05	0.000825868	0.557332	0.51375	1.99453	64	Atp5g1, Atp5k, Atp5g3, Atp5j2, Atp5a1, Atp5l, Atp5o, Atp5c1, Micos13, Atp5g2, Atp5b, Micos10, Atp5j, Atp5e, Atp5d, Atp5h, mt-Atp8, Immt, Samm50, Tubb4b, Ywhae, Chchd3, Cct2, Tcp1, Hspa9, Sod2, Arf4, Cct3, Calm1, Cycs, Dctn3, Ift43, Dnajc11	33	51.6
GOBP_CATION_TRANSMEMBRANE_TRANSPORT	5.00947e-06	0.000121314	0.610527	0.447551	1.95898	131	Cox6c, Atp5g1, Atp5k, Cox5a, Cox7a2, Cox7b, Cox7c, Atp5g3, Cox7a1, Atp5j2, Cox4i1, Cox8a, Ndufa4, Atp5a1, Atp5l, Atp5o, Slc20a1, Atp5c1, Ano1, Atp5g2, Atp5b, Slc25a3, Atp1a1, Atp5j, Sri, Cox6a1, Cox6b1, Atp5e, Slc4a7, Atp5d, Atp5h, mt-Atp8, Gas6, Anxa2, Calm2, Slc6a6, Ndufs7, Smdt1, Slc35g1, mt-Cytb, Vdac1, Stim1, mt-Nd5, Cox7a2l, Slc5a1, mt-Co3, Ahnak, Slc6a14, Cd63, Commd1, Letm1	51	38.9
GOBP_PURINE_CONTAINING_COMPOUND_METABOLIC_PROCESS	1.15329e-05	0.00027412	0.593325	0.460461	1.93522	103	Atp5g1, Atp5k, Scd2, Atp5g3, Atp5j2, Hint1, Atp5a1, Guca2a, Atp5l, Hmgcs1, Atp5o, Atp5c1, Atp5g2, Atp5b, Eno3, Mpc2, Atp5j, Sult1a1, Hmgcs2, Atp5e, Gpx1, Atp5d, Atp5h, Dbi, Suclg2, mt-Atp8, Tecr, Hmgcr, Nme2	29	28.2
GOBP_MATURATION_OF_SSU_RRNA	0.000746349	0.0118999	0.477271	0.741346	1.91987	12	Rps28, Rps21, Rps8, Rps19, Rps14, Rps16	6	50
GOBP_PROTEIN_TARGETING_TO_MITOCHONDRION	0.000702079	0.0113348	0.477271	0.575446	1.86996	29	Atpif1, Ndufa13, Tomm7, Tspo, Tomm5, Romo1, Ubl5, Samm50, Timm13, Tomm20, Hspd1, Timm17a, Timm8b, Huwe1, Bcap31, Dnajc15, Pdcd5	17	58.6
GOBP_INORGANIC_ION_TRANSMEMBRANE_TRANSPORT	1.82418e-05	0.000407189	0.57561	0.417447	1.83759	138	Cox6c, Atp5g1, Atp5k, Cox5a, Cox7a2, Cox7b, Cox7c, Atp5g3, Cox7a1, Atp5j2, Cox4i1, Cox8a, Ndufa4, Atp5a1, Atp5l, Atp5o, Slc20a1, Atp5c1, Ano1, Atp5g2, Atp5b, Slc25a3, Atp1a1, Atp5j, Sri, Cox6a1, Cox6b1, Atp5e, Slc4a7, Atp5d, Atp5h, mt-Atp8, Slc37a2, Gas6, Anxa2, Calm2, Slc6a6, Ndufs7, Smdt1, Slc35g1, mt-Cytb, Vdac1, Stim1, mt-Nd5, Cox7a2l, Slc5a1, mt-Co3, Ahnak, Slc6a14, Cd63, Commd1, Letm1, Ywha…	55	39.9
WP_STEROL_REGULATORY_ELEMENTBINDING_PROTEINS_SREBP_SIGNALLING	0.001528	0.0229379	0.45506	0.611156	1.82146	21	Scd2, Hmgcs1, Sqle, Mdh1, Cyp51, Dbi, Hmgcr, Fdps, Ldlr, Fdft1, Idi1, Sec13	12	57.1
GOBP_TRANSLATIONAL_ELONGATION	0.000560974	0.0094119	0.477271	0.467247	1.801	63	Rplp1, Rpl30, Rplp2, Eef1a1, Rack1, Mrpl51, Mrps36, Mrps14, Mrpl57, Eef1b2, Mrps24, Mrpl52, Mrps21, Mrpl54, Mrpl30, Mrpl42, Mrpl33, Mrpl20, Eef2, Mrps6, Mrpl12, Mrpl34, Chchd1, Mrpl21, Tufm, Mrpl23, Eef1d, Mrpl48, Mrps18c, Mrps33, Mrpl55, Mrps5, Mrpl36, Mrpl35, Selenot, Mrpl46, Mrps15, Mrps16	38	60.3
GOBP_RNA_PROCESSING	2.09952e-05	0.000452897	0.57561	0.399086	1.79022	158	Rps28, Rps21, Rps8, Rps2, Rps26, Rps24, Rpl26, Rps17, Rps15, Rps27, Rpl35, Rpl11, Rpl35a, Rps9, Rps19, Rpl10a, Rps14, Rps7, Rpl7, Rpl14, Rpl5, Rpl27, Lgals3, Rps13, Rps16, Rps25, Rps6, Rpl7a	28	17.7
REACTOME_PROTEIN_LOCALIZATION	0.00120851	0.0184658	0.45506	0.471261	1.77712	57	Hao2, Atp5g1, Chchd10, Cyc1, Atp5a1, Ndufb8, Rps27a, Tomm7, Aco2, Atp5b, Sec61b, Uba52, Tomm5, Idh3g, Vdac1, Tomm6, Sec61g, Samm50, Timm13, Tomm20, Chchd2, Hspd1, Chchd3, Timm17a, Timm8b, Gfer, Hspa9	27	47.4
KEGG_VALINE_LEUCINE_AND_ISOLEUCINE_DEGRADATION	0.00354811	0.0489677	0.431708	0.597584	1.75504	20	Hmgcs1, Hmgcs2, Aldh2, Hadh, Acat1, Echs1, Mcee, Acads, Pccb, Pcca, Abat, Hsd17b10, Acadm	13	65
GOBP_ORGANELLE_ASSEMBLY	0.00042311	0.00738859	0.498493	0.395772	1.71186	125	Krt19, Rps28, Krt8, Rpl38, Rps15, Rplp0, Rps27, Rps23, Rpl11, Rpl23a, Rps19, Rpl24, Rps14, Rpl6, Rps3, Rpsa, Csrp2, Rps5, Rpl5, Rpl3, Rps27l, Rpl10, Sqle, Rps10, Vdac3	25	20
GOBP_CATION_TRANSPORT	9.66521e-05	0.00185154	0.538434	0.371485	1.69639	173	Cox6c, Atp5g1, Atp5k, Cox5a, Cox7a2, Cox7b, Cox7c, Atp5g3, Cox7a1, Atp5j2, Cox4i1, Cox8a, Ndufa4, Atp5a1, Atp5l, Atp5o, Slc20a1, Atp5c1, Tspo, Ano1, Atp5g2, Atp5b, Slc25a3, Atp1a1, Atp5j, Sri, Cox6a1, Lgals3, Cox6b1, Atp5e, Slc4a7, Atp5d, Atp5h, mt-Atp8, Gas6, Anxa2, Calm2, Atox1, Slc6a6, Ndufs7, Smdt1, Ndufa9, Slc35g1, mt-Cytb, Vdac1, Stim1, mt-Nd5, Mylk, Cox7a2l, Slc5a1, mt-Co3, Ahnak, Slc6a14,…	56	32.4
GOBP_NUCLEOBASE_CONTAINING_SMALL_MOLECULE_METABOLIC_PROCESS	0.00120462	0.0184658	0.45506	0.374232	1.63806	131	Atp5g1, Atp5k, Scd2, Atp5g3, Atp5j2, Hint1, Atp5a1, Guca2a, Atp5l, Hmgcs1, Atp5o, Atp5c1, Atp5g2, Atp5b, Eno3, Mpc2, Atp5j, Sult1a1, Hmgcs2, Atp5e, Gpx1, Atp5d, Atp5h, Dbi, Suclg2, mt-Atp8, Tecr, Hmgcr, Nme2	29	22.1

## Sheet: DistalColonocytes Emp1+_DOWN-re
pathway	pval	padj	log2err	ES	NES	size	leadingEdge	leadingEdge_num	genes_size_pct
REACTOME_INTERFERON_ALPHA_BETA_SIGNALING	1.44567e-06	3.74851e-05	0.643552	-0.803744	-2.36896	18	Ifit1bl1, Irf7, H2-K1, H2-Q2, H2-D1, Irf1, Rsad2, Psmb8, Oasl1, H2-Q1, H2-T23, Irf2	12	66.7
GOBP_RESPONSE_TO_TYPE_I_INTERFERON	2.4012e-06	5.92682e-05	0.627257	-0.753169	-2.32432	21	Ifit1bl1, Irf7, H2-K1, H2-Q2, Ifit1, H2-D1, Irf1, Rsad2, Psmb8, Oasl1, H2-Q1, H2-T23, Irf2	13	61.9
REACTOME_INTERFERON_SIGNALING	1.77479e-06	4.46656e-05	0.643552	-0.627922	-2.32245	42	Ifit1bl1, Irf7, H2-K1, B2m, H2-Q2, Ubb, Trim25, Ubc, H2-D1, Irf1, Rsad2, Psmb8, Oasl1, H2-Q1, H2-T23, Irf2, Arih1, Trim31, Ifngr1, Prkcd, Oas3	21	50
GOBP_INTERFERON_GAMMA_MEDIATED_SIGNALING_PATHWAY	1.4173e-06	3.71245e-05	0.643552	-0.745343	-2.31999	22	Irf7, H2-K1, B2m, H2-Q2, Trim25, Parp14, H2-D1, Irf1, Oasl1, H2-Q1, Parp9, H2-T23, Irf2, Trim31, Ifngr1, Prkcd, Oas3	17	77.3
GOBP_O_GLYCAN_PROCESSING	1.22412e-06	3.2395e-05	0.643552	-0.82501	-2.30225	15	St3gal4, Muc13, Gcnt1, Muc3, Gcnt3, Muc4, Muc3a, Muc2, St3gal1	9	60
REACTOME_INTERFERON_GAMMA_SIGNALING	1.63893e-05	0.000369048	0.57561	-0.750589	-2.25145	19	Irf7, H2-K1, B2m, H2-Q2, Trim25, H2-D1, Irf1, Oasl1, H2-Q1, H2-T23, Irf2, Trim31, Ifngr1, Prkcd, Oas3	15	78.9
GOBP_PROTEIN_O_LINKED_GLYCOSYLATION	2.19034e-05	0.000468549	0.57561	-0.735447	-2.23154	20	St3gal4, Muc13, Gcnt1, Muc3, Gcnt3, Muc4, Muc3a, Muc2, St3gal1	9	45
REACTOME_O_LINKED_GLYCOSYLATION_OF_MUCINS	1.29278e-05	0.000296301	0.593325	-0.786486	-2.19474	15	St3gal4, Muc13, Gcnt1, Muc3, Gcnt3, Muc4, Muc3a, St3gal1	8	53.3
REACTOME_O_LINKED_GLYCOSYLATION	1.93823e-05	0.000428916	0.57561	-0.76171	-2.16674	16	St3gal4, Muc13, Gcnt1, Muc3, Gcnt3, Muc4, Muc3a, St3gal1	8	50
GOBP_REGULATION_OF_LEUKOCYTE_MEDIATED_CYTOTOXICITY	2.74888e-05	0.000583171	0.57561	-0.840974	-2.15286	11	H2-K1, B2m, H2-Q2, Ceacam1, H2-D1, Nectin2, H2-Q1, H2-T23	8	72.7
GOBP_POSITIVE_REGULATION_OF_CELL_KILLING	3.58452e-05	0.000730274	0.557332	-0.853786	-2.11574	10	H2-K1, B2m, H2-Q2, H2-D1, Nectin2, H2-Q1, H2-T23	7	70
GOBP_DRUG_METABOLIC_PROCESS	0.000182408	0.00336865	0.518848	-0.797161	-2.0901	12	Cyp2c55, Cyp2d9, Cyp2d34, Fmo5, Cyp2d10, Cyp2d12	6	50
GOBP_T_CELL_MEDIATED_CYTOTOXICITY	0.000116844	0.00220543	0.538434	-0.830512	-2.05806	10	H2-K1, B2m, H2-Q2, Ceacam1, H2-D1, Nectin2, H2-Q1, H2-T23	8	80
GOBP_DIGESTIVE_SYSTEM_PROCESS	0.000527489	0.00896732	0.477271	-0.683272	-2.04953	19	Muc13, Gcnt3, Muc4, Ugcg, Muc2, Tff3, Pls1, Sgk1, Sct, Fabp2	10	52.6
GOBP_T_CELL_MEDIATED_IMMUNITY	0.000186197	0.00338984	0.518848	-0.71771	-2.04157	16	H2-K1, B2m, H2-Q2, Ceacam1, H2-D1, Nectin2, Rsad2, H2-Q1, Dennd1b, H2-T23	10	62.5
GOBP_REGULATION_OF_ADAPTIVE_IMMUNE_RESPONSE	0.000288157	0.00513679	0.498493	-0.645429	-2.03489	23	Irf7, H2-K1, B2m, H2-Q2, Ceacam1, H2-D1, Nfkbiz, Nectin2, Irf1, Rsad2, H2-Q1, H2-T23	12	52.2
GOBP_ADAPTIVE_IMMUNE_RESPONSE	0.000172228	0.00320369	0.518848	-0.575851	-2.02105	37	Irf7, H2-K1, Ctss, B2m, H2-Q2, Ceacam1, Ctsl, H2-D1, Nfkbiz, Nectin2, Irf1, Rsad2, H2-Q1, Dennd1b, H2-T23	15	40.5
GOBP_LYMPHOCYTE_MEDIATED_IMMUNITY	0.000600199	0.0100046	0.477271	-0.613471	-2.01328	27	Irf7, H2-K1, B2m, H2-Q2, Ceacam1, Clec2d, H2-D1, Nectin2, Rsad2, H2-Q1, Dennd1b, H2-T23	12	44.4
GOBP_LEUKOCYTE_MEDIATED_CYTOTOXICITY	0.000355382	0.00629148	0.498493	-0.716745	-2.00013	15	H2-K1, B2m, H2-Q2, Ceacam1, Clec2d, H2-D1, Nectin2, H2-Q1, H2-T23	9	60
GOBP_REGULATION_OF_DEFENSE_RESPONSE	1.10051e-05	0.00026402	0.593325	-0.448544	-1.99947	112	Ifit1bl1, Irf7, Duoxa2, Saa1, Muc13, H2-Q2, Ceacam1, Muc3, Neat1, Parp14, Ifit1, Muc4, Muc3a, H2-D1, Nfkbiz, Nectin2, Irf1, Metrnl, Muc2, Casp4, Psmb8, Mapk13, Parp9, H2-T23, Dtx3l, Hexim1, Ifngr1, Prkcd, Aim2, Psme2, Mgst2	31	27.7
GOBP_ADAPTIVE_IMMUNE_RESPONSE_BASED_ON_SOMATIC_RECOMBINATION_OF_IMMUNE_RECEPTORS_BUILT_FROM_IMMUNOGLOBULIN_SUPERFAMILY_DOMAINS	0.000737889	0.0118385	0.477271	-0.584897	-1.99308	30	Irf7, H2-K1, B2m, H2-Q2, Ceacam1, H2-D1, Nfkbiz, Nectin2, Rsad2, H2-Q1, Dennd1b, H2-T23	12	40
GOBP_REGULATION_OF_SMALL_GTPASE_MEDIATED_SIGNAL_TRANSDUCTION	0.000383334	0.00673985	0.498493	-0.560477	-1.99141	38	Eps8, Rhoc, Arhgap17, Sqstm1, Eps8l3, Rhob, Erbin, Net1, Dnm2, Kalrn, Akap13, Arhgef5, Eps8l2, Cd2ap, Arhgap5, Arhgef16, F11r, Arfgef1	18	47.4
GOBP_REGULATION_OF_T_CELL_MEDIATED_IMMUNITY	0.000511806	0.0087587	0.477271	-0.726638	-1.98217	14	H2-K1, B2m, H2-Q2, Ceacam1, H2-D1, Nectin2, Rsad2, H2-Q1, H2-T23	9	64.3
GOBP_REGULATION_OF_LYMPHOCYTE_MEDIATED_IMMUNITY	0.00179905	0.0268497	0.45506	-0.668294	-1.96973	18	H2-K1, B2m, H2-Q2, Ceacam1, H2-D1, Nectin2, Rsad2, H2-Q1, H2-T23	9	50
GOBP_REGULATION_OF_LEUKOCYTE_MEDIATED_IMMUNITY	0.000656734	0.0108066	0.477271	-0.628208	-1.95539	22	H2-K1, B2m, H2-Q2, Ceacam1, H2-D1, Nectin2, Rsad2, H2-Q1, H2-T23	9	40.9
REACTOME_RHOB_GTPASE_CYCLE	0.00190832	0.0283159	0.45506	-0.649133	-1.94712	19	Rhpn2, Rhob, Stk10, Stom, Daam1, Erbin, Net1, Akap13, Arhgef5, Arhgap5, Diaph1, Slk	12	63.2
GOBP_REGULATION_OF_RESPONSE_TO_BIOTIC_STIMULUS	4.40494e-05	0.000876548	0.557332	-0.460155	-1.94618	85	Ifit1bl1, Irf7, Muc13, H2-Q2, Ceacam1, Muc3, Parp14, Ifit1, Muc4, Muc3a, H2-D1, Nectin2, Irf1, Muc2, Ddx60, Psmb8, Parp9, H2-T23, Dtx3l, Hexim1, Ifngr1, Trib1, Prkcd, Aim2, Psme2	25	29.4
GOBP_REGULATION_OF_CELL_KILLING	0.000842348	0.0132657	0.477271	-0.693201	-1.93442	15	H2-K1, B2m, H2-Q2, Ceacam1, H2-D1, Nectin2, H2-Q1, H2-T23, Casp8	9	60
GOBP_ARACHIDONIC_ACID_METABOLIC_PROCESS	0.000862051	0.0134932	0.477271	-0.691983	-1.93103	15	Cyp2c55, Cyp2d9, Cyp2d34, Cyp2d10, Cyp2d12	5	33.3
GOBP_RESPONSE_TO_INTERFERON_GAMMA	0.000645009	0.0106822	0.477271	-0.547304	-1.90767	36	Irf7, H2-K1, B2m, H2-Q2, Trim25, Parp14, H2-D1, Irf1, Oasl1, H2-Q1, Parp9, H2-T23, Irf2, Trim31, Ifngr1, Prkcd, Oas3, Actr2	18	50
GOBP_POSITIVE_REGULATION_OF_LEUKOCYTE_MEDIATED_IMMUNITY	0.00120843	0.0184658	0.45506	-0.69922	-1.90738	14	H2-K1, B2m, H2-Q2, H2-D1, Nectin2, Rsad2, H2-Q1, H2-T23	8	57.1
GOBP_PLATELET_DERIVED_GROWTH_FACTOR_RECEPTOR_SIGNALING_PATHWAY	0.00204521	0.0301728	0.431708	-0.762484	-1.88949	10	Pdgfa, Plekha1, Vegfa, Slc9a3r1, Ptprj, Txnip, Zfand5, Myo1e	8	80
GOBP_POSITIVE_REGULATION_OF_T_CELL_MEDIATED_IMMUNITY	0.00244233	0.0352217	0.431708	-0.758456	-1.8795	10	H2-K1, B2m, H2-Q2, H2-D1, Nectin2, Rsad2, H2-Q1, H2-T23	8	80
GOBP_ERBB_SIGNALING_PATHWAY	0.00306416	0.0432181	0.431708	-0.543903	-1.85339	30	Ceacam1, Fam83b, Errfi1, Ptprr, Erbb3, Erbb2, Ptprj, Erbin, Ptk2b, Cblc, Gprc5a, Grb7, Epn1, Agr2, Rab7	15	50
GOBP_REGULATION_OF_IMMUNE_EFFECTOR_PROCESS	0.00145808	0.0220169	0.45506	-0.480054	-1.84398	51	Ifit1bl1, H2-K1, B2m, H2-Q2, Ceacam1, Ifit1, H2-D1, Cpn1, Nfkbiz, Nectin2, Ddx60, Rsad2, H2-Q1, Parp9, H2-T23, Dtx3l	16	31.4
GOBP_INNATE_IMMUNE_RESPONSE	1.38882e-05	0.000315496	0.593325	-0.404712	-1.8428	144	Ifit1bl1, Irf7, Saa1, H2-K1, Muc13, B2m, Apol7a, H2-Q2, Ceacam1, Muc3, Trim25, Parp14, Ifit1, Muc4, Muc3a, Clec2d, H2-D1, Nectin2, Irf1, Muc2, Ddx60, Styk1, Ifih1, Casp4, Rsad2, Psmb8, Oasl1, H2-Q1, Parp9, Apol9a, H2-T23, Irf2, Trim40, Dtx3l, Trim31, Hexim1, Ifngr1, Prkcd, Aim2, Psme2, Oas3, Ptk2b, Actr2	43	29.9
GOBP_RESPONSE_TO_INSULIN	0.00122029	0.0185354	0.45506	-0.478219	-1.8427	52	Lpin2, Ceacam1, Bglap3, Gcnt1, Atp2b1, Max, Errfi1, Slc2a1, Insig1, Adm, Atp6v0a2, Prkcd, Cry1, Ndel1, Pkm, Sorbs1, Atp6v0e, Baiap2l1, Atp6v1g1, Gnai2	20	38.5
WP_APOPTOSIS	0.0025272	0.036242	0.431708	-0.660134	-1.84215	15	Irf7, Irf1, Casp4, Irf2, Casp8, Casp3, Pmaip1, Mcl1	8	53.3
GOBP_LONG_CHAIN_FATTY_ACID_METABOLIC_PROCESS	0.00339766	0.0474011	0.431708	-0.536944	-1.84203	31	Cyp2c55, Cyp2d9, Acox1, Acsl3, Cyp2d34, Cyp2d10, Cyp2d12	7	22.6
GOBP_DIGESTION	0.00329194	0.0461771	0.431708	-0.583629	-1.84005	23	Muc13, Gcnt3, Muc4, Ugcg, Muc2, Tff3, Pls1, Sgk1, Sct, Fabp2	10	43.5
GOBP_CELLULAR_RESPONSE_TO_INSULIN_STIMULUS	0.00275365	0.03927	0.431708	-0.502386	-1.82004	40	Lpin2, Ceacam1, Bglap3, Atp2b1, Errfi1, Insig1, Atp6v0a2, Prkcd, Ndel1, Pkm, Sorbs1, Atp6v0e, Baiap2l1, Atp6v1g1, Gnai2	15	37.5
GOBP_DEFENSE_RESPONSE_TO_VIRUS	0.00353414	0.0489677	0.431708	-0.507543	-1.81897	39	Ifit1bl1, Irf7, Ifit1, Irf1, Ddx60, Ifih1, Rsad2, Oasl1, Parp9, Irf2, Dtx3l, Mov10, Aim2, Oas3	14	35.9
GOBP_REGULATION_OF_RESPONSE_TO_STRESS	1.91815e-06	4.78047e-05	0.627257	-0.370727	-1.80269	235	Ifit1bl1, Duox2, Irf7, Duoxa2, Saa1, St3gal4, Muc13, B2m, Ncoa7, Abcb1a, Cldn4, H2-Q2, Ceacam1, Muc3, Neat1, Parp14, Ifit1, Muc4, Muc3a, Xdh, H2-D1, Ier5, Nfkbiz, Nectin2, Irf1, Taok3, Metrnl, Errfi1, Muc2, Grina, Casp4, Pdgfa, Psmb8, Vegfa, Ocln, Mapk13, Parp9, Nbr1, H2-T23, Sdcbp, Insig1, Gadd45b, Dtx3l, Rb1cc1, Hexim1, Ifngr1, Ppp1r15b, Prkcd, Cry1, Smg1, Aim2, Psme2, Mgst2, Trip12, Ptk2b, Nde…	61	26
GOBP_REGULATION_OF_INNATE_IMMUNE_RESPONSE	0.000763761	0.0121023	0.477271	-0.444705	-1.79272	69	Irf7, Muc13, H2-Q2, Ceacam1, Muc3, Parp14, Muc4, Muc3a, H2-D1, Nectin2, Irf1, Muc2, Psmb8, Parp9, H2-T23, Hexim1, Ifngr1, Prkcd, Aim2, Psme2	20	29
GOBP_REGULATION_OF_RESPONSE_TO_EXTERNAL_STIMULUS	4.8628e-05	0.000960217	0.557332	-0.386154	-1.78168	153	Ifit1bl1, Irf7, Duoxa2, Saa1, St3gal4, Muc13, H2-Q2, Ceacam1, Muc3, Neat1, Parp14, Ifit1, Muc4, Muc3a, H2-D1, Nfkbiz, Nectin2, Irf1, Metrnl, Muc2, Ddx60, Casp4, Pdgfa, Psmb8, Vegfa, Mapk13, Parp9, H2-T23, Mpp1, Dtx3l, Hexim1, Ifngr1, Trib1, Prkcd, Aim2, Psme2, Mgst2, Ptk2b, Ndel1	39	25.5
GOBP_TRANSMEMBRANE_RECEPTOR_PROTEIN_TYROSINE_KINASE_SIGNALING_PATHWAY	0.000262657	0.00471496	0.498493	-0.397027	-1.78164	121	Ceacam1, Xdh, Fam83b, Errfi1, Efna1, Styk1, Ptprr, Erbb3, Pdgfa, Plekha1, Vegfa, Slc9a3r1, Sdcbp, Mertk, Erbb2, Nptn, Atp6v0a2, Ptprj, Txnip, Zfand5, Prkcd, Erbin, Myo1e, Ptk2b, Ndel1, Cblc, Actr2, Gprc5a, Kalrn, Sorbs1, Atp6v0e, Efnb2, Baiap2l1, Atp6v1g1, Gnai2, Bmp2, Grb7, Casp3, Frk, Psenen, Epn1, Atp6v1e1, Nus1, Abi1	44	36.4
GOBP_REGULATION_OF_IMMUNE_SYSTEM_PROCESS	2.95373e-05	0.00061644	0.57561	-0.358504	-1.73485	215	Ifit1bl1, Irf7, St3gal4, H2-K1, Muc13, B2m, H2-Q2, Ceacam1, Bglap3, Sppl2a, Muc3, Clec2h, Cxadr, Parp14, Ifit1, Muc4, Muc3a, Foxo3, H2-D1, Cpn1, Nfkbiz, Nectin2, Irf1, Zmiz1, Muc2, Ddx60, Rsad2, Plekha1, Psmb8, Vegfa, H2-Q1, 2610528A11Rik, Parp9, Dennd1b, Stk10, H2-T23, H3f3a, Mertk, Mpp1, Dtx3l, Erbb2, Hexim1, Ptprj, Mov10, Ifngr1, Casp8, Trib1, Prkcd	48	22.3
GOBP_POSITIVE_REGULATION_OF_DEFENSE_RESPONSE	0.00214701	0.0313146	0.431708	-0.422307	-1.72092	71	Irf7, Muc13, H2-Q2, Muc3, Neat1, Muc4, Muc3a, H2-D1, Nfkbiz, Nectin2, Muc2, Psmb8, Mapk13, Parp9, H2-T23, Hexim1, Prkcd, Aim2, Psme2, Mgst2	20	28.2
GOBP_DEFENSE_RESPONSE	8.75661e-05	0.00169009	0.538434	-0.351472	-1.6977	226	Ifit1bl1, Duox2, Irf7, Duoxa2, Saa1, H2-K1, Muc13, B2m, Apol7a, H2-Q2, Ceacam1, Muc3, Neat1, Trim25, Parp14, Ifit1, Muc4, Muc3a, Clec2d, H2-D1, Nfkbiz, Nectin2, Irf1, Metrnl, Muc2, Ddx60, Styk1, Ifih1, Casp4, Rsad2, Lypd8, Psmb8, Oasl1, Lgals3bp, H2-Q1, Mep1b, Mapk13, 2610528A11Rik, Parp9, Apol9a, H2-T23, Irf2, Trim40, Dtx3l, Smad1, Elf3, Adm, Trim31, Hexim1, Mov10, Ifngr1, Prkcd, Aim2, Psme2, Oa…	57	25.2
GOBP_REGULATION_OF_IMMUNE_RESPONSE	0.000456516	0.00791808	0.498493	-0.372142	-1.68189	131	Irf7, H2-K1, Muc13, B2m, H2-Q2, Ceacam1, Sppl2a, Muc3, Clec2h, Cxadr, Parp14, Muc4, Muc3a, H2-D1, Cpn1, Nfkbiz, Nectin2, Irf1, Muc2, Rsad2, Plekha1, Psmb8, H2-Q1, Parp9, Dennd1b, H2-T23, Hexim1, Ptprj, Ifngr1, Prkcd, Aim2, Psme2	32	24.4
GOBP_POSITIVE_REGULATION_OF_RESPONSE_TO_EXTERNAL_STIMULUS	0.00241199	0.0349807	0.431708	-0.393886	-1.66908	86	Irf7, Muc13, H2-Q2, Muc3, Neat1, Muc4, Muc3a, H2-D1, Nfkbiz, Nectin2, Muc2, Ddx60, Psmb8, Vegfa, Mapk13, Parp9, H2-T23, Hexim1, Prkcd, Aim2, Psme2, Mgst2, Ptk2b, Ndel1	24	27.9
GOBP_DEFENSE_RESPONSE_TO_OTHER_ORGANISM	0.00011981	0.00224491	0.538434	-0.356088	-1.66442	171	Ifit1bl1, Irf7, Saa1, H2-K1, Muc13, B2m, Apol7a, H2-Q2, Ceacam1, Muc3, Trim25, Parp14, Ifit1, Muc4, Muc3a, Clec2d, H2-D1, Nectin2, Irf1, Muc2, Ddx60, Styk1, Ifih1, Casp4, Rsad2, Lypd8, Psmb8, Oasl1, H2-Q1, 2610528A11Rik, Parp9, Apol9a, H2-T23, Irf2, Trim40, Dtx3l, Trim31, Hexim1, Mov10, Ifngr1, Prkcd, Aim2, Psme2, Oas3, Ptk2b	45	26.3
GOBP_ENZYME_LINKED_RECEPTOR_PROTEIN_SIGNALING_PATHWAY	0.000550529	0.00929742	0.477271	-0.35341	-1.63662	155	Ceacam1, Ubb, Ubc, Xdh, Fam83b, Zmiz1, Errfi1, Efna1, Styk1, Ptprr, Erbb3, Pdgfa, Plekha1, Vegfa, Slc9a3r1, Sdcbp, Mertk, Erbb2, Smad1, Nptn, Atp6v0a2, Cgn, Ptprj, Txnip, Zfand5, Prkcd, Erbin, Myo1e, Hnf4a, Ptk2b, Ndel1, Cblc, Actr2, Gprc5a, Dnm2, Kalrn, Sorbs1, Atp6v0e, Efnb2, Baiap2l1, Atp6v1g1, Gnai2, Bmp2, Grb7, Casp3, Frk, Ddx5, Psenen, Epn1, Atp6v1e1, Nus1, F11r, Abi1	53	34.2
GOBP_BIOLOGICAL_ADHESION	0.00067081	0.0109625	0.477271	-0.340454	-1.61255	183	Saa1, St3gal4, Cdhr2, Cldn4, H2-Q2, Ceacam1, Cdhr5, Bglap3, Gcnt1, Cxadr, Cldn23, Lmo7, Muc4, H2-D1, Nfkbiz, Nectin2, Irf1, Zmiz1, Aplp1, Efna1, Erbb3, Specc1l, Spint2, Lgals3bp, Vegfa, Rnd3, Rhob, Stk10, Dsg2, H2-T23, Mertk, B4galnt2, Erbb2, Nptn, Ptprj, Mpzl3, Prkcd, Erbin, Dst, Ptk2b, Pcdh1, Cldn3, Dnm2, Sorbs1, Gnas, Stx3, Efnb2, B4galt1, Epcam, Baiap2l1, Cd164, App, Cd2ap, Arhgap5, Bmp2, Afd…	65	35.5
GOBP_CYTOKINE_MEDIATED_SIGNALING_PATHWAY	0.000981249	0.0152659	0.45506	-0.352415	-1.61241	146	Ifit1bl1, Duox2, Irf7, Saa1, H2-K1, B2m, H2-Q2, Ceacam1, Sppl2a, Ubb, Trim25, Ubc, Parp14, Tax1bp1, Foxo3, H2-D1, Irf1, Ugcg, Casp4, Rsad2, Sqstm1, Psmb8, Oasl1, Vegfa, H2-Q1, Parp9, H2-T23, Irf2, Trim31, Ifngr1, Casp8, Prkcd, Aim2, Psme2, Oas3, Ptk2b	36	24.7
GOBP_POSITIVE_REGULATION_OF_IMMUNE_RESPONSE	0.00306406	0.0432181	0.431708	-0.359714	-1.59044	108	Irf7, H2-K1, Muc13, B2m, H2-Q2, Ceacam1, Muc3, Muc4, Muc3a, H2-D1, Cpn1, Nfkbiz, Nectin2, Muc2, Rsad2, Plekha1, Psmb8, H2-Q1, Parp9, Dennd1b, H2-T23, Hexim1, Ptprj, Prkcd, Aim2, Psme2	26	24.1
GOBP_PROTEIN_PHOSPHORYLATION	0.000674747	0.0109625	0.477271	-0.329029	-1.57884	207	Saa1, Ceacam1, Ccng2, Ubb, Ubc, Parp14, Sgk2, Xdh, Stk17b, Taok3, Snrk, Errfi1, Efna1, Erbb3, Pdgfa, Dyrk2, Sgk1, Sqstm1, Vegfa, St3gal1, Ocln, Mapk13, Parp9, Dusp6, Slc9a3r1, Nuak2, Stk10, Camk2n1, Sdcbp, Mertk, Gadd45b, Mapre3, Erbb2, Smad1, Spag9, Rb1cc1, Nptn, Hexim1, Ptprj, Chp1, Ppp1r15b, Trib1, Cdkn1b, Prkcd, Ggnbp2, Cdc42bpa, Cry1, Smg1, Ccnl2, Ptk2b, Cblc, Stk25, Gprc5a, Cldn3, Kalrn, Ak…	73	35.3
GOBP_RESPONSE_TO_BIOTIC_STIMULUS	0.000488695	0.00841933	0.477271	-0.311634	-1.51897	243	Ifit1bl1, Duox2, Irf7, Saa1, H2-K1, Muc13, B2m, Cdhr2, Apol7a, H2-Q2, Ceacam1, Muc3, Trim25, Parp14, Ifit1, Muc4, Muc3a, Clec2d, H2-D1, Nectin2, Irf1, Muc2, Litaf, Ddx60, Styk1, Ifih1, Casp4, Rsad2, Lypd8, Psmb8, Oasl1, H2-Q1, 2610528A11Rik, Parp9, Apol9a, H2-T23, Irf2, Trim40, Dtx3l, Adm, Trim31, Hexim1, Apob, Ptprj, Mov10, Ifngr1, Txnip, Ppp1r15b, Casp8, Trib1, Prkcd, Erbin, Aim2, Psme2, Oas3, …	59	24.3
GOBP_REGULATION_OF_INTRACELLULAR_SIGNAL_TRANSDUCTION	0.00213135	0.0312638	0.431708	-0.293411	-1.44899	252	Saa1, Apol7a, Ceacam1, Ubb, Trim25, Ubc, Eps8, Xdh, Rhoc, Rnf152, Taok3, Errfi1, Efna1, Litaf, Ddx60, Grina, Ptprr, Erbb3, Pdgfa, Arhgap17, Dyrk2, Sqstm1, Plekha1, Vegfa, Eps8l3, Atf3, Rhob, Dusp6, Slc9a3r1, Nbr1, Camk2n1, Sct, Sdcbp, Trim40, Gadd45b, Erbb2, Spag9, Ndfip2, Rb1cc1, Nptn, Hexim1, Ptprj, Chp1, Casp8, Lurap1l, Prkcd, Erbin, Vapa, Ptk2b, Cblc, Stk25, Net1, Ddit3, Dnm2, Kalrn, Tmbim6, …	84	33.3

## Sheet: Endothelium_UP-reg
pathway	pval	padj	log2err	ES	NES	size	leadingEdge	leadingEdge_num	genes_size_pct
GOBP_ATP_METABOLIC_PROCESS	0.0068509	0.0137018	0.407018	0.666667	2.07357	10	mt-Nd5, mt-Nd3, mt-Co3, mt-Cytb, mt-Co1, mt-Atp6, mt-Nd1, mt-Co2, Tmsb4x, Hspa8	10	100

## Sheet: Endothelium_DOWN-reg
pathway	pval	padj	log2err	ES	NES	size	leadingEdge	leadingEdge_num	genes_size_pct

## Sheet: Gobletcells_UP-reg
pathway	pval	padj	log2err	ES	NES	size	leadingEdge	leadingEdge_num	genes_size_pct
REACTOME_EUKARYOTIC_TRANSLATION_ELONGATION	1e-10	1.29492e-09		0.864759	4.76097	79	Rps28, Rpl38, Rpl37, Rps29, Rps3a1, Rpl39, Rps26, Rps2, Rps27, Rps15a, Rpl35, Rpl34, Rps18, Rpl36, Rplp1, Rpl37a, Rpl26, Rpl36a, Rps8, Rpl12, Rpl22, Rps19, Rps12, Rpl6, Rpl10a, Rps21, Rpl27a, Rps27a, Rps23, Rps17, Rpl32, Rpl35a, Rpl13, Rps24, Rpl31, Rpl30, Rps4x, Rps13, Rpl29, Rps15, Rpl28, Rpl23, Rps7, Rpl8, Rplp2, Rps10, Rpl21, Rps20, Rps11, Rpl14, Rps16, Rpl15, Rps25, Rpl5, Rpl24, Rps9, Rpl7a,…	74	93.7
REACTOME_METABOLISM_OF_AMINO_ACIDS_AND_DERIVATIVES	1e-10	1.29492e-09		0.858461	4.74492	80	Rps28, Rpl38, Rpl37, Rps29, Rps3a1, Rpl39, Rps26, Rps2, Rps27, Rps15a, Rpl35, Rpl34, Rps18, Rpl36, Rplp1, Rpl37a, Rpl26, Rpl36a, Rps8, Rpl12, Rpl22, Rps19, Rps12, Rpl6, Rpl10a, Rps21, Rpl27a, Rps27a, Rps23, Rps17, Rpl32, Rpl35a, Rpl13, Rps24, Rpl31, Rpl30, Rps4x, Rps13, Rpl29, Rps15, Rpl28, Rpl23, Rps7, Rpl8, Rplp2, Rps10, Rpl21, Rps20, Rps11, Rpl14, Rps16, Rpl15, Rps25, Rpl5, Rpl24, Rps9, Rpl7a,…	73	91.2
REACTOME_RRNA_PROCESSING	1e-10	1.29492e-09		0.869451	4.74427	77	Rps28, Rpl38, Rpl37, Rps29, Rps3a1, Rpl39, Rps26, Rps2, Rps27, Rps15a, Rpl35, Rpl34, Rps18, Rpl36, Rplp1, Rpl37a, Rpl26, Rpl36a, Rps8, Rpl12, Rpl22, Rps19, Rps12, Rpl6, Rpl10a, Rps21, Rpl27a, Rps27a, Rps23, Rps17, Rpl32, Rpl35a, Rpl13, Rps24, Rpl31, Rpl30, Rps4x, Rps13, Rpl29, Rps15, Rpl28, Rpl23, Rps7, Rpl8, Rplp2, Rps10, Rpl21, Rps20, Rps11, Rpl14, Rps16, Rpl15, Rps25, Rpl5, Rpl24, Rps9, Rpl7a,…	73	94.8
REACTOME_SELENOAMINO_ACID_METABOLISM	1e-10	1.29492e-09		0.869451	4.74427	77	Rps28, Rpl38, Rpl37, Rps29, Rps3a1, Rpl39, Rps26, Rps2, Rps27, Rps15a, Rpl35, Rpl34, Rps18, Rpl36, Rplp1, Rpl37a, Rpl26, Rpl36a, Rps8, Rpl12, Rpl22, Rps19, Rps12, Rpl6, Rpl10a, Rps21, Rpl27a, Rps27a, Rps23, Rps17, Rpl32, Rpl35a, Rpl13, Rps24, Rpl31, Rpl30, Rps4x, Rps13, Rpl29, Rps15, Rpl28, Rpl23, Rps7, Rpl8, Rplp2, Rps10, Rpl21, Rps20, Rps11, Rpl14, Rps16, Rpl15, Rps25, Rpl5, Rpl24, Rps9, Rpl7a,…	73	94.8
REACTOME_SRP_DEPENDENT_COTRANSLATIONAL_PROTEIN_TARGETING_TO_MEMBRANE	1e-10	1.29492e-09		0.863195	4.72731	78	Rps28, Rpl38, Rpl37, Rps29, Rps3a1, Rpl39, Rps26, Rps2, Rps27, Rps15a, Rpl35, Rpl34, Rps18, Rpl36, Rplp1, Rpl37a, Rpl26, Rpl36a, Rps8, Rpl12, Rpl22, Rps19, Rps12, Rpl6, Rpl10a, Rps21, Rpl27a, Rps27a, Rps23, Rps17, Rpl32, Rpl35a, Rpl13, Rps24, Rpl31, Rpl30, Rps4x, Rps13, Rpl29, Rps15, Rpl28, Rpl23, Rps7, Rpl8, Rplp2, Rps10, Rpl21, Rps20, Rps11, Rpl14, Rps16, Rpl15, Rps25, Rpl5, Rpl24, Rps9, Rpl7a,…	73	93.6
REACTOME_NONSENSE_MEDIATED_DECAY_NMD	1e-10	1.29492e-09		0.862133	4.72149	78	Rps28, Rpl38, Rpl37, Rps29, Rps3a1, Rpl39, Rps26, Rps2, Rps27, Rps15a, Rpl35, Rpl34, Rps18, Rpl36, Rplp1, Rpl37a, Rpl26, Rpl36a, Rps8, Rpl12, Rpl22, Rps19, Rps12, Rpl6, Rpl10a, Rps21, Rpl27a, Rps27a, Rps23, Rps17, Rpl32, Rpl35a, Rpl13, Rps24, Rpl31, Rpl30, Rps4x, Rps13, Rpl29, Rps15, Rpl28, Rpl23, Rps7, Rpl8, Rplp2, Rps10, Rpl21, Rps20, Rps11, Rpl14, Rps16, Rpl15, Rps25, Rpl5, Rpl24, Rps9, Rpl7a,…	73	93.6
REACTOME_TRANSLATION	1e-10	1.29492e-09		0.841521	4.71383	84	Rps28, Rpl38, Rpl37, Rps29, Rps3a1, Rpl39, Rps26, Rps2, Rps27, Rps15a, Rpl35, Rpl34, Rps18, Rpl36, Rplp1, Rpl37a, Rpl26, Rpl36a, Rps8, Rpl12, Rpl22, Rps19, Rps12, Rpl6, Rpl10a, Rps21, Rpl27a, Rps27a, Rps23, Rps17, Rpl32, Rpl35a, Rpl13, Rps24, Rpl31, Rpl30, Rps4x, Rps13, Rpl29, Rps15, Rpl28, Rpl23, Rps7, Rpl8, Rplp2, Rps10, Rpl21, Rps20, Rps11, Rpl14, Rps16, Rpl15, Rps25, Rpl5, Rpl24, Rps9, Rpl7a,…	75	89.3
WP_CYTOPLASMIC_RIBOSOMAL_PROTEINS	1e-10	1.29492e-09		0.867149	4.70978	76	Rps28, Rpl38, Rpl37, Rps29, Rps3a1, Rpl39, Rps26, Rps2, Rps27, Rps15a, Rpl35, Rpl34, Rps18, Rpl36, Rplp1, Rpl37a, Rpl26, Rpl36a, Rps8, Rpl12, Rpl22, Rps19, Rps12, Rpl6, Rpl10a, Rps21, Rpl27a, Rps27a, Rps23, Rps17, Rpl32, Rpl35a, Rpl13, Rps24, Rpl31, Rpl30, Rps4x, Rps13, Rpl29, Rps15, Rpl28, Rpl23, Rps7, Rpl8, Rplp2, Rps10, Rpl21, Rps20, Rps11, Rpl14, Rps16, Rpl15, Rps25, Rpl5, Rpl24, Rps9, Rpl7a,…	72	94.7
KEGG_RIBOSOME	1e-10	1.29492e-09		0.867115	4.70959	76	Rps28, Rpl38, Rpl37, Rps29, Rps3a1, Rpl39, Rps26, Rps2, Rps27, Rps15a, Rpl35, Rpl34, Rps18, Rpl36, Rplp1, Rpl37a, Rpl26, Rpl36a, Rps8, Rpl12, Rpl22, Rps19, Rps12, Rpl6, Rpl10a, Rps21, Rpl27a, Rps27a, Rps23, Rps17, Rpl32, Rpl35a, Rpl13, Rps24, Rpl31, Rpl30, Rps4x, Rps13, Rpl29, Rps15, Rpl28, Rpl23, Rps7, Rpl8, Rplp2, Rps10, Rpl21, Rps20, Rps11, Rpl14, Rps16, Rpl15, Rps25, Rpl5, Rpl24, Rps9, Rpl7a,…	72	94.7
REACTOME_INFLUENZA_INFECTION	1e-10	1.29492e-09		0.847921	4.69315	81	Rps28, Rpl38, Rpl37, Rps29, Rps3a1, Rpl39, Rps26, Rps2, Rps27, Rps15a, Rpl35, Rpl34, Rps18, Rpl36, Rplp1, Rpl37a, Rpl26, Rpl36a, Rps8, Rpl12, Rpl22, Rps19, Rps12, Rpl6, Rpl10a, Rps21, Rpl27a, Rps27a, Rps23, Rps17, Rpl32, Rpl35a, Rpl13, Rps24, Rpl31, Rpl30, Rps4x, Rps13, Rpl29, Rps15, Rpl28, Rpl23, Rps7, Rpl8, Rplp2, Rps10, Rpl21, Rps20, Rps11, Rpl14, Rps16, Rpl15, Rps25, Rpl5, Rpl24, Rps9, Rpl7a,…	73	90.1
REACTOME_EUKARYOTIC_TRANSLATION_INITIATION	1e-10	1.29492e-09		0.851677	4.68895	79	Rps28, Rpl38, Rpl37, Rps29, Rps3a1, Rpl39, Rps26, Rps2, Rps27, Rps15a, Rpl35, Rpl34, Rps18, Rpl36, Rplp1, Rpl37a, Rpl26, Rpl36a, Rps8, Rpl12, Rpl22, Rps19, Rps12, Rpl6, Rpl10a, Rps21, Rpl27a, Rps27a, Rps23, Rps17, Rpl32, Rpl35a, Rpl13, Rps24, Rpl31, Rpl30, Rps4x, Rps13, Rpl29, Rps15, Rpl28, Rpl23, Rps7, Rpl8, Rplp2, Rps10, Rpl21, Rps20, Rps11, Rpl14, Rps16, Rpl15, Rps25, Rpl5, Rpl24, Rps9, Rpl7a,…	73	92.4
REACTOME_REGULATION_OF_EXPRESSION_OF_SLITS_AND_ROBOS	1e-10	1.29492e-09		0.847188	4.66423	79	Rps28, Rpl38, Rpl37, Rps29, Rps3a1, Rpl39, Rps26, Rps2, Rps27, Rps15a, Rpl35, Rpl34, Rps18, Rpl36, Rplp1, Rpl37a, Rpl26, Rpl36a, Rps8, Rpl12, Rpl22, Rps19, Rps12, Rpl6, Rpl10a, Rps21, Rpl27a, Rps27a, Rps23, Rps17, Rpl32, Rpl35a, Rpl13, Rps24, Rpl31, Rpl30, Rps4x, Rps13, Rpl29, Rps15, Rpl28, Rpl23, Rps7, Rpl8, Rplp2, Rps10, Rpl21, Rps20, Rps11, Rpl14, Rps16, Rpl15, Rps25, Rpl5, Rpl24, Rps9, Rpl7a,…	73	92.4
GOBP_ESTABLISHMENT_OF_PROTEIN_LOCALIZATION_TO_ENDOPLASMIC_RETICULUM	1e-10	1.29492e-09		0.858512	4.66286	76	Rps28, Rpl38, Rpl37, Rps29, Rps3a1, Rpl39, Rps26, Rps2, Rps27, Rps15a, Rpl35, Rpl34, Rps18, Rpl36, Rplp1, Rpl37a, Rpl26, Rpl36a, Rps8, Rpl12, Rpl22, Rps19, Rps12, Rpl6, Rpl10a, Rps21, Rpl27a, Rps27a, Rps23, Rps17, Rpl32, Rpl35a, Rpl13, Rps24, Rpl31, Rpl30, Rps4x, Rps13, Rpl29, Rps15, Rpl28, Rpl23, Rps7, Rpl8, Rplp2, Rps10, Rpl21, Rps20, Rps11, Rpl14, Rps16, Rpl15, Rps25, Rpl5, Rpl24, Rps9, Rpl7a,…	71	93.4
GOBP_COTRANSLATIONAL_PROTEIN_TARGETING_TO_MEMBRANE	1e-10	1.29492e-09		0.864878	4.65734	75	Rps28, Rpl38, Rpl37, Rps29, Rps3a1, Rpl39, Rps26, Rps2, Rps27, Rps15a, Rpl35, Rpl34, Rps18, Rpl36, Rplp1, Rpl37a, Rpl26, Rpl36a, Rps8, Rpl12, Rpl22, Rps19, Rps12, Rpl6, Rpl10a, Rps21, Rpl27a, Rps27a, Rps23, Rps17, Rpl32, Rpl35a, Rpl13, Rps24, Rpl31, Rpl30, Rps4x, Rps13, Rpl29, Rps15, Rpl28, Rpl23, Rps7, Rpl8, Rplp2, Rps10, Rpl21, Rps20, Rps11, Rpl14, Rps16, Rpl15, Rps25, Rpl5, Rpl24, Rps9, Rpl7a,…	71	94.7
GOBP_NUCLEAR_TRANSCRIBED_MRNA_CATABOLIC_PROCESS_NONSENSE_MEDIATED_DECAY	1e-10	1.29492e-09		0.857431	4.65699	76	Rps28, Rpl38, Rpl37, Rps29, Rps3a1, Rpl39, Rps26, Rps2, Rps27, Rps15a, Rpl35, Rpl34, Rps18, Rpl36, Rplp1, Rpl37a, Rpl26, Rpl36a, Rps8, Rpl12, Rpl22, Rps19, Rps12, Rpl6, Rpl10a, Rps21, Rpl27a, Rps27a, Rps23, Rps17, Rpl32, Rpl35a, Rpl13, Rps24, Rpl31, Rpl30, Rps4x, Rps13, Rpl29, Rps15, Rpl28, Rpl23, Rps7, Rpl8, Rplp2, Rps10, Rpl21, Rps20, Rps11, Rpl14, Rps16, Rpl15, Rps25, Rpl5, Rpl24, Rps9, Rpl7a,…	71	93.4
REACTOME_SIGNALING_BY_ROBO_RECEPTORS	1e-10	1.29492e-09		0.830491	4.65327	83	Rps28, Rpl38, Rpl37, Rps29, Rps3a1, Rpl39, Rps26, Rps2, Rps27, Rps15a, Rpl35, Rpl34, Rps18, Rpl36, Rplp1, Rpl37a, Rpl26, Rpl36a, Rps8, Rpl12, Rpl22, Rps19, Rps12, Rpl6, Rpl10a, Rps21, Rpl27a, Rps27a, Rps23, Rps17, Rpl32, Rpl35a, Rpl13, Rps24, Rpl31, Rpl30, Rps4x, Rps13, Rpl29, Rps15, Rpl28, Rpl23, Rps7, Rpl8, Rplp2, Rps10, Rpl21, Rps20, Rps11, Rpl14, Rps16, Rpl15, Rps25, Rpl5, Rpl24, Rps9, Rpl7a,…	73	88
REACTOME_CELLULAR_RESPONSE_TO_STARVATION	1e-10	1.29492e-09		0.831166	4.63745	82	Rps28, Rpl38, Rpl37, Rps29, Rps3a1, Rpl39, Rps26, Rps2, Rps27, Rps15a, Rpl35, Rpl34, Rps18, Rpl36, Rplp1, Rpl37a, Rpl26, Rpl36a, Rps8, Rpl12, Rpl22, Rps19, Rps12, Rpl6, Rpl10a, Rps21, Rpl27a, Rps27a, Rps23, Rps17, Rpl32, Rpl35a, Rpl13, Rps24, Rpl31, Rpl30, Rps4x, Rps13, Rpl29, Rps15, Rpl28, Rpl23, Rps7, Rpl8, Rplp2, Rps10, Rpl21, Rps20, Rps11, Rpl14, Rps16, Rpl15, Rps25, Rpl5, Rpl24, Rps9, Rpl7a,…	73	89
REACTOME_RESPONSE_OF_EIF2AK4_GCN2_TO_AMINO_ACID_DEFICIENCY	1e-10	1.29492e-09		0.838676	4.63556	80	Rps28, Rpl38, Rpl37, Rps29, Rps3a1, Rpl39, Rps26, Rps2, Rps27, Rps15a, Rpl35, Rpl34, Rps18, Rpl36, Rplp1, Rpl37a, Rpl26, Rpl36a, Rps8, Rpl12, Rpl22, Rps19, Rps12, Rpl6, Rpl10a, Rps21, Rpl27a, Rps27a, Rps23, Rps17, Rpl32, Rpl35a, Rpl13, Rps24, Rpl31, Rpl30, Rps4x, Rps13, Rpl29, Rps15, Rpl28, Rpl23, Rps7, Rpl8, Rplp2, Rps10, Rpl21, Rps20, Rps11, Rpl14, Rps16, Rpl15, Rps25, Rpl5, Rpl24, Rps9, Rpl7a,…	73	91.2
GOBP_PROTEIN_TARGETING_TO_MEMBRANE	1e-10	1.29492e-09		0.836011	4.62083	80	Rps28, Rpl38, Rpl37, Rps29, Rps3a1, Rpl39, Rps26, Rps2, Rps27, Rps15a, Rpl35, Rpl34, Rps18, Rpl36, Rplp1, Rpl37a, Rpl26, Rpl36a, Rps8, Rpl12, Rpl22, Rps19, Rps12, Rpl6, Rpl10a, Rps21, Rpl27a, Rps27a, Rps23, Rps17, Rpl32, Rpl35a, Rpl13, Rps24, Rpl31, Rpl30, Rps4x, Rps13, Rpl29, Rps15, Rpl28, Rpl23, Rps7, Rpl8, Rplp2, Rps10, Rpl21, Rps20, Rps11, Rpl14, Rps16, Rpl15, Rps25, Rpl5, Rpl24, Rps9, Rpl7a,…	75	93.8
GOBP_PROTEIN_LOCALIZATION_TO_ENDOPLASMIC_RETICULUM	1e-10	1.29492e-09		0.831811	4.59762	80	Rps28, Rpl38, Rpl37, Rps29, Rps3a1, Rpl39, Rps26, Rps2, Rps27, Rps15a, Rpl35, Rpl34, Rps18, Rpl36, Rplp1, Rpl37a, Rpl26, Rpl36a, Rps8, Rpl12, Rpl22, Rps19, Rps12, Rpl6, Rpl10a, Rps21, Rpl27a, Rps27a, Rps23, Rps17, Rpl32, Rpl35a, Rpl13, Rps24, Rpl31, Rpl30, Rps4x, Rps13, Rpl29, Rps15, Rpl28, Rpl23, Rps7, Rpl8, Rplp2, Rps10, Rpl21, Rps20, Rps11, Rpl14, Rps16, Rpl15, Rps25, Rpl5, Rpl24, Rps9, Rpl7a,…	71	88.8
GOBP_VIRAL_GENE_EXPRESSION	1e-10	1.29492e-09		0.83659	4.58161	78	Rps28, Rpl38, Rpl37, Rps29, Rps3a1, Rpl39, Rps26, Rps2, Rps27, Rps15a, Rpl35, Rpl34, Rps18, Rpl36, Rplp1, Rpl37a, Rpl26, Rpl36a, Rps8, Rpl12, Rpl22, Rps19, Rps12, Rpl6, Rpl10a, Rps21, Rpl27a, Rps27a, Rps23, Rps17, Rpl32, Rpl35a, Rpl13, Rps24, Rpl31, Rpl30, Rps4x, Rps13, Rpl29, Rps15, Rpl28, Rpl23, Rps7, Rpl8, Rplp2, Rps10, Rpl21, Rps20, Rps11, Rpl14, Rps16, Rpl15, Rps25, Rpl5, Rpl24, Rps9, Rpl7a,…	71	91
GOBP_NUCLEAR_TRANSCRIBED_MRNA_CATABOLIC_PROCESS	1e-10	1.29492e-09		0.824444	4.55689	80	Rps28, Rpl38, Rpl37, Rps29, Rps3a1, Rpl39, Rps26, Rps2, Rps27, Rps15a, Rpl35, Rpl34, Rps18, Rpl36, Rplp1, Rpl37a, Rpl26, Rpl36a, Rps8, Rpl12, Rpl22, Rps19, Rps12, Rpl6, Rpl10a, Rps21, Rpl27a, Rps27a, Rps23, Rps17, Rpl32, Rpl35a, Rpl13, Rps24, Rpl31, Rpl30, Rps4x, Rps13, Rpl29, Rps15, Rpl28, Rpl23, Rps7, Rpl8, Rplp2, Rps10, Rpl21, Rps20, Rps11, Rpl14, Rps16, Rpl15, Rps25, Rpl5, Rpl24, Rps9, Rpl7a,…	71	88.8
GOBP_TRANSLATIONAL_INITIATION	1e-10	1.29492e-09		0.81963	4.53656	81	Rps28, Rpl38, Rpl37, Rps29, Rps3a1, Rpl39, Rps26, Rps2, Rps27, Rps15a, Rpl35, Rpl34, Rps18, Rpl36, Rplp1, Rpl37a, Rpl26, Rpl36a, Rps8, Rpl12, Rpl22, Rps19, Rps12, Rpl6, Rpl10a, Rps21, Rpl27a, Rps27a, Rps23, Rps17, Rpl32, Rpl35a, Rpl13, Rps24, Rpl31, Rpl30, Rps4x, Rps13, Rpl29, Rps15, Rpl28, Rpl23, Rps7, Rpl8, Rplp2, Rps10, Rpl21, Rps20, Rps11, Rpl14, Rps16, Rpl15, Rps25, Rpl5, Rpl24, Rps9, Rpl7a,…	71	87.7
REACTOME_METABOLISM_OF_RNA	1e-10	1.29492e-09		0.796009	4.52951	91	Rps28, Rpl38, Rpl37, Rps29, Rps3a1, Rpl39, Rps26, Rps2, Rps27, Rps15a, Rpl35, Rpl34, Rps18, Rpl36, Rplp1, Rpl37a, Rpl26, Rpl36a, Rps8, Rpl12, Rpl22, Rps19, Rps12, Rpl6, Rpl10a, Rps21, Rpl27a, Rps27a, Rps23, Rps17, Rpl32, Rpl35a, Rpl13, Rps24, Rpl31, Rpl30, Rps4x, Rps13, Rpl29, Rps15, Rpl28, Rpl23, Rps7, Snrpg, Rpl8, Rplp2, Rps10, Rpl21, Rps20, Rps11, Rpl14, Rps16, Rpl15, Rps25, Rpl5, Rpl24, Rps9,…	74	81.3
GOBP_AMIDE_BIOSYNTHETIC_PROCESS	1e-10	1.29492e-09		0.758762	4.4624	103	Rps28, Rpl38, Rpl37, Rps29, Rps3a1, Rpl39, Rps26, Rps2, Rps27, Rps15a, Rpl35, Rpl34, Rps18, Rpl36, Rplp1, Rpl37a, Rpl26, Rpl36a, Rps8, Rpl12, Rpl22, Rps19, Rps12, Rpl6, Rpl10a, Rps21, Rpl27a, Rps27a, Rps23, Rps17, Rpl32, Rpl35a, Rpl13, Rps24, Rpl31, Rpl30, Rps4x, Rps13, Rpl29, Rps15, Rpl28, Rpl23, Rps7, Rpl8, Rplp2, Scd2, Rps10, Rpl21, Rps20, Rps11, Ndufa7, Rpl14, Rps16, Rpl15, Rps25, Rpl5, Rpl24…	77	74.8
GOBP_PEPTIDE_BIOSYNTHETIC_PROCESS	1e-10	1.29492e-09		0.769047	4.45015	99	Rps28, Rpl38, Rpl37, Rps29, Rps3a1, Rpl39, Rps26, Rps2, Rps27, Rps15a, Rpl35, Rpl34, Rps18, Rpl36, Rplp1, Rpl37a, Rpl26, Rpl36a, Rps8, Rpl12, Rpl22, Rps19, Rps12, Rpl6, Rpl10a, Rps21, Rpl27a, Rps27a, Rps23, Rps17, Rpl32, Rpl35a, Rpl13, Rps24, Rpl31, Rpl30, Rps4x, Rps13, Rpl29, Rps15, Rpl28, Rpl23, Rps7, Rpl8, Rplp2, Rps10, Rpl21, Rps20, Rps11, Ndufa7, Rpl14, Rps16, Rpl15, Rps25, Rpl5, Rpl24, Rps9…	76	76.8
GOBP_ESTABLISHMENT_OF_PROTEIN_LOCALIZATION_TO_MEMBRANE	1e-10	1.29492e-09		0.775935	4.4191	90	Rps28, Rpl38, Rpl37, Rps29, Rps3a1, Rpl39, Rps26, Rps2, Rps27, Rps15a, Rpl35, Rpl34, Rps18, Rpl36, Rplp1, Rpl37a, Rpl26, Rpl36a, Rps8, Rpl12, Rpl22, Rps19, Rps12, Rpl6, Rpl10a, Rps21, Rpl27a, Rps27a, Rps23, Rps17, Rpl32, Rpl35a, Rpl13, Rps24, Rpl31, Rpl30, Rps4x, Rps13, Rpl29, Rps15, Rpl28, Rpl23, Rps7, Rpl8, Rplp2, Rps10, Rpl21, Rps20, Rps11, Rpl14, Rps16, Rpl15, Rps25, Rpl5, Rpl24, Rps9, Rpl7a,…	73	81.1
GOBP_PEPTIDE_METABOLIC_PROCESS	1e-10	1.29492e-09		0.743592	4.38221	105	Rps28, Rpl38, Rpl37, Rps29, Rps3a1, Rpl39, Rps26, Rps2, Rps27, Rps15a, Rpl35, Rpl34, Rps18, Rpl36, Rplp1, Rpl37a, Rpl26, Rpl36a, Rps8, Rpl12, Rpl22, Rps19, Rps12, Rpl6, Rpl10a, Rps21, Rpl27a, Rps27a, Rps23, Rps17, Rpl32, Rpl35a, Rpl13, Rps24, Rpl31, Rpl30, Rps4x, Rps13, Rpl29, Rps15, Rpl28, Rpl23, Rps7, Rpl8, Rplp2, Rps10, Rpl21, Rps20, Rps11, Ndufa7, Rpl14, Rps16, Rpl15, Rps25, Rpl5, Rpl24, Rps9…	76	72.4
GOBP_ESTABLISHMENT_OF_PROTEIN_LOCALIZATION_TO_ORGANELLE	1e-10	1.29492e-09		0.754463	4.37375	96	Rps28, Rpl38, Rpl37, Rps29, Rps3a1, Rpl39, Rps26, Rps2, Rps27, Rps15a, Rpl35, Rpl34, Rps18, Rpl36, Rplp1, Rpl37a, Rpl26, Rpl36a, Rps8, Rpl12, Rpl22, Rps19, Rps12, Rpl6, Rpl10a, Rps21, Rpl27a, Rps27a, Rps23, Rps17, Rpl32, Rpl35a, Rpl13, Rps24, Rpl31, Rpl30, Rps4x, Rps13, Rpl29, Rps15, Rpl28, Rpl23, Rps7, Rpl8, Rplp2, Rps10, Rpl21, Rps20, Rps11, Atpif1, Rpl14, Rps16, Rpl15, Rps25, Rpl5, Rpl24, Rps9…	72	75
GOBP_PROTEIN_TARGETING	1e-10	1.29492e-09		0.764347	4.37193	93	Rps28, Rpl38, Rpl37, Rps29, Rps3a1, Rpl39, Rps26, Rps2, Rps27, Rps15a, Rpl35, Rpl34, Rps18, Rpl36, Rplp1, Rpl37a, Rpl26, Rpl36a, Rps8, Rpl12, Rpl22, Rps19, Rps12, Rpl6, Rpl10a, Rps21, Rpl27a, Rps27a, Rps23, Rps17, Rpl32, Rpl35a, Rpl13, Rps24, Rpl31, Rpl30, Rps4x, Rps13, Rpl29, Rps15, Rpl28, Rpl23, Rps7, Rpl8, Rplp2, Rps10, Rpl21, Rps20, Rps11, Atpif1, Rpl14, Rps16, Rpl15, Rps25, Rpl5, Rpl24, Rps9…	73	78.5
GOBP_ORGANIC_CYCLIC_COMPOUND_CATABOLIC_PROCESS	1e-10	1.29492e-09		0.756925	4.32948	93	Rps28, Rpl38, Rpl37, Rps29, Rps3a1, Rpl39, Rps26, Rps2, Rps27, Rps15a, Rpl35, Rpl34, Rps18, Rpl36, Rplp1, Rpl37a, Rpl26, Rpl36a, Rps8, Rpl12, Rpl22, Rps19, Rps12, Rpl6, Rpl10a, Rps21, Rpl27a, Rps27a, Rps23, Sult1a1, Rps17, Rpl32, Rpl35a, Rpl13, Rps24, Rpl31, Rpl30, Rps4x, Rps13, Rpl29, Rps15, Rpl28, Rpl23, Rps7, Rpl8, Rplp2, Rps10, Rpl21, Rps20, Hmgb2, Rps11, Rpl14, Rps16, Rpl15, Rps25, Rpl5, Rpl…	73	78.5
REACTOME_NERVOUS_SYSTEM_DEVELOPMENT	1e-10	1.29492e-09		0.747293	4.32427	99	Rps28, Rpl38, Rpl37, Rps29, Rps3a1, Rpl39, Rps26, Rps2, Rps27, Rps15a, Rpl35, Rpl34, Rps18, Rpl36, Rplp1, Rpl37a, Rpl26, Rpl36a, Rps8, Rpl12, Rpl22, Rps19, Rps12, Rpl6, Rpl10a, Rps21, Rpl27a, Rps27a, Rps23, Rps17, Rpl32, Rpl35a, Rpl13, Rps24, Rpl31, Rpl30, Rps4x, Rps13, Rpl29, Rps15, Rpl28, Rpl23, Rps7, Rpl8, Rplp2, Rps10, Rpl21, Rps20, Rps11, Rpl14, Rps16, Rpl15, Rps25, Rpl5, Rpl24, Rps9, Rpl7a,…	73	73.7
GOBP_RNA_CATABOLIC_PROCESS	1e-10	1.29492e-09		0.759897	4.30861	89	Rps28, Rpl38, Rpl37, Rps29, Rps3a1, Rpl39, Rps26, Rps2, Rps27, Rps15a, Rpl35, Rpl34, Rps18, Rpl36, Rplp1, Rpl37a, Rpl26, Rpl36a, Rps8, Rpl12, Rpl22, Rps19, Rps12, Rpl6, Rpl10a, Rps21, Rpl27a, Rps27a, Rps23, Rps17, Rpl32, Rpl35a, Rpl13, Rps24, Rpl31, Rpl30, Rps4x, Rps13, Rpl29, Rps15, Rpl28, Rpl23, Rps7, Rpl8, Rplp2, Rps10, Rpl21, Rps20, Rps11, Rpl14, Rps16, Rpl15, Rps25, Rpl5, Rpl24, Rps9, Rpl7a,…	71	79.8
GOBP_CELLULAR_AMIDE_METABOLIC_PROCESS	1e-10	1.29492e-09		0.718978	4.29237	112	Rps28, Rpl38, Rpl37, Rps29, Rps3a1, Rpl39, Rps26, Rps2, Rps27, Rps15a, Rpl35, Rpl34, Rps18, Rpl36, Rplp1, Rpl37a, Rpl26, Rpl36a, Rps8, Rpl12, Rpl22, Rps19, Rps12, Rpl6, Rpl10a, Rps21, Rpl27a, Rps27a, Rps23, Rps17, Rpl32, Rpl35a, Rpl13, Rps24, Rpl31, Rpl30, Rps4x, Rps13, Rpl29, Rps15, Rpl28, Rpl23, Rps7, Rpl8, Rplp2, Scd2, Rps10, Rpl21, Rps20, Rps11, Ndufa7, Rpl14, Rps16, Rpl15, Rps25, Rpl5, Rpl24…	77	68.8
REACTOME_CELLULAR_RESPONSES_TO_EXTERNAL_STIMULI	1e-10	1.29492e-09		0.708492	4.21679	111	Rps28, Rpl38, Rpl37, Rps29, Rps3a1, Rpl39, Rps26, Rps2, Rps27, Rps15a, Rpl35, Rpl34, Rps18, Rpl36, Rplp1, Rpl37a, Rpl26, Rpl36a, Rps8, Rpl12, Rpl22, Rps19, Rps12, Rpl6, Rpl10a, Rps21, Rpl27a, Rps27a, Rps23, Rps17, Rpl32, Rpl35a, Rpl13, Rps24, Rpl31, Rpl30, Rps4x, Rps13, Rpl29, Rps15, Rpl28, Rpl23, Rps7, Rpl8, Rplp2, Rps10, Rpl21, Rps20, Rps11, Rpl14, Rps16, Rpl15, Cox6c, Rps25, Rpl5, Rpl24, Rps9,…	86	77.5
REACTOME_INFECTIOUS_DISEASE	1e-10	1.29492e-09		0.705762	4.20054	111	Rps28, Rpl38, Rpl37, Rps29, Rps3a1, Rpl39, Rps26, Rps2, Rps27, Rps15a, Rpl35, Rpl34, Rps18, Rpl36, Rplp1, Rpl37a, Rpl26, Rpl36a, Rps8, Rpl12, Rpl22, Rps19, Rps12, Rpl6, Rpl10a, Rps21, Rpl27a, Rps27a, Rps23, Rps17, Rpl32, Rpl35a, Rpl13, Rps24, Rpl31, Rpl30, Rps4x, Rps13, Atp1a1, Rpl29, Rps15, Rpl28, Rpl23, Rps7, Rpl8, Rplp2, Ppia, Rps10, Rpl21, Rps20, Rps11, Rpl14, Rps16, Rpl15, Rps25, Rpl5, Rpl24…	75	67.6
GOBP_PROTEIN_LOCALIZATION_TO_MEMBRANE	1e-10	1.29492e-09		0.708888	4.17196	104	Rps28, Rpl38, Rpl37, Rps29, Rps3a1, Rpl39, Rps26, Rps2, Rps27, Rps15a, Rpl35, Rpl34, Rps18, Rpl36, Rplp1, Rpl37a, Rpl26, Rpl36a, Rps8, Rpl12, Rpl22, Rps19, Rps12, Rpl6, Rpl10a, Rps21, Rpl27a, Rps27a, Rps23, Rps17, Rpl32, Rpl35a, Rpl13, Rps24, Rpl31, Rpl30, Rps4x, Rps13, Rpl29, Rps15, Rpl28, Rpl23, Rps7, Rpl8, Rplp2, Rps10, Rpl21, Rps20, Rps11, Rpl14, Rps16, Rpl15, Rps25, Rpl5, Rpl24, Rps9, Rpl7a,…	73	70.2
GOBP_PROTEIN_LOCALIZATION_TO_ORGANELLE	1e-10	1.29492e-09		0.69793	4.14314	109	Rps28, Rpl38, Rpl37, Rps29, Rps3a1, Rpl39, Rps26, Rps2, Rps27, Rps15a, Rpl35, Rpl34, Rps18, Rpl36, Rplp1, Rpl37a, Rpl26, Rpl36a, Rps8, Rpl12, Rpl22, Rps19, Rps12, Rpl6, Rpl10a, Rps21, Rpl27a, Rps27a, Rps23, Rps17, Rpl32, Rpl35a, Rpl13, Rps24, Rpl31, Rpl30, Rps4x, Rps13, Rpl29, Rps15, Rpl28, Rpl23, Rps7, Rpl8, Rplp2, Rps10, Rpl21, Rps20, Rps11, Atpif1, Rpl14, Rps16, Rpl15, Rps25, Rpl5, Rpl24, Rps9…	72	66.1
GOBP_MRNA_METABOLIC_PROCESS	1e-10	1.29492e-09		0.702057	4.13175	104	Rps28, Rpl38, Rpl37, Rps29, Rps3a1, Rpl39, Rps26, Rps2, Rps27, Rps15a, Rpl35, Rpl34, Rps18, Rpl36, Rplp1, Rpl37a, Rpl26, Rpl36a, Rps8, Rpl12, Rpl22, Rps19, Rps12, Rpl6, Rpl10a, Rps21, Rpl27a, Rps27a, Rps23, Rps17, Rpl32, Rpl35a, Rpl13, Rps24, Rpl31, Rpl30, Rps4x, Rps13, Rpl29, Rps15, Rpl28, Rpl23, Rps7, Snrpg, Rpl8, Rplp2, Rps10, Rpl21, Rps20, Rps11, Rpl14, Rps16, Rpl15, Rps25, Rpl5, Rpl24, Rps9,…	72	69.2
GOBP_ORGANONITROGEN_COMPOUND_BIOSYNTHETIC_PROCESS	1e-10	1.29492e-09		0.665815	4.10599	141	Rps28, Rpl38, Rpl37, Rps29, Rps3a1, Rpl39, Rps26, Rps2, Rps27, Rps15a, Rpl35, Rpl34, Rps18, Rpl36, Rplp1, Rpl37a, Rpl26, Rpl36a, Rps8, Rpl12, Atp5k, Rpl22, Rps19, Rps12, Rpl6, Rpl10a, Rps21, Rpl27a, Rps27a, Rps23, Sult1a1, Rps17, Rpl32, Rpl35a, Rpl13, Rps24, Rpl31, Rpl30, Rps4x, Rps13, Rpl29, Rps15, Rpl28, Rpl23, Rps7, Rpl8, Rplp2, Scd2, Rps10, Rpl21, mt-Atp8, Rps20, Mgst1, Rps11, Atpif1, Ndufa7,…	93	66
REACTOME_DEVELOPMENTAL_BIOLOGY	1e-10	1.29492e-09		0.675022	4.01758	111	Rps28, Rpl38, Rpl37, Rps29, Rps3a1, Rpl39, Rps26, Rps2, Rps27, Rps15a, Rpl35, Rpl34, Rps18, Rpl36, Rplp1, Rpl37a, Rpl26, Rpl36a, Rps8, Rpl12, Rpl22, Rps19, Rps12, Rpl6, Rpl10a, Rps21, Rpl27a, Rps27a, Rps23, Rps17, Rpl32, Rpl35a, Rpl13, Rps24, Rpl31, Rpl30, Rps4x, Rps13, Rpl29, Rps15, Rpl28, Rpl23, Rps7, Rpl8, Rplp2, Rps10, Rpl21, Rps20, Rps11, Rpl14, Rps16, Rpl15, Rps25, Rpl5, Rpl24, Rps9, Rpl7a,…	73	65.8
GOBP_CELLULAR_MACROMOLECULE_CATABOLIC_PROCESS	1e-10	1.29492e-09		0.663159	3.95196	115	Rps28, Rpl38, Rpl37, Rps29, Rps3a1, Rpl39, Rps26, Rps2, Rps27, Rps15a, Rpl35, Rpl34, Rps18, Rpl36, Rplp1, Rpl37a, Rpl26, Rpl36a, Rps8, Rpl12, Rpl22, Rps19, Rps12, Rpl6, Rpl10a, Rps21, Rpl27a, Rps27a, Rps23, Rps17, Rpl32, Rpl35a, Rpl13, Rps24, Rpl31, Rpl30, Rps4x, Rps13, Rpl29, Rps15, Rpl28, Rpl23, Rps7, Rpl8, Rplp2, Rps10, Rpl21, Rps20, Hmgb2, Cst3, Rps11, Atpif1, Rpl14, Rps16, Rpl15, Rps25, Rpl5…	75	65.2
GOBP_INTRACELLULAR_PROTEIN_TRANSPORT	1e-10	1.29492e-09		0.653963	3.89716	115	Rps28, Rpl38, Rpl37, Rps29, Rps3a1, Rpl39, Rps26, Rps2, Rps27, Rps15a, Rpl35, Rpl34, Rps18, Rpl36, Rplp1, Rpl37a, Rpl26, Rpl36a, Rps8, Rpl12, Rpl22, Rps19, Rps12, Rpl6, Rpl10a, Rps21, Rpl27a, Rps27a, Rps23, Rps17, Rpl32, Rpl35a, Rpl13, Rps24, Rpl31, Rpl30, Rps4x, Rps13, Rpl29, Rps15, Rpl28, Rpl23, Rps7, Rpl8, Rplp2, Rps10, Rpl21, Rps20, Rps11, Atpif1, Rpl14, Rps16, Rpl15, Rps25, Rpl5, Rpl24, Rps9…	77	67
GOBP_BIOLOGICAL_PROCESS_INVOLVED_IN_SYMBIOTIC_INTERACTION	1e-10	1.29492e-09		0.645919	3.88735	121	Rps28, Rpl38, Rpl37, Rps29, Rps3a1, Rpl39, Rps26, Rps2, Rps27, Rps15a, Rpl35, Rpl34, Rps18, Rpl36, Rplp1, Rpl37a, Rpl26, Rpl36a, Rps8, Rpl12, Rpl22, Rps19, Rps12, Rpl6, Rpl10a, Rps21, Rpl27a, Rps27a, Rps23, Rps17, Rpl32, Rpl35a, Rpl13, Rps24, Rpl31, Rpl30, Rps4x, Rps13, Rpl29, Rps15, Rpl28, Rpl23, Rps7, Rpl8, Rplp2, Ppia, Rps10, Rpl21, Rps20, Rps11, Rpl14, Rps16, Rpl15, Rps25, Rpl5, Rpl24, Rps9, …	75	62
GOBP_MACROMOLECULE_CATABOLIC_PROCESS	1e-10	1.29492e-09		0.635398	3.84002	122	Rps28, Rpl38, Rpl37, Rps29, Rps3a1, Rpl39, Rps26, Rps2, Rps27, Rps15a, Rpl35, Rpl34, Rps18, Rpl36, Rplp1, Rpl37a, Rpl26, Rpl36a, Rps8, Rpl12, Rpl22, Rps19, Rps12, Rpl6, Rpl10a, Rps21, Rpl27a, Rps27a, Rps23, Rps17, Rpl32, Rpl35a, Rpl13, Rps24, Rpl31, Rpl30, Rps4x, Rps13, Rpl29, Rps15, Rpl28, Rpl23, Rps7, Rpl8, Rplp2, Rps10, Rpl21, Rps20, Hmgb2, Cst3, Rps11, Atpif1, Rpl14, Rps16, Rpl15, Rps25, Rpl5…	75	61.5
GOBP_INTRACELLULAR_TRANSPORT	1e-10	1.29492e-09		0.599781	3.72513	143	Rps28, Rpl38, Rpl37, Rps29, Rps3a1, Rpl39, Rps26, Rps2, Rps27, Rps15a, Rpl35, Rpl34, Rps18, Rpl36, Rplp1, Rpl37a, Rpl26, Rpl36a, Rps8, Rpl12, Atp5k, Rpl22, Rps19, Rps12, Rpl6, Rpl10a, Rps21, Rpl27a, Rps27a, Rps23, Rps17, Rpl32, Rpl35a, Rpl13, Rps24, Rpl31, Rpl30, Rps4x, Rps13, Rpl29, Rps15, Rpl28, Rpl23, Rps7, Snrpg, Rpl8, Rplp2, Rps10, Rpl21, mt-Atp8, Rps20, Rps11, Atpif1, Rpl14, Rps16, Rpl15, R…	84	58.7
GOBP_NEGATIVE_REGULATION_OF_GENE_EXPRESSION	1e-10	1.29492e-09		0.610117	3.70437	123	Rps28, Meg3, Rpl38, Rpl37, Rps29, Rps3a1, Rpl39, Rps26, Rps2, Rps27, Rps15a, Rpl35, Rpl34, Rps18, Rpl36, Rplp1, Rpl37a, Rpl26, Rpl36a, Rps8, Rpl12, Rpl22, Rps19, Rps12, Rpl6, Rpl10a, Rps21, Rpl27a, Rps27a, Rps23, Rps17, Rpl32, Rpl35a, Rpl13, Rps24, Rpl31, Rpl30, Rps4x, Rps13, Rpl29, Rps15, Rpl28, Rpl23, Rps7, Rpl8, Rplp2, Rps10, Rpl21, Rps20, Rps11, Rpl14, Rps16, Rpl15, Rps25, Rpl5, Rpl24, Rps9, …	73	59.3
GOBP_RIBOSOME_BIOGENESIS	1e-10	1.29492e-09		0.77331	3.59014	38	Rps28, Rpl38, Rps2, Rps27, Rpl35, Rpl26, Rps8, Rps19, Rpl6, Rpl10a, Rps21, Rps17, Rpl35a, Rps24, Rps15, Rps7, Rps10, Rpl14, Rps16, Rps25, Rpl5, Rpl24, Rps9, Rpl7a, Rpl3, Rps14, Rpl11, Rplp0, Rps5, Rpsa, Rpl7, Rpl27, Rpl23a	33	86.8
REACTOME_ACTIVATION_OF_THE_MRNA_UPON_BINDING_OF_THE_CAP_BINDING_COMPLEX_AND_EIFS_AND_SUBSEQUENT_BINDING_TO_43S	1e-10	1.29492e-09		0.783172	3.50388	34	Rps28, Rps29, Rps3a1, Rps26, Rps2, Rps27, Rps15a, Rps18, Rps8, Rps19, Rps12, Rps21, Rps27a, Rps23, Rps17, Rps24, Rps4x, Rps13, Rps15, Rps7, Rps10, Rps20, Rps11, Rps16, Rps25, Rps9, Rps14, Rps5, Rpsa, Rps3, Rps6, Fau	32	94.1
GOBP_RIBONUCLEOPROTEIN_COMPLEX_BIOGENESIS	1e-10	1.29492e-09		0.69803	3.39911	45	Rps28, Rpl38, Rps2, Rps27, Rpl35, Rpl26, Rps8, Rps19, Rpl6, Rpl10a, Rps21, Rps17, Rpl35a, Rps24, Rps15, Rps7, Snrpg, Rps10, Rpl14, Rps16, Rps25, Rpl5, Rpl24, Rps9, Rpl7a, Rpl3, Rps14, Rpl11, Rplp0, Rps5, Rpsa, Rpl7, Rpl27, Rpl23a	34	75.6
GOBP_CELLULAR_MACROMOLECULE_LOCALIZATION	1e-10	1.29492e-09		0.54029	3.34056	149	Rps28, Rpl38, Rpl37, Rps29, Rps3a1, Rpl39, Rps26, Rps2, Rps27, Rps15a, Rpl35, Rpl34, Rps18, Rpl36, Rplp1, Rpl37a, Rpl26, Rpl36a, Rps8, Rpl12, Rpl22, Rps19, Rps12, Rpl6, Rpl10a, Rps21, Rpl27a, Rps27a, Rps23, Rps17, Rpl32, Rpl35a, Rpl13, Rps24, Rpl31, Rpl30, Rps4x, Rps13, Rpl29, Rps15, Rpl28, Rpl23, Rps7, Rpl8, Rplp2, Rps10, Rpl21, Rps20, Rps11, Atpif1, Rpl14, Rps16, Rpl15, Rps25, Rpl5, Rpl24, Rps9…	74	49.7
GOBP_NCRNA_METABOLIC_PROCESS	1e-10	1.29492e-09		0.769926	3.30534	29	Rps28, Rps2, Rps27, Rpl35, Rpl26, Rps8, Rps19, Rpl10a, Rps21, Rps17, Rpl35a, Rps24, Rps15, Rps7, Rpl14, Rps16, Rps25, Rpl5, Rps9, Rpl7a, Rps14, Rpl11, Lars2, Rpl7, Rpl27	25	86.2
GOBP_CYTOPLASMIC_TRANSLATION	1e-10	1.29492e-09		0.731455	3.2725	34	Rps28, Rpl38, Rps29, Rpl39, Rps26, Rpl36, Rplp1, Rpl26, Rpl36a, Rpl22, Rpl6, Rpl10a, Rps21, Rps23, Rpl32, Rpl35a, Rpl31, Rpl30, Rpl29, Rpl8, Rplp2, Rpl15, Rpl24, Rpl11, Rplp0, Rpsa, Rpl9, Rpl19, Rpl18a, Rpl17, Rpl13a	31	91.2
GOBP_NCRNA_PROCESSING	1e-10	1.29492e-09		0.773385	3.26185	27	Rps28, Rps2, Rps27, Rpl35, Rpl26, Rps8, Rps19, Rpl10a, Rps21, Rps17, Rpl35a, Rps24, Rps15, Rps7, Rpl14, Rps16, Rps25, Rpl5, Rps9, Rpl7a, Rps14, Rpl11, Rpl7, Rpl27	24	88.9
GOBP_RRNA_METABOLIC_PROCESS	1e-10	1.29492e-09		0.773385	3.26185	27	Rps28, Rps2, Rps27, Rpl35, Rpl26, Rps8, Rps19, Rpl10a, Rps21, Rps17, Rpl35a, Rps24, Rps15, Rps7, Rpl14, Rps16, Rps25, Rpl5, Rps9, Rpl7a, Rps14, Rpl11, Rpl7, Rpl27	24	88.9
WP_ELECTRON_TRANSPORT_CHAIN_OXPHOS_SYSTEM_IN_MITOCHONDRIA	1e-10	1.29492e-09		0.72973	3.25358	33	Atp5k, Uqcr10, mt-Nd4l, mt-Atp8, Atpif1, Ndufa7, mt-Nd3, Cox6c, mt-Nd6, Ndufc1, mt-Nd5, Cox7c, Cox4i1, Atp5g1, Ndufa4, Uqcrh, Atp5j2, Uqcr11, Atp5g3, Atp5l, Cox5a, Cox5b, Atp5a1, mt-Co3, Atp5e, Atp5o, mt-Cytb, mt-Co1, mt-Nd1, Cox17, mt-Atp6, Ndufv3, mt-Nd2	33	100
REACTOME_THE_CITRIC_ACID_TCA_CYCLE_AND_RESPIRATORY_ELECTRON_TRANSPORT	1e-10	1.29492e-09		0.707711	3.15541	33	Atp5k, Uqcr10, mt-Atp8, Ndufa7, mt-Nd3, Cox6c, mt-Nd6, Ndufc1, mt-Nd5, Cox7c, Cox4i1, Bsg, Atp5g1, Ndufa4, Uqcrh, Atp5j2, Uqcr11, Atp5g3, Atp5l, Cox5a, Cox5b, Atp5a1, mt-Co3, Atp5e, Atp5o, Ndufa13, mt-Cytb, mt-Co1, mt-Nd1, mt-Atp6, Ndufv3, mt-Nd2	32	97
REACTOME_RESPIRATORY_ELECTRON_TRANSPORT_ATP_SYNTHESIS_BY_CHEMIOSMOTIC_COUPLING_AND_HEAT_PRODUCTION_BY_UNCOUPLING_PROTEINS	1e-10	1.29492e-09		0.726708	3.15234	31	Atp5k, Uqcr10, mt-Atp8, Ndufa7, mt-Nd3, Cox6c, mt-Nd6, Ndufc1, mt-Nd5, Cox7c, Cox4i1, Atp5g1, Ndufa4, Uqcrh, Atp5j2, Uqcr11, Atp5g3, Atp5l, Cox5a, Cox5b, Atp5a1, mt-Co3, Atp5e, Atp5o, Ndufa13, mt-Cytb, mt-Co1, mt-Nd1, mt-Atp6, Ndufv3, mt-Nd2	31	100
GOBP_OXIDATIVE_PHOSPHORYLATION	4.59942e-09	5.57771e-08	0.761461	0.663511	2.96852	34	Atp5k, Uqcr10, mt-Nd4l, mt-Atp8, Ndufa7, mt-Nd3, Cox6c, mt-Nd6, Ndufc1, mt-Nd5, Cox7c, Cox4i1, Atp5g1, Ndufa4, Uqcrh, Atp5j2, Uqcr11, Atp5g3, Atp5l, Cox5a, Cox5b, Atp5a1, mt-Co3, Chchd2, Atp5e, Atp5o, Ndufa13, mt-Cytb, mt-Co1, mt-Nd1, mt-Atp6, Ndufv3, mt-Nd2	33	97.1
GOBP_ELECTRON_TRANSPORT_CHAIN	2.4597e-09	3.03099e-08	0.774939	0.717791	2.95126	25	Uqcr10, mt-Nd4l, Ndufa7, mt-Nd3, Cox6c, mt-Nd6, Gpx2, Ndufc1, mt-Nd5, Cox7c, Cox4i1, Aldh2, Ndufa4, Uqcrh, Uqcr11, Cox5a, Cox5b, mt-Co3, Chchd2, Ndufa13, mt-Cytb, mt-Co1, mt-Nd1, Ndufv3, mt-Nd2	25	100
GOBP_ESTABLISHMENT_OF_PROTEIN_LOCALIZATION	1e-10	1.29492e-09		0.475828	2.94315	160	Rps28, Rpl38, Rpl37, Rps29, Rps3a1, Rpl39, Rps26, Rps2, Rps27, Rps15a, Rpl35, Rpl34, Rps18, Rpl36, Rplp1, Rpl37a, Rpl26, Rpl36a, Rps8, Rpl12, Rpl22, Rps19, Rps12, Rpl6, Rpl10a, Rps21, Rpl27a, Rps27a, Rps23, Rps17, Rpl32, Rpl35a, Rpl13, Rps24, Rpl31, Rpl30, Rps4x, Rps13, Rpl29, Rps15, Rpl28, Rpl23, Rps7, Rpl8, Rplp2, Ppia, Rps10, Rpl21, Rps20, Rps11, Atpif1, Rpl14, Rps16, Rpl15, Rps25, Rpl5, Rpl24…	74	46.2
KEGG_PARKINSONS_DISEASE	7.32084e-09	8.73925e-08	0.761461	0.683663	2.93501	29	Uqcr10, mt-Nd4l, mt-Atp8, Ndufa7, mt-Nd3, Cox6c, mt-Nd6, Ndufc1, mt-Nd5, Cox7c, Cox4i1, Atp5g1, Ndufa4, Uqcrh, Uqcr11, Atp5g3, Cox5a, Cox5b, Atp5a1, mt-Co3, Atp5e, Atp5o, mt-Cytb, mt-Co1, mt-Nd1, mt-Atp6, Ndufv3, mt-Nd2	28	96.6
KEGG_OXIDATIVE_PHOSPHORYLATION	1.12306e-08	1.32003e-07	0.74774	0.654357	2.92757	34	Atp5k, Uqcr10, mt-Nd4l, mt-Atp8, Ndufa7, mt-Nd3, Cox6c, mt-Nd6, Ndufc1, mt-Nd5, Cox7c, Cox4i1, Atp5g1, Ndufa4, Uqcrh, Atp5j2, Uqcr11, Atp5g3, Atp5l, Cox5a, Cox5b, Atp5a1, mt-Co3, Atp5e, Atp5o, mt-Cytb, mt-Co1, mt-Nd1, Cox17, mt-Atp6, Ndufv3, mt-Nd2	32	94.1
GOBP_RIBOSOMAL_SMALL_SUBUNIT_BIOGENESIS	1.58279e-09	1.98238e-08	0.788187	0.800902	2.9038	17	Rps28, Rpl38, Rps27, Rps8, Rps19, Rps21, Rps17, Rps24, Rps15, Rps7, Rps10, Rps16, Rps25, Rps14, Rps5, Rpsa, Rps6	17	100
GOBP_ATP_SYNTHESIS_COUPLED_ELECTRON_TRANSPORT	4.27124e-08	4.79886e-07	0.719513	0.714868	2.88419	23	Uqcr10, mt-Nd4l, Ndufa7, mt-Nd3, Cox6c, mt-Nd6, Ndufc1, mt-Nd5, Cox7c, Cox4i1, Ndufa4, Uqcrh, Uqcr11, Cox5a, Cox5b, mt-Co3, Chchd2, Ndufa13, mt-Cytb, mt-Co1, mt-Nd1, Ndufv3, mt-Nd2	23	100
GOBP_CELLULAR_RESPIRATION	4.27124e-08	4.79886e-07	0.719513	0.714868	2.88419	23	Uqcr10, mt-Nd4l, Ndufa7, mt-Nd3, Cox6c, mt-Nd6, Ndufc1, mt-Nd5, Cox7c, Cox4i1, Ndufa4, Uqcrh, Uqcr11, Cox5a, Cox5b, mt-Co3, Chchd2, Ndufa13, mt-Cytb, mt-Co1, mt-Nd1, Ndufv3, mt-Nd2	23	100
GOBP_RESPIRATORY_ELECTRON_TRANSPORT_CHAIN	4.27124e-08	4.79886e-07	0.719513	0.714868	2.88419	23	Uqcr10, mt-Nd4l, Ndufa7, mt-Nd3, Cox6c, mt-Nd6, Ndufc1, mt-Nd5, Cox7c, Cox4i1, Ndufa4, Uqcrh, Uqcr11, Cox5a, Cox5b, mt-Co3, Chchd2, Ndufa13, mt-Cytb, mt-Co1, mt-Nd1, Ndufv3, mt-Nd2	23	100
GOBP_RNA_PROCESSING	1.53799e-09	1.95838e-08	0.788187	0.579564	2.85817	49	Rps28, Rps26, Rps2, Rps27, Rpl35, Rpl26, Rps8, Rps19, Rpl10a, Rps21, Rps17, Rpl35a, Rps24, Rps13, Rps15, Rps7, Snrpg, Rpl14, Rps16, Rps25, Rpl5, Rps9, Rpl7a, Rps14, Rpl11, Rpl7, Rpl27	27	55.1
GOBP_RIBOSOMAL_LARGE_SUBUNIT_BIOGENESIS	4.75498e-08	5.26493e-07	0.719513	0.783714	2.79808	16	Rpl38, Rpl35, Rpl26, Rpl6, Rpl10a, Rpl35a, Rpl14, Rpl5, Rpl24, Rpl7a, Rpl3, Rpl11, Rplp0, Rpl7, Rpl23a	15	93.8
GOBP_RIBOSOME_ASSEMBLY	1.09356e-07	1.17674e-06	0.704976	0.741414	2.79168	19	Rps28, Rpl38, Rps27, Rps19, Rpl6, Rps15, Rps10, Rpl5, Rpl24, Rpl3, Rps14, Rpl11, Rplp0, Rps5, Rpsa, Rpl23a	16	84.2
REACTOME_RESPIRATORY_ELECTRON_TRANSPORT	5.08287e-08	5.54758e-07	0.719513	0.711968	2.76759	21	Uqcr10, Ndufa7, mt-Nd3, Cox6c, mt-Nd6, Ndufc1, mt-Nd5, Cox7c, Cox4i1, Ndufa4, Uqcrh, Uqcr11, Cox5a, Cox5b, mt-Co3, Ndufa13, mt-Cytb, mt-Co1, mt-Nd1, Ndufv3, mt-Nd2	21	100
GOBP_ATP_METABOLIC_PROCESS	1.93626e-07	2.05459e-06	0.690132	0.576601	2.71613	40	Atp5k, Uqcr10, mt-Nd4l, mt-Atp8, Atpif1, Ndufa7, mt-Nd3, Cox6c, mt-Nd6, Ndufc1, mt-Nd5, Cox7c, Cox4i1, Atp5g1, Ndufa4, Uqcrh, Atp5j2, Uqcr11, Atp5g3, Atp5l, Cox5a, Cox5b, Atp5a1, mt-Co3, Chchd2, Atp5e, Atp5o, Ndufa13, mt-Cytb, mt-Co1, mt-Nd1, mt-Atp6, Ndufv3, mt-Nd2	34	85
KEGG_HUNTINGTONS_DISEASE	4.02916e-07	4.15983e-06	0.674963	0.669844	2.71293	24	Uqcr10, mt-Atp8, Ndufa7, Cox6c, Ndufc1, Cox7c, Cox4i1, Atp5g1, Ndufa4, Uqcrh, Uqcr11, Atp5g3, Cox5a, Cox5b, Atp5a1, mt-Co3, Atp5e, Atp5o, mt-Cytb, mt-Co1, mt-Atp6, Ndufv3	22	91.7
WP_OXIDATIVE_PHOSPHORYLATION	1.16043e-06	1.1821e-05	0.643552	0.709091	2.66997	19	Atp5k, mt-Nd4l, Ndufa7, mt-Nd3, mt-Nd6, Ndufc1, mt-Nd5, Atp5g1, Ndufa4, Atp5j2, Atp5g3, Atp5l, Atp5a1, Atp5e, Atp5o, mt-Nd1, mt-Atp6, Ndufv3, mt-Nd2	19	100
GOBP_GENERATION_OF_PRECURSOR_METABOLITES_AND_ENERGY	2.77221e-07	2.90133e-06	0.674963	0.541558	2.65012	47	Atp5k, Uqcr10, mt-Nd4l, mt-Atp8, Atpif1, Ndufa7, mt-Nd3, Cox6c, mt-Nd6, Gpx2, Ndufc1, mt-Nd5, Cox7c, Cox4i1, Atp5g1, Aldh2, Ndufa4, Uqcrh, Atp5j2, Uqcr11, Atp5g3, Atp5l, Cox5a, Cox5b, Atp5a1, mt-Co3, Chchd2, Atp5e, Atp5o, Ndufa13, mt-Cytb, mt-Co1, mt-Nd1, Cox17, Gnas, mt-Atp6, Ndufv3, mt-Nd2	38	80.9
GOBP_RIBONUCLEOPROTEIN_COMPLEX_SUBUNIT_ORGANIZATION	4.29378e-06	4.26032e-05	0.610527	0.612661	2.51901	25	Rps28, Rpl38, Rps27, Rps19, Rpl6, Rps15, Snrpg, Rps10, Rpl5, Rpl24, Rpl3, Rps14, Rpl11, Rplp0, Rps5, Rpsa, Rpl23a, Rpl10, Rpl13a	19	76
GOBP_ENERGY_DERIVATION_BY_OXIDATION_OF_ORGANIC_COMPOUNDS	2.93932e-06	2.95479e-05	0.627257	0.595183	2.51648	28	Uqcr10, mt-Nd4l, Ndufa7, mt-Nd3, Cox6c, mt-Nd6, Ndufc1, mt-Nd5, Cox7c, Cox4i1, Ndufa4, Uqcrh, Uqcr11, Cox5a, Cox5b, mt-Co3, Chchd2, Ndufa13, mt-Cytb, mt-Co1, mt-Nd1, Gnas, Ndufv3, mt-Nd2	24	85.7
KEGG_CARDIAC_MUSCLE_CONTRACTION	7.80311e-05	0.000764305	0.538434	0.717131	2.33474	12	Atp1a1, Uqcr10, Cox6c, Cox7c, Cox4i1, Uqcrh, Uqcr11, Cox5a, Cox5b, mt-Co3, mt-Cytb, mt-Co1	12	100
KEGG_ALZHEIMERS_DISEASE	0.000102678	0.000992985	0.538434	0.532099	2.28433	29	Uqcr10, mt-Atp8, Ndufa7, Cox6c, Ndufc1, Cox7c, Cox4i1, Atp5g1, Ndufa4, Uqcrh, Uqcr11, Atp5g3, Cox5a, Cox5b, Atp5a1, mt-Co3, Atp5e, Atp5o, mt-Cytb, mt-Co1, mt-Atp6, Ndufv3	22	75.9
GOBP_AEROBIC_RESPIRATION	0.000323856	0.00301739	0.498493	0.713718	2.24896	11	Uqcr10, Cox6c, Cox7c, Cox4i1, Ndufa4, Uqcrh, Cox5a, Cox5b, mt-Co3, mt-Co1, mt-Nd1	11	100
GOBP_INNER_MITOCHONDRIAL_MEMBRANE_ORGANIZATION	0.000430957	0.00391965	0.498493	0.705765	2.22391	11	Atp5k, mt-Atp8, Atp5g1, Atp5j2, Atp5g3, Atp5l, Atp5a1, Atp5e, Atp5o, Ndufa13, mt-Atp6	11	100
GOBP_MITOCHONDRIAL_ELECTRON_TRANSPORT_NADH_TO_UBIQUINONE	0.000568909	0.00505403	0.477271	0.697813	2.19885	11	mt-Nd4l, Ndufa7, mt-Nd3, mt-Nd6, Ndufc1, mt-Nd5, Ndufa4, Ndufa13, mt-Nd1, Ndufv3, mt-Nd2	11	100
GOBP_MITOCHONDRIAL_TRANSMEMBRANE_TRANSPORT	0.000712414	0.00602372	0.477271	0.690025	2.17431	11	Atp5k, mt-Atp8, Atp5g1, Atp5j2, Atp5g3, Atp5l, Atp5a1, Atp5e, Atp5o, mt-Atp6, Smdt1	11	100
GOBP_PURINE_CONTAINING_COMPOUND_BIOSYNTHETIC_PROCESS	0.00062759	0.00551125	0.477271	0.642268	2.171	13	Atp5k, Scd2, mt-Atp8, Atp5g1, Guca2a, Atp5j2, Atp5g3, Atp5l, Atp5a1, Atp5e, Atp5o, mt-Atp6	12	92.3
GOBP_ATP_BIOSYNTHETIC_PROCESS	0.000756907	0.00602372	0.477271	0.704365	2.16445	10	Atp5k, mt-Atp8, Atp5g1, Atp5j2, Atp5g3, Atp5l, Atp5a1, Atp5e, Atp5o, mt-Atp6	10	100
GOBP_ATP_SYNTHESIS_COUPLED_PROTON_TRANSPORT	0.000756907	0.00602372	0.477271	0.704365	2.16445	10	Atp5k, mt-Atp8, Atp5g1, Atp5j2, Atp5g3, Atp5l, Atp5a1, Atp5e, Atp5o, mt-Atp6	10	100
GOBP_CRISTAE_FORMATION	0.000756907	0.00602372	0.477271	0.704365	2.16445	10	Atp5k, mt-Atp8, Atp5g1, Atp5j2, Atp5g3, Atp5l, Atp5a1, Atp5e, Atp5o, mt-Atp6	10	100
GOBP_MITOCHONDRIAL_ATP_SYNTHESIS_COUPLED_PROTON_TRANSPORT	0.000756907	0.00602372	0.477271	0.704365	2.16445	10	Atp5k, mt-Atp8, Atp5g1, Atp5j2, Atp5g3, Atp5l, Atp5a1, Atp5e, Atp5o, mt-Atp6	10	100
GOBP_RIBONUCLEOSIDE_TRIPHOSPHATE_BIOSYNTHETIC_PROCESS	0.000756907	0.00602372	0.477271	0.704365	2.16445	10	Atp5k, mt-Atp8, Atp5g1, Atp5j2, Atp5g3, Atp5l, Atp5a1, Atp5e, Atp5o, mt-Atp6	10	100
GOBP_RIBONUCLEOSIDE_TRIPHOSPHATE_METABOLIC_PROCESS	0.000756907	0.00602372	0.477271	0.704365	2.16445	10	Atp5k, mt-Atp8, Atp5g1, Atp5j2, Atp5g3, Atp5l, Atp5a1, Atp5e, Atp5o, mt-Atp6	10	100
REACTOME_CRISTAE_FORMATION	0.000756907	0.00602372	0.477271	0.704365	2.16445	10	Atp5k, mt-Atp8, Atp5g1, Atp5j2, Atp5g3, Atp5l, Atp5a1, Atp5e, Atp5o, mt-Atp6	10	100
REACTOME_FORMATION_OF_ATP_BY_CHEMIOSMOTIC_COUPLING	0.000756907	0.00602372	0.477271	0.704365	2.16445	10	Atp5k, mt-Atp8, Atp5g1, Atp5j2, Atp5g3, Atp5l, Atp5a1, Atp5e, Atp5o, mt-Atp6	10	100
GOBP_PROTON_TRANSMEMBRANE_TRANSPORT	0.000446257	0.00401106	0.498493	0.508707	2.14553	27	Atp5k, Atp1a1, mt-Atp8, Cox6c, mt-Nd5, Cox7c, Cox4i1, Atp5g1, Ndufa4, Atp5j2, Atp5g3, Atp5l, Cox5a, Atp5a1, mt-Co3, Atp5e, Atp5o, mt-Cytb, mt-Co1, Cox17, mt-Atp6	21	77.8
GOBP_MITOCHONDRIAL_RESPIRATORY_CHAIN_COMPLEX_ASSEMBLY	0.00097746	0.0076202	0.45506	0.696429	2.14006	10	Ndufa7, mt-Nd3, mt-Nd6, Ndufc1, mt-Nd5, Ndufa13, mt-Nd1, Cox17, Ndufv3, mt-Nd2	10	100
GOBP_NUCLEOSIDE_TRIPHOSPHATE_BIOSYNTHETIC_PROCESS	0.00126705	0.00968024	0.45506	0.671131	2.11477	11	Atp5k, mt-Atp8, Atp5g1, Atp5j2, Atp5g3, Atp5l, Atp5a1, Atp5e, Atp5o, mt-Atp6	10	90.9
GOBP_NUCLEOSIDE_TRIPHOSPHATE_METABOLIC_PROCESS	0.00126705	0.00968024	0.45506	0.671131	2.11477	11	Atp5k, mt-Atp8, Atp5g1, Atp5j2, Atp5g3, Atp5l, Atp5a1, Atp5e, Atp5o, mt-Atp6	10	90.9
GOBP_CELLULAR_PROTEIN_CONTAINING_COMPLEX_ASSEMBLY	0.000170569	0.00162894	0.518848	0.402952	2.09191	59	Rps28, Rpl38, Rps27, Rps19, Rpl6, Rps27a, Rps15, Snrpg, Rps10, Hmgb2, Ndufa7, mt-Nd3, Rpl5, Rpl24, mt-Nd6, Rpl3, Rps14, Rpl11, Ndufc1, Rplp0, Rps5, Rpsa, Rpl23a, mt-Nd5, Rps3, Rpl10, Rpl13a, mt-Co3, Pfn1, Ndufa13, mt-Nd1, Cox17, Srsf5, Ndufv3, Arpc5, mt-Nd2	36	61
GOBP_NUCLEOSIDE_PHOSPHATE_BIOSYNTHETIC_PROCESS	0.00131122	0.00982131	0.45506	0.586453	2.06397	15	Atp5k, Scd2, mt-Atp8, Atp5g1, Guca2a, Atp5j2, Atp5g3, Atp5l, Atp5a1, Atp5e, Atp5o, mt-Atp6	12	80
GOBP_RIBOSE_PHOSPHATE_BIOSYNTHETIC_PROCESS	0.00171259	0.0127031	0.45506	0.610375	2.0632	13	Atp5k, Scd2, mt-Atp8, Atp5g1, Atp5j2, Atp5g3, Atp5l, Atp5a1, Atp5e, Atp5o, mt-Atp6	11	84.6
GOBP_ERYTHROCYTE_HOMEOSTASIS	0.00321959	0.0223615	0.431708	0.653281	2.00747	10	Rps19, Rps17, Rps24, Hmgb2, Atpif1, Rps14, Tmem14c, Rps6	8	80
GOBP_MYELOID_CELL_HOMEOSTASIS	0.00321959	0.0223615	0.431708	0.653281	2.00747	10	Rps19, Rps17, Rps24, Hmgb2, Atpif1, Rps14, Tmem14c, Rps6	8	80
REACTOME_MITOCHONDRIAL_BIOGENESIS	0.00470225	0.0317922	0.407018	0.621596	1.95868	11	Atp5k, mt-Atp8, Atp5g1, Atp5j2, Atp5g3, Atp5l, Atp5a1, Atp5e, Atp5o, mt-Atp6	10	90.9
WP_NONALCOHOLIC_FATTY_LIVER_DISEASE	0.00266019	0.0191734	0.431708	0.50952	1.9398	20	Uqcr10, Ndufa7, Cox6c, Ndufc1, Cox7c, Cox4i1, Ndufa4, Uqcrh, Uqcr11, Cox5a, Cox5b, mt-Co3, Ndufa13, mt-Cytb, mt-Co1, Ndufv3	16	80
GOBP_HOMEOSTASIS_OF_NUMBER_OF_CELLS	0.00653317	0.0415945	0.407018	0.608046	1.91599	11	Rps19, Rps17, Rps24, Hmgb2, Atpif1, Rps14, Tmem14c, Rps6	8	72.7
GOBP_ORGANELLE_ASSEMBLY	0.00510396	0.0339081	0.407018	0.368176	1.78863	43	Rps28, Rpl38, Rps27, Rps19, Rpl6, Rps23, Rps15, Rps10, Rpl5, Rpl24, Rpl3, Rps14, Rpl11, Rplp0, Rps5, Rpsa, Rpl23a, Rps3	18	41.9
GOBP_PROTEIN_CONTAINING_COMPLEX_SUBUNIT_ORGANIZATION	0.00501521	0.0336107	0.407018	0.290244	1.65157	91	Rps28, Rpl38, Jchain, Rps27, Rps19, Rpl6, Rps27a, Rps15, Rpl23, Snrpg, Rps10, Hmgb2, Ndufa7, mt-Nd3, Rpl5, Rpl24, mt-Nd6, Rpl3, Rps14, Rpl11, Ndufc1, Rplp0, Rps5, Rpsa, Rack1, Rpl23a, mt-Nd5, Rps3	28	30.8

## Sheet: Gobletcells_DOWN-reg
pathway	pval	padj	log2err	ES	NES	size	leadingEdge	leadingEdge_num	genes_size_pct
GOBP_MUSCLE_STRUCTURE_DEVELOPMENT	0.000420141	0.00386732	0.498493	-0.584155	-2.14095	21	Btg2, Ceacam1, Nupr1, Fos, Fhl1, Egr1, Atf3, Cxadr, Akap13, Myh14, Ifrd1, Pdlim1, Bmp2, Efnb2	14	66.7
GOBP_POSITIVE_REGULATION_OF_NUCLEOBASE_CONTAINING_COMPOUND_METABOLIC_PROCESS	0.000173797	0.00163927	0.518848	-0.431243	-2.06226	58	Fosb, Btg2, Nupr1, Ubc, Fos, Prdx6, Egr1, Atf3, Trim25, Jun, Trp53inp1, Lmo7, Klf4, Anxa3, Klf6, Elf3, Zfp36, Rnasel, Atf4, Pdlim1, Atoh1, Bmp2, Junb, Litaf, Irf7, Ubb, Hsp90aa1, Irf1, Edf1, Sqstm1, Tmf1, Nipbl, Mllt3, Trim31, Map2k3, Tcf7l2, Zfp292, Parm1	38	65.5
WP_VITAMIN_D_RECEPTOR_PATHWAY	0.000953282	0.00750832	0.477271	-0.675356	-2.04069	12	Mxd1, Ceacam1, Clmn, Klf4, Cdkn1a, Cracr2a, S100a6, Serpinb1a, Abcb1a, Junb, Id1	11	91.7
GOBP_MUSCLE_TISSUE_DEVELOPMENT	0.00131088	0.00982131	0.45506	-0.632621	-2.01082	14	Btg2, Nupr1, Fos, Egr1, Atf3, Cxadr, Akap13, Myh14, Bmp2, Efnb2, Zfand5	11	78.6
GOBP_MUSCLE_ORGAN_DEVELOPMENT	0.00210542	0.0154668	0.431708	-0.686459	-1.97442	10	Btg2, Nupr1, Fos, Fhl1, Egr1, Atf3, Myh14	7	70
GOBP_RESPONSE_TO_KETONE	0.00270589	0.0193205	0.431708	-0.632376	-1.9612	13	Fosb, Fos, Cldn4, Fbxo32, Dusp1, Klf4, Cdkn1a	7	53.8
GOBP_FATTY_ACID_METABOLIC_PROCESS	0.00239844	0.0174515	0.431708	-0.653034	-1.92613	11	Cyp2c55, Ceacam1, Cyp2d12, Cyp2d34, Insig1	5	45.5
GOBP_REGULATION_OF_SECRETION	0.0054711	0.0360338	0.407018	-0.4406	-1.84629	33	Saa1, Ceacam1, Rab3b, Krt20, P2rx4, Cd2ap, Rab27a, Rab27b, Rab11fip1, Camk2n1, Dynll1, Sdcbp, Bmp2, Golph3, Tmf1, Stxbp1, Tcf7l2, H2-D1, Calm1, Ezr, Kif5b, Slc9a3r1, Acsl3	23	69.7
GOBP_REGULATION_OF_RESPONSE_TO_EXTERNAL_STIMULUS	0.00421301	0.0289977	0.407018	-0.428323	-1.84067	38	Saa1, Muc2, Ifit1bl1, St3gal4, Ceacam1, Nupr1, Trib1, Neat1, P2rx4, Muc13, Dusp1, Klf4	12	31.6
GOBP_POSITIVE_REGULATION_OF_TRANSCRIPTION_BY_RNA_POLYMERASE_II	0.00309246	0.0218763	0.431708	-0.427853	-1.82278	36	Fosb, Ubc, Fos, Egr1, Atf3, Jun, Lmo7, Klf4, Klf6, Elf3, Rnasel, Atf4, Atoh1, Bmp2, Junb, Litaf, Irf7, Ubb, Irf1, Sqstm1, Tmf1, Nipbl, Tcf7l2, Zfp292	24	66.7
GOBP_RESPONSE_TO_HORMONE	0.00466966	0.0317922	0.407018	-0.417063	-1.77681	36	Fosb, Btg2, Ceacam1, Fos, Insig1, Egr1, Cldn4, Trim25, Fbxo32, Dusp1, Cdkn1a, Anxa3, Zfp36, Cab39, Gcnt1	15	41.7
GOBP_CYTOSKELETON_ORGANIZATION	0.00631429	0.0408823	0.407018	-0.352402	-1.74608	69	Eps8, Krt18, Krt20, Myo5c, Misp, Cd2ap, Cxadr, Nedd9, Rhoc, Akap13, Myh14, Fchsd2, Akap9, Tppp3, Myo1e, Sdcbp, Cdc42ep3, Abi1, Pdlim1, S100a10, Id1, Erbin, Arhgef5, Ccdc68, Dstn, Gapdh, Mtss1, Arpc2, Pls1, Wasf2, Slk, Lima1, Cldn3, Ezr, Slc9a3r1, Pdgfa, Cltc, Sipa1l3, Prkcd, F2rl1, Arf1, Plec, Sbds, Iqgap2, Clic4, Pdcd6ip, Ctnna1, Rhoa, Cap1, Hepacam2, Mark2, Epb41l4b, Chp1, Chmp5	54	78.3
GOBP_REGULATION_OF_TRANSPORT	0.00623854	0.0407371	0.407018	-0.335637	-1.70097	77	Spink1, Saa1, Ceacam1, Rab3b, Insig1, Krt20, Fhl1, P2rx4, Clic5, Cd2ap, Rab27a, Cracr2a, Rab27b, Rab11fip1, Camk2n1, Akap9, Cab39, Rnasel, Hk2, Dynll1, Atf4, Sdcbp, Abcb1a, Pld1, Bmp2, Arhgef5, Golph3, Sfn, Ahnak, Tmf1, Stxbp1, Cldn3, Tcf7l2, Ywhab, H2-D1, Calm1, Ezr, Kif5b, Selenok, Slc9a3r1, Cltc, Acsl3, Ube2d3, Ndfip2	44	57.1

## Sheet: ImmatureB cells_UP-reg
pathway	pval	padj	log2err	ES	NES	size	leadingEdge	leadingEdge_num	genes_size_pct
REACTOME_REGULATION_OF_EXPRESSION_OF_SLITS_AND_ROBOS	1e-10	1.3e-09		0.601666	3.73696	52	Rps28, Rpl39, Rpl37, Rps29, Rpl38, Rps2, Rps26, Rpl36, Rpl24, Rplp1, Rps17, Rps3a1, Rpl23, Rps15a, Rpl22, Rpl35, Rps21, Rpl36a, Rps27a, Rps27, Rps18, Rpl34, Rps4x, Rpl26, Rpl6, Rpl37a, Rps11, Rpl35a, Rps14, Rps8, Rpl32, Rpl13, Rpl31, Rpl21, Rpl30, Rps12, Rps25, Elob, Rps23, Rpl28, Rps20, Rps19, Rpl27a, Rps16, Rpl15, Rplp2, Fau	47	90.4
REACTOME_CELLULAR_RESPONSE_TO_STARVATION	1e-10	1.3e-09		0.597277	3.71927	51	Rps28, Rpl39, Rpl37, Rps29, Rpl38, Rps2, Rps26, Rpl36, Rpl24, Rplp1, Rps17, Rps3a1, Rpl23, Rps15a, Rpl22, Rpl35, Rps21, Rpl36a, Rps27a, Rps27, Rps18, Rpl34, Rps4x, Rpl26, Rpl6, Rpl37a, Rps11, Rpl35a, Rps14, Rps8, Rpl32, Rpl13, Rpl31, Rpl21, Rpl30, Rps12, Rps25, Rps23, Rpl28, Rps20, Rps19, Rpl27a, Rps16, Rpl15, Rplp2, Fau	46	90.2
REACTOME_EUKARYOTIC_TRANSLATION_ELONGATION	1e-10	1.3e-09		0.597277	3.71927	51	Rps28, Rpl39, Rpl37, Rps29, Rpl38, Rps2, Rps26, Rpl36, Rpl24, Rplp1, Rps17, Rps3a1, Rpl23, Rps15a, Rpl22, Rpl35, Rps21, Rpl36a, Rps27a, Rps27, Rps18, Rpl34, Rps4x, Rpl26, Rpl6, Rpl37a, Rps11, Rpl35a, Rps14, Rps8, Rpl32, Rpl13, Rpl31, Rpl21, Rpl30, Rps12, Rps25, Rps23, Rpl28, Rps20, Rps19, Rpl27a, Rps16, Rpl15, Rplp2, Fau	46	90.2
REACTOME_EUKARYOTIC_TRANSLATION_INITIATION	1e-10	1.3e-09		0.597277	3.71927	51	Rps28, Rpl39, Rpl37, Rps29, Rpl38, Rps2, Rps26, Rpl36, Rpl24, Rplp1, Rps17, Rps3a1, Rpl23, Rps15a, Rpl22, Rpl35, Rps21, Rpl36a, Rps27a, Rps27, Rps18, Rpl34, Rps4x, Rpl26, Rpl6, Rpl37a, Rps11, Rpl35a, Rps14, Rps8, Rpl32, Rpl13, Rpl31, Rpl21, Rpl30, Rps12, Rps25, Rps23, Rpl28, Rps20, Rps19, Rpl27a, Rps16, Rpl15, Rplp2, Fau	46	90.2
REACTOME_INFLUENZA_INFECTION	1e-10	1.3e-09		0.597277	3.71927	51	Rps28, Rpl39, Rpl37, Rps29, Rpl38, Rps2, Rps26, Rpl36, Rpl24, Rplp1, Rps17, Rps3a1, Rpl23, Rps15a, Rpl22, Rpl35, Rps21, Rpl36a, Rps27a, Rps27, Rps18, Rpl34, Rps4x, Rpl26, Rpl6, Rpl37a, Rps11, Rpl35a, Rps14, Rps8, Rpl32, Rpl13, Rpl31, Rpl21, Rpl30, Rps12, Rps25, Rps23, Rpl28, Rps20, Rps19, Rpl27a, Rps16, Rpl15, Rplp2, Fau	46	90.2
REACTOME_METABOLISM_OF_AMINO_ACIDS_AND_DERIVATIVES	1e-10	1.3e-09		0.597277	3.71927	51	Rps28, Rpl39, Rpl37, Rps29, Rpl38, Rps2, Rps26, Rpl36, Rpl24, Rplp1, Rps17, Rps3a1, Rpl23, Rps15a, Rpl22, Rpl35, Rps21, Rpl36a, Rps27a, Rps27, Rps18, Rpl34, Rps4x, Rpl26, Rpl6, Rpl37a, Rps11, Rpl35a, Rps14, Rps8, Rpl32, Rpl13, Rpl31, Rpl21, Rpl30, Rps12, Rps25, Rps23, Rpl28, Rps20, Rps19, Rpl27a, Rps16, Rpl15, Rplp2, Fau	46	90.2
REACTOME_NONSENSE_MEDIATED_DECAY_NMD	1e-10	1.3e-09		0.597277	3.71927	51	Rps28, Rpl39, Rpl37, Rps29, Rpl38, Rps2, Rps26, Rpl36, Rpl24, Rplp1, Rps17, Rps3a1, Rpl23, Rps15a, Rpl22, Rpl35, Rps21, Rpl36a, Rps27a, Rps27, Rps18, Rpl34, Rps4x, Rpl26, Rpl6, Rpl37a, Rps11, Rpl35a, Rps14, Rps8, Rpl32, Rpl13, Rpl31, Rpl21, Rpl30, Rps12, Rps25, Rps23, Rpl28, Rps20, Rps19, Rpl27a, Rps16, Rpl15, Rplp2, Fau	46	90.2
REACTOME_RESPONSE_OF_EIF2AK4_GCN2_TO_AMINO_ACID_DEFICIENCY	1e-10	1.3e-09		0.597277	3.71927	51	Rps28, Rpl39, Rpl37, Rps29, Rpl38, Rps2, Rps26, Rpl36, Rpl24, Rplp1, Rps17, Rps3a1, Rpl23, Rps15a, Rpl22, Rpl35, Rps21, Rpl36a, Rps27a, Rps27, Rps18, Rpl34, Rps4x, Rpl26, Rpl6, Rpl37a, Rps11, Rpl35a, Rps14, Rps8, Rpl32, Rpl13, Rpl31, Rpl21, Rpl30, Rps12, Rps25, Rps23, Rpl28, Rps20, Rps19, Rpl27a, Rps16, Rpl15, Rplp2, Fau	46	90.2
REACTOME_RRNA_PROCESSING	1e-10	1.3e-09		0.597277	3.71927	51	Rps28, Rpl39, Rpl37, Rps29, Rpl38, Rps2, Rps26, Rpl36, Rpl24, Rplp1, Rps17, Rps3a1, Rpl23, Rps15a, Rpl22, Rpl35, Rps21, Rpl36a, Rps27a, Rps27, Rps18, Rpl34, Rps4x, Rpl26, Rpl6, Rpl37a, Rps11, Rpl35a, Rps14, Rps8, Rpl32, Rpl13, Rpl31, Rpl21, Rpl30, Rps12, Rps25, Rps23, Rpl28, Rps20, Rps19, Rpl27a, Rps16, Rpl15, Rplp2, Fau	46	90.2
REACTOME_SELENOAMINO_ACID_METABOLISM	1e-10	1.3e-09		0.597277	3.71927	51	Rps28, Rpl39, Rpl37, Rps29, Rpl38, Rps2, Rps26, Rpl36, Rpl24, Rplp1, Rps17, Rps3a1, Rpl23, Rps15a, Rpl22, Rpl35, Rps21, Rpl36a, Rps27a, Rps27, Rps18, Rpl34, Rps4x, Rpl26, Rpl6, Rpl37a, Rps11, Rpl35a, Rps14, Rps8, Rpl32, Rpl13, Rpl31, Rpl21, Rpl30, Rps12, Rps25, Rps23, Rpl28, Rps20, Rps19, Rpl27a, Rps16, Rpl15, Rplp2, Fau	46	90.2
REACTOME_SRP_DEPENDENT_COTRANSLATIONAL_PROTEIN_TARGETING_TO_MEMBRANE	1e-10	1.3e-09		0.597277	3.71927	51	Rps28, Rpl39, Rpl37, Rps29, Rpl38, Rps2, Rps26, Rpl36, Rpl24, Rplp1, Rps17, Rps3a1, Rpl23, Rps15a, Rpl22, Rpl35, Rps21, Rpl36a, Rps27a, Rps27, Rps18, Rpl34, Rps4x, Rpl26, Rpl6, Rpl37a, Rps11, Rpl35a, Rps14, Rps8, Rpl32, Rpl13, Rpl31, Rpl21, Rpl30, Rps12, Rps25, Rps23, Rpl28, Rps20, Rps19, Rpl27a, Rps16, Rpl15, Rplp2, Fau	46	90.2
REACTOME_TRANSLATION	1e-10	1.3e-09		0.597277	3.71927	51	Rps28, Rpl39, Rpl37, Rps29, Rpl38, Rps2, Rps26, Rpl36, Rpl24, Rplp1, Rps17, Rps3a1, Rpl23, Rps15a, Rpl22, Rpl35, Rps21, Rpl36a, Rps27a, Rps27, Rps18, Rpl34, Rps4x, Rpl26, Rpl6, Rpl37a, Rps11, Rpl35a, Rps14, Rps8, Rpl32, Rpl13, Rpl31, Rpl21, Rpl30, Rps12, Rps25, Rps23, Rpl28, Rps20, Rps19, Rpl27a, Rps16, Rpl15, Rplp2, Fau	46	90.2
WP_CYTOPLASMIC_RIBOSOMAL_PROTEINS	1e-10	1.3e-09		0.597277	3.71927	51	Rps28, Rpl39, Rpl37, Rps29, Rpl38, Rps2, Rps26, Rpl36, Rpl24, Rplp1, Rps17, Rps3a1, Rpl23, Rps15a, Rpl22, Rpl35, Rps21, Rpl36a, Rps27a, Rps27, Rps18, Rpl34, Rps4x, Rpl26, Rpl6, Rpl37a, Rps11, Rpl35a, Rps14, Rps8, Rpl32, Rpl13, Rpl31, Rpl21, Rpl30, Rps12, Rps25, Rps23, Rpl28, Rps20, Rps19, Rpl27a, Rps16, Rpl15, Rplp2, Fau	46	90.2
GOBP_COTRANSLATIONAL_PROTEIN_TARGETING_TO_MEMBRANE	1e-10	1.3e-09		0.598762	3.69891	50	Rps28, Rpl39, Rpl37, Rps29, Rpl38, Rps2, Rps26, Rpl36, Rpl24, Rplp1, Rps17, Rps3a1, Rpl23, Rps15a, Rpl22, Rpl35, Rps21, Rpl36a, Rps27a, Rps27, Rps18, Rpl34, Rps4x, Rpl26, Rpl6, Rpl37a, Rps11, Rpl35a, Rps14, Rps8, Rpl32, Rpl13, Rpl31, Rpl21, Rpl30, Rps12, Rps25, Rps23, Rpl28, Rps20, Rps19, Rpl27a, Rps16, Rpl15, Rplp2	45	90
GOBP_ESTABLISHMENT_OF_PROTEIN_LOCALIZATION_TO_ENDOPLASMIC_RETICULUM	1e-10	1.3e-09		0.598762	3.69891	50	Rps28, Rpl39, Rpl37, Rps29, Rpl38, Rps2, Rps26, Rpl36, Rpl24, Rplp1, Rps17, Rps3a1, Rpl23, Rps15a, Rpl22, Rpl35, Rps21, Rpl36a, Rps27a, Rps27, Rps18, Rpl34, Rps4x, Rpl26, Rpl6, Rpl37a, Rps11, Rpl35a, Rps14, Rps8, Rpl32, Rpl13, Rpl31, Rpl21, Rpl30, Rps12, Rps25, Rps23, Rpl28, Rps20, Rps19, Rpl27a, Rps16, Rpl15, Rplp2	45	90
GOBP_NUCLEAR_TRANSCRIBED_MRNA_CATABOLIC_PROCESS_NONSENSE_MEDIATED_DECAY	1e-10	1.3e-09		0.598762	3.69891	50	Rps28, Rpl39, Rpl37, Rps29, Rpl38, Rps2, Rps26, Rpl36, Rpl24, Rplp1, Rps17, Rps3a1, Rpl23, Rps15a, Rpl22, Rpl35, Rps21, Rpl36a, Rps27a, Rps27, Rps18, Rpl34, Rps4x, Rpl26, Rpl6, Rpl37a, Rps11, Rpl35a, Rps14, Rps8, Rpl32, Rpl13, Rpl31, Rpl21, Rpl30, Rps12, Rps25, Rps23, Rpl28, Rps20, Rps19, Rpl27a, Rps16, Rpl15, Rplp2	45	90
GOBP_PROTEIN_LOCALIZATION_TO_ENDOPLASMIC_RETICULUM	1e-10	1.3e-09		0.598762	3.69891	50	Rps28, Rpl39, Rpl37, Rps29, Rpl38, Rps2, Rps26, Rpl36, Rpl24, Rplp1, Rps17, Rps3a1, Rpl23, Rps15a, Rpl22, Rpl35, Rps21, Rpl36a, Rps27a, Rps27, Rps18, Rpl34, Rps4x, Rpl26, Rpl6, Rpl37a, Rps11, Rpl35a, Rps14, Rps8, Rpl32, Rpl13, Rpl31, Rpl21, Rpl30, Rps12, Rps25, Rps23, Rpl28, Rps20, Rps19, Rpl27a, Rps16, Rpl15, Rplp2	45	90
GOBP_PROTEIN_TARGETING_TO_MEMBRANE	1e-10	1.3e-09		0.598762	3.69891	50	Rps28, Rpl39, Rpl37, Rps29, Rpl38, Rps2, Rps26, Rpl36, Rpl24, Rplp1, Rps17, Rps3a1, Rpl23, Rps15a, Rpl22, Rpl35, Rps21, Rpl36a, Rps27a, Rps27, Rps18, Rpl34, Rps4x, Rpl26, Rpl6, Rpl37a, Rps11, Rpl35a, Rps14, Rps8, Rpl32, Rpl13, Rpl31, Rpl21, Rpl30, Rps12, Rps25, Rps23, Rpl28, Rps20, Rps19, Rpl27a, Rps16, Rpl15, Rplp2	45	90
GOBP_VIRAL_GENE_EXPRESSION	1e-10	1.3e-09		0.598762	3.69891	50	Rps28, Rpl39, Rpl37, Rps29, Rpl38, Rps2, Rps26, Rpl36, Rpl24, Rplp1, Rps17, Rps3a1, Rpl23, Rps15a, Rpl22, Rpl35, Rps21, Rpl36a, Rps27a, Rps27, Rps18, Rpl34, Rps4x, Rpl26, Rpl6, Rpl37a, Rps11, Rpl35a, Rps14, Rps8, Rpl32, Rpl13, Rpl31, Rpl21, Rpl30, Rps12, Rps25, Rps23, Rpl28, Rps20, Rps19, Rpl27a, Rps16, Rpl15, Rplp2	45	90
KEGG_RIBOSOME	1e-10	1.3e-09		0.592807	3.66212	50	Rps28, Rpl39, Rpl37, Rps29, Rpl38, Rps2, Rps26, Rpl36, Rpl24, Rplp1, Rps17, Rps3a1, Rpl23, Rps15a, Rpl22, Rpl35, Rps21, Rpl36a, Rps27a, Rps27, Rps18, Rpl34, Rps4x, Rpl26, Rpl6, Rpl37a, Rps11, Rpl35a, Rps8, Rpl32, Rpl13, Rpl31, Rpl21, Rpl30, Rps12, Rps25, Rps23, Rpl28, Rps20, Rps19, Rpl27a, Rps16, Rpl15, Rplp2, Fau, Rps24, Rpl13a	47	94
GOBP_PROTEIN_TARGETING	1e-10	1.3e-09		0.571055	3.54683	52	Rps28, Rpl39, Rpl37, Rps29, Rpl38, Rps2, Rps26, Rpl36, Rpl24, Rplp1, Rps17, Rps3a1, Rpl23, Rps15a, Rpl22, Rpl35, Rps21, Rpl36a, Rps27a, Rps27, Rps18, Rpl34, Rps4x, Rpl26, Rpl6, Rpl37a, Rps11, Rpl35a, Rps14, Rps8, Rpl32, Rpl13, Rpl31, Rpl21, Rpl30, Rps12, Rps25, Rps23, Rpl28, Rps20, Rps19, Rpl27a, Rps16, Atpif1, Rpl15, Rplp2	46	88.5
GOBP_PROTEIN_LOCALIZATION_TO_MEMBRANE	1e-10	1.3e-09		0.566447	3.53408	54	Gsn, Rps28, Rpl39, Rpl37, Rps29, Rpl38, Rps2, Rps26, Rpl36, Rpl24, Rplp1, Rps17, Rps3a1, Rpl23, Rps15a, Rpl22, Rpl35, Rps21, Rpl36a, Rps27a, Rps27, Rps18, Rpl34, Rps4x, Rpl26, Rpl6, Rpl37a, Bsg, Rps11, Rpl35a, Rps14, Rps8, Rpl32, Rpl13, Rpl31, Rpl21, Rpl30, Rps12, Rps25, Rps23, Rpl28, Rps20, Rps19, Rpl27a, Rps16, Rpl15, Rplp2	47	87
GOBP_ESTABLISHMENT_OF_PROTEIN_LOCALIZATION_TO_MEMBRANE	1e-10	1.3e-09		0.567066	3.53115	51	Rps28, Rpl39, Rpl37, Rps29, Rpl38, Rps2, Rps26, Rpl36, Rpl24, Rplp1, Rps17, Rps3a1, Rpl23, Rps15a, Rpl22, Rpl35, Rps21, Rpl36a, Rps27a, Rps27, Rps18, Rpl34, Rps4x, Rpl26, Rpl6, Rpl37a, Rps11, Rpl35a, Rps14, Rps8, Rpl32, Rpl13, Rpl31, Rpl21, Rpl30, Rps12, Rps25, Rps23, Rpl28, Rps20, Rps19, Rpl27a, Rps16, Rpl15, Rplp2	45	88.2
REACTOME_SIGNALING_BY_ROBO_RECEPTORS	1e-10	1.3e-09		0.561905	3.49419	53	Rps28, Rpl39, Rpl37, Rps29, Rpl38, Rps2, Rps26, Rpl36, Rpl24, Rplp1, Rps17, Rps3a1, Rpl23, Rps15a, Rpl22, Rpl35, Rps21, Rpl36a, Rps27a, Rps27, Rps18, Rpl34, Rps4x, Rpl26, Rpl6, Rpl37a, Rps11, Rpl35a, Rps14, Rps8, Rpl32, Rpl13, Rpl31, Rpl21, Rpl30, Rps12, Rps25, Elob, Rps23, Rpl28, Rps20, Rps19, Rpl27a, Rps16, Rpl15, Rplp2, Fau	47	88.7
GOBP_TRANSLATIONAL_INITIATION	1.56174e-10	1.87408e-09	0.826657	0.556312	3.46418	51	Rps28, Rpl39, Rpl37, Rps29, Rpl38, Rps2, Rps26, Rpl36, Rpl24, Rplp1, Rps17, Rps3a1, Rpl23, Rps15a, Rpl22, Rpl35, Rps21, Rpl36a, Rps27a, Rps27, Rps18, Rpl34, Rps4x, Rpl26, Rpl6, Rpl37a, Rps11, Rpl35a, Rps14, Rps8, Rpl32, Rpl13, Rpl31, Rpl21, Rpl30, Rps12, Rps25, Rps23, Rpl28, Rps20, Rps19, Rpl27a, Rps16, Rpl15, Rplp2	45	88.2
GOBP_ESTABLISHMENT_OF_PROTEIN_LOCALIZATION_TO_ORGANELLE	2.11838e-10	2.44791e-09	0.826657	0.544149	3.38377	53	Rps28, Rpl39, Rpl37, Rps29, Rpl38, Rps2, Rps26, Rpl36, Rpl24, Rplp1, Rps17, Rps3a1, Rpl23, Rps15a, Rpl22, Rpl35, Rps21, Rpl36a, Rps27a, Rps27, Rps18, Rpl34, Rps4x, Rpl26, Rpl6, Rpl37a, Rps11, Rpl35a, Rps14, Rps8, Rpl32, Rpl13, Rpl31, Rpl21, Rpl30, Rps12, Rps25, Rps23, Rpl28, Rps20, Rps19, Rpl27a, Rps16, Atpif1, Rpl15, Rplp2	46	86.8
GOBP_ORGANONITROGEN_COMPOUND_BIOSYNTHETIC_PROCESS	1.45491e-10	1.81573e-09	0.826657	0.503232	3.1979	66	Dcn, Rps28, Rpl39, Rpl37, Rps29, Rpl38, Gstm1, Rps2, Rps26, Pam, Rpl36, Rpl24, Rplp1, Rps17, Rps3a1, Rpl23, Rps15a, Atp5g1, Rpl22, Rpl35, Atp5j2, Guca2a, Rps21, Rpl36a, Rps27a, Rps27, Rps18, Rpl34, Rps4x, Rpl26, Rpl6, mt-Atp8, Rpl37a, Rps11, Rpl35a, Atp5k, Rps14, Rps8, Rpl32, Rpl13, Rpl31, Rpl21, Rpl30, Rps12, Rps25, Rps23, Rpl28, Rps20, Rps19, Rpl27a, Rps16, Atpif1	52	78.8
GOBP_PEPTIDE_METABOLIC_PROCESS	1.72464e-09	1.85548e-08	0.788187	0.507283	3.16817	55	Rps28, Rpl39, Rpl37, Rps29, Rpl38, Gstm1, Rps2, Rps26, Pam, Rpl36, Rpl24, Rplp1, Rps17, Rps3a1, Rpl23, Rps15a, Rpl22, Rpl35, Rps21, Rpl36a, Rps27a, Rps27, Rps18, Rpl34, Rps4x, Rpl26, Rpl6, Rpl37a, Rps11, Rpl35a, Rps14, Rps8, Rpl32, Rpl13, Rpl31, Rpl21, Rpl30, Rps12, Rps25, Rps23, Rpl28, Rps20, Rps19, Rpl27a, Rps16	45	81.8
GOBP_NUCLEAR_TRANSCRIBED_MRNA_CATABOLIC_PROCESS	4.71846e-09	4.9072e-08	0.761461	0.505796	3.14528	53	Rps28, Rpl39, Rpl37, Rps29, Rpl38, Rps2, Rps26, Rpl36, Rpl24, Rplp1, Rps17, Rps3a1, Rpl23, Rps15a, Rpl22, Rpl35, Rps21, Rpl36a, Rps27a, Rps27, Rps18, Rpl34, Rps4x, Rpl26, Rpl6, Rpl37a, Rps11, Rpl35a, Rps14, Rps8, Rpl32, Rpl13, Rpl31, Rpl21, Rpl30, Rps12, Rps25, Rps23, Rpl28, Rps20, Rps19, Rpl27a, Rps16, Rpl15, Rplp2	45	84.9
REACTOME_CELLULAR_RESPONSES_TO_EXTERNAL_STIMULI	6.22008e-10	6.93095e-09	0.801216	0.478081	3.10994	68	Rps28, Rpl39, Rpl37, Rps29, Rpl38, Rps2, Rps26, Mt1, Rpl36, Rpl24, Rplp1, Rps17, Ndufa4, Rps3a1, Rpl23, Rps15a, Rpl22, Rpl35, Cox6c, Rps21, Rpl36a, Cox7c, Rps27a, Rps27, Rps18, Rpl34, Cox7b, Rps4x, Rpl26, Rpl6, Rpl37a, Rps11, Rpl35a, Rps14, Cox8a, Rps8, Rpl32, Rpl13, Rpl31, Rpl21, Rpl30, Rps12, Rps25, Elob, Rps23, Rpl28, Rps20, Rps19, Rpl27a, Rps16, Rpl15, Rplp2, Fau, Cox4i1, Prdx1, Rps24, Rpl13a…	61	89.7
GOBP_PEPTIDE_BIOSYNTHETIC_PROCESS	1.55952e-08	1.52053e-07	0.733762	0.491073	3.05372	53	Rps28, Rpl39, Rpl37, Rps29, Rpl38, Rps2, Rps26, Rpl36, Rpl24, Rplp1, Rps17, Rps3a1, Rpl23, Rps15a, Rpl22, Rpl35, Rps21, Rpl36a, Rps27a, Rps27, Rps18, Rpl34, Rps4x, Rpl26, Rpl6, Rpl37a, Rps11, Rpl35a, Rps14, Rps8, Rpl32, Rpl13, Rpl31, Rpl21, Rpl30, Rps12, Rps25, Rps23, Rpl28, Rps20, Rps19, Rpl27a, Rps16, Rpl15, Rplp2	45	84.9
GOBP_CELLULAR_AMIDE_METABOLIC_PROCESS	1.30355e-08	1.31196e-07	0.74774	0.476793	3.01263	56	Rps28, Rpl39, Rpl37, Rps29, Rpl38, Gstm1, Rps2, Rps26, Pam, Rpl36, Rpl24, Rplp1, Rps17, Rps3a1, Rpl23, Rps15a, Rpl22, Rpl35, Rps21, Rpl36a, Rps27a, Rps27, Rps18, Rpl34, Rps4x, Rpl26, Rpl6, Rpl37a, Rps11, Rpl35a, Rps14, Rps8, Rpl32, Rpl13, Rpl31, Rpl21, Rpl30, Rps12, Rps25, Rps23, Rpl28, Rps20, Rps19, Rpl27a	44	78.6
GOBP_RNA_CATABOLIC_PROCESS	3.52564e-08	3.33334e-07	0.719513	0.480987	3.0009	54	Rps28, Rpl39, Rpl37, Rps29, Rpl38, Rps2, Rps26, Rpl36, Rpl24, Rplp1, Rps17, Rps3a1, Rpl23, Rps15a, Rpl22, Rpl35, Rps21, Rpl36a, Rps27a, Rps27, Rps18, Rpl34, Rps4x, Rpl26, Rpl6, Rpl37a, Rps11, Rpl35a, Rps14, Rps8, Rpl32, Rpl13, Rpl31, Rpl21, Rpl30, Rps12, Rps25, Rps23, Rpl28, Rps20, Rps19, Rpl27a, Rps16	43	79.6
GOBP_AMIDE_BIOSYNTHETIC_PROCESS	6.08177e-08	5.58092e-07	0.704976	0.467742	2.92123	55	Rps28, Rpl39, Rpl37, Rps29, Rpl38, Rps2, Rps26, Pam, Rpl36, Rpl24, Rplp1, Rps17, Rps3a1, Rpl23, Rps15a, Rpl22, Rpl35, Rps21, Rpl36a, Rps27a, Rps27, Rps18, Rpl34, Rps4x, Rpl26, Rpl6, Rpl37a, Rps11, Rpl35a, Rps14, Rps8, Rpl32, Rpl13, Rpl31, Rpl21, Rpl30, Rps12, Rps25, Rps23, Rpl28, Rps20, Rps19, Rpl27a, Rps16	44	80
REACTOME_METABOLISM_OF_RNA	1.04116e-07	8.77949e-07	0.704976	0.450183	2.84449	56	Rps28, Rpl39, Rpl37, Rps29, Rpl38, Rps2, Rps26, Rpl36, Rpl24, Rplp1, Rps17, Rps3a1, Rpl23, Rps15a, Rpl22, Rpl35, Rps21, Rpl36a, Rps27a, Rps27, Rps18, Rpl34, Rps4x, Rpl26, Rpl6, Rpl37a, Rps11, Rpl35a, Rps14, Rps8, Rpl32, Rpl13, Rpl31, Rpl21, Rpl30, Rps12, Rps25, Rps23, Rpl28, Rps20, Rps19, Rpl27a, Rps16, Rpl15, Rplp2, Fau	46	82.1
GOBP_PROTEIN_LOCALIZATION_TO_ORGANELLE	1.41824e-07	1.16445e-06	0.690132	0.448141	2.80231	58	Rps28, Rpl39, Rpl37, Rps29, Rpl38, Rps2, Col1a1, Rps26, Rpl36, Rpl24, Rplp1, Rps17, Rps3a1, Rpl23, Rps15a, Rpl22, Rpl35, Rps21, Rpl36a, Rps27a, Rps27, Rps18, Rpl34, Rps4x, Rpl26, Rpl6, Rpl37a, Rps11, Rpl35a, Rps14, Rps8, Rpl32, Rpl13, Rpl31, Rpl21, Rpl30, Rps12, Rps25, Rps23, Rpl28, Rps20, Rps19, Rpl27a, Rps16, Atpif1, Rpl15, Rplp2	47	81
REACTOME_NERVOUS_SYSTEM_DEVELOPMENT	6.76063e-08	6.02662e-07	0.704976	0.439626	2.76759	61	Col3a1, Rps28, Rpl39, Rpl37, Rps29, Rpl38, Rps2, Rps26, Rpl36, Rpl24, Rplp1, Rps17, Rps3a1, Rpl23, Rps15a, Rpl22, Rpl35, Rps21, Rpl36a, Rps27a, Rps27, Rps18, Rpl34, Rps4x, Rpl26, Rpl6, Rpl37a, Rps11, Rpl35a, Rps14, Rps8, Rpl32, Rpl13, Rpl31, Rpl21, Rpl30, Rps12, Rps25, Elob, Rps23, Rpl28, Rps20, Rps19, Rpl27a, Rps16, Rpl15, Myl6, Rplp2, Fau, Actg1, Rps24, Rpl13a	52	85.2
REACTOME_INFECTIOUS_DISEASE	1.78535e-07	1.42828e-06	0.690132	0.430092	2.76325	64	Rps28, Rpl39, Cd9, Rpl37, Rps29, Rpl38, Rps2, Rps26, Atp1a1, Rpl36, Rpl24, Rplp1, Rps17, Rps3a1, Rpl23, Rps15a, Rpl22, Rpl35, Rps21, Rpl36a, Rps27a, Rps27, Rps18, Rpl34, Rps4x, Rpl26, Rpl6, Rpl37a, Rps11, Rpl35a, Rps14, Rps8, Rpl32, Rpl13, Rpl31, Rpl21, Rpl30, Rps12, Rps25, Elob, Rps23, Rpl28, Ppia, Rps20, Rps19, Rpl27a, Rps16, Rpl15, Rplp2, Fau, Actg1, Rps24, Rpl13a	53	82.8
GOBP_MACROMOLECULE_CATABOLIC_PROCESS	8.93189e-08	7.74097e-07	0.704976	0.434699	2.73658	61	Dcn, Rps28, Rpl39, Rpl37, Rps29, Rpl38, Rps2, Rps26, Cst3, Rpl36, Rpl24, Rplp1, Rps17, Rps3a1, Rpl23, Rps15a, Rpl22, Rpl35, Rps21, Rpl36a, Rps27a, Rps27, Rps18, Rpl34, Rps4x, Rpl26, Rpl6, Rpl37a, Rps11, Rpl35a, Rps14, Rps8, Rpl32, Rpl13, Rpl31, Rpl21, Rpl30, Rps12, Rps25, Elob, Rps23, Rpl28, Rps20, Rps19, Rpl27a, Rps16, Atpif1, Rpl15, Rplp2	49	80.3
GOBP_ORGANIC_CYCLIC_COMPOUND_CATABOLIC_PROCESS	2.29879e-07	1.79305e-06	0.690132	0.434652	2.7209	57	Rps28, Rpl39, Rpl37, Rps29, Rpl38, Rps2, Rps26, Rpl36, Rpl24, Rplp1, Rps17, Rps3a1, Rpl23, Rps15a, Rpl22, Rpl35, Rps21, Rpl36a, Rps27a, Rps27, Rps18, Rpl34, Rps4x, Rpl26, Rpl6, Rpl37a, Rps11, Rpl35a, Hint1, Rps14, Rps8, Rpl32, Rpl13, Rpl31, Rpl21, Rpl30, Rps12, Rps25, Rps23, Rpl28, Rps20, Rps19, Rpl27a	43	75.4
GOBP_CELLULAR_MACROMOLECULE_CATABOLIC_PROCESS	2.95824e-07	2.19755e-06	0.674963	0.423185	2.63595	60	Rps28, Rpl39, Rpl37, Rps29, Rpl38, Rps2, Rps26, Cst3, Rpl36, Rpl24, Rplp1, Rps17, Rps3a1, Rpl23, Rps15a, Rpl22, Rpl35, Rps21, Rpl36a, Rps27a, Rps27, Rps18, Rpl34, Rps4x, Rpl26, Rpl6, Rpl37a, Rps11, Rpl35a, Rps14, Rps8, Rpl32, Rpl13, Rpl31, Rpl21, Rpl30, Rps12, Rps25, Elob, Rps23, Rpl28, Rps20, Rps19, Rpl27a, Rps16, Atpif1, Rpl15, Rplp2	48	80
REACTOME_ACTIVATION_OF_THE_MRNA_UPON_BINDING_OF_THE_CAP_BINDING_COMPLEX_AND_EIFS_AND_SUBSEQUENT_BINDING_TO_43S	2.0484e-05	0.000118352	0.57561	0.536946	2.62908	24	Rps28, Rps29, Rps2, Rps26, Rps17, Rps3a1, Rps15a, Rps21, Rps27a, Rps27, Rps18, Rps4x, Rps11, Rps14, Rps8, Rps12, Rps25, Rps23, Rps20, Rps19, Rps16, Fau, Rps24, Rps10	24	100
GOBP_INTRACELLULAR_PROTEIN_TRANSPORT	1.30006e-06	8.81779e-06	0.643552	0.415161	2.59608	58	Rps28, Rpl39, Rpl37, Rps29, Rpl38, Rps2, Rps26, Rpl36, Rpl24, Rplp1, Rps17, Rps3a1, Rpl23, Rps15a, Rpl22, Rpl35, Rps21, Rpl36a, Rps27a, Rps27, Rps18, Rpl34, Rps4x, Rpl26, Rpl6, Rpl37a, Rps11, Rpl35a, Rps14, Rps8, Rpl32, Rpl13, Rpl31, Rpl21, Rpl30, Rps12, Rps25, Rps23, Rpl28, Rps20, Rps19, Rpl27a, Rps16, Atpif1, Rpl15, Rplp2	46	79.3
GOBP_CYTOPLASMIC_TRANSLATION	8.03486e-05	0.000391699	0.538434	0.533272	2.58591	23	Rps28, Rpl39, Rps29, Rpl38, Rps26, Rpl36, Rpl24, Rplp1, Rpl22, Rps21, Rpl36a, Rpl26, Rpl6, Rpl35a, Rpl32, Rpl31, Rpl30, Rps23	18	78.3
GOBP_WOUND_HEALING	0.000158937	0.000762897	0.518848	0.531895	2.55604	21	Col3a1, Col1a2, Gsn, Dcn, Fn1, Sparc, Cd9, Tpm1, Postn, Col1a1, Tspan8	11	52.4
GOBP_EXTERNAL_ENCAPSULATING_STRUCTURE_ORGANIZATION	0.000263352	0.00119081	0.498493	0.675577	2.52991	12	Col3a1, Col1a2, Dcn, Fn1, Sparc, Postn, Col1a1, Cst3	8	66.7
REACTOME_THE_CITRIC_ACID_TCA_CYCLE_AND_RESPIRATORY_ELECTRON_TRANSPORT	0.00026734	0.00119157	0.498493	0.502343	2.43594	23	Uqcr10, Ndufa4, Atp5g1, Cyc1, Atp5j2, mt-Nd3, Cox6c, Cox7c, Cox7b, mt-Atp8, Bsg, Atp5k, Uqcrh, Cox8a, Uqcrq, mt-Nd5, Cox4i1, Atp5d, mt-Co3, mt-Co1, mt-Cytb, Uqcr11, mt-Atp6	23	100
GOBP_ESTABLISHMENT_OF_PROTEIN_LOCALIZATION	4.01616e-06	2.6105e-05	0.610527	0.376093	2.41983	65	Rps28, Rpl39, Rpl37, Rps29, Rpl38, Cd63, Rps2, Col1a1, Rps26, Pam, Rpl36, Rpl24, Rplp1, Rps17, Rps3a1, Rpl23, Rps15a, Rpl22, Rpl35, Rps21, Rpl36a, Rps27a, Rps27, Rps18, Rpl34, Rps4x, Rpl26, Rpl6, Rpl37a, Rps11, Rpl35a, Rps14, Rps8, Rpl32, Rpl13, Rpl31, Rpl21, Rpl30, Rps12, Rps25, Rps23, Rpl28, Ppia, Rps20, Rps19, Rpl27a, Rps16, Atpif1	48	73.8
GOBP_MRNA_METABOLIC_PROCESS	6.60353e-06	4.2047e-05	0.610527	0.382802	2.40925	59	Rps28, Rpl39, Rpl37, Rps29, Rpl38, Rps2, Rps26, Rpl36, Rpl24, Rplp1, Rps17, Rps3a1, Rpl23, Rps15a, Rpl22, Rpl35, Rps21, Rpl36a, Rps27a, Rps27, Rps18, Rpl34, Rps4x, Rpl26, Rpl6, Rpl37a, Rps11, Rpl35a, Rps14, Rps8, Rpl32, Rpl13, Rpl31, Rpl21, Rpl30, Rps12, Rps25, Rps23, Rpl28, Rps20, Rps19, Rpl27a	42	71.2
GOBP_OXIDATIVE_PHOSPHORYLATION	0.000169106	0.00078748	0.518848	0.486959	2.38433	24	mt-Nd4l, Uqcr10, Ndufa4, Atp5g1, Cyc1, Atp5j2, mt-Nd3, Cox6c, Cox7c, Cox7b, mt-Atp8, Atp5k, Uqcrh, Cox8a, Uqcrq, mt-Nd5, Cox4i1, Atp5d, mt-Co3, Cox7a2, mt-Co1, mt-Cytb, Uqcr11, mt-Atp6	24	100
KEGG_OXIDATIVE_PHOSPHORYLATION	0.000169106	0.00078748	0.518848	0.486959	2.38433	24	mt-Nd4l, Uqcr10, Ndufa4, Atp5g1, Cyc1, Atp5j2, mt-Nd3, Cox6c, Cox7c, Cox7b, mt-Atp8, Atp5k, Uqcrh, Cox8a, Uqcrq, mt-Nd5, Cox4i1, Atp5d, mt-Co3, Cox7a2, mt-Co1, mt-Cytb, Uqcr11, mt-Atp6	24	100
GOBP_RIBOSOME_BIOGENESIS	0.000511381	0.00207209	0.477271	0.533295	2.37042	18	Rps28, Rpl38, Rps2, Rpl24, Rps17, Rpl35, Rps21, Rps27, Rpl26, Rpl6, Rpl35a, Rps14, Rps8, Rps25, Rps19, Rps16	16	88.9
REACTOME_RESPIRATORY_ELECTRON_TRANSPORT_ATP_SYNTHESIS_BY_CHEMIOSMOTIC_COUPLING_AND_HEAT_PRODUCTION_BY_UNCOUPLING_PROTEINS	0.000653671	0.00258159	0.477271	0.489964	2.36641	22	Uqcr10, Ndufa4, Atp5g1, Cyc1, Atp5j2, mt-Nd3, Cox6c, Cox7c, Cox7b, mt-Atp8, Atp5k, Uqcrh, Cox8a, Uqcrq, mt-Nd5, Cox4i1, Atp5d, mt-Co3, mt-Co1, mt-Cytb, Uqcr11, mt-Atp6	22	100
GOBP_ATP_METABOLIC_PROCESS	0.000396061	0.00164761	0.498493	0.470297	2.31358	25	mt-Nd4l, Uqcr10, Ndufa4, Atp5g1, Cyc1, Atp5j2, mt-Nd3, Cox6c, Cox7c, Cox7b, mt-Atp8, Atp5k, Uqcrh, Cox8a, Uqcrq, mt-Nd5, Atpif1, Cox4i1, Atp5d, mt-Co3, Cox7a2, mt-Co1, mt-Cytb, Uqcr11, mt-Atp6	25	100
WP_ELECTRON_TRANSPORT_CHAIN_OXPHOS_SYSTEM_IN_MITOCHONDRIA	0.000334265	0.0014551	0.498493	0.46798	2.2914	24	mt-Nd4l, Uqcr10, Ndufa4, Atp5g1, Atp5j2, mt-Nd3, Cox6c, Cox7c, Cox7b, mt-Atp8, Atp5k, Uqcrh, Cox8a, Uqcrq, mt-Nd5, Atpif1, Cox4i1, Atp5d, mt-Co3, Cox7a2, mt-Co1, mt-Cytb, Uqcr11, mt-Atp6	24	100
GOBP_CELLULAR_MACROMOLECULE_LOCALIZATION	9.39583e-06	5.863e-05	0.593325	0.356328	2.28585	67	Gsn, Rps28, Rpl39, Rpl37, Rps29, Rpl38, Cd63, Rps2, Col1a1, Rps26, Rpl36, Rpl24, Rplp1, Rps17, Rps3a1, Rpl23, Rps15a, Rpl22, Rpl35, Rps21, Rpl36a, Rps27a, Rps27, Rps18, Rpl34, Rps4x, Rpl26, Rpl6, Rpl37a, Bsg, Rps11, Rpl35a, Rps14, Rps8, Rpl32, Rpl13, Rpl31, Rpl21, Rpl30, Rps12, Rps25, Rps23, Rpl28, Rps20, Rps19, Rpl27a, Rps16, Atpif1	48	71.6
GOBP_RESPONSE_TO_WOUNDING	0.000882598	0.00339963	0.477271	0.470352	2.28081	23	Col3a1, Col1a2, Gsn, Dcn, Fn1, Sparc, Cd9, Tpm1, Postn, Col1a1, Tspan8	11	47.8
REACTOME_DEVELOPMENTAL_BIOLOGY	1.18246e-05	7.2339e-05	0.593325	0.353133	2.26535	67	Col3a1, Rps28, Rpl39, Rpl37, Rps29, Rpl38, Rps2, Rps26, Rpl36, Rpl24, Rplp1, Rps17, Rps3a1, Rpl23, Rps15a, Rpl22, Rpl35, Rps21, Rpl36a, Rps27a, Rps27, Rps18, Rpl34, Rps4x, Rpl26, Rpl6, Rpl37a, Rps11, Rpl35a, Rps14, Rps8, Rpl32, Rpl13, Rpl31, Rpl21, Rpl30, Rps12, Rps25, Elob, Rps23, Rpl28, Rps20, Rps19, Rpl27a, Rps16, Krt19, Krt8, Rpl15, Myl6, Rplp2, Fau, Actg1, Rps24, Rpl13a	54	80.6
GOBP_INTRACELLULAR_TRANSPORT	1.49282e-05	8.95692e-05	0.593325	0.349746	2.25922	69	Rps28, Rpl39, Rpl37, Rps29, Rpl38, Cd63, Rps2, Rps26, Rpl36, Rpl24, Rplp1, Rps17, Rps3a1, Rpl23, Rps15a, Atp5g1, Rpl22, Rpl35, Atp5j2, Rps21, Rpl36a, Rps27a, Rps27, Rps18, Rpl34, Rps4x, Rpl26, Rpl6, mt-Atp8, Rpl37a, Rps11, Rpl35a, Atp5k, Rps14, Rps8, Rpl32, Rpl13, Rpl31, Rpl21, Rpl30, Rps12, Rps25, Rps23, Rpl28, Rps20, Rps19, Rpl27a, Rps16, Atpif1	49	71
KEGG_PARKINSONS_DISEASE	0.00146094	0.00542635	0.45506	0.463415	2.23819	22	mt-Nd4l, Uqcr10, Ndufa4, Atp5g1, Cyc1, mt-Nd3, Cox6c, Cox7c, Cox7b, mt-Atp8, Uqcrh, Cox8a, Uqcrq, mt-Nd5, Cox4i1, Atp5d, mt-Co3, Cox7a2, mt-Co1, mt-Cytb, Uqcr11, mt-Atp6	22	100
GOBP_RRNA_METABOLIC_PROCESS	0.00201698	0.0071511	0.431708	0.545045	2.14643	14	Rps28, Rps2, Rps17, Rpl35, Rps21, Rps27, Rpl26, Rpl35a, Rps14, Rps8, Rps25, Rps19, Rps16	13	92.9
KEGG_CARDIAC_MUSCLE_CONTRACTION	0.00318963	0.0100522	0.431708	0.494234	2.11488	16	Tpm1, Atp1a1, Uqcr10, Cyc1, Cox6c, Cox7c, Cox7b, Uqcrh, Cox8a, Uqcrq, Cox4i1, mt-Co3, Cox7a2, mt-Co1, mt-Cytb, Uqcr11	16	100
GOBP_ATP_SYNTHESIS_COUPLED_ELECTRON_TRANSPORT	0.00316203	0.0100522	0.431708	0.488736	2.1096	17	mt-Nd4l, Uqcr10, Ndufa4, Cyc1, mt-Nd3, Cox6c, Cox7c, Cox7b, Uqcrh, Cox8a, Uqcrq, mt-Nd5, Cox4i1, mt-Co3, mt-Co1, mt-Cytb, Uqcr11	17	100
GOBP_RESPIRATORY_ELECTRON_TRANSPORT_CHAIN	0.00316203	0.0100522	0.431708	0.488736	2.1096	17	mt-Nd4l, Uqcr10, Ndufa4, Cyc1, mt-Nd3, Cox6c, Cox7c, Cox7b, Uqcrh, Cox8a, Uqcrq, mt-Nd5, Cox4i1, mt-Co3, mt-Co1, mt-Cytb, Uqcr11	17	100
KEGG_ALZHEIMERS_DISEASE	0.00235234	0.00806515	0.431708	0.456731	2.09021	19	Uqcr10, Ndufa4, Atp5g1, Cyc1, Cox6c, Cox7c, Cox7b, mt-Atp8, Uqcrh, Cox8a, Uqcrq, Cox4i1, Atp5d, mt-Co3, Cox7a2, mt-Co1, mt-Cytb, Uqcr11, mt-Atp6	19	100
KEGG_HUNTINGTONS_DISEASE	0.00235234	0.00806515	0.431708	0.456731	2.09021	19	Uqcr10, Ndufa4, Atp5g1, Cyc1, Cox6c, Cox7c, Cox7b, mt-Atp8, Uqcrh, Cox8a, Uqcrq, Cox4i1, Atp5d, mt-Co3, Cox7a2, mt-Co1, mt-Cytb, Uqcr11, mt-Atp6	19	100
GOBP_REGULATION_OF_BODY_FLUID_LEVELS	0.00391986	0.0119902	0.407018	0.5208	2.05095	14	Col3a1, Col1a2, Fn1, Cd9, Col1a1, Tspan8, Pam	7	50
GOBP_GENERATION_OF_PRECURSOR_METABOLITES_AND_ENERGY	0.00442671	0.0134091	0.407018	0.401582	2.04645	26	mt-Nd4l, Uqcr10, Ndufa4, Atp5g1, Cyc1, Atp5j2, mt-Nd3, Cox6c, Cox7c, Cox7b, mt-Atp8, Atp5k, Uqcrh, Cox8a, Uqcrq, mt-Nd5, Atpif1, Cox4i1, Atp5d, mt-Co3, Cox7a2, mt-Co1, mt-Cytb, Uqcr11, mt-Atp6	25	96.2
GOBP_CELLULAR_RESPIRATION	0.00549636	0.0160268	0.407018	0.45933	2.04166	18	mt-Nd4l, Uqcr10, Ndufa4, Cyc1, mt-Nd3, Cox6c, Cox7c, Cox7b, Uqcrh, Cox8a, Uqcrq, mt-Nd5, Cox4i1, Atp5d, mt-Co3, mt-Co1, mt-Cytb, Uqcr11	18	100
GOBP_ENERGY_DERIVATION_BY_OXIDATION_OF_ORGANIC_COMPOUNDS	0.00549636	0.0160268	0.407018	0.45933	2.04166	18	mt-Nd4l, Uqcr10, Ndufa4, Cyc1, mt-Nd3, Cox6c, Cox7c, Cox7b, Uqcrh, Cox8a, Uqcrq, mt-Nd5, Cox4i1, Atp5d, mt-Co3, mt-Co1, mt-Cytb, Uqcr11	18	100
GOBP_PROTON_TRANSMEMBRANE_TRANSPORT	0.00604994	0.0174326	0.407018	0.454545	2.02039	18	Atp1a1, Ndufa4, Atp5g1, Atp5j2, Cox6c, Cox7c, Cox7b, mt-Atp8, Atp5k, Cox8a, mt-Nd5, Cox4i1, Atp5d, mt-Co3, Cox7a2, mt-Co1, mt-Cytb, mt-Atp6	18	100
GOBP_NEGATIVE_REGULATION_OF_GENE_EXPRESSION	0.000380654	0.00160492	0.498493	0.308707	2.0071	63	Fn1, Rps28, Rpl39, Rpl37, Rps29, Rpl38, Rps2, Rps26, Rpl36, Rpl24, Rplp1, Rps17, Rps3a1, Rpl23, Rps15a, Rpl22, Rpl35, Rps21, Rpl36a, Rps27a, Rps27, Rps18, Rpl34, Rps4x, Rpl26, Rpl6, Rpl37a, Rps11, Rpl35a, Rps14, Rps8, Rpl32, Rpl13, Rpl31, Rpl21, Rpl30, Rps12, Rps25, Rps23, Rpl28, Rps20, Rps19, Rpl27a	43	68.3
REACTOME_RESPIRATORY_ELECTRON_TRANSPORT	0.00641076	0.0181833	0.407018	0.468355	2.00415	16	Uqcr10, Ndufa4, Cyc1, mt-Nd3, Cox6c, Cox7c, Cox7b, Uqcrh, Cox8a, Uqcrq, mt-Nd5, Cox4i1, mt-Co3, mt-Co1, mt-Cytb, Uqcr11	16	100
REACTOME_VESICLE_MEDIATED_TRANSPORT	0.00779382	0.0209627	0.407018	0.57712	1.96459	10	Col3a1, Col1a2, Sparc, Col1a1, Rps27a, Ftl1, Jchain	7	70
GOBP_COAGULATION	0.0103724	0.0263105	0.38073	0.496187	1.92445	13	Col3a1, Col1a2, Fn1, Cd9, Col1a1, Tspan8	6	46.2
WP_NONALCOHOLIC_FATTY_LIVER_DISEASE	0.0143577	0.0352724	0.38073	0.466507	1.9179	15	Uqcr10, Ndufa4, Cyc1, Cox6c, Cox7c, Cox7b, Uqcrh, Cox8a, Uqcrq, Cox4i1, mt-Co3, Cox7a2, mt-Co1, mt-Cytb, Uqcr11	15	100
GOBP_RIBOSOMAL_SMALL_SUBUNIT_BIOGENESIS	0.0161112	0.038667	0.352488	0.506977	1.89853	12	Rps28, Rpl38, Rps17, Rps21, Rps27, Rps14, Rps8, Rps25, Rps19, Rps16, Rps24, Rps10	12	100
GOBP_BIOLOGICAL_PROCESS_INVOLVED_IN_SYMBIOTIC_INTERACTION	0.00111745	0.00420053	0.45506	0.28112	1.86072	72	Gsn, Fn1, Rps28, Rpl39, Rpl37, Rps29, Rpl38, Rps2, Rps26, Rpl36, Rpl24, Rplp1, Rps17, Rps3a1, Rpl23, Rps15a, Rpl22, Rpl35, Rps21, Rpl36a, Rps27a, Rps27, Rps18, Rpl34, Rps4x, Rpl26, Rpl6, Rpl37a, Bsg, Rps11, Rpl35a, Rps14, Rps8, Rpl32, Rpl13, Rpl31, Rpl21, Rpl30, Rps12, Rps25, Elob, Rps23, Rpl28, Ppia, Rps20, Rps19, Rpl27a, Rps16, Krt19, Krt8, Rpl15, Rplp2	52	72.2
GOBP_ELECTRON_TRANSPORT_CHAIN	0.0163247	0.0388802	0.352488	0.386653	1.7695	19	mt-Nd4l, Uqcr10, Ndufa4, Cyc1, mt-Nd3, Cox6c, Cox7c, Cox7b, Uqcrh, Cox8a, Uqcrq, mt-Nd5, Cox4i1, mt-Co3, Cox7a2, mt-Co1, mt-Cytb, Uqcr11	18	94.7

## Sheet: ImmatureB cells_DOWN-reg
pathway	pval	padj	log2err	ES	NES	size	leadingEdge	leadingEdge_num	genes_size_pct
GOBP_LYMPHOCYTE_ACTIVATION	2.78706e-07	2.12088e-06	0.674963	-0.642367	-2.5535	30	Mef2c, Ighm, Malt1, Ptprc, Cr2, Ms4a1, Zfp36l1, Bank1, Coro1a, Ly6d, Cd74, Swap70, Cd180, Cd79a, Rhoh, Mndal, Lcp1, Msn, Cd79b, Dock8, Dock2, Ikzf3, H2-Eb1	23	76.7
GOBP_POSITIVE_REGULATION_OF_IMMUNE_SYSTEM_PROCESS	9.18085e-07	6.36539e-06	0.659444	-0.633177	-2.49775	29	Mef2c, Ighm, Stap1, Malt1, Ptprc, Cr2, Ms4a1, Zfp36l1, H2-Aa, Coro1a, Cd74, Swap70, H2-Ab1, Pax5, Cd79a, Rhoh, Mndal, Cd79b, Dock8, H2-Eb1, Pag1, Foxp1, Syk	23	79.3
GOBP_B_CELL_ACTIVATION	8.04996e-07	5.70815e-06	0.659444	-0.731528	-2.49444	17	Mef2c, Ighm, Malt1, Ptprc, Cr2, Ms4a1, Zfp36l1, Bank1, Cd74, Swap70, Cd180, Cd79a, Mndal, Cd79b, Ikzf3	15	88.2
GOBP_REGULATION_OF_IMMUNE_SYSTEM_PROCESS	6.40776e-07	4.64935e-06	0.659444	-0.579665	-2.45351	40	Mef2c, Ighm, Stap1, Malt1, Ptprc, Cr2, Ms4a1, Zfp36l1, H2-Aa, Bank1, Coro1a, Apobec3, Cd74, Swap70, H2-Ab1, Pax5, Cd79a, Rhoh, Mndal, Msn, Cd79b, Ets1, Dock8, Samhd1, Ikzf3, H2-Eb1, H2-Ob, Pag1	28	70
GOBP_LEUKOCYTE_PROLIFERATION	3.56401e-06	2.36589e-05	0.627257	-0.733413	-2.45127	16	Mef2c, Malt1, Ptprc, Cr2, Ms4a1, Coro1a, Cd74, Cd180, Cd79a, Mndal, Msn, Dock8, Dock2, Ikzf3, H2-Eb1	15	93.8
GOBP_POSITIVE_REGULATION_OF_IMMUNE_RESPONSE	3.46336e-05	0.000186305	0.557332	-0.625268	-2.3488	23	Mef2c, Ighm, Stap1, Malt1, Ptprc, Cr2, Ms4a1, H2-Aa, Cd74, H2-Ab1, Pax5, Cd79a, Mndal, Cd79b, H2-Eb1, Pag1, Foxp1, Syk	18	78.3
GOBP_ACTIVATION_OF_IMMUNE_RESPONSE	3.12395e-05	0.000170995	0.557332	-0.637139	-2.31461	21	Mef2c, Ighm, Stap1, Malt1, Ptprc, Cr2, Ms4a1, H2-Aa, H2-Ab1, Pax5, Cd79a, Mndal, Cd79b, H2-Eb1, Pag1, Foxp1, Syk	17	81
GOBP_IMMUNE_RESPONSE_REGULATING_SIGNALING_PATHWAY	3.12395e-05	0.000170995	0.557332	-0.637139	-2.31461	21	Mef2c, Ighm, Stap1, Malt1, Ptprc, Cr2, Ms4a1, H2-Aa, H2-Ab1, Pax5, Cd79a, Mndal, Cd79b, H2-Eb1, Pag1, Foxp1, Syk	17	81
GOBP_ANTIGEN_RECEPTOR_MEDIATED_SIGNALING_PATHWAY	1.60758e-05	9.46347e-05	0.57561	-0.676676	-2.3074	17	Mef2c, Ighm, Stap1, Malt1, Ptprc, Ms4a1, H2-Aa, H2-Ab1, Pax5, Cd79a, Mndal, Cd79b, H2-Eb1, Pag1, Foxp1, Syk	16	94.1
GOBP_REGULATION_OF_LYMPHOCYTE_ACTIVATION	7.10829e-05	0.000357707	0.538434	-0.679773	-2.27199	16	Mef2c, Ighm, Malt1, Ptprc, Zfp36l1, Bank1, Coro1a, Cd74, Rhoh, Mndal, Dock8, Ikzf3, H2-Eb1, Pag1	14	87.5
GOBP_ADAPTIVE_IMMUNE_RESPONSE	5.22371e-05	0.000271633	0.557332	-0.648238	-2.2657	18	Mef2c, Ighm, Malt1, Ptprc, Cr2, H2-Aa, Cd74, Swap70, H2-Ab1, Cd79a, Cd79b, H2-Eb1, H2-Ob, Pag1, Unc93b1, Syk	16	88.9
GOBP_REGULATION_OF_CELL_ACTIVATION	6.31958e-05	0.000323231	0.538434	-0.643937	-2.25066	18	Mef2c, Ighm, Stap1, Malt1, Ptprc, Zfp36l1, Bank1, Coro1a, Cd74, Rhoh, Mndal, Dock8, Ikzf3, H2-Eb1, Pag1	15	83.3
GOBP_ADAPTIVE_IMMUNE_RESPONSE_BASED_ON_SOMATIC_RECOMBINATION_OF_IMMUNE_RECEPTORS_BUILT_FROM_IMMUNOGLOBULIN_SUPERFAMILY_DOMAINS	2.99497e-05	0.000169897	0.57561	-0.777777	-2.23925	10	Mef2c, Ighm, Malt1, Ptprc, Cr2, Cd74, Swap70, H2-Ab1	8	80
GOBP_LYMPHOCYTE_MEDIATED_IMMUNITY	3.64693e-05	0.000192855	0.557332	-0.773972	-2.22829	10	Ighm, Malt1, Ptprc, Cr2, Coro1a, Cd74, Swap70, H2-Ab1	8	80
GOBP_IMMUNE_SYSTEM_DEVELOPMENT	7.99496e-05	0.000391699	0.538434	-0.568437	-2.1799	26	Mef2c, Malt1, Ptprc, Cr2, Ms4a1, Zfp36l1, Ly6d, Cd74, Swap70, Cd79a, Rhoh, Cd79b, Ets1, Dock2, Samhd1, Ikzf3, H2-Eb1, Foxp1, Ptbp3, Syk	20	76.9
GOBP_POSITIVE_REGULATION_OF_CELL_ACTIVATION	0.000424401	0.00174228	0.498493	-0.683083	-2.08542	12	Mef2c, Ighm, Stap1, Malt1, Ptprc, Coro1a, Cd74, Rhoh, Dock8, H2-Eb1	10	83.3
GOBP_LEUKOCYTE_DIFFERENTIATION	0.000340457	0.0014551	0.498493	-0.607406	-2.0712	17	Malt1, Ptprc, Cr2, Ms4a1, Zfp36l1, Ly6d, Cd74, Cd79a, Rhoh, Cd79b, Dock2, Ikzf3, H2-Eb1, Foxp1, Syk	15	88.2
GOBP_MONONUCLEAR_CELL_DIFFERENTIATION	0.000340457	0.0014551	0.498493	-0.607406	-2.0712	17	Malt1, Ptprc, Cr2, Ms4a1, Zfp36l1, Ly6d, Cd74, Cd79a, Rhoh, Cd79b, Dock2, Ikzf3, H2-Eb1, Foxp1, Syk	15	88.2
GOBP_REGULATION_OF_DEFENSE_RESPONSE	0.000914282	0.00347873	0.477271	-0.637127	-2.04705	14	Mef2c, Stap1, Malt1, Ptprc, Apobec3, Mndal, Ets1, Samhd1, H2-Eb1, Celf1, Foxp1, Syk	12	85.7
GOBP_RESPONSE_TO_BIOTIC_STIMULUS	0.000220221	0.00101043	0.518848	-0.479551	-2.03657	42	Mef2c, Ighm, Stap1, Malt1, Ptprc, Pou2f2, Cr2, Sp100, Ms4a1, H2-Aa, Bank1, Coro1a, Ciita, Cxcr4, Apobec3, Cd74, H2-Ab1, Cd180	18	42.9
GOBP_B_CELL_RECEPTOR_SIGNALING_PATHWAY	0.000774859	0.00302195	0.477271	-0.664789	-2.02957	12	Mef2c, Ighm, Stap1, Ptprc, Ms4a1, Pax5, Cd79a, Mndal, Cd79b	9	75
GOBP_LEUKOCYTE_CELL_CELL_ADHESION	0.000607104	0.00242841	0.477271	-0.675926	-1.99928	11	Malt1, Ptprc, Coro1a, Cd74, Rhoh, Msn, Ets1, Dock8, H2-Eb1, Pag1, Syk	11	100
GOBP_PROTEIN_PHOSPHORYLATION	0.00190496	0.00691102	0.45506	-0.555579	-1.94184	18	Stap1, Malt1, Ptprc, Stk17b, Bank1, Ciita, Cxcr4, Cd74, Phip	9	50
GOBP_DEFENSE_RESPONSE	0.00181116	0.00664803	0.45506	-0.459809	-1.93552	38	Mef2c, Ighm, Stap1, Malt1, Ptprc, Cr2, Sp100, H2-Aa, Coro1a, Ciita, Cxcr4, Apobec3, Cd74, H2-Ab1, Cd180, Mndal, Ets1, Samhd1, H2-Eb1, Cybb, Unc93b1, Celf1, Foxp1, Syk	24	63.2
GOBP_REGULATION_OF_HEMOPOIESIS	0.0024211	0.0082107	0.431708	-0.63155	-1.92809	12	Mef2c, Malt1, Ptprc, Zfp36l1, Cd74, Rhoh, Ets1, Ikzf3, H2-Eb1, Foxp1, Syk	11	91.7
GOBP_REGULATION_OF_IMMUNE_RESPONSE	0.00211282	0.00740674	0.431708	-0.497701	-1.92157	27	Mef2c, Ighm, Stap1, Malt1, Ptprc, Cr2, Ms4a1, H2-Aa, Cd74, H2-Ab1, Pax5, Cd79a, Mndal, Cd79b, Samhd1, H2-Eb1, Pag1, Foxp1, Syk	19	70.4
GOBP_REGULATION_OF_RESPONSE_TO_EXTERNAL_STIMULUS	0.00372726	0.0116291	0.431708	-0.532484	-1.92128	20	Stap1, Malt1, Ptprc, Cxcr4, Apobec3, Cd74, Swap70, Cd180, Mndal, Ets1, Samhd1, H2-Eb1, Celf1, Foxp1, Syk	15	75
GOBP_REGULATION_OF_B_CELL_ACTIVATION	0.00194742	0.00698385	0.45506	-0.666421	-1.91865	10	Mef2c, Ighm, Ptprc, Zfp36l1, Bank1, Cd74, Mndal, Ikzf3	8	80
GOBP_POSITIVE_REGULATION_OF_RESPONSE_TO_EXTERNAL_STIMULUS	0.00307751	0.0100522	0.431708	-0.622709	-1.9011	12	Stap1, Malt1, Cxcr4, Cd74, Swap70, Cd180, Mndal, Ets1	8	66.7
GOBP_POSITIVE_REGULATION_OF_NUCLEOBASE_CONTAINING_COMPOUND_METABOLIC_PROCESS	0.00386072	0.0119262	0.431708	-0.499466	-1.8901	24	Mef2c, Ptprc, Pou2f2, Sp100, Zfp36l1, Ciita, Cd74, Phip, Pax5, Crlf3, Mndal, Ets1, Ikzf3, H2-Eb1, Gabpb2, Bptf, Celf1	17	70.8
GOBP_T_CELL_ACTIVATION	0.00493634	0.014809	0.407018	-0.563663	-1.88392	16	Malt1, Ptprc, Zfp36l1, Coro1a, Cd74, Rhoh, Lcp1, Msn, Dock8, Dock2, H2-Eb1, Pag1, Foxp1, Syk	14	87.5
GOBP_IMMUNE_EFFECTOR_PROCESS	0.0029167	0.00973595	0.431708	-0.46417	-1.86131	31	Ighm, Stap1, Malt1, Ptprc, Cr2, Coro1a, Apobec3, Cd74, Swap70, H2-Ab1, Cd180, Mndal, Lcp1, Dock2, Samhd1, H2-Eb1, Cybb, Unc93b1, Foxp1, Syk	20	64.5
GOBP_REGULATION_OF_CELL_DEATH	0.00317909	0.0100522	0.431708	-0.481062	-1.85732	27	Mef2c, Malt1, Ptprc, Stk17b, Sp100, Zfp36l1, Coro1a, Cxcr4, Cd74, Phip, Btg1, Mndal, Dock8, Ikzf3, Celf1, Foxp1, Syk, Rbm5, Rbm25, Akap13	20	74.1
GOBP_CELL_ACTIVATION	0.00293327	0.00973595	0.431708	-0.426751	-1.83945	45	Mef2c, Ighm, Stap1, Malt1, Ptprc, Cr2, Ms4a1, Zfp36l1, Bank1, Coro1a, Ly6d, Cd74, Swap70, Cd180, Cd79a, Rhoh, Mndal, Lcp1, Msn, Cd79b, Dock8, Dock2, Ikzf3, H2-Eb1, Pag1, Cybb	26	57.8
GOBP_REGULATION_OF_MULTICELLULAR_ORGANISMAL_DEVELOPMENT	0.00877112	0.0229966	0.38073	-0.496653	-1.83863	22	Mef2c, Malt1, Ptprc, Sp100, Zfp36l1, Cxcr4, Cd74, Btg1, Rhoh, Ets1, Ikzf3, H2-Eb1, Macf1, Cybb, Foxp1, Syk, Atp2b1	17	77.3
GOBP_HUMORAL_IMMUNE_RESPONSE	0.00760478	0.0206321	0.407018	-0.549246	-1.83573	16	Mef2c, Ighm, Ptprc, Pou2f2, Cr2, Ms4a1, H2-Ab1, Pax5	8	50
GOBP_REGULATION_OF_CELL_DIFFERENTIATION	0.00748078	0.0204737	0.407018	-0.481529	-1.82223	24	Mef2c, Malt1, Ptprc, Zfp36l1, Bcl11a, Cxcr4, Cd74, Btg1, Rhoh, Ets1, Ikzf3, H2-Eb1, Macf1, Foxp1, Ptbp3, Syk, Ankrd17, H3f3a, Ddx5	19	79.2
GOBP_REGULATION_OF_IMMUNE_EFFECTOR_PROCESS	0.00547968	0.0160268	0.407018	-0.632205	-1.82014	10	Stap1, Malt1, Ptprc, Cr2, Apobec3, Cd74	6	60
GOBP_REGULATION_OF_PHOSPHORUS_METABOLIC_PROCESS	0.00735706	0.0203133	0.407018	-0.496518	-1.80376	21	Mef2c, Stap1, Malt1, Ptprc, Bank1, Cxcr4, Cd74, Swap70, Phip, Rhoh	10	47.6
GOBP_REGULATION_OF_TRANSPORT	0.00987982	0.0254752	0.38073	-0.478805	-1.79862	23	Mef2c, Stap1, Ptprc, Sp100, Coro1a, Cxcr4, Cd74, Lcp1, Msn, Dock2, H2-Eb1, Ube2d3, Cybb, Syk, Atp2b1	15	65.2
GOBP_POSITIVE_REGULATION_OF_PHOSPHORUS_METABOLIC_PROCESS	0.00663345	0.0186454	0.407018	-0.548842	-1.79655	15	Mef2c, Stap1, Malt1, Ptprc, Bank1, Cxcr4, Cd74	7	46.7
GOBP_CYTOKINE_MEDIATED_SIGNALING_PATHWAY	0.00808246	0.0215532	0.38073	-0.511974	-1.78943	18	Stap1, Ptprc, Sp100, H2-Aa, Ciita, Cxcr4, Cd74, H2-Ab1, Lcp1, Msn, Samhd1, H2-Eb1	12	66.7
GOBP_POSITIVE_REGULATION_OF_CELL_DIFFERENTIATION	0.00855762	0.0226269	0.38073	-0.543434	-1.77885	15	Mef2c, Malt1, Ptprc, Zfp36l1, Cxcr4, Cd74, Btg1, Rhoh, Ets1, H2-Eb1, Macf1	11	73.3
GOBP_DEFENSE_RESPONSE_TO_OTHER_ORGANISM	0.00677106	0.0188622	0.407018	-0.441771	-1.77149	31	Ighm, Malt1, Ptprc, Cr2, Sp100, H2-Aa, Coro1a, Ciita, Apobec3, Cd74, H2-Ab1, Cd180, Mndal, Samhd1, H2-Eb1, Cybb, Unc93b1, Foxp1, Syk	19	61.3
GOBP_INFLAMMATORY_RESPONSE	0.0102075	0.0261043	0.38073	-0.561859	-1.75778	13	Stap1, Ptprc, Ciita, Cxcr4, Cd180, Ets1, H2-Eb1, Cybb, Celf1, Foxp1, Syk	11	84.6
GOBP_CELL_POPULATION_PROLIFERATION	0.00609025	0.0174326	0.407018	-0.418103	-1.75028	37	Mef2c, Malt1, Ptprc, Cr2, Ms4a1, Zfp36l1, Coro1a, Cd74, Phip, Cd180, Btg1, Cd79a, Mndal, Msn, Ets1, Dock8, Dock2, Ikzf3, H2-Eb1, Celf1, Foxp1, Syk, Rbm5, Malat1	24	64.9
GOBP_T_CELL_DIFFERENTIATION	0.0112316	0.0282601	0.38073	-0.606196	-1.74526	10	Malt1, Ptprc, Zfp36l1, Cd74, Rhoh, Dock2, H2-Eb1, Foxp1, Syk	9	90
GOBP_POSITIVE_REGULATION_OF_MULTICELLULAR_ORGANISMAL_PROCESS	0.0193441	0.0447064	0.352488	-0.470682	-1.74249	22	Mef2c, Malt1, Ptprc, Pou2f2, Zfp36l1, Cxcr4, Cd74, Btg1, Rhoh, Mndal, Ets1, H2-Eb1, Macf1, Cybb, Syk, Atp2b1	16	72.7
GOBP_INNATE_IMMUNE_RESPONSE	0.00909462	0.023646	0.38073	-0.454208	-1.74185	26	Ighm, Malt1, Cr2, Sp100, H2-Aa, Coro1a, Ciita, Apobec3, Cd74, H2-Ab1, Cd180, Mndal, Samhd1, H2-Eb1, Cybb, Unc93b1, Syk	17	65.4
GOBP_REGULATION_OF_RESPONSE_TO_STRESS	0.0145844	0.0355494	0.38073	-0.460418	-1.72954	23	Mef2c, Stap1, Malt1, Ptprc, Cxcr4, Apobec3, Cd74, Mndal, Ets1, Samhd1, H2-Eb1, Celf1, Foxp1, Syk	14	60.9
GOBP_REGULATION_OF_CELL_CELL_ADHESION	0.0137824	0.034401	0.38073	-0.548384	-1.71562	13	Malt1, Ptprc, Coro1a, Cd74, Swap70, Rhoh, Ets1, Dock8, H2-Eb1, Pag1, Syk	11	84.6
GOBP_POSITIVE_REGULATION_OF_DEVELOPMENTAL_PROCESS	0.0168284	0.0394771	0.352488	-0.485688	-1.69756	18	Mef2c, Malt1, Ptprc, Zfp36l1, Cxcr4, Cd74, Btg1, Rhoh, Ets1, H2-Eb1, Macf1, Cybb, Syk, Atp2b1	14	77.8
GOBP_PEPTIDYL_AMINO_ACID_MODIFICATION	0.0153751	0.0371864	0.38073	-0.588393	-1.69401	10	Stap1, Ptprc, Bank1, Bcl11a, Cd74, Pax5	6	60
REACTOME_RHO_GTPASE_CYCLE	0.0202947	0.0459912	0.352488	-0.554332	-1.69235	12	Swap70, Phip, Arhgap15, Rhoh, Dock8, Dock2, Arhgap30, Cybb, Akap13, Actb	10	83.3
GOBP_APOPTOTIC_PROCESS	0.0140665	0.0348312	0.38073	-0.425202	-1.67733	29	Mef2c, Malt1, Ptprc, Stk17b, Sp100, Zfp36l1, Coro1a, Cxcr4, Cd74, Phip, Btg1, Mndal, Dock8, Ikzf3, Ube2d3, Foxp1, Rbm5, Rbm25, Akap13, Ddx5	20	69
GOBP_POSITIVE_REGULATION_OF_PROTEIN_PHOSPHORYLATION	0.0203053	0.0459912	0.352488	-0.533029	-1.66758	13	Stap1, Malt1, Ptprc, Bank1, Cxcr4, Cd74	6	46.2
GOBP_LEUKOCYTE_MEDIATED_IMMUNITY	0.0211729	0.0475249	0.352488	-0.458078	-1.66412	21	Ighm, Stap1, Malt1, Ptprc, Cr2, Coro1a, Cd74, Swap70, H2-Ab1, Mndal, Dock2, H2-Eb1, Cybb	13	61.9
GOBP_REGULATION_OF_RESPONSE_TO_BIOTIC_STIMULUS	0.0166828	0.0394322	0.352488	-0.561365	-1.66043	11	Malt1, Apobec3, Cd180, Mndal, Samhd1, H2-Eb1, Foxp1, Syk, Ankrd17	9	81.8
GOBP_NEGATIVE_REGULATION_OF_IMMUNE_SYSTEM_PROCESS	0.0179744	0.0418509	0.352488	-0.554107	-1.63896	11	Stap1, Ptprc, Bank1, Cd74, Mndal, Samhd1, H2-Eb1, H2-Ob, Pag1	9	81.8
GOBP_POSITIVE_REGULATION_OF_PROTEIN_KINASE_ACTIVITY	0.0203423	0.0459912	0.352488	-0.545677	-1.61402	11	Stap1, Malt1, Ptprc, Cxcr4, Cd74	5	45.5

[truncated: 20 more sheets: LymphaticEndothelial cells_UP-r, LymphaticEndothelial cells_DOWN, MatureB cells_UP-reg, MatureB cells_DOWN-reg, Myeloidcells_UP-reg, Myeloidcells_DOWN-reg, Myofibroblasts_UP-reg, Myofibroblasts_DOWN-reg, Panethcells_UP-reg, Panethcells_DOWN-reg, ProximalColonocytes_UP-reg, ProximalColonocytes_DOWN-reg, Stromalcells_UP-reg, Stromalcells_DOWN-reg, T-NKcells_UP-reg, T-NKcells_DOWN-reg, Transit-amplifying(TA) cells_UP, Transit-amplifying(TA) cells_DO, Tuftcells_UP-reg, Tuftcells_DOWN-reg]
