# Supplementary material for: FixNCut: single-cell genomics through reversible tissue fixation and dissociation
Source: Genome Biol. 2024 Mar 29;25:81. doi: 10.1186/s13059-024-03219-5 (PMC10979608; doi:10.1186/s13059-024-03219-5)
Supplement: Supplementary file 9 — Additional file 9: Table 8. This table contains differentially expressed (DE) genes between fixed/cryo and cryo mouse lung samples, analyzed by cell population. The test was performed with Seurat MAST, and genes were considered DE with a FDR adjusted p-value < 0.05, and present in at least 10% of cells (see Methods). A positive Log2FC indicates higher expression in fixed or fixed/cryo samples, whereas negative values indicate differential expression in cryo or fixed samples. [file 13059_2024_3219_MOESM9_ESM.xlsx]

## Sheet: Alveolar Macrophages.UP
Differentially expressed (DE) genes between fixed+cryo and cryo mouse lung samples, analyzed by cell population
gene	avg_log2FC	p_val_adj
Lars2	1.20882	4.28621e-59
Gm42418	0.98421	2.11726e-44
mt-Nd3	0.946436	5.5844e-43
Gm26917	0.93519	1.22031e-17
mt-Atp6	0.867479	1.99836e-46
mt-Co3	0.833118	9.47067e-44
mt-Cytb	0.831107	9.22006e-43
mt-Nd5	0.808104	1.71691e-30
mt-Nd4l	0.790676	3.41344e-28
mt-Nd2	0.78613	7.06551e-37
Cebpb	0.781248	4.95842e-41
mt-Co1	0.779295	1.50084e-39
mt-Co2	0.756252	6.54334e-41
mt-Nd4	0.732087	2.78467e-33
mt-Atp8	0.726997	1.37579e-23
AY036118	0.681507	2.41398e-16
mt-Nd1	0.681189	4.57601e-29
mt-Nd6	0.675041	1.14276e-12
Malat1	0.639041	9.04721e-14
B930036N10Rik	0.617826	5.35744e-21
AC149090.1	0.588382	4.41334e-19
Hist1h1e	0.569141	1.03135e-12
Abcc5	0.561448	5.37239e-14
Zfp990	0.525041	1.46408e-06
Rab44	0.448852	1.63182e-08
Rsrp1	0.412106	1.53034e-08
Pnisr	0.393091	2.85009e-09
Gsap	0.380922	2.73599e-08
Dpep2	0.371344	7.46467e-05
Hnrnph1	0.369097	0.00502019
Arglu1	0.366715	1.01823e-07
1810026B05Rik	0.355052	2.57121e-11
Gigyf1	0.35104	0.000716404
Prpf39	0.341242	1.71256e-08
Zc3h7a	0.338061	6.13731e-05
Krit1	0.333392	3.18984e-07
Ogt	0.332839	7.28463e-06
Setd5	0.331988	8.53606e-06
Tcf7l2	0.329223	0.000340417
Htr2c	0.328353	0.0264114
Prpf4b	0.322335	0.000103781
Dleu2	0.311291	5.40343e-05
Slc25a36	0.309916	0.000110655
Srek1	0.309578	1.00352e-05
Rbm25	0.305601	0.00768935
Gm15564	0.299335	5.27676e-06
Nktr	0.29419	0.00131001
Cln3	0.289855	3.71937e-06
Ppp1r14b	0.288878	4.21426e-14
Herc1	0.28148	1.12784e-06
Zup1	0.280466	6.4243e-05
Nav2	0.279927	0.00792603
Spns1	0.277129	1.28885e-05
Ttc14	0.274862	0.00050803
Dok3	0.263345	0.0025434
Snhg20	0.262378	0.0448817
Kif13b	0.259707	0.00014065
Akap9	0.257729	0.000924939
Zcchc7	0.256936	5.73039e-05
Ddx39b	0.254756	0.00348907
Atp6v1h	0.253656	0.00829669
Zfp871	0.251269	0.00107299
Rnpep	0.246985	0.00423532
Ctsa	0.244792	0.025494
Tet2	0.243085	0.000140874
Lypla2	0.24298	3.40993e-05
Thrap3	0.237822	0.00543051
Sirt7	0.232831	0.000289836
Mroh1	0.232757	9.35591e-05
Crebzf	0.230109	0.00252894
Foxred1	0.229636	0.00714578
Safb	0.227494	0.0187531
Asxl2	0.224313	5.72729e-05
Usp15	0.224269	0.000533459
Mfsd7a	0.224188	0.000921822
Slc38a6	0.224121	0.00142111
Nt5c2	0.22024	1.76782e-05
Firre	0.219805	0.000454827
Phf14	0.219798	0.00604539
Pan3	0.217864	0.0174176
Cwf19l2	0.217405	0.0352529
Rictor	0.217363	0.0324412
Amn1	0.216892	0.000276079
Dtx3	0.209388	0.0053075
Dhx9	0.207431	0.00337384
Ehbp1l1	0.207311	0.000873698
Numa1	0.207193	0.000625878
Trim29	0.206098	0.00163667
Vps13c	0.202232	0.00117872
Hnrnpa0	0.201791	0.000407181
Zfp329	0.199888	0.001808
Gmip	0.19926	0.00857366
Stard9	0.196767	0.0294085
Trio	0.195995	0.00745585
Zfp217	0.193463	0.0192625
Csf2ra	0.190648	0.007261
C2cd5	0.189666	0.0310694
Zc3h13	0.188046	0.000922215
Ppp6r1	0.185363	9.89732e-07
Srsf6	0.184132	0.00300846
Tcirg1	0.180223	3.50611e-05
Relch	0.179503	0.000376566
Rsbn1	0.177957	0.0177675
Ppnr	0.174203	0.00704155
Zfc3h1	0.174172	8.99509e-06
Snrnp70	0.17237	0.00701483
Apobr	0.171336	0.0347904
Gm49359	0.171331	7.31371e-07
Fry	0.170451	0.000691631
Phc3	0.168668	0.000809465
Tmem87a	0.168215	0.0167201
Nsrp1	0.166523	0.000782239
Tcf12	0.166145	0.00234101
Esco1	0.165876	0.00199429
Orc3	0.165424	0.000917183
Ccdc82	0.164262	0.0449972
Strn4	0.163868	0.00162075
Odf2	0.160022	0.00182099
Pnpla7	0.159817	0.0282495
Stag1	0.158703	0.00160665
Sympk	0.156168	0.0146156
Mau2	0.153752	0.0406114
Mical3	0.15332	0.0134861
Plekhm2	0.153051	0.00770387
Cdk12	0.151925	0.00705543
D5Ertd579e	0.150542	6.7016e-06
Zfp398	0.148607	0.0450972
Coro6	0.148597	0.00211232
Ccdc80	0.148369	0.00113516
Cop1	0.147999	0.0148354
P2ry14	0.146418	0.00538653
Pmm2	0.146129	0.000189432
Tnfrsf21	0.145349	0.00672316
Samd9l	0.142402	0.0237131
Gtf2i	0.142048	0.0187083
Bub3	0.140363	0.0205743
Irak2	0.140231	0.0420904
Arhgef2	0.138631	0.000534849
Mbtps2	0.138264	0.0102863
Siglec1	0.137326	0.00160415
Il10rb	0.136895	0.00154679
Ccnl2	0.136253	0.0049635
Nup88	0.134465	2.70445e-05
Sipa1l3	0.133586	0.0492205
Esyt1	0.133204	0.00021616
Lnpk	0.132393	0.0107186
Arid3a	0.131546	0.0268053
Lcor	0.13132	0.000112126
Gga1	0.130629	0.0150183
Chd3	0.130011	0.011602
Snrpa	0.128087	5.8823e-05
Plekhg1	0.127698	0.000967465
Frmd4b	0.12392	0.00435289
Card9	0.123667	0.021845
Hps4	0.122401	0.0249756
Nudcd3	0.12166	0.00106154
Ccdc25	0.121037	0.0286156
Fcho2	0.118773	0.0063098
1110059G10Rik	0.117841	0.00368266
Spaca6	0.11698	0.0332129
Uimc1	0.114325	0.030347
Lrmp	0.11301	0.00148392
Phf20l1	0.111974	0.00200338
B3gnt8	0.111966	0.00566345
Vps16	0.111678	0.0104714
Usp33	0.111446	0.00146557
Ndufaf4	0.111151	0.00135004
Rgs1	0.110763	1.25447e-07
Clk3	0.110754	0.00322006
9930111J21Rik2	0.109826	1.49291e-07
Atxn2l	0.108972	8.66511e-05
Atp13a1	0.10877	6.67821e-05
Slc8b1	0.108745	0.0421691
Arrb2	0.108251	0.00355168
Pwwp3a	0.108217	0.0385195
Casp8	0.108014	0.0100427
4932438A13Rik	0.107995	0.0293074
Pced1b	0.107422	0.000839677
Pofut1	0.107209	0.000606024
Gtpbp10	0.106609	0.012543
Ptpn23	0.106419	0.000533189
Dhcr7	0.105144	0.00597018
Pabpn1	0.105011	0.00108457
Ttll3	0.105005	0.00103071
Rhot1	0.104994	0.000617718
Mta3	0.104703	0.00284455
Gtpbp2	0.104304	0.0460945
Trim56	0.104119	0.00290968
Fam193a	0.103952	0.000832819
Nelfa	0.103774	0.0216217
Rbm15	0.103639	0.0482132
Birc2	0.103456	2.09789e-05
Tnrc6a	0.103155	0.00696353
C2cd3	0.101765	0.00998821
Slf2	0.101685	0.0228117
Ncln	0.101222	0.0372076
Brd9	0.100478	0.0173459
Ccdc88b	0.100433	0.000469964
Lpin2	0.098865	0.00179879
Rnf181	0.0985231	0.00202111
Ubr1	0.0973882	0.0004154
Il15	0.0971202	0.00488406
Atf6b	0.0955622	0.031312
Pirb	0.0954214	2.25473e-05
Ergic2	0.0927199	0.0221867
Ankrd49	0.0922447	0.00165754
Naga	0.0920604	0.000479649
Scaper	0.0920055	0.00224989
Ubxn7	0.091083	0.00611933
Med19	0.0894131	0.00361922
Adcy7	0.089202	0.00309998
Pcsk7	0.0887238	0.00185578
Pepd	0.0885924	0.000390789
Gbp8	0.0857652	0.00611188
Hnrnph3	0.0852398	0.000347656
Notch2	0.0851608	0.00041131
Skap2	0.085055	0.0144331
Hnrnpdl	0.084733	0.00424204
Srebf1	0.080964	4.4629e-05
Rinl	0.0802439	0.00627663
Cflar	0.0801061	0.000136084
Cenpc1	0.0798948	0.0030174
Adnp	0.0783416	0.000845287
Vps11	0.0781303	0.0116359
Afmid	0.0778489	0.0013169
Actr8	0.0761233	0.0250941
Rap2b	0.075687	0.0138525
Slc8a1	0.0751354	0.0149091
Nbeal1	0.0734258	0.0423447
Gba	0.0732544	0.00307976
Naa20	0.0729862	0.0245922
Tbk1	0.0729416	0.00064865
Kars	0.0723804	0.0207986
Snrpd3	0.0720483	0.0251829
Fto	0.0714695	0.0369671
Ano6	0.0713805	0.0331683
Ucp3	0.0712384	4.64675e-05
Klhl18	0.0710795	0.000908205
Zfp219	0.07026	0.0120785
Dhx30	0.0700357	0.024211
Plekhg3	0.0699103	0.0214728
Git2	0.0692388	0.0199014
Trim26	0.0688301	0.0154433
Plscr1	0.0686211	0.0339508
Fnip2	0.0684946	0.000771184
Angptl4	0.0684833	0.0234937
Akna	0.0680202	0.000243722
Rars	0.0676376	0.0356422
Clip1	0.0660124	5.53699e-06
Arap1	0.065487	0.000655978
Mprip	0.0653863	0.00986269
Rnmt	0.0649507	0.00249048
Cdc42bpa	0.0648428	0.000312391
Pik3cd	0.0631333	6.00516e-05
Mark2	0.0629669	0.0379182
Mark3	0.0628641	0.0344136
Chuk	0.0618552	0.0121682
Timm9	0.0611788	0.0429856
Fblim1	0.0605863	0.0442494
Hhex	0.0603273	0.00991347
Prr14	0.059036	0.0498085
D1Ertd622e	0.058701	0.0370972
Tasor2	0.0571143	0.00110184
Xpo6	0.0556843	4.97505e-09
Akap5	0.0556425	0.0165109
Tap2	0.0546455	0.0356648
Secisbp2	0.0538707	0.0291262
1700021F05Rik	0.0536626	0.0186262
Cep162	0.0532146	0.0250296
Pet100	0.0523049	0.0092309
Slco2b1	0.0516195	0.0162406
Dedd	0.0511711	0.0372156
Dnah11	0.0505166	0.0104996
Arl6ip5	0.0495521	0.00515073
4933434E20Rik	0.0491867	0.0245371
Mrpl15	0.047714	7.12888e-05
Ddx49	0.0468249	0.0222599
Csnk2b	0.0462365	0.0455124
Mlh3	0.0462186	0.0452665
Rabggtb	0.045122	0.0379549
Qrich1	0.0447214	0.00162674
Tmem251	0.044689	0.0434434
Cdc14b	0.0440192	0.00643851
Syvn1	0.0423374	0.000130571
Sfswap	0.0415849	6.54364e-06
Usp32	0.0413271	0.0361019
Ift46	0.0412161	0.00746796
Nckap1l	0.0411833	0.0404234
Usf1	0.0403819	0.0233161
Lsm7	0.0399457	0.0291725
Dguok	0.0393138	0.00183968
Dusp12	0.0385322	0.00911777
Setdb1	0.0381433	0.00136149
Cnpy3	0.0378952	0.0255133
Ankib1	0.0373499	0.000471694
Rab29	0.0361614	0.0112661
Specc1l	0.0357367	0.00488855
Nsun2	0.0356691	0.00631484
Scrib	0.0341282	0.0261543
Prkaca	0.0332596	0.0235206
H2-Ke6	0.0331986	0.0183442
Fbxo3	0.0316726	0.0279792
Hp1bp3	0.0314855	3.20992e-05
Prpf8	0.0314353	0.000106324
Bri3bp	0.0303345	0.0293231
Mindy3	0.0302891	0.0363157
Tirap	0.0300245	0.00940812
Slc25a39	0.0294308	1.28314e-05
Gnl3l	0.0290942	0.0127572
Nhlrc3	0.0289598	0.0235244
Gatd1	0.0289567	0.00303623
Gnl1	0.0286324	0.000935986
Itpr1	0.0283068	0.0449744
Las1l	0.0280401	0.0369256
Chpt1	0.027132	0.0448887
Hnrnpr	0.0265403	0.0229234
Dnajc10	0.0263885	0.0369443
Ccdc174	0.0256708	0.000461637
Enpp1	0.0253434	0.00870758
Khdrbs1	0.0253258	0.000193918
Inip	0.0252675	0.0431775
Rrp7a	0.0236728	0.0255331
Pias1	0.0229636	8.40217e-05
Grb7	0.0216242	0.0218157
Nup133	0.0215394	0.0213685
Esrra	0.0214087	0.000977387
Ubr4	0.0209113	0.00418185
Abcf3	0.0198497	0.000998226
Zfp994	0.0192895	0.00599859
Dhx36	0.0190597	0.000583819
Smcr8	0.0188213	0.0035801
Tsen34	0.0182764	0.000244958
Sgsm3	0.0181362	0.00480669
Dido1	0.0180436	0.012452
Dhx8	0.0174662	0.0308216
Kdsr	0.0166882	0.00591193
Tnks	0.0161079	0.00356653
Ulk1	0.0157079	0.00878685
Qars	0.0155006	0.0140199
Pomgnt1	0.0151794	0.00547749
Nsmce2	0.015169	0.00839307
Nans	0.0140101	0.00170252
Nfatc3	0.0139203	0.0136531
Ist1	0.0132655	0.040032
Abr	0.0125713	0.00132143
Derl2	0.0119541	0.000245501
Akap8	0.0100829	0.00253377
Lonp2	0.00852821	0.0166362
Hes6	0.00840822	0.0478203
Pnrc2	0.00748058	0.00959429
Slc35c1	0.00671463	0.0487403
Bmf	0.00554951	0.00150933
Ndufs1	0.00536117	0.000490803
Flii	0.00535647	0.0184549
Memo1	0.00506827	0.0391201
Naa60	0.00503549	0.0218282
Psmg3	0.00226587	0.000503788
Setd3	0.00192983	0.00479139
Pbx2	0.00115463	0.000110765
Napg	0.000771909	0.0308885
Baz1b	0.00040538	0.0455008
Alkbh1	0.000400787	0.00352532
Sigmar1	0.000175927	0.0124141

## Sheet: Alveolar Macrophages.DOWN
gene	avg_log2FC	p_val_adj
Atf3	-1.27631	3.6948e-37
Fos	-1.03033	4.47131e-44
Cxcl2	-0.975399	3.90505e-11
Egr1	-0.956028	2.26542e-13
Osm	-0.947661	1.02774e-17
Rpl9	-0.910601	4.37668e-52
Cdkn1a	-0.887083	1.81198e-18
S100a9	-0.869243	6.42779e-06
Btg2	-0.867467	7.56868e-22
Junb	-0.851384	1.81103e-18
Rps7	-0.815001	3.90364e-51
Rasgef1b	-0.804168	1.92792e-22
Gm10076	-0.802767	6.92216e-30
Klf4	-0.796391	1.73372e-14
Fosb	-0.78697	9.66431e-25
Serpine1	-0.77909	1.0567e-08
Rgcc	-0.765269	2.80582e-07
Dusp1	-0.763851	2.68453e-24
Actg1	-0.754657	2.45273e-46
Ccl3	-0.748437	2.38205e-09
Rps4x	-0.735649	9.51431e-41
Zfp36	-0.731185	5.49279e-17
Gm26532	-0.723021	1.10852e-14
Gdf15	-0.719669	0.000881638
Rps5	-0.716998	2.03907e-43
Fth1	-0.70978	5.1803e-41
Ccl4	-0.696955	0.000508091
Serf2	-0.691846	8.76282e-47
Eef1b2	-0.690823	1.63492e-29
Rps13	-0.678658	3.02922e-39
Rpl18	-0.66461	1.39097e-30
Nr4a1	-0.662155	7.54706e-19
Rps24	-0.66022	3.61126e-43
Rps14	-0.657579	3.94654e-37
Oaz1	-0.649123	1.03908e-31
Slc5a3	-0.646977	2.47593e-09
Rpl32	-0.644136	2.48804e-36
Rpl3	-0.641591	2.983e-30
Rpl8	-0.639354	1.31424e-42
Rpl29	-0.635699	6.90594e-27
Eif1	-0.633436	7.26285e-31
Klf2	-0.632873	0.000497288
Rpl10	-0.626611	9.80612e-28
Mt1	-0.623038	0.0419207
Nme2	-0.612355	3.49893e-24
Rpl30	-0.611647	8.21806e-35
Hilpda	-0.611244	8.50135e-12
Rpl13	-0.609921	9.68177e-43
Rgs2	-0.602845	7.12962e-07
Jun	-0.599686	0.00359896
Plek	-0.598464	2.76854e-19
Fau	-0.597521	6.13631e-41
Trib1	-0.592125	1.53048e-15
Pabpc1	-0.591672	3.02457e-22
Rpl34	-0.591141	3.07472e-34
Rpl10a	-0.588483	1.418e-24
Ppp2ca	-0.588344	4.6711e-11
Rpl41	-0.587398	2.04843e-36
Rps16	-0.584507	2.12287e-32
Cybb	-0.583388	6.17395e-26
Tgm2	-0.580729	1.09235e-12
Cd83	-0.573901	7.07387e-12
Rps15a	-0.573702	7.4861e-26
H2afz	-0.568852	2.79623e-16
Rack1	-0.567412	6.90679e-37
Arpc2	-0.566101	4.02237e-26
Cox5a	-0.565421	3.53674e-20
Clic4	-0.564381	5.29819e-14
Rps2	-0.562333	7.70255e-22
Rps9	-0.560834	3.29562e-33
Rpl15	-0.558431	2.56355e-26
Dusp5	-0.557538	1.07463e-07
Mgp	-0.556329	0.000686477
Rps27a	-0.554853	6.31287e-34
Srgn	-0.550938	7.05103e-11
Rpl21	-0.548135	7.09766e-26
Stk17b	-0.548087	2.79853e-13
Tlr2	-0.547947	8.29505e-11
Mmp19	-0.546687	0.00360697
Ccnd2	-0.545315	1.40144e-07
Rps26	-0.539182	6.4798e-30
Malt1	-0.538826	0.00117438
Tob1	-0.536561	1.19259e-10
Csf2rb	-0.523938	1.76373e-10
Adgre1	-0.522182	6.00497e-14
Eif4g2	-0.507808	6.58709e-15
Rps10	-0.503405	6.38413e-26
Ets2	-0.502865	1.4319e-12
Lipa	-0.501991	8.02464e-11
Lpin1	-0.499734	5.54038e-10
Ier5	-0.499157	1.77815e-07
Rps27	-0.497953	8.51322e-22
Cox7a2l	-0.497618	2.80572e-13
Rps21	-0.49711	1.04424e-26
Trim25	-0.496157	2.63151e-09
Arpc1b	-0.495362	3.21798e-28
Fosl2	-0.494561	0.000224613
Mcl1	-0.49389	1.58676e-11
Rplp0	-0.493036	8.36444e-25
Rps19	-0.492862	8.30532e-25
Rab5if	-0.492142	3.90012e-15
Atp5g2	-0.491842	1.03779e-12
Atox1	-0.491091	6.51383e-13
Fbxo32	-0.490311	0.000698557
Eef1a1	-0.489815	9.75411e-34
Rps8	-0.488917	2.75034e-29
Gnai2	-0.488511	4.3606e-23
Pak2	-0.48809	3.40255e-13
Rpl18a	-0.486751	1.44433e-21
Cxcr4	-0.48627	1.86769e-08
Dennd4a	-0.48377	9.83936e-09
Ftl1	-0.483005	7.7796e-19
Eif3f	-0.482635	8.62884e-13
Rps3	-0.482308	5.28498e-25
Rpl7	-0.482079	6.86279e-17
Bzw1	-0.480699	8.67601e-10
Cd44	-0.478104	7.29085e-20
Plet1	-0.477979	7.01887e-22
Ywhaz	-0.474116	1.14348e-11
Txnrd1	-0.472836	5.78265e-06
Cib2	-0.472107	2.63012e-09
Rplp1	-0.471649	2.66353e-28
Ifrd1	-0.471197	1.73088e-07
Ppp1ca	-0.470276	4.57957e-11
Rps18	-0.469976	2.46673e-20
Rpl4	-0.466741	2.90945e-14
Uqcrh	-0.4659	2.41968e-13
Itpripl2	-0.464168	1.93966e-08
Kctd12	-0.461903	3.58946e-09
Arhgdib	-0.461611	1.96924e-11
Ccl6	-0.461154	1.05591e-07
Vamp8	-0.460674	8.95149e-12
Ndufb9	-0.459332	1.95191e-11
Rtraf	-0.456401	2.04286e-12
Rpl36al	-0.454207	2.6651e-11
Aplp2	-0.452555	4.75141e-11
Klf6	-0.451446	8.08095e-05
Nceh1	-0.451341	2.40267e-13
Creg1	-0.447102	5.36011e-09
Rab2a	-0.447014	1.21655e-08
Rpsa	-0.446329	5.19119e-24
Krt79	-0.445588	4.51336e-05
Rpl19	-0.444354	4.37323e-26
Gpx1	-0.440315	6.12289e-16
Gda	-0.436371	8.39603e-08
Rpl23	-0.436356	6.82336e-22
Mob1a	-0.436311	8.17074e-11
Nfil3	-0.43428	6.87452e-13
Cd14	-0.43424	4.59325e-12
Cd164	-0.433051	3.78821e-10
Lamp1	-0.429888	1.8239e-18
Mpc1	-0.429384	5.70464e-07
Bcl2a1b	-0.426014	3.62903e-09
Rpl26	-0.425836	1.48667e-22
Serp1	-0.425283	3.32694e-07
Clta	-0.425119	2.73666e-13
Sgk1	-0.424812	0.000649149
Eif3h	-0.42428	2.533e-07
Vps35	-0.424033	4.70891e-12
Ndufa7	-0.423801	7.50962e-08
Atp6v1a	-0.42298	8.63827e-08
Rps6	-0.419562	1.76906e-15
Mtpn	-0.419325	2.59219e-08
Tgfbr2	-0.418831	3.12228e-08
Rpl5	-0.417576	6.37732e-16
Phlda1	-0.417486	0.00263289
Msrb1	-0.41694	3.439e-09
Egr2	-0.41647	8.94196e-05
Rplp2	-0.41571	4.61492e-22
Rhob	-0.415128	0.000538776
Adrb2	-0.413758	4.54084e-06
Ptbp3	-0.410823	4.77048e-10
Rps12	-0.410385	1.07476e-22
Eef2	-0.410372	3.73353e-13
Clec4n	-0.4103	7.01449e-06
Eif3i	-0.409026	1.10277e-06
Dnajc3	-0.408009	9.42226e-07
Rps20	-0.405047	3.3917e-16
Map1lc3b	-0.403319	3.13912e-08
Uqcr10	-0.403214	3.08439e-10
Hexa	-0.402285	1.52023e-07
Capza2	-0.401756	3.4852e-09
Tyrobp	-0.401649	3.96829e-10
Net1	-0.40143	2.07876e-05
Sept9	-0.400704	1.20691e-07
Slc25a5	-0.400429	1.94423e-09
Irs2	-0.400066	5.88927e-06
Abcg1	-0.398702	2.82196e-10
Rps11	-0.398104	1.09299e-13
Vti1b	-0.396713	4.16076e-09
Rps27l	-0.396105	8.38262e-08
Rap1b	-0.395921	9.38157e-09
Rhoa	-0.39547	1.02007e-14
Lpl	-0.394248	1.20225e-05
Cd47	-0.393789	2.59805e-09
Naca	-0.393407	9.76382e-13
Ell2	-0.392832	9.64366e-05
Cd302	-0.392644	1.32879e-06
Tmed10	-0.39262	1.10626e-07
Rpl35a	-0.391321	1.39994e-20
Ubl3	-0.389517	3.37176e-06
Il1b	-0.389343	8.32813e-06
Prdx5	-0.389064	1.10528e-05
Cox4i1	-0.387892	1.14633e-14
Alox5ap	-0.387467	5.49915e-09
Tbca	-0.387217	9.38116e-05
Tm9sf3	-0.387153	3.98997e-08
Tspo	-0.387004	2.43858e-06
Mgst3	-0.386716	4.55148e-07
Comt	-0.386558	5.53554e-06
Zfand6	-0.384836	0.00123928
Nus1	-0.384747	6.16138e-07
Polr1d	-0.382661	6.55869e-06
Mtdh	-0.380459	8.39168e-06
Litaf	-0.380246	0.0010683
Arl6ip1	-0.378319	1.19022e-06
Lcp1	-0.376601	5.12182e-13
Rpl37	-0.37553	7.14459e-16
Iqgap1	-0.375428	1.71985e-21
Calm1	-0.375295	1.72059e-13
Ppt1	-0.375179	3.80246e-06
Xbp1	-0.374154	2.27924e-05
Timm10b	-0.373843	2.58977e-08
Cdv3	-0.373426	1.29015e-08
Ptp4a2	-0.370867	1.39625e-06
Axl	-0.370418	7.35516e-08
Cox7a2	-0.370418	4.93636e-06
Eef1g	-0.370228	1.73632e-07
Bri3	-0.370031	3.5582e-07
Hspd1	-0.369608	7.75583e-06
Ctsd	-0.366553	8.12055e-15
Rpl17	-0.364293	5.81199e-16
Zyx	-0.363054	1.56718e-05
Sh3bgrl3	-0.362799	0.00109097
Rpl28	-0.362751	3.73319e-13
Trf	-0.362263	6.13514e-12
Zfand5	-0.362192	7.48801e-06
Chp1	-0.361518	2.14646e-06
Rbms1	-0.361345	7.09746e-05
Kif5b	-0.361	1.92793e-06
Mat2a	-0.360645	2.6803e-07
Atp5a1	-0.359645	2.58271e-06
Gabarap	-0.358573	4.11501e-11
Thbd	-0.357354	5.28978e-05
Dbi	-0.356448	1.66371e-07
Smdt1	-0.356164	2.95943e-05
Rpl24	-0.355901	8.09907e-11
Aprt	-0.355654	2.22406e-07
Ramp1	-0.35486	1.93156e-07
Trem1	-0.354671	1.70301e-06
Anp32b	-0.354576	0.0131069
Shisa5	-0.354236	1.47732e-06
Ybx1	-0.353806	8.2112e-13
Cox8a	-0.353194	8.95569e-08
Zfand2a	-0.352594	5.13164e-06
Emc7	-0.35167	5.77188e-06
Ost4	-0.350858	0.000362572
Lamtor2	-0.350331	0.0002026
Actr3	-0.349896	3.19353e-06
Serinc3	-0.349183	0.00832366
Dgat1	-0.348779	9.04223e-05
Rpl11	-0.34859	1.46345e-09
Csde1	-0.34851	8.81264e-05
Rab1a	-0.347053	6.22349e-05
2410006H16Rik	-0.346852	9.65103e-08
Reep3	-0.346099	1.01476e-05
Glud1	-0.346063	0.000257081
Fam104a	-0.346048	1.5686e-05
Ubc	-0.345648	0.000277736
Dazap2	-0.345323	0.000157186
Rpl36	-0.344989	4.92926e-09
Ptpn1	-0.344194	0.0062065
Tomm20	-0.344044	4.64488e-06
Degs1	-0.343575	4.47103e-07
Ndufaf8	-0.343464	3.31175e-05
Tram1	-0.342013	1.84436e-05
Man2a1	-0.341155	6.2337e-08
Pkm	-0.340522	2.09533e-05
Nlrp3	-0.340316	1.28647e-05
Sqstm1	-0.340256	0.0322801
Hsp90ab1	-0.340167	3.10601e-13
Atp5e	-0.33994	2.08258e-07
Cstb	-0.339906	0.000568962
Rps23	-0.339614	1.92043e-13
Ywhab	-0.339456	3.65045e-07
Lgals1	-0.338677	0.00460516
Retreg1	-0.338612	2.84855e-09
Rpl14	-0.338513	8.26789e-07
Atp5d	-0.337651	6.77776e-06
Uhmk1	-0.337646	9.07224e-07
Slc6a6	-0.337054	0.000175666
Brk1	-0.336732	1.89309e-05
Pon2	-0.336716	0.00298728
Mmd	-0.33658	4.03145e-08
Edf1	-0.336178	2.29912e-05
Pitpna	-0.335932	5.2917e-06
Chchd2	-0.335892	1.59685e-09
Gcnt2	-0.335745	0.00382239
Ctnnb1	-0.335195	0.00273329
Rab8b	-0.333756	0.00924538
Klf13	-0.33363	9.02462e-06
Cers6	-0.333322	0.000625668
Rac1	-0.332163	0.000183512
Rpl37a	-0.331135	5.38919e-19
Jak1	-0.330932	4.00045e-06
Tpt1	-0.330683	1.56004e-14
Serpinb6a	-0.330175	0.000131557
Tmed5	-0.329968	1.77841e-05
Canx	-0.329816	9.37029e-07
Sec61g	-0.329602	0.00024961
Mpeg1	-0.329204	6.39001e-10
Dusp3	-0.328921	0.00147696
Hint1	-0.328821	0.000819906
Rps15	-0.328701	3.14592e-14
Selenow	-0.328574	2.97703e-05
Asah1	-0.327923	0.000123397
Pim1	-0.325921	0.00186563
Mgat2	-0.325609	1.16299e-08
Txnl1	-0.32488	1.64475e-08
Acot1	-0.324543	0.00154978
S100a13	-0.324171	5.82898e-05
Sec62	-0.324081	0.00826865
Btf3	-0.323951	0.000399725
Sulf2	-0.323495	0.000158224
Dynlt3	-0.323343	1.34546e-05
Rab6a	-0.322671	5.52162e-10
Pgls	-0.322431	2.73426e-06
Tgoln1	-0.320739	8.11254e-07
Tmem208	-0.320586	2.83117e-07
Fndc3b	-0.320583	3.89463e-06
Ostf1	-0.320013	2.0589e-05
Cytip	-0.319618	0.0296191
Ddx3x	-0.319302	0.00431194
H3f3a	-0.318962	1.72215e-05
Prdx2	-0.318189	0.00595487
Pqlc3	-0.318164	1.40635e-07
Nfe2l2	-0.317805	0.00482308
Hacd4	-0.316939	1.34732e-05
Ccrl2	-0.316702	0.0469945
Micos13	-0.316568	4.66023e-06
Rassf5	-0.31625	1.61077e-05
Anxa2	-0.316193	2.46665e-08
Atp5l	-0.316101	3.15173e-07
Rpl23a	-0.315213	2.48538e-09
Spcs1	-0.314791	0.000126336
Ywhaq	-0.314629	2.34119e-05
Guk1	-0.314423	4.07304e-09
Ptges3	-0.314323	6.11383e-05
S100a10	-0.3138	1.25033e-05
Rpl6	-0.313243	1.52764e-12
Pten	-0.31313	3.60964e-06
Ldha	-0.312672	0.00185926
App	-0.312669	1.20844e-07
Naa50	-0.312453	0.000122556
Tmem14c	-0.311491	0.00055035
Dstn	-0.311324	0.000164919
Scp2	-0.311132	0.0023201
Rpl27a	-0.310893	2.72387e-12
Gdi2	-0.310761	0.000489828
Pfdn5	-0.310681	7.10869e-05
Clec4a2	-0.310233	0.000496
Ndufb5	-0.309893	0.000124893
Nadk	-0.308742	1.78035e-05
Imp3	-0.308029	4.80856e-05
Sh3glb1	-0.30772	2.92938e-07
Pafah1b1	-0.307123	8.74836e-06
Sirpa	-0.306886	5.5517e-09
Lamtor1	-0.30677	0.00226616
Bhlhe40	-0.30627	0.0143699
Ssr3	-0.306246	0.00232459
Gapdh	-0.306224	0.000133269
Wipf1	-0.306189	0.000226343
Ehd4	-0.306	0.0169262
Stt3b	-0.305355	3.02435e-06
Rilpl2	-0.305234	1.97954e-05
Lyz2	-0.304895	4.02764e-06
Pkig	-0.304713	0.0308838
Tmsb4x	-0.304378	1.80472e-09
Rpl7a	-0.30411	0.000241398
Ctsc	-0.304081	0.0004401
Cpne5	-0.303485	2.82625e-05
Itm2c	-0.303478	4.44113e-05
Cnbp	-0.303472	4.66944e-05
Ier2	-0.303115	0.0113353
Grcc10	-0.303095	2.05173e-07
Smarca5	-0.303058	2.67211e-07
Timm13	-0.302945	8.74381e-05
Plekho2	-0.302489	8.06889e-05
Csnk2a1	-0.30223	0.000424316
Hspa8	-0.301807	9.94676e-13
Susd6	-0.301342	2.43509e-05
Smap2	-0.300436	4.17598e-06
Arpc3	-0.300264	0.0226874
Gng5	-0.299791	4.32706e-05
Tacc1	-0.299698	0.0111004
Rnf7	-0.29952	1.67206e-07
Vps29	-0.298754	0.00018402
Vapa	-0.297948	0.00275113
Clic1	-0.297944	0.0391022
Eif3c	-0.297844	0.00150939
Syngr2	-0.297766	0.000275734
2900097C17Rik	-0.297285	1.87325e-05
Tmem50a	-0.297023	0.0178129
Slc3a2	-0.296232	6.56657e-05
Adipor2	-0.295971	0.000115692
Papola	-0.294493	0.0101332
Mrpl30	-0.294469	2.98e-08
Cpne3	-0.294414	1.13079e-05
Med28	-0.294214	4.07215e-11
Nr4a2	-0.293525	0.00042154
Mapre1	-0.293264	0.00712056
Tma7	-0.292392	0.001049
Api5	-0.292162	4.03979e-06
Cox6c	-0.292022	0.0388425
Snrpb	-0.29202	0.00177564
Rxra	-0.291547	9.33918e-06
Gusb	-0.290335	0.00690226
Ubl5	-0.290305	0.000262257
Noct	-0.290175	0.000417261
Hnrnph2	-0.290113	0.00473442
Capza1	-0.290105	0.000358754
Bmpr2	-0.289166	1.4048e-05
Ddx3y	-0.28907	6.59851e-06
Tmed7	-0.28879	7.22063e-09
Lrrc59	-0.288747	1.96159e-05
Ostc	-0.287768	0.000199093
Trappc2l	-0.286887	0.00201446
Nfu1	-0.286778	5.72689e-06
Ripk1	-0.285958	1.96752e-05
Psme2	-0.285888	0.000364365
Picalm	-0.285811	0.0134073
Pttg1ip	-0.284296	0.000490148
Cd200r4	-0.283931	0.0012156
Srp9	-0.283875	0.00264454
Smpdl3a	-0.283789	0.000285113
Tpd52	-0.283265	0.00030578
Cox6b1	-0.283157	0.000111614
Ndufa4	-0.283132	0.000870746
Phlda3	-0.282162	0.00416444
Ddx5	-0.281759	7.35638e-05
Etf1	-0.280804	0.00156725
Dnaja2	-0.279961	1.87586e-05
Gsk3b	-0.279802	0.000115087
Anp32e	-0.279343	1.85029e-07
Yeats4	-0.27913	7.18846e-05
Atp6v0d2	-0.277621	0.00030103
Rps17	-0.277011	2.10051e-05
Sys1	-0.276977	2.77505e-05
Rab18	-0.276322	1.53603e-05
Tsn	-0.275459	0.000140753
Atp5f1	-0.275321	0.0296996
Supt4a	-0.275295	2.15115e-06
Actr2	-0.27506	1.22094e-05
Cpt1a	-0.27503	0.0357138
Hsph1	-0.274743	0.00157508
Rnf187	-0.274311	0.000136123
H3f3b	-0.2742	3.29358e-07
Ccng1	-0.273751	0.00145
Nr3c1	-0.273243	4.3709e-05
Pde4b	-0.273047	0.0100124
Zfp706	-0.272842	2.87294e-06
Atp6v1d	-0.272782	0.035391
Lamtor5	-0.271388	0.000734774
Commd3	-0.269801	0.000366944
Acox1	-0.267848	0.0127898
Kat6b	-0.267817	9.21094e-05
Atp2a2	-0.267112	0.00465077
Tmem134	-0.267005	0.00048004
Ddx21	-0.266962	0.000684977
Cltc	-0.266539	0.00693727
Ccni	-0.266485	6.80127e-07
Syk	-0.266028	0.0200181
Sel1l	-0.265852	0.032327
Txn1	-0.265769	0.00221349
Acly	-0.265361	0.000214215
Acadm	-0.265308	0.0328594
Lars	-0.265283	1.03601e-05
Stk4	-0.265083	0.000123201
Atp5g1	-0.265073	0.000130354
Socs3	-0.264449	0.0373386
Emc10	-0.264201	5.96416e-07
Lnpep	-0.264168	0.00155066
Uqcrq	-0.264153	0.00554926
Selenok	-0.262711	0.002688
Gpx4	-0.262706	0.00187865
Psap	-0.262702	0.000189318
Rpl12	-0.262594	6.39442e-08
Caprin1	-0.261643	4.19162e-05
Rpl27	-0.261355	5.46432e-07
Taldo1	-0.260848	0.00175604
Rala	-0.260767	0.000682757
Strap	-0.260661	4.67435e-07
Plin2	-0.260628	0.000408898
Sypl	-0.260286	6.582e-07
Tob2	-0.260137	0.000130688
Cdc42	-0.260038	0.000268537
Usp25	-0.259905	0.0168092
Samsn1	-0.259764	0.000566307
Tiparp	-0.259539	0.0140805
Plk3	-0.258672	4.7728e-07
Pum2	-0.258412	2.83958e-07
Nr4a3	-0.258133	2.86385e-07
Stat3	-0.257971	5.24128e-06
Siglecf	-0.257913	0.00263905
Psma7	-0.257891	0.000126928
Magt1	-0.257654	0.0146275
Tmem256	-0.257394	0.00170164
Rab10	-0.257394	0.0190248
Mrpl43	-0.257319	6.20306e-06
Mrpl28	-0.257215	4.9172e-08
Camk1d	-0.257029	0.000155811
Grpel1	-0.256725	0.000154573
G3bp1	-0.256681	0.00171382
Rpl22	-0.256595	2.4172e-08
Insig1	-0.256358	0.00162974
Tmem30a	-0.256065	0.000236497
Tmem160	-0.256017	0.00297127
Wasf2	-0.255561	0.00326873
Tomm6	-0.255426	0.00934369
Pros1	-0.253771	2.42874e-05
Wdr1	-0.253722	0.0321934
Gm10134	-0.253474	1.26485e-05
Glrx3	-0.253461	9.29668e-05
Stk40	-0.253227	0.00875276
Polr2i	-0.252554	0.000783592
Ids	-0.251686	3.52845e-08
Ufc1	-0.251484	6.15864e-05
Rps3a1	-0.251283	1.90036e-05
Snrpe	-0.251169	0.0264369
Pnp	-0.251137	0.00481024
Bnip3l	-0.251095	0.025829
Gas2l1	-0.250377	5.21606e-05
Paip2	-0.250347	0.00422661
Tmem248	-0.249944	0.00150272
Hspa9	-0.24945	0.000124387
Dusp11	-0.249438	0.000894541
Bax	-0.249221	0.00537146
Rheb	-0.249084	0.0451275
Arpc1a	-0.248926	3.14804e-05
Clptm1l	-0.248401	0.00609254
Rps6ka3	-0.248276	0.000327522
Hdgf	-0.247922	0.00012638
Elf1	-0.247564	0.00123374
Prkar2a	-0.247207	0.000607798
Vamp3	-0.245974	0.0361931
Itm2b	-0.245446	0.0146859
Psma5	-0.244842	0.00671614
Sdhd	-0.244707	0.000723536
Zmiz1	-0.244699	0.00220581
Ndufs6	-0.244544	6.03021e-05
Atp6v0e	-0.243967	0.0101937
Retreg2	-0.243637	3.51985e-06
Tgfbi	-0.243462	0.0101387
Rpl35	-0.243337	0.00217725
Chmp5	-0.243136	0.0142385
Ubxn1	-0.242488	3.10377e-05
Eif3l	-0.242312	2.31236e-06
Snap23	-0.241715	0.0404884
Mrc1	-0.241287	0.000147754
Slc48a1	-0.240909	0.00297242
Nop10	-0.24079	0.00814048
Coa5	-0.240132	0.000737295
Add3	-0.239863	0.000156037
BC005624	-0.239847	0.00370214
Ralb	-0.239647	0.00320125
Ppp2r5a	-0.239494	0.00317845
Glrx5	-0.239034	0.00687586
Ulk2	-0.238801	0.00013008
Rab3il1	-0.238712	0.0492789
Isoc1	-0.238676	4.37392e-06
Gmfb	-0.2384	0.000378588
Zmpste24	-0.238394	1.75861e-05
Hmgn1	-0.238381	0.000542059
Glg1	-0.238364	0.0227618
Ssu72	-0.238234	6.19045e-05
Trappc4	-0.237844	2.27144e-12
Fam168a	-0.236653	0.0029613
Tmem165	-0.236565	0.0127329
Tmod3	-0.236555	0.00283634
Cnih4	-0.236302	0.00105315
Vkorc1	-0.236079	6.36661e-07
Bag1	-0.235428	0.000357325
Ddx18	-0.235357	3.73297e-09
Perp	-0.235185	0.000140673
Plekhb2	-0.234576	0.000175201
G3bp2	-0.234502	0.000627299
Skp1a	-0.233936	6.55968e-05
Rps25	-0.233698	4.54115e-05
Alyref	-0.233516	0.0040919
Eif4ebp1	-0.233183	0.00174588
Timm23	-0.232619	0.0142165
D8Ertd738e	-0.23134	0.00121762
Polr2j	-0.231338	0.035574
Pcbd2	-0.231233	0.0094463
Cers5	-0.230564	2.47162e-05
Pank3	-0.230557	0.000240269
Atp6v0b	-0.230501	0.0110782
Atp1a1	-0.229469	0.00287387
Csrnp1	-0.229324	1.91025e-08
Cops9	-0.229098	9.1102e-05
Ndfip1	-0.22853	0.0029931
Oxct1	-0.22797	0.00293665
Cttnbp2nl	-0.227862	0.00046367
Tnfaip3	-0.227764	1.54647e-05
1110008P14Rik	-0.227511	0.000226623
Bach1	-0.22692	0.000288419
Arcn1	-0.22688	0.0261602
H2afv	-0.226785	0.00603969
Arpc5	-0.226738	0.000180284
Fundc2	-0.226661	0.0192496
Hspa4	-0.226491	0.00247645
Sra1	-0.226416	1.51522e-09
Mapk14	-0.22624	0.000981804
Pgam1	-0.225826	0.00160595
Ube2v1	-0.225712	0.0137118
Tmed3	-0.225351	0.000123153
Pex11a	-0.224826	0.00128266
Rnf11	-0.22473	7.23963e-06
Mrps6	-0.224516	0.0235189
Stk24	-0.223291	0.00489399
Eprs	-0.223195	0.000601055
Ppp1cc	-0.223157	0.00246256
Gm6377	-0.223013	0.000481747
Bsg	-0.222941	0.00113629
Rragc	-0.222827	0.00026984
Ndufs2	-0.222658	0.000196788
Zyg11b	-0.222625	0.0183937
Rps28	-0.222565	9.17263e-07
Mogs	-0.222179	0.000210292
Tbrg1	-0.221325	0.000813932
Nfix	-0.221244	0.00456008
Blvrb	-0.220865	5.43503e-05
Tm2d1	-0.220856	0.0290318
Tprgl	-0.220446	0.044015
9530068E07Rik	-0.220366	0.00799886
Nhp2	-0.220146	0.000769424
Sec13	-0.219864	0.000535179
Ddx24	-0.219738	0.000518205
Ppp1r2	-0.219692	0.00313175
Sgms1	-0.219555	0.000807671
Cyb5b	-0.219404	1.897e-07
Srebf2	-0.218579	0.0022949
Tmem123	-0.217821	6.43796e-07
Smim7	-0.217755	1.94347e-05
Sub1	-0.217733	0.0195112
Gtpbp4	-0.217521	1.99814e-08
Gtf2h5	-0.217226	0.000401272
Cox14	-0.216502	8.80801e-05
Mmgt1	-0.216053	0.000207451
Pmvk	-0.21601	0.00258354
Pik3cg	-0.215905	0.00199763
Csnk1a1	-0.215636	0.00938348
Eif3k	-0.215626	0.000233605
Ccdc12	-0.215481	0.0236486
Cebpz	-0.215367	0.00356616
Srp72	-0.215239	8.61073e-07
Cycs	-0.215034	0.0219158
Eif4ebp2	-0.214831	0.00366628
Rpl39	-0.214702	3.50959e-06
Srpr	-0.214561	0.00112098
Pdcd6ip	-0.213734	0.0363711
Rab7b	-0.213081	5.0874e-05
Mkrn1	-0.212809	0.000158401
Smc6	-0.212277	0.011886
Tomm5	-0.212101	0.00176132
Twf1	-0.211939	0.0238614
Stag2	-0.211451	0.00841975
Ndufa11	-0.211207	0.000509201
Csf1r	-0.21116	0.0472582
Ndufs5	-0.210995	0.0446607
Smad1	-0.210946	0.000582068
Mfsd1	-0.20992	0.00953178
Ubxn2a	-0.209733	0.0261738
Golph3	-0.209693	0.0380605
Sdha	-0.209671	0.000249009
Vsir	-0.209161	0.00242182
Tent4b	-0.209151	0.022004
Pgk1	-0.208942	4.79581e-05
Epn1	-0.20884	0.0112196
Prelid1	-0.208689	0.00177479
Odc1	-0.208638	0.000565318
Gmpr	-0.208148	0.00433841
Aggf1	-0.20802	0.0212112
Tmem64	-0.207751	0.0228815
Bcl2a1d	-0.207469	0.00788354
Ap3s1	-0.207381	0.00822877
Commd2	-0.207341	0.0444281
Hras	-0.207297	4.23468e-05
Derl1	-0.207116	0.0025393
Tmem127	-0.207102	0.000200513
Pqlc1	-0.206599	0.0027934
Pgp	-0.206153	0.000499599
Samd8	-0.206147	0.0123271
Rps29	-0.206092	1.06677e-06
Psmd8	-0.20567	0.00258855
Agap1	-0.205563	0.00336499
Irf2bp2	-0.205003	0.0213563
Selenot	-0.204674	0.0285822
4833439L19Rik	-0.203578	0.000432025
Ube2h	-0.20354	0.00415531
Asnsd1	-0.203222	0.000883067
Kxd1	-0.203087	0.00339156
Ptgfrn	-0.203036	0.00859055
Olfm1	-0.202766	9.79587e-06
Uqcrfs1	-0.202389	4.20566e-05
Psmd1	-0.202284	0.000298464
Rnf13	-0.202026	0.00184535
Cct2	-0.200995	0.0176564
Tbc1d9	-0.200984	0.0339466
Cript	-0.200799	0.0147264
Tex261	-0.20069	4.25348e-07
Mrps12	-0.200507	0.000147688
Clint1	-0.200419	0.0168312
Rdx	-0.19983	0.00141734
Eif3m	-0.199294	0.040321
Ndufs3	-0.198889	0.0152701
Mrpl14	-0.19855	0.0191263
Ube2q1	-0.198286	0.00130717
Foxn3	-0.197915	0.0236662
Rab31	-0.197893	0.0230589
Ptpn11	-0.197836	0.0176543
Dnttip2	-0.197447	0.00610943
Ero1l	-0.197352	6.48269e-05
Dbndd2	-0.197339	0.0167969
Denr	-0.197245	1.88245e-06
Mob3a	-0.197204	5.94054e-05
Mrpl17	-0.197112	0.00171903
Wac	-0.196724	0.0309806
Vim	-0.196575	0.00169165
Ufm1	-0.196354	1.04434e-11
Cab39	-0.196252	0.0001499
Alkbh5	-0.196229	7.84538e-05
Rab7	-0.196099	0.0114061
Ndufc1	-0.195476	0.00637177
Slc9a3r1	-0.194862	0.00277954
Cwc15	-0.19468	0.00355224
Enc1	-0.194671	0.044636
Ap2m1	-0.194583	0.00292374
Emc8	-0.194144	0.000922548
Dnajc5	-0.194121	0.000100151
Emc6	-0.193862	0.0286835
Mrpl34	-0.193854	1.22711e-06
Atp5mpl	-0.193745	0.047244
Calu	-0.19351	1.03617e-05
Sirpb1c	-0.193146	0.023239
Cct5	-0.193015	0.000451923
Polr2m	-0.192624	1.83894e-06
Ppp3r1	-0.191624	0.0134969
Rmnd5a	-0.191604	1.2323e-07
Herpud2	-0.191538	0.000207345
Ran	-0.191533	0.000600817
Tbl1x	-0.190404	0.000158027
Trim30a	-0.189233	0.000211122
Hipk3	-0.189101	0.0397409
Dcaf7	-0.188826	0.00781153
Ppt2	-0.188445	0.00142117
Mrps24	-0.188211	0.000237185
Cdc26	-0.188176	0.000176474
Rnf130	-0.187358	0.00905199
Ccdc186	-0.186918	0.0162736
Azin1	-0.186729	0.000314225
Cdh1	-0.186608	0.00395522
March6	-0.186593	9.82305e-06
Maff	-0.186547	0.002909
Slc6a4	-0.186371	0.00217116
Gna13	-0.186335	0.0105557
Rpl13a	-0.186318	9.31879e-07
Yipf3	-0.185611	0.0155133
Edem1	-0.185357	0.000193564
Micos10	-0.185347	0.00366606
Slc38a10	-0.185191	3.67593e-05
Mef2d	-0.184772	0.00823962
Coa3	-0.184656	0.0038813
Mrps36	-0.184377	0.037668
Nudt21	-0.184051	1.95208e-07
Dusp6	-0.184007	0.00470628
Sde2	-0.183882	0.0269955
Sfxn3	-0.18373	9.03452e-05
Phb2	-0.183679	0.0178431
Eif1a	-0.183276	0.00607233
Htatip2	-0.18326	0.000637004
Mfsd14b	-0.183027	0.00589847
Ywhag	-0.18269	0.0300573
Tmed9	-0.182533	0.01956
Qsox1	-0.182476	0.0010823
Tmem192	-0.182068	0.000499545
Commd6	-0.181584	0.000362246
Tubb6	-0.181128	0.000563443
Aff4	-0.18077	0.00267598
Glod4	-0.179944	5.06663e-05
Rpn2	-0.179524	0.000378097
Glyr1	-0.179213	0.0259634
Emp1	-0.178898	0.000301713
Aph1a	-0.178635	0.000855268
Cnot6l	-0.178512	0.0329105
Rnpepl1	-0.178044	0.00467203
Mapk1	-0.177739	0.000174035
Usp1	-0.177651	0.00167846
Gnai3	-0.17753	5.74322e-06
Ptpn2	-0.177189	0.0077299
Map2k2	-0.177061	0.0229694
Ndufab1	-0.176999	0.000467486
Snx20	-0.176935	6.33058e-05
Tmem154	-0.176669	0.017181
Jtb	-0.176076	0.00404034
Arfip1	-0.175259	0.00420062
Plbd2	-0.174941	0.000146655
Atl3	-0.17454	0.00756657
Tent2	-0.174469	0.0392331
Pnpla2	-0.173928	0.00571105
Eif2s3x	-0.173873	0.00972215
Kazald1	-0.173789	0.0291736
Rnf115	-0.173634	0.0242477
Eif3b	-0.173369	0.000385843
Ola1	-0.173003	0.00341991
Atraid	-0.172485	0.0101311
Slc39a1	-0.172463	0.00355401
Sarnp	-0.172438	0.022379
Akt2	-0.172346	0.0195112
Glrx2	-0.17125	2.56491e-06
Dph3	-0.17124	0.00158228
Sik1	-0.170723	0.000331117
Cav2	-0.170701	0.0318474
Fcor	-0.170628	6.56426e-05
Impdh2	-0.170411	0.0202627
Ppp3cb	-0.170263	0.000494053
Rab5b	-0.170247	0.00055678
Mrpl54	-0.170148	0.000831395
Dennd5a	-0.16984	0.0286426
Mindy2	-0.169751	0.0154439
Imp4	-0.168667	0.0158382
Rfc1	-0.168297	0.0024917
Il4ra	-0.167218	0.00106861
Orai1	-0.166988	0.000494549
Pitpnb	-0.166424	0.00160467
Acbd5	-0.166302	0.000391975
Eif6	-0.165943	4.83703e-07
Psip1	-0.165805	0.0169777
Ghitm	-0.165693	0.00954263
Uqcrc2	-0.165441	0.000564875
Mrpl35	-0.165389	0.0185793
Pigs	-0.165226	0.0407519
Gnl3	-0.164858	0.00102083
Btbd1	-0.164731	0.00626928
Ifi27	-0.164348	3.41131e-07
Arhgap5	-0.164104	0.016064
Crebbp	-0.163768	7.41104e-05
Kifap3	-0.163146	0.0132565
Dhx40	-0.162812	0.000653087
Immp1l	-0.162735	0.00835359
Rnf4	-0.162719	0.0120032
Gmps	-0.162157	0.00181088
Tmem147	-0.162052	0.0117331
Sumo2	-0.161705	0.045102
Zfp131	-0.160743	0.00172472
Mavs	-0.160718	0.00379073
Lin7c	-0.160427	0.0080788
Pdcd5	-0.160229	0.00072844
Chmp1a	-0.160126	0.0145236
Dusp7	-0.160012	4.46149e-05
B4galt1	-0.159887	0.00774931
Fam162a	-0.159782	0.00791112
Atxn7l3b	-0.15944	0.0378756
Larp4	-0.159267	0.000428275
Mrpl21	-0.159131	0.0104421
Oser1	-0.157276	0.000886241
Fam91a1	-0.157242	0.00331969
Metap2	-0.157049	0.0416379
Map3k2	-0.156999	1.87725e-06
Pmaip1	-0.156724	0.0263225
Nkiras2	-0.156544	0.00988846
Plaat3	-0.156382	0.0367715
Cebpd	-0.156213	0.00579162
Slc39a6	-0.156212	0.0208902
Bcl10	-0.15613	0.00431933
Sft2d2	-0.155394	0.00271869
Vbp1	-0.155027	0.0434745
Rnf216	-0.154976	0.00385355
Add1	-0.154655	0.000677218
Mcrip1	-0.154629	0.0191308
Ccdc50	-0.15386	0.00773945
Psmb2	-0.153044	0.000801788
Mrps16	-0.152715	0.0492902
Dync1li1	-0.152683	0.000160701
Nras	-0.152447	0.00227072
Arih1	-0.15202	0.0397563
Ubqln1	-0.15194	0.0434619
Ap1g1	-0.151742	0.0440899
Ythdf3	-0.151039	0.0319627
Oxa1l	-0.151026	0.0210541
Alg10b	-0.150405	0.000923041
Acaa1a	-0.150364	0.00998594
Mtch1	-0.15025	0.0171193
Tcn2	-0.150148	0.00246903
Coro2a	-0.1492	4.42104e-06
Smarca4	-0.149169	0.0148791
Agpat5	-0.148566	0.0198342
Ampd3	-0.148556	0.000383753
Rp2	-0.148345	0.00271421
Ube2q2	-0.147996	0.0194407
Mdh2	-0.147804	0.000970076
St3gal1	-0.147756	0.044995
Secisbp2l	-0.147494	0.0177074
Sidt2	-0.147236	0.0037474
Cux1	-0.147086	0.0413678
Carhsp1	-0.146092	6.10805e-05
Ciao2b	-0.145562	0.0351097
Psmd14	-0.14512	0.00395214
Mrpl57	-0.144472	0.0447567
Suds3	-0.144298	0.000738323
Il6ra	-0.144114	6.47839e-05
Dnajb1	-0.144109	0.0192101
Mrpl42	-0.143959	2.99232e-05
Higd1a	-0.14318	0.0320976
Ffar4	-0.142773	0.00996577
Cryzl2	-0.142555	0.000298621
Ccny	-0.142488	0.000898781
Pik3ca	-0.142395	0.0479438
Raly	-0.142374	0.00016353
Nuak2	-0.142362	0.00275346
Sh3pxd2b	-0.14235	0.042047
Dtnbp1	-0.142202	0.000541926
Trp53inp2	-0.142127	0.0408509
Nap1l4	-0.142111	0.0169438
Rhoq	-0.142015	0.00935939
Copz1	-0.141829	0.00158423
Dram1	-0.141525	0.00304201
Kcnk6	-0.140734	0.00518076
Snx9	-0.140591	0.00264406
Med30	-0.140535	0.000130729
Polr2k	-0.139824	0.000299248
Brox	-0.139593	0.00224143
Smarcc1	-0.138703	0.04093
Pkib	-0.138676	0.000315728
Crat	-0.138547	0.000162249
Ranbp1	-0.138097	0.0438987
Nipsnap3b	-0.138084	0.00367387
Tcea1	-0.138041	0.00203484
Lap3	-0.137729	0.00120171
Ube2j1	-0.137482	0.000861115
Tbcb	-0.137275	0.0349254
Wwp1	-0.136677	0.0347884
Mtmr1	-0.13584	0.0258173
Mxd4	-0.135203	0.0079289
Elovl1	-0.135191	0.00210556
Rab20	-0.134609	0.0212785
Ctsf	-0.134051	0.00227865
Pbxip1	-0.134015	0.0104799
Por	-0.133543	0.0100486
Sptssa	-0.132901	0.0307642
Fgfr1op2	-0.132366	9.70702e-05
Oga	-0.132068	9.7903e-05
Use1	-0.131582	0.0108337
Snf8	-0.131257	0.0023956
Slc25a1	-0.13103	0.0100813
Ms4a6d	-0.130846	0.00923003
Cpd	-0.130517	7.91584e-05
Ech1	-0.130478	0.0125717
Nfkbil1	-0.129943	0.0491007
Adam9	-0.129511	0.00975238
Smndc1	-0.129258	0.000242252
Chordc1	-0.129181	0.0252872
Zfp622	-0.128883	2.45719e-06
Sdf2l1	-0.128701	0.0311985
Cd86	-0.128482	0.000121591
Aagab	-0.128441	0.0247605
Rnf44	-0.127872	1.06159e-06
Mmadhc	-0.127707	0.0006166
Ppm1b	-0.127384	0.00216982
Ahsa1	-0.127381	0.0325615
Sf3b6	-0.127009	9.78556e-05
Ube2z	-0.12679	0.00774529
Cisd1	-0.126338	2.99182e-05
Rbm27	-0.126309	0.00758964
Kras	-0.126036	0.0147717
Pebp1	-0.126034	0.0264377
Arf2	-0.125999	0.00829811
Mgat4a	-0.125801	0.00450631
Iars	-0.125685	0.0405446
Lilra5	-0.125624	0.0022703
Suclg1	-0.125308	0.0265903
Rab1b	-0.125245	0.0200643
Coq10b	-0.125098	3.06047e-05
Pip5k1c	-0.124924	0.00969739
Rpp21	-0.124413	0.0189403
Nacc1	-0.124278	0.00990048
Lgmn	-0.124221	0.00137306
Slc49a4	-0.123595	0.00112889
Igbp1	-0.123514	0.0132838
Tmem11	-0.123452	0.00615032
Sec63	-0.121995	0.000627741
Cltb	-0.121899	0.000394312
Pin1	-0.121655	0.0452634
Wdr45b	-0.121618	0.0451446
Nfatc1	-0.121462	0.00610475
Atf1	-0.121421	0.00013464
Synrg	-0.12132	0.00156395
Tab2	-0.121013	0.00245048
Itfg1	-0.121006	0.0141258
Sod2	-0.120133	0.00735414
Ddrgk1	-0.119879	0.00720526
Usp19	-0.11927	0.0113782
Copb2	-0.119043	0.0131784
Arl1	-0.118085	0.00256507
Itpk1	-0.118001	0.0158428
Psen1	-0.117776	0.0143541
Ankrd13a	-0.117623	0.0014203
Ubr2	-0.115871	0.000562711
4930523C07Rik	-0.115677	0.00504692
Tprkb	-0.11544	0.00164737
Il1rn	-0.115224	0.00233904
Anxa11	-0.115113	0.000372729
Wdfy2	-0.114821	0.000386526
Rbm34	-0.114403	0.0197193
Psmd11	-0.114354	0.0020797
Srxn1	-0.114197	0.00712789
Zfas1	-0.11365	0.0370949
Rfk	-0.112935	0.00155902
Fxr1	-0.112597	0.0165082
Smad4	-0.112409	0.00029335
Mrpl4	-0.112313	0.0221644
Anapc5	-0.111672	9.34355e-05
Cmas	-0.1115	0.00329862
Slc39a7	-0.111133	0.0129269
Eci2	-0.110953	0.0377168
Nubp2	-0.110143	0.00203604
Sec23ip	-0.109849	0.0462216
Tmem189	-0.109593	0.0364038
Slc41a1	-0.109342	0.0161274
Nek7	-0.109154	0.00216036
Cnot4	-0.10903	0.0160754
Ilrun	-0.10891	0.000838348
Arl5a	-0.108848	0.0127072
Cpne8	-0.107783	5.68341e-05
Fzd4	-0.107483	0.0324927
Ethe1	-0.106646	0.00481075
Nab1	-0.106628	1.78369e-06
Itgb1bp1	-0.106489	0.0370442
Yy1	-0.106469	0.0149136
Emc3	-0.106441	0.000955488
Suz12	-0.106209	0.0365375
Arf6	-0.105473	0.00429171
Klf7	-0.104797	0.00645615
Dpp9	-0.104694	0.0355917
Ebna1bp2	-0.104345	0.0408719
Atxn3	-0.104323	0.00935431
Sp1	-0.104248	5.78865e-08
Cyld	-0.104228	0.0276522
Synj2bp	-0.104047	0.000428968
Antxr2	-0.103733	0.0137291
Anapc16	-0.103441	0.000716263
Zfp560	-0.103113	0.0346673
Kdm7a	-0.102888	0.0104012
Slc35a4	-0.102685	0.0124086
Syn1	-0.102566	0.00122039
Mtf1	-0.102495	0.0185306
Slc39a9	-0.102384	0.044858
Uba5	-0.10233	0.000669499
Hcar2	-0.101906	0.0170602
Entr1	-0.101281	0.0265388
Dcun1d5	-0.101242	0.0160485
F11r	-0.100917	0.00667083
Plekhm1	-0.100161	0.00360149
Tspan14	-0.100156	0.0373996
Wbp11	-0.100018	0.0148871
Orai3	-0.0999942	0.00511951
Gspt1	-0.0992754	0.0260738
Sptbn1	-0.0988594	0.000447477
Gclm	-0.0980971	0.00171781
Tcp1	-0.0975831	5.63203e-05
Etfa	-0.0972976	0.0484959
Rad23a	-0.0972819	0.00921424
Crot	-0.0968973	0.000112047
Snw1	-0.0968873	0.0159578
Cib1	-0.0963605	0.00191776
Virma	-0.0959259	5.06429e-06
Osbp	-0.0953331	0.0221872
Slc25a46	-0.0952893	4.38874e-05
Ccm2	-0.0952275	8.82849e-05
Parg	-0.0950771	0.00824927
Fbxo28	-0.0950453	0.00364925
Wipf2	-0.0949172	0.00263344
Slc23a2	-0.0947806	0.00208958
Ing3	-0.0947356	0.000887808
Slc38a1	-0.0947205	0.028073
Vkorc1l1	-0.0941558	0.00190806
Trmt61b	-0.0938649	0.000179746
Manea	-0.0932672	0.0211305
Yipf4	-0.0927082	0.0246306
Sugt1	-0.0926456	0.000558997
Cops2	-0.0924083	0.000933434
Deptor	-0.0919598	0.000325753
March8	-0.0919317	0.0355574
Chmp4b	-0.0918317	2.33369e-06
Csnk1g2	-0.0912352	6.48549e-05
H2afx	-0.0911953	0.00477597
Bag4	-0.0906497	0.00243592
Blmh	-0.0904129	0.0411762
Ncoa3	-0.0903443	0.00547521
Ccz1	-0.0903232	0.00390537
Ppp2r5e	-0.0900118	0.021511
Rasa1	-0.0899134	0.00306421
Slc26a2	-0.0898675	0.0114602
Taf12	-0.0885617	3.99407e-05
Prkx	-0.0877045	0.00274607
Ube2a	-0.0876	0.00229438
Aff1	-0.0875898	0.0102036
Plp2	-0.0870958	0.0153122
Ube2n	-0.0869632	0.000795252
Lmbrd1	-0.0867389	0.0272728
Slc7a7	-0.0862057	0.00381215
Vrk1	-0.0862019	0.0340166
Taf11	-0.0860798	0.0374531
Nono	-0.0860622	0.000405669
Lrp10	-0.0858837	0.0297936
Rbmx	-0.0857463	0.00205804
Cdc5l	-0.0853893	0.00124934
Cant1	-0.0850758	0.042777
Pycr2	-0.084711	0.00254445
Tax1bp3	-0.084145	0.0102064
Ing1	-0.0834956	0.000630628
Lsm14a	-0.0834924	0.0163833
Btbd19	-0.0833977	0.00225233
Ndufs8	-0.0829792	6.47838e-05
Rb1cc1	-0.0828519	0.0137009
Ube2d1	-0.0827602	0.039561
Glb1	-0.0826958	0.0190265
Snx4	-0.0823778	0.0123479
Bsdc1	-0.0819878	7.31114e-05
Xpa	-0.0818997	0.023931
Mfap1a	-0.0817176	0.00570905
Gpbp1	-0.0815898	2.72798e-05
Rhof	-0.0809467	0.02987
Xpnpep1	-0.080286	0.00910801
Ube2e1	-0.0801694	0.00826773
Lcp2	-0.0801272	0.0457618
Zdhhc9	-0.0796485	0.0293578
Cluh	-0.0792173	0.00554708
Pja2	-0.0789912	0.0276851
G6pdx	-0.0789016	0.00947462
Ensa	-0.0787826	0.0239938
Arfrp1	-0.0785633	0.0297046
Ptprj	-0.0782174	0.00024179
Gabpa	-0.0779435	0.000948082
Socs2	-0.0777188	0.0146506
Iars2	-0.0774994	0.00534978
Cmc1	-0.0774011	0.0273124
Pa2g4	-0.0773744	3.82445e-05
Edem2	-0.0768782	2.54019e-05
Ndufa9	-0.0760165	0.0304642
Tnpo1	-0.0760124	0.0029881
Frmd8	-0.0759949	2.34229e-05
Nipsnap2	-0.0757226	0.023106
Uggt1	-0.075715	0.00158206
Uqcc3	-0.0749374	0.0167387
Npc1	-0.0745592	0.000923193
Tmem131	-0.0743799	0.00174575
Sfmbt1	-0.0737184	0.00903023
Lsm6	-0.0732028	9.21456e-07
Crcp	-0.0723203	0.0393723
Spg21	-0.0721619	0.0185323
Triap1	-0.0720813	0.0273858
Mien1	-0.0719532	0.0178807
Tulp4	-0.0705184	0.00154303
Man2a2	-0.070029	0.000576716
Poldip3	-0.0697652	0.000331972
Ep300	-0.0692958	4.46084e-06
Odr4	-0.0687422	0.00724675
Prrc1	-0.0681158	0.0156017
Rbm47	-0.0680844	0.00202654
Fam102b	-0.068048	0.000456375
Hpcal1	-0.0676709	0.00430653
Eapp	-0.067124	8.64655e-05
Cops8	-0.0666779	0.0325081
1600014C10Rik	-0.0666588	0.00248867
Marc2	-0.066555	0.0128528
Fam126b	-0.0659744	0.0266464
Akirin2	-0.0656135	0.000194757
Pdk1	-0.0649611	0.011942
Vps4a	-0.0642533	0.0147214
Naa15	-0.063919	0.0304498
Smim15	-0.0637832	0.0116625
Fam192a	-0.0632599	0.0115416
Camsap2	-0.0632555	0.00322137
Pskh1	-0.0627563	0.0388774
Eva1b	-0.0618421	0.0176189
Esf1	-0.0613615	0.000517409
Prps2	-0.0610962	0.015217
Dhx29	-0.0607911	0.000470222
Prkaa1	-0.0597278	0.0228029
Atp2c1	-0.0595724	0.00603094
Btbd7	-0.0595314	0.00775163
Tcf4	-0.0594848	0.00860225
Daam1	-0.0593729	0.00450995
Eef1e1	-0.0587479	0.0118396
Tlnrd1	-0.0583415	0.0269822
Rras2	-0.0579595	4.68641e-05
Casp7	-0.0578944	0.00495668
Trir	-0.0577311	0.00164386
Fundc1	-0.0576198	0.0441709
Cmtm3	-0.0573994	0.0100258
Sp3	-0.0573581	0.0155839
Wdtc1	-0.0573059	0.00143531
Gnaq	-0.056861	0.0262879
Otulinl	-0.0555348	0.0408422
Nde1	-0.0554684	0.00772869
Xab2	-0.0548509	0.0223648
Naa40	-0.0545126	0.00340938
Tardbp	-0.0542906	0.0482665
Rad17	-0.0541052	0.0219794
Smim10l1	-0.0540838	0.0233568
Smc2	-0.0540466	0.0448026
Crybg1	-0.0523523	0.00344906
Sppl3	-0.051797	0.0305973
Pgm2l1	-0.051405	0.0130391
Pura	-0.0510582	0.00896641
Chm	-0.051031	4.79078e-05
Cd22	-0.0508863	0.0307308
P2ry6	-0.0505838	0.00609032
Hypk	-0.0504077	0.0121821
Prpf6	-0.0501038	0.0256146
Ankrd40	-0.049693	0.00103807
Klhl24	-0.0491859	0.000280707
Cfap20	-0.0486582	0.00954558
Ptpra	-0.0485438	0.0138327
2610507B11Rik	-0.0483306	0.00145799
Tmem120a	-0.0482566	0.00484939
Ppp1r9b	-0.0481238	0.0277673
Pus1	-0.0481082	0.00094258
Nt5c	-0.0478941	0.00571974
Pla2g4a	-0.0475612	0.00621015
Cfap36	-0.0467973	0.00477432
Ssh1	-0.0461909	0.00473121
Champ1	-0.0454567	0.0013115
Agps	-0.0454217	0.00229862
Thoc5	-0.0452989	0.0189357
Rpp14	-0.044577	1.38324e-05
Vps28	-0.0440401	2.89904e-05
Gch1	-0.0439803	0.00286187
Ahcyl2	-0.0431576	0.0254796
Daglb	-0.0430684	0.00229648
Nsdhl	-0.0428593	0.0436768
Tmem33	-0.0426361	0.000615325
Ctps2	-0.0419899	0.00610857
Agmo	-0.0419525	0.0089935
Anapc2	-0.0416481	0.0317395
Plcg2	-0.041583	0.0161665
Zdhhc8	-0.0414764	0.0288496
Mtrex	-0.0414583	0.000322581
Bod1l	-0.0412946	0.0265614
Sgpp1	-0.040255	0.0312033
Ntan1	-0.0399381	0.0387364
Ap3m1	-0.0394878	0.0026435
Cln6	-0.0394099	0.0443464
Mdn1	-0.0391	0.000103239
Med13l	-0.0387479	0.0113128
Taf2	-0.0370761	0.0146288
Gmnn	-0.0370746	0.000140198
Gnpda1	-0.0370571	0.00269971
Supt3	-0.0369848	0.0108296
Tmx1	-0.0368529	4.8698e-06
Max	-0.0367223	0.00742162
Abhd17c	-0.0359553	0.0163343
Zzef1	-0.0355459	0.00659019
Tcf20	-0.0348756	0.00288009
Tfeb	-0.0340911	0.00594971
Bola2	-0.0333384	0.00557258
Vps52	-0.0324477	0.0262855
Sntb2	-0.0320469	0.0116411
Pccb	-0.030475	0.0170646
1600012H06Rik	-0.0303848	0.00560773
Mmut	-0.0303664	7.29746e-06
Ttf2	-0.0301242	0.0404017
Tial1	-0.0299774	0.00197893
Cdk4	-0.0291417	0.00445964
Ncbp1	-0.0291271	0.00657771
Gphn	-0.0282864	0.000529645
Sdhc	-0.0281878	0.0145211
Camkk2	-0.0279934	0.0271268
Plcb3	-0.0279539	0.0130127
Cnep1r1	-0.027803	0.0292331
Stat2	-0.0277172	0.00433252
Chrac1	-0.0274639	0.000168419
Zfyve9	-0.0271883	0.0165507
Tlk1	-0.0266077	0.0351379
Cct3	-0.0263541	0.000472501
Mlf2	-0.0254474	0.0116631
Uhrf1bp1l	-0.0246419	0.00366264
Jkamp	-0.0243728	1.09734e-08
Tpgs2	-0.0239278	0.0112917
Daxx	-0.0235848	0.000272482
Tmem214	-0.0230894	0.0122436
Vav1	-0.0226027	0.0102333
Glce	-0.0225159	0.000165664
Galnt2	-0.0223736	0.000208143
Sin3a	-0.021741	0.000364285
Coq3	-0.0216983	0.0047893
Med10	-0.0212828	0.00158397
Bmi1	-0.0206745	0.00519771
Trpm7	-0.0204276	0.0412401
Shoc2	-0.01992	0.00220688
2310011J03Rik	-0.0197995	0.0479919
Aak1	-0.0190242	0.0195787
Cpsf1	-0.0185304	0.0315527
Tbc1d23	-0.0175293	0.0403426
Vav3	-0.0168773	1.15923e-05
Pex5	-0.0168644	0.0148714
Hmgcl	-0.0165468	0.0257845
Scyl2	-0.0163668	0.000450527
Ogfrl1	-0.0161417	0.0447747
Cops3	-0.0160846	0.022289
Scyl3	-0.0138321	0.00129841
Hsd3b7	-0.0136215	0.0191175
Cope	-0.0135641	0.00494938
Prkrip1	-0.0133344	0.0129405
Lbh	-0.0132931	0.0329223
H2afy	-0.0131154	0.00302365
Utp6	-0.012821	0.0287572
Igsf8	-0.0127732	0.0444548
Traf6	-0.0125151	0.0145882
Irak1	-0.0122821	0.00118332
Tsnax	-0.0114746	0.0438364
Fcgr1	-0.01129	0.0413521
Lair1	-0.0111592	0.00063077
Zmynd8	-0.00951613	0.0269723
Oat	-0.00944964	0.0256929
Lgals9	-0.00868659	0.037744
6430548M08Rik	-0.00797771	0.0181019
Senp6	-0.00767474	0.00033774
Casd1	-0.00702342	0.000681312
Sirpb1b	-0.00664653	0.0144591
Trim28	-0.00664051	0.0208962
Zfp330	-0.005987	0.00221635
Zcchc2	-0.00543544	0.00392993
Kif13a	-0.00539871	0.00225327
0610030E20Rik	-0.00539441	0.0132675
Plod1	-0.00529814	0.00852592
Sdccag8	-0.00501937	0.00880492
Wdr4	-0.00494168	0.026825
Usp38	-0.00451442	0.00359937
Casc3	-0.00435727	0.000181486
Ndst1	-0.00365925	0.000496096
Ddost	-0.00244381	0.0241494

## Sheet: Arterial cells.UP
gene	avg_log2FC	p_val_adj
Lars2	0.565305	1.51679e-06
Tns1	0.543596	0.00329946
Gm42418	0.465624	4.86659e-08

## Sheet: Arterial cells.DOWN
gene	avg_log2FC	p_val_adj
Sftpc	-2.77793	0.00768222
Atf3	-1.84633	1.98824e-11
Fosb	-1.56145	3.3355e-06
Btg2	-1.5139	0.000162552
Fos	-1.46443	3.36763e-09
Klf2	-1.28048	0.00515848
Jun	-1.20782	0.0205435
Socs3	-1.15678	2.61276e-05
Chil3	-1.15472	0.0454257
Ly6a	-1.07668	0.048471
Ctla2a	-1.004	0.017366
Junb	-0.90474	0.00778729
Ly6e	-0.8931	0.0477178
Gm10076	-0.806578	0.00178054
S100a9	-0.720532	0.0323216
Ace	-0.70759	0.0101879
H2-D1	-0.682064	0.0248075
BC028528	-0.678455	0.0387269
Myl6	-0.673339	0.00158045
Itm2b	-0.609531	0.0140146
Rpl34	-0.56256	0.0143292

## Sheet: B cells.UP
gene	avg_log2FC	p_val_adj
Lars2	1.06989	1.35622e-16
Gm42418	0.865149	1.22503e-19
Cebpb	0.798754	0.014443

## Sheet: B cells.DOWN
gene	avg_log2FC	p_val_adj
Scgb1a1	-1.18441	0.00316845

## Sheet: Bipotent Capillary cells.UP
gene	avg_log2FC	p_val_adj
Syne2	0.839345	7.73543e-06
Akap9	0.824641	0.00765909
Sema3c	0.81485	9.89956e-14
Malat1	0.804247	4.23239e-10
Syne1	0.789221	0.000117043
Arglu1	0.780396	0.000264912
Gata2	0.717758	0.000824939
Kit	0.670875	0.00262901
Itga1	0.664878	0.000106293
Cd93	0.63795	2.36238e-06
Lars2	0.584466	3.60774e-24
Efnb2	0.561697	0.0129222
Cyyr1	0.534758	1.11885e-05
Gm42418	0.516448	6.31259e-65
Ptprb	0.488194	1.4434e-06
mt-Nd3	0.482247	9.4329e-07
Bmpr2	0.425581	0.000143747
Calcrl	0.376262	1.05747e-05
mt-Cytb	0.30764	0.00047574
mt-Atp6	0.265181	0.000317345
mt-Co3	0.257526	0.0331941

## Sheet: Bipotent Capillary cells.DOWN
gene	avg_log2FC	p_val_adj
Egr1	-2.48908	1.13142e-50
Fos	-2.40665	8.79306e-62
Fosb	-2.0482	2.48717e-32
Atf3	-1.80327	6.64095e-30
Junb	-1.68504	3.31105e-33
Btg2	-1.66578	1.42821e-26
Socs3	-1.64956	1.01914e-26
Ier2	-1.618	2.54602e-26
Ier3	-1.39213	1.28742e-16
Sftpc	-1.36063	6.42891e-19
Zfp36	-1.21418	2.17525e-16
Jund	-1.10516	1.01346e-17
Cebpd	-1.09557	4.43923e-11
Fth1	-0.953126	6.04512e-30
Scgb1a1	-0.860323	3.26461e-10
Rpl5	-0.829599	3.68883e-12
S100a9	-0.816538	3.42023e-12
Dusp1	-0.796027	1.64466e-06
Gm10076	-0.774367	2.39037e-05
Ppp1r15a	-0.773505	0.00511462
Ctla2a	-0.77153	5.32238e-16
Mgp	-0.76874	5.53038e-10
Ubb	-0.768356	2.0159e-18
S100a13	-0.766863	1.03914e-08
Ly6c1	-0.764036	7.71615e-09
Gng5	-0.756979	1.85579e-09
Ftl1	-0.752793	2.06775e-17
Rpl10a	-0.743499	2.08122e-06
Rps3	-0.730538	9.44844e-13
Eif1	-0.717966	1.28789e-19
Rpl23	-0.710541	4.22109e-16
Zcrb1	-0.703134	0.00178813
Hspb1	-0.696782	0.041396
Chil3	-0.693884	0.00311428
Pomp	-0.693512	4.36733e-05
Srgn	-0.690333	0.000403743
Jun	-0.685192	0.000157387
Klf2	-0.685179	0.0023531
Rps14	-0.679902	2.63564e-16
Klf4	-0.679123	0.00437392
Nme1	-0.675991	0.00345084
Rpl13	-0.671329	6.37655e-17
Cox5a	-0.661069	0.00900942
Psma7	-0.659586	0.00164917
Ptma	-0.656656	1.35255e-18
Uba52	-0.654648	0.00622157
Rpl9	-0.651489	1.25855e-12
Rps8	-0.65101	4.34694e-18
Rps24	-0.643058	8.9042e-17
Dnaja1	-0.638908	6.58287e-09
Atp6v0e	-0.638845	0.0175681
Rps4x	-0.63718	3.41693e-09
Rps7	-0.632576	2.82407e-09
Hsp90aa1	-0.629964	2.46038e-06
Selenok	-0.62875	0.00126609
Rps16	-0.624549	4.35054e-13
Rpl28	-0.617755	6.5415e-11
Rps5	-0.617194	2.63826e-12
Rps11	-0.612319	1.20291e-08
Fau	-0.611868	1.94659e-15
Rpl18	-0.605542	3.85337e-08
Ppia	-0.604715	1.9199e-10
Elob	-0.600944	5.64445e-05
Rps19	-0.600711	4.48638e-10
Tmsb4x	-0.599726	1.65663e-25
Ramp2	-0.596726	3.5311e-11
Oaz1	-0.595619	6.1165e-06
Rps18	-0.595363	2.91313e-07
Rps26	-0.59057	1.97671e-07
Tpt1	-0.589285	4.2925e-22
Eef1b2	-0.589165	0.00957677
Dctn3	-0.588812	0.00533228
Rpl3	-0.588488	0.000105034
Rplp1	-0.586956	6.05446e-13
Rps20	-0.586739	5.25993e-12
Rpl26	-0.585209	2.10822e-09
Rps12	-0.582639	4.35667e-11
Rpl17	-0.58211	1.46269e-09
Rplp0	-0.57666	3.49696e-08
Rps15a	-0.57656	5.39593e-07
S100a11	-0.573774	0.00311948
Map1lc3b	-0.571799	0.00724954
Ubc	-0.5704	0.00708892
Rpl18a	-0.56818	2.60879e-08
BC028528	-0.567526	0.00229423
Arpc3	-0.566052	0.00215872
Rpl7	-0.565696	8.33165e-07
Rps13	-0.563597	3.64142e-05
Ubxn1	-0.562757	0.0436937
Rpl34	-0.557499	6.41158e-07
Pfdn5	-0.554728	0.00119127
Rack1	-0.551866	0.000922942
Ifitm2	-0.550219	5.78193e-09
Uqcrh	-0.54759	0.0011764
Rpl32	-0.546924	1.24274e-06
S100a8	-0.544873	0.0292578
Rabac1	-0.543516	0.010321
Tspo	-0.541874	0.0147933
Emp2	-0.541599	1.97214e-05
Rpl13a	-0.538509	1.20764e-09
Rpsa	-0.536766	8.18568e-06
Rpl15	-0.531272	9.68919e-07
Rpl14	-0.529153	0.00797144
Rps3a1	-0.528163	0.00019368
Rpl24	-0.52793	0.000260821
Rpl23a	-0.520439	0.00691465
Cox8a	-0.51729	0.00212385
Rpl21	-0.517001	3.22509e-06
Rpl27a	-0.513695	1.46004e-09
Hspe1	-0.513425	0.0143693
Hspa8	-0.513245	3.39572e-11
Rps27a	-0.511775	8.21404e-09
Rpl6	-0.507517	0.000233385
Rps23	-0.506077	8.89099e-09
Cox7a2	-0.505672	0.0267513
Hsp90ab1	-0.499823	1.08538e-14
Myl6	-0.498366	4.21406e-08
Cox6c	-0.497081	0.0292947
Cox4i1	-0.494055	0.00941967
H3f3b	-0.493134	0.0221115
Ifitm3	-0.492842	1.05528e-06
Rps10	-0.491386	7.56494e-08
Dynll1	-0.489772	0.00176286
Atp5l	-0.487262	0.00390534
Rpl30	-0.482647	0.00140701
Tuba1a	-0.473598	0.0412126
Rpl19	-0.470949	1.37265e-06
Rplp2	-0.47045	2.14351e-05
Rpl12	-0.466587	0.00760078
Rps17	-0.464484	0.0496934
Rpl27	-0.461338	0.00185185
Rpl22	-0.461248	0.018361
Rpl37a	-0.447742	5.64913e-08
Rpl8	-0.444587	0.000998131
Rpl10	-0.441443	0.0460623
Txn1	-0.43288	0.0106634
Itm2b	-0.431546	3.18244e-06
Cox7c	-0.43081	0.0333373
Rpl39	-0.428233	1.58708e-06
Rpl41	-0.4217	4.77976e-09
Rpl36	-0.420875	0.00314735
Calm1	-0.417468	0.000628769
Ybx1	-0.417036	1.37014e-06
Hpgd	-0.415481	4.14103e-06
Rpl29	-0.412137	0.0245405
Ly6a	-0.409646	0.003048
Rps9	-0.395765	0.00386025
Ly6e	-0.391186	0.0117217
Atp5j2	-0.384283	0.0141559
Rps6	-0.380295	0.0437184
Serf2	-0.374863	0.0245213
Actb	-0.368262	7.456e-05
Rpl35a	-0.367305	0.00311241
Rpl11	-0.364878	0.0150336
Rps21	-0.364681	0.0240075
Rps25	-0.360877	0.0383025
Rps27	-0.340666	1.57092e-07
Eef1a1	-0.27944	7.43704e-05
Rps28	-0.277244	0.0312407
Rps29	-0.250786	5.03159e-06

## Sheet: Capillary aerocyte (aCap) cells
gene	avg_log2FC	p_val_adj
Lars2	0.711169	1.37556e-31
mt-Nd3	0.700962	1.78383e-08
Gm15564	0.629007	0.0365969
Shank3	0.583798	1.13822e-06
Gm42418	0.578319	3.94292e-23
mt-Cytb	0.546409	0.000114585
mt-Co3	0.545638	8.41831e-05
mt-Nd2	0.543711	0.000150037
mt-Co2	0.520652	0.000277332
Dst	0.510742	0.00588598
mt-Atp6	0.478189	0.000708708
Ankrd40	0.453266	0.0380969
Marcks	0.373051	0.00202737
Rock2	0.372168	0.000964717
Scn7a	0.359079	0.00018704
Qk	0.348668	0.00713227
Macf1	0.330155	0.000958042
Sptbn1	0.313264	1.86803e-05
Podxl	0.295706	0.0202559
App	0.285759	0.0140047
Thbd	0.285297	0.00335674
Ece1	0.285214	0.0146674
Nectin3	0.269778	0.0139336
Bmpr2	0.263378	0.0182904
Myh9	0.260074	0.0115837
Sptan1	0.256613	0.0313432
Pcdh1	0.215437	0.0127072
S1pr1	0.172271	0.000196463
Jup	0.135046	0.000700054
Scgb1a1	0.0193843	0.0373515

## Sheet: Capillary aerocyte (aCap) cel-1
gene	avg_log2FC	p_val_adj
Fos	-2.89769	3.61805e-41
Egr1	-2.34693	7.0495e-30
Fosb	-2.3174	5.15387e-36
Atf3	-2.25695	1.1087e-34
Junb	-1.93514	4.91241e-33
Btg2	-1.92525	1.03686e-35
Ier2	-1.65279	1.04427e-26
Socs3	-1.63473	5.99549e-30
Zfp36	-1.54156	2.92354e-29
Ier3	-1.47757	9.71082e-28
Cebpd	-1.13124	2.57261e-15
Jund	-1.10306	2.55971e-19
Klf2	-1.02473	1.00841e-16
Gadd45g	-1.00663	6.59256e-10
Hspa1a	-0.924122	1.06084e-07
Serpine1	-0.898265	0.000510868
Dusp1	-0.894146	3.72592e-08
Hspb1	-0.892642	9.21591e-18
Jun	-0.863517	5.90019e-11
Gm26802	-0.798404	4.67408e-20
Rhob	-0.784938	1.51034e-06
Phlda1	-0.772987	4.31022e-07
Klf4	-0.76833	1.55838e-07
Rpl8	-0.751068	3.66489e-19
Ftl1	-0.691395	6.22683e-13
H3f3b	-0.690389	1.83946e-14
Sertad1	-0.687072	4.68296e-12
Btg1	-0.686403	1.93584e-06
Ubb	-0.680841	5.8371e-14
Rpl34	-0.670102	6.44455e-13
Gm26532	-0.669106	0.000123265
Nfkbiz	-0.662489	1.64333e-12
Ccn1	-0.660387	9.49831e-07
Rpl9	-0.654725	1.04198e-09
Eif1	-0.654636	4.84476e-17
Fth1	-0.641812	7.76301e-12
Rpl13	-0.639387	4.54734e-11
Rps14	-0.628081	1.1239e-10
Dnajb1	-0.62732	1.37152e-06
Rps8	-0.620793	2.49278e-12
Rpl32	-0.617419	1.6862e-07
Rps24	-0.601772	6.96743e-07
Rpl18	-0.600422	7.03235e-10
Ppp1r15a	-0.597287	3.70571e-07
Rpl18a	-0.594593	4.27066e-08
Rps9	-0.592869	2.36e-08
Rps4x	-0.59261	8.93307e-09
Rps16	-0.590974	1.32054e-07
Rpl15	-0.590325	2.8298e-09
Rps13	-0.59023	3.59576e-10
Rplp0	-0.586649	9.57825e-07
Elob	-0.5825	1.46107e-07
Rpl23	-0.573991	3.24301e-08
Oaz1	-0.570178	2.30124e-06
Tmsb4x	-0.568924	2.01627e-08
Ifitm2	-0.566363	1.68137e-10
Rpl30	-0.564175	2.016e-06
Rps10	-0.561859	7.40766e-07
Sbno2	-0.559694	1.67374e-05
Sfr1	-0.557887	2.80404e-07
Cyb5a	-0.55385	1.04491e-06
Rps19	-0.553564	1.37103e-05
Card19	-0.550821	1.93067e-05
Rps15a	-0.548108	3.6742e-06
Rpl21	-0.545745	8.51283e-08
Rpl29	-0.545556	1.23973e-05
Rps27a	-0.536702	4.68525e-06
Cox4i1	-0.536223	1.30438e-08
Rps3	-0.536016	3.01919e-05
Rpl27	-0.535339	2.81343e-08
Gng5	-0.534326	4.38371e-06
Phlda3	-0.531945	0.000217397
Rpl10a	-0.52953	2.18648e-05
Ubc	-0.527894	6.71561e-08
Nfkbia	-0.527627	0.00359727
Hint1	-0.526771	9.87672e-07
Fau	-0.524321	1.53818e-06
Cox7a2	-0.522964	5.93369e-07
Rps18	-0.522649	0.000233989
Nme2	-0.522401	5.95335e-06
Rps7	-0.518039	4.51886e-05
Rps6	-0.516488	3.47418e-05
Uqcrq	-0.514262	7.35687e-06
Rplp1	-0.509384	7.44168e-06
H2afz	-0.505913	0.000451349
Serf2	-0.505801	1.20936e-07
Rpl19	-0.505454	6.0733e-05
Rras	-0.503333	5.60732e-05
Rpl23a	-0.499564	0.000947545
Rpl26	-0.496874	0.000104047
Pomp	-0.494947	7.47972e-06
Hpgd	-0.494459	2.04574e-08
Taf7	-0.494034	4.83239e-06
Rpl11	-0.493279	0.00018793
Polr2j	-0.490054	8.45063e-05
Rpl35a	-0.489384	7.48151e-05
Tpt1	-0.488789	9.25175e-06
Rpl27a	-0.484284	3.85779e-06
Rpl12	-0.48266	0.0157558
Pnrc1	-0.481473	0.0116813
Dph3	-0.479197	0.000331193
Smdt1	-0.478816	0.0017313
Id1	-0.476044	0.0207388
Isg15	-0.475905	0.0130495
S100a13	-0.474797	3.76167e-05
Rps12	-0.474019	0.00245975
Dynll1	-0.470791	2.28393e-05
Tuba1a	-0.470564	0.000124476
Snu13	-0.469408	0.000802369
Hspe1	-0.467907	0.000400404
Rpl17	-0.467703	3.0925e-05
Rps23	-0.465672	1.57931e-05
Rps26	-0.462617	3.77128e-05
Rpl6	-0.461786	2.74114e-05
Cox5a	-0.460368	0.0002171
Sem1	-0.457772	4.12584e-05
Actg1	-0.454344	1.11791e-05
Id3	-0.453468	0.00308074
Rpl28	-0.45174	5.13933e-05
Arid5a	-0.451022	1.47526e-05
Uqcrh	-0.449875	0.000199499
Cct5	-0.44872	0.000482969
Rpl3	-0.447986	0.00189667
Rps21	-0.445798	0.00356824
Uqcr11	-0.444393	0.000443465
Atp5l	-0.444364	0.000488417
Rps2	-0.443458	0.00438672
Rps5	-0.443354	0.000764106
Rpl41	-0.442583	8.53102e-05
Selenof	-0.442366	0.000167837
Atp6v1f	-0.441538	0.000174351
Ndufb11	-0.441455	0.000469103
Prr13	-0.440538	0.0201703
Gpx4	-0.439124	0.00280308
1810037I17Rik	-0.438515	0.00141991
Gngt2	-0.43715	0.00118455
Dynlrb1	-0.435028	0.00256002
Plk2	-0.433668	0.0126132
Clic1	-0.432684	0.00217893
Cox7c	-0.430743	0.000168824
Srsf7	-0.430379	4.90066e-05
Psma7	-0.428073	0.00500656
Arpc3	-0.427079	0.000266271
Rps11	-0.426006	0.00606226
Rpsa	-0.423292	0.00525738
Micos13	-0.422684	0.00158122
Nr4a1	-0.422539	1.17743e-06
Cox8a	-0.422027	0.00120154
Rpl24	-0.421625	0.000953624
Sdhb	-0.42149	0.0113452
Pfdn5	-0.421373	0.00518474
Rps20	-0.421242	0.0061774
Tspo	-0.420979	0.00106358
Gadd45b	-0.418219	0.00302705
Rpl7	-0.418141	0.0260886
H3f3a	-0.417585	0.000168522
Cox6b1	-0.417302	0.00228658
Ndufa13	-0.417155	0.0179013
Micos10	-0.417116	0.00376393
Chchd2	-0.416927	1.73046e-05
Rpl7a	-0.41639	0.0156693
Rpl5	-0.415945	0.00423093
Txn1	-0.412929	0.00106061
Eef1b2	-0.409699	0.043319
Lamtor5	-0.408069	0.0292996
Eif6	-0.406383	0.00169138
Atp6v1g1	-0.405206	0.00692684
Ndufb6	-0.403892	0.0212479
Cenpx	-0.403245	0.00401284
Psmb5	-0.40013	0.0039765
Nt5c	-0.399961	0.00168786
Cox6c	-0.396619	0.016953
Tmem208	-0.395416	0.0158288
Slc25a5	-0.394833	0.0227394
Gng11	-0.394196	0.0267877
Calm1	-0.394189	8.44258e-05
Psmd8	-0.393998	0.0123407
Mrps24	-0.393937	0.0116374
Nop10	-0.392856	0.00208171
Rpl10	-0.392387	0.00622007
Cst3	-0.390805	0.00512373
Rhoc	-0.385595	0.0419352
Atox1	-0.383813	0.046317
Fermt2	-0.381952	0.000471683
Enho	-0.380681	0.029689
Nedd8	-0.378767	0.00424114
Myl6	-0.378209	3.72894e-05
Sec61b	-0.378104	0.0115329
Timm13	-0.376834	0.000168412
D8Ertd738e	-0.37615	0.0144547
Eef1d	-0.37441	0.00600096
Atp5h	-0.373474	0.0415987
Tmem256	-0.372879	0.0116907
Ccdc12	-0.372387	0.000560201
Uqcrc2	-0.372315	0.0122603
Map1lc3b	-0.371868	0.0105256
S100a11	-0.371326	0.00934373
Fam71a	-0.370584	1.54682e-08
Med10	-0.370107	0.00340959
Rabac1	-0.36895	0.00934679
Atp5g1	-0.368202	0.0127855
Park7	-0.367822	0.0198774
Smagp	-0.367136	0.0464093
Rps17	-0.366228	0.0303154
Crip2	-0.366034	1.39073e-05
Myl12b	-0.365171	0.00108052
Ndufs6	-0.361284	0.0257409
Selenok	-0.359076	0.0111451
Arf5	-0.358117	9.29492e-05
Grcc10	-0.357972	0.00038147
Cd9	-0.357489	0.0040078
Psmb8	-0.356931	0.0212692
Ndufb8	-0.356442	0.00292924
Uqcr10	-0.355926	0.046323
Ppp1ca	-0.354904	0.0471016
Ppia	-0.353565	0.0208441
Snrpb	-0.352402	0.0434857
Cfl1	-0.34823	0.0139462
Ramp2	-0.347675	1.25372e-05
Bri3	-0.346607	0.0168683
Csrp2	-0.34649	0.011374
Brk1	-0.343235	0.0011379
Dnaja1	-0.343218	0.00168249
Eef1a1	-0.341056	0.0035795
Dpm1	-0.340766	0.0190651
Tmbim4	-0.338779	0.0398575
Atp5f1	-0.336081	0.00443495
Psmb1	-0.334977	0.00548026
Mettl23	-0.329226	0.0189969
Ube2s	-0.324943	0.0124258
Mrpl57	-0.319434	0.0220101
Commd3	-0.317944	0.00898712
Ly6c1	-0.317756	0.00555735
Mrpl15	-0.317633	0.000228801
Hras	-0.310821	0.0167306
Hsp90ab1	-0.306222	0.000191056
Fdx1	-0.303914	0.0292354
Egfl7	-0.303427	0.0135959
Mrpl34	-0.296929	0.049819
Csrnp1	-0.291547	0.000994223
Rhoa	-0.291258	0.0313685
Pde12	-0.287627	0.0315903
Actb	-0.278395	0.0230712
Egr3	-0.27553	1.00186e-08
Itm2b	-0.262882	0.0323024
Tmem160	-0.260397	0.0136487
Socs1	-0.238629	7.3152e-05
Mbnl2	-0.234035	0.0421614
Adh5	-0.228439	0.00418939
Nfu1	-0.201847	0.036883
Med31	-0.200304	0.0453208
Phb2	-0.190658	0.0336106
Rtl8a	-0.0485792	0.00715168

[truncated: 30 more sheets: Capillary general (gCap) cells., Capillary general (gCap) cell-1, Club cells.UP, Club cells.DOWN, Cycling cells.UP, Cycling cells.DOWN, Endothelial cells.UP, Endothelial cells.DOWN, Intersticial Macrophages.UP, Intersticial Macrophages.DOWN, Lymphatic Endothelial cells.UP, Lymphatic Endothelial cells.DOW, Monocyte-derived DCs.UP, Monocyte-derived DCs.DOWN, Monocytes.UP, Monocytes.DOWN, Neutrophils.UP, Neutrophils.DOWN, NK cells.UP, NK cells.DOWN …]
