# Supplementary material for: FixNCut: single-cell genomics through reversible tissue fixation and dissociation
Source: Genome Biol. 2024 Mar 29;25:81. doi: 10.1186/s13059-024-03219-5 (PMC10979608; doi:10.1186/s13059-024-03219-5)
Supplement: Supplementary file 10 — Additional file 10: Table 9. This table contains the results of gene set enrichment analysis (GSEA) for fixed/cryo versus cryo mouse lung samples, by cell population. The analysis was performed using the fgsea package with multiple gene sets from MSigDB. Gene sets containing within 10-300 genes were included and the obtained results were considered significant if the FDR adjusted p-value was <0.05 and if >5 genes overlapped with the gene set, representing >15% of the gene set (see Methods). [file 13059_2024_3219_MOESM10_ESM.xlsx]

## Sheet: AlveolarMacrophages_UP-reg
Gene set enrichment analysis (GSEA) for fixed+cryo versus cryo mouse lung samples, by cell population
pathway	pval	padj	log2err	ES	NES	size	leadingEdge	leadingEdge_num	genes_size_pct
GOBP_MITOCHONDRIAL_ELECTRON_TRANSPORT_NADH_TO_UBIQUINONE	1.65203e-05	0.000400286	0.57561	0.629512	2.54983	21	mt-Nd3, mt-Nd5, mt-Nd4l, mt-Nd2, mt-Nd4, mt-Nd1, mt-Nd6	7	33.3
GOBP_ATP_SYNTHESIS_COUPLED_ELECTRON_TRANSPORT	2.30223e-06	7.35318e-05	0.627257	0.505375	2.48259	44	mt-Nd3, mt-Co3, mt-Cytb, mt-Nd5, mt-Nd4l, mt-Nd2, mt-Co1, mt-Co2, mt-Nd4, mt-Nd1, mt-Nd6	11	25
KEGG_PARKINSONS_DISEASE	5.23909e-07	2.2088e-05	0.659444	0.498046	2.47632	49	mt-Nd3, mt-Atp6, mt-Co3, mt-Cytb, mt-Nd5, mt-Nd4l, mt-Nd2, mt-Co1, mt-Co2, mt-Nd4, mt-Atp8, mt-Nd1, mt-Nd6	13	26.5
WP_ELECTRON_TRANSPORT_CHAIN_OXPHOS_SYSTEM_IN_MITOCHONDRIA	5.65821e-07	2.33873e-05	0.659444	0.497191	2.47207	49	mt-Nd3, mt-Atp6, mt-Co3, mt-Cytb, mt-Nd5, mt-Nd4l, mt-Nd2, mt-Co1, mt-Co2, mt-Nd4, mt-Atp8, mt-Nd1, mt-Nd6	13	26.5
GOBP_RESPIRATORY_ELECTRON_TRANSPORT_CHAIN	1.17513e-06	4.29042e-05	0.643552	0.502458	2.4689	45	mt-Nd3, mt-Co3, mt-Cytb, mt-Nd5, mt-Nd4l, mt-Nd2, mt-Co1, mt-Co2, mt-Nd4, mt-Nd1, mt-Nd6	11	24.4
GOBP_OXIDATIVE_PHOSPHORYLATION	4.22502e-07	1.81762e-05	0.674963	0.481839	2.43976	54	mt-Nd3, mt-Atp6, mt-Co3, mt-Cytb, mt-Nd5, mt-Nd4l, mt-Nd2, mt-Co1, mt-Co2, mt-Nd4, mt-Atp8, mt-Nd1, mt-Nd6	13	24.1
REACTOME_COMPLEX_I_BIOGENESIS	7.84404e-05	0.00167023	0.538434	0.605321	2.40895	20	mt-Nd3, mt-Nd5, mt-Nd2, mt-Nd4, mt-Nd1, mt-Nd6, Ndufaf4	7	35
REACTOME_RESPIRATORY_ELECTRON_TRANSPORT_ATP_SYNTHESIS_BY_CHEMIOSMOTIC_COUPLING_AND_HEAT_PRODUCTION_BY_UNCOUPLING_PROTEINS	1.4456e-06	5.16497e-05	0.643552	0.471476	2.39868	52	mt-Nd3, mt-Atp6, mt-Co3, mt-Cytb, mt-Nd5, mt-Nd2, mt-Co1, mt-Co2, mt-Nd4, mt-Atp8, mt-Nd1, mt-Nd6	12	23.1
KEGG_OXIDATIVE_PHOSPHORYLATION	2.22615e-06	7.33237e-05	0.627257	0.460386	2.38738	55	mt-Nd3, mt-Atp6, mt-Co3, mt-Cytb, mt-Nd5, mt-Nd4l, mt-Nd2, mt-Co1, mt-Co2, mt-Nd4, mt-Atp8, mt-Nd1, mt-Nd6, Atp6v1h	14	25.5
REACTOME_RESPIRATORY_ELECTRON_TRANSPORT	1.29656e-05	0.000329294	0.593325	0.482717	2.36381	43	mt-Nd3, mt-Co3, mt-Cytb, mt-Nd5, mt-Nd2, mt-Co1, mt-Co2, mt-Nd4, mt-Nd1, mt-Nd6	10	23.3
GOBP_CELLULAR_RESPIRATION	1.96825e-06	6.80175e-05	0.627257	0.45832	2.32068	54	mt-Nd3, mt-Co3, mt-Cytb, mt-Nd5, mt-Nd4l, mt-Nd2, mt-Co1, mt-Co2, mt-Nd4, mt-Nd1, mt-Nd6	11	20.4
WP_OXIDATIVE_PHOSPHORYLATION	3.4193e-05	0.000775041	0.557332	0.540811	2.29313	28	mt-Nd3, mt-Atp6, mt-Nd5, mt-Nd4l, mt-Nd2, mt-Nd4, mt-Nd1, mt-Nd6	8	28.6
GOBP_ELECTRON_TRANSPORT_CHAIN	1.71877e-05	0.000411725	0.57561	0.456708	2.28283	50	mt-Nd3, mt-Co3, mt-Cytb, mt-Nd5, mt-Nd4l, mt-Nd2, mt-Co1, mt-Co2, mt-Nd4, mt-Nd1, mt-Nd6	11	22
GOBP_NADH_DEHYDROGENASE_COMPLEX_ASSEMBLY	0.000199135	0.00381614	0.518848	0.551763	2.2823	23	mt-Nd3, mt-Nd5, mt-Nd2, mt-Nd4, mt-Nd1, mt-Nd6, Foxred1	7	30.4
REACTOME_THE_CITRIC_ACID_TCA_CYCLE_AND_RESPIRATORY_ELECTRON_TRANSPORT	3.16726e-06	9.53799e-05	0.627257	0.436106	2.27244	59	mt-Nd3, mt-Atp6, mt-Co3, mt-Cytb, mt-Nd5, mt-Nd2, mt-Co1, mt-Co2, mt-Nd4, mt-Atp8, mt-Nd1, mt-Nd6	12	20.3
WP_MITOCHONDRIAL_COMPLEX_I_ASSEMBLY_MODEL_OXPHOS_SYSTEM	0.000369506	0.00572734	0.498493	0.609688	2.26968	18	mt-Nd5, mt-Nd4l, mt-Nd2, mt-Nd4, mt-Nd1, mt-Nd6, Foxred1	7	38.9
GOBP_MITOCHONDRIAL_RESPIRATORY_CHAIN_COMPLEX_ASSEMBLY	0.000301184	0.00499919	0.498493	0.493095	2.14452	29	mt-Nd3, mt-Nd5, mt-Nd2, mt-Nd4, mt-Nd1, mt-Nd6, Foxred1	7	24.1
GOBP_ENERGY_DERIVATION_BY_OXIDATION_OF_ORGANIC_COMPOUNDS	6.60293e-06	0.000185586	0.610527	0.402546	2.02984	65	mt-Nd3, mt-Co3, mt-Cytb, mt-Nd5, mt-Nd4l, mt-Nd2, mt-Co1, mt-Co2, mt-Nd4, mt-Nd1, mt-Nd6	11	16.9
GOBP_ATP_METABOLIC_PROCESS	2.15441e-06	7.20874e-05	0.627257	0.392096	2.02327	77	mt-Nd3, mt-Atp6, mt-Co3, mt-Cytb, mt-Nd5, mt-Nd4l, mt-Nd2, mt-Co1, mt-Co2, mt-Nd4, mt-Atp8, mt-Nd1, mt-Nd6, Ogt	14	18.2
GOBP_PROTON_TRANSMEMBRANE_TRANSPORT	0.00129468	0.0149136	0.45506	0.417228	2.00284	37	mt-Atp6, mt-Co3, mt-Cytb, mt-Nd5, mt-Co1, mt-Co2, mt-Nd4, mt-Atp8, Atp6v1h	9	24.3
GOBP_ALTERNATIVE_MRNA_SPLICING_VIA_SPLICEOSOME	0.0060874	0.048607	0.407018	0.578662	1.82399	11	Rbm25, Thrap3, Dhx9, Srsf6, Nsrp1, Rbm15, Sfswap, Khdrbs1	8	72.7

## Sheet: AlveolarMacrophages_DOWN-reg
pathway	pval	padj	log2err	ES	NES	size	leadingEdge	leadingEdge_num	genes_size_pct
REACTOME_EUKARYOTIC_TRANSLATION_ELONGATION	1e-10	4.90233e-09		-0.742975	-2.57624	80	Rpl9, Rps7, Rps4x, Rps5, Eef1b2, Rps13, Rpl18, Rps24, Rps14, Rpl32, Rpl3, Rpl8, Rpl29, Rpl10, Rpl30, Rpl13, Fau, Rpl34, Rpl10a, Rps16, Rps15a, Rps2, Rps9, Rpl15, Rps27a, Rpl21, Rps26, Rps10, Rps27, Rps21, Rplp0, Rps19, Eef1a1, Rps8, Rpl18a, Rps3, Rpl7, Rplp1, Rps18, Rpl4, Rpl36al, Rpsa, Rpl19, Rpl23, Rpl26, Rps6, Rpl5, Rplp2, Rps12, Eef2, Rps20, Rps11, Rps27l, Rpl35a, Rpl37, Eef1g, Rpl17, Rpl28, …	68	85
REACTOME_NONSENSE_MEDIATED_DECAY_NMD	1e-10	4.90233e-09		-0.729186	-2.54273	83	Rpl9, Rps7, Rps4x, Rps5, Rps13, Rpl18, Rps24, Rps14, Rpl32, Rpl3, Rpl8, Rpl29, Rpl10, Rpl30, Rpl13, Fau, Pabpc1, Rpl34, Rpl10a, Ppp2ca, Rps16, Rps15a, Rps2, Rps9, Rpl15, Rps27a, Rpl21, Rps26, Rps10, Rps27, Rps21, Rplp0, Rps19, Rps8, Rpl18a, Rps3, Rpl7, Rplp1, Rps18, Rpl4, Rpl36al, Rpsa, Rpl19, Rpl23, Rpl26, Rps6, Rpl5, Rplp2, Rps12, Rps20, Rps11, Rps27l, Rpl35a, Rpl37, Rpl17, Rpl28, Rpl24, Rpl11,…	66	79.5
KEGG_RIBOSOME	1e-10	4.90233e-09		-0.734483	-2.52886	75	Rpl9, Rps7, Rps4x, Rps5, Rps13, Rpl18, Rps24, Rpl32, Rpl3, Rpl8, Rpl29, Rpl10, Rpl30, Rpl13, Fau, Rpl34, Rpl10a, Rps16, Rps15a, Rps2, Rps9, Rpl15, Rps27a, Rpl21, Rps26, Rps10, Rps27, Rps21, Rplp0, Rps19, Rps8, Rpl18a, Rps3, Rpl7, Rplp1, Rps18, Rpl4, Rpl36al, Rpsa, Rpl19, Rpl23, Rpl26, Rps6, Rpl5, Rplp2, Rps12, Rps20, Rps11, Rps27l, Rpl35a, Rpl37, Rpl17, Rpl28, Rpl24, Rpl11, Rpl36, Rps23, Rpl14, R…	63	84
GOBP_NUCLEAR_TRANSCRIBED_MRNA_CATABOLIC_PROCESS_NONSENSE_MEDIATED_DECAY	1e-10	4.90233e-09		-0.722453	-2.50546	81	Rpl9, Rps7, Rps4x, Rps5, Rps13, Rpl18, Rps24, Rps14, Rpl32, Rpl3, Rpl8, Rpl29, Rpl10, Rpl30, Rpl13, Pabpc1, Rpl34, Rpl10a, Ppp2ca, Rps16, Rps15a, Rps2, Rps9, Rpl15, Rps27a, Rpl21, Rps26, Rps10, Rps27, Rps21, Rplp0, Rps19, Rps8, Rpl18a, Rps3, Rpl7, Rplp1, Rps18, Rpl4, Rpsa, Rpl19, Rpl23, Rpl26, Rps6, Rpl5, Rplp2, Rps12, Rps20, Rps11, Rpl35a, Rpl37, Rpl17, Rpl28, Rpl24, Rpl11, Rpl36, Rps23, Rpl14, …	63	77.8
WP_CYTOPLASMIC_RIBOSOMAL_PROTEINS	1e-10	4.90233e-09		-0.72682	-2.50247	75	Rpl9, Rps7, Rps4x, Rps5, Rps13, Rpl18, Rps24, Rps14, Rpl32, Rpl3, Rpl8, Rpl29, Rpl10, Rpl30, Rpl13, Fau, Rpl34, Rpl10a, Rps16, Rps15a, Rps2, Rps9, Rpl15, Rps27a, Rpl21, Rps26, Rps10, Rps27, Rps21, Rplp0, Rps19, Rps8, Rpl18a, Rps3, Rpl7, Rplp1, Rps18, Rpl4, Rpsa, Rpl19, Rpl23, Rpl26, Rps6, Rpl5, Rplp2, Rps12, Rps20, Rps11, Rpl35a, Rpl37, Rpl17, Rpl28, Rpl24, Rpl11, Rpl36, Rps23, Rpl14, Rpl37a, Rps…	62	82.7
REACTOME_SELENOAMINO_ACID_METABOLISM	1e-10	4.90233e-09		-0.715099	-2.50199	85	Rpl9, Rps7, Rps4x, Rps5, Rps13, Rpl18, Rps24, Rps14, Rpl32, Rpl3, Rpl8, Rpl29, Rpl10, Rpl30, Rpl13, Fau, Rpl34, Rpl10a, Rps16, Rps15a, Rps2, Rps9, Rpl15, Rps27a, Rpl21, Rps26, Rps10, Rps27, Rps21, Rplp0, Rps19, Rps8, Rpl18a, Rps3, Rpl7, Txnrd1, Rplp1, Rps18, Rpl4, Rpl36al, Rpsa, Rpl19, Rpl23, Rpl26, Rps6, Rpl5, Rplp2, Rps12, Rps20, Rps11, Rps27l, Rpl35a, Rpl37, Rpl17, Rpl28, Rpl24, Rpl11, Rpl36, …	65	76.5
REACTOME_SRP_DEPENDENT_COTRANSLATIONAL_PROTEIN_TARGETING_TO_MEMBRANE	1e-10	4.90233e-09		-0.714723	-2.50067	85	Rpl9, Rps7, Rps4x, Rps5, Rps13, Rpl18, Rps24, Rps14, Rpl32, Rpl3, Rpl8, Rpl29, Rpl10, Rpl30, Rpl13, Fau, Rpl34, Rpl10a, Rps16, Rps15a, Rps2, Rps9, Rpl15, Rps27a, Rpl21, Rps26, Rps10, Rps27, Rps21, Rplp0, Rps19, Rps8, Rpl18a, Rps3, Rpl7, Rplp1, Rps18, Rpl4, Rpl36al, Rpsa, Rpl19, Rpl23, Rpl26, Rps6, Rpl5, Rplp2, Rps12, Rps20, Rps11, Rps27l, Rpl35a, Rpl37, Rpl17, Rpl28, Rpl24, Rpl11, Rpl36, Tram1, R…	69	81.2
REACTOME_RESPONSE_OF_EIF2AK4_GCN2_TO_AMINO_ACID_DEFICIENCY	1e-10	4.90233e-09		-0.71633	-2.47851	79	Atf3, Rpl9, Rps7, Rps4x, Rps5, Rps13, Rpl18, Rps24, Rps14, Rpl32, Rpl3, Rpl8, Rpl29, Rpl10, Rpl30, Rpl13, Fau, Rpl34, Rpl10a, Rps16, Rps15a, Rps2, Rps9, Rpl15, Rps27a, Rpl21, Rps26, Rps10, Rps27, Rps21, Rplp0, Rps19, Rps8, Rpl18a, Rps3, Rpl7, Rplp1, Rps18, Rpl4, Rpl36al, Rpsa, Rpl19, Rpl23, Rpl26, Rps6, Rpl5, Rplp2, Rps12, Rps20, Rps11, Rps27l, Rpl35a, Rpl37, Rpl17, Rpl28, Rpl24, Rpl11, Rpl36, Rp…	62	78.5
REACTOME_EUKARYOTIC_TRANSLATION_INITIATION	1e-10	4.90233e-09		-0.706423	-2.47455	87	Rpl9, Rps7, Rps4x, Rps5, Rps13, Rpl18, Rps24, Rps14, Rpl32, Rpl3, Rpl8, Rpl29, Rpl10, Rpl30, Rpl13, Fau, Pabpc1, Rpl34, Rpl10a, Rps16, Rps15a, Rps2, Rps9, Rpl15, Rps27a, Rpl21, Rps26, Rps10, Rps27, Rps21, Rplp0, Rps19, Rps8, Rpl18a, Eif3f, Rps3, Rpl7, Rplp1, Rps18, Rpl4, Rpl36al, Rpsa, Rpl19, Rpl23, Rpl26, Eif3h, Rps6, Rpl5, Rplp2, Rps12, Eif3i, Rps20, Rps11, Rps27l, Rpl35a, Rpl37, Rpl17, Rpl28, …	65	74.7
REACTOME_INFLUENZA_INFECTION	1e-10	4.90233e-09		-0.702344	-2.46713	88	Rpl9, Rps7, Rps4x, Rps5, Rps13, Rpl18, Rps24, Rps14, Rpl32, Rpl3, Rpl8, Rpl29, Rpl10, Rpl30, Rpl13, Fau, Rpl34, Rpl10a, Rps16, Rps15a, Rps2, Rps9, Rpl15, Rps27a, Rpl21, Rps26, Rps10, Rps27, Rps21, Rplp0, Rps19, Rps8, Rpl18a, Rps3, Rpl7, Rplp1, Rps18, Rpl4, Rpl36al, Rpsa, Rpl19, Rpl23, Rpl26, Clta, Rps6, Rpl5, Rplp2, Rps12, Dnajc3, Rps20, Rps11, Rps27l, Rpl35a, Rpl37, Rpl17, Rpl28, Rpl24, Rpl11, R…	64	72.7
GOBP_COTRANSLATIONAL_PROTEIN_TARGETING_TO_MEMBRANE	1e-10	4.90233e-09		-0.71122	-2.4665	81	Rpl9, Rps7, Rps4x, Rps5, Rps13, Rpl18, Rps24, Rps14, Rpl32, Rpl3, Rpl8, Rpl29, Rpl10, Rpl30, Rpl13, Rpl34, Rpl10a, Rps16, Rps15a, Rps2, Rps9, Rpl15, Rps27a, Rpl21, Rps26, Rps10, Rps27, Rps21, Rplp0, Rps19, Rps8, Rpl18a, Rps3, Rpl7, Rplp1, Rps18, Rpl4, Rpsa, Rpl19, Rpl23, Rpl26, Rps6, Rpl5, Rplp2, Rps12, Rps20, Rps11, Rpl35a, Arl6ip1, Rpl37, Rpl17, Rpl28, Rpl24, Rpl11, Rpl36, Tram1, Rps23, Rpl14, …	66	81.5
REACTOME_RRNA_PROCESSING	1e-10	4.90233e-09		-0.695686	-2.44888	90	Rpl9, Rps7, Rps4x, Rps5, Rps13, Rpl18, Rps24, Rps14, Rpl32, Rpl3, Rpl8, Rpl29, Rpl10, Rpl30, Rpl13, Fau, Rpl34, Rpl10a, Rps16, Rps15a, Rps2, Rps9, Rpl15, Rps27a, Rpl21, Rps26, Rps10, Rps27, Rps21, Rplp0, Rps19, Rps8, Rpl18a, Rps3, Rpl7, Rplp1, Rps18, Rpl4, Rpl36al, Rpsa, Rpl19, Rpl23, Rpl26, Rps6, Rpl5, Rplp2, Rps12, Rps20, Rps11, Rps27l, Rpl35a, Rpl37, Rpl17, Rpl28, Rpl24, Rpl11, Rpl36, Rps23, R…	65	72.2
GOBP_PROTEIN_TARGETING_TO_MEMBRANE	1e-10	4.90233e-09		-0.691848	-2.44688	94	Rpl9, Rps7, Rps4x, Rps5, Rps13, Rpl18, Rps24, Rps14, Rpl32, Rpl3, Rpl8, Rpl29, Rpl10, Rpl30, Rpl13, Rpl34, Rpl10a, Rps16, Rps15a, Rps2, Rps9, Rpl15, Rps27a, Rpl21, Rps26, Rps10, Rps27, Rps21, Rplp0, Rps19, Rps8, Rpl18a, Rps3, Rpl7, Rplp1, Rps18, Rpl4, Rpsa, Rpl19, Rpl23, Rpl26, Rps6, Rpl5, Rplp2, Rps12, Rps20, Rps11, Naca, Rpl35a, Arl6ip1, Rpl37, Rpl17, Rpl28, Chp1, Rpl24, Rpl11, Rpl36, Tram1, Rp…	70	74.5
GOBP_ESTABLISHMENT_OF_PROTEIN_LOCALIZATION_TO_ENDOPLASMIC_RETICULUM	1e-10	4.90233e-09		-0.698889	-2.44527	85	Rpl9, Rps7, Rps4x, Rps5, Rps13, Rpl18, Rps24, Rps14, Rpl32, Rpl3, Rpl8, Rpl29, Rpl10, Rpl30, Rpl13, Rpl34, Rpl10a, Rps16, Rps15a, Rps2, Rps9, Rpl15, Rps27a, Rpl21, Rps26, Rps10, Rps27, Rps21, Rplp0, Rps19, Rps8, Rpl18a, Rps3, Rpl7, Rplp1, Rps18, Rpl4, Rpsa, Rpl19, Rpl23, Rpl26, Rps6, Rpl5, Rplp2, Rps12, Rps20, Rps11, Rpl35a, Rpl37, Rpl17, Rpl28, Rpl24, Rpl11, Rpl36, Tram1, Rps23, Rpl14, Rpl37a, S…	67	78.8
GOBP_TRANSLATIONAL_INITIATION	1e-10	4.90233e-09		-0.687417	-2.43838	100	Rpl9, Rps7, Rps4x, Rps5, Rps13, Rpl18, Rps24, Rps14, Rpl32, Rpl3, Rpl8, Rpl29, Eif1, Rpl10, Rpl30, Rpl13, Pabpc1, Rpl34, Rpl10a, Rps16, Rps15a, Rps2, Rps9, Rpl15, Rps27a, Rpl21, Rps26, Eif4g2, Rps10, Rps27, Rps21, Rplp0, Rps19, Rps8, Rpl18a, Eif3f, Rps3, Rpl7, Rplp1, Ppp1ca, Rps18, Rpl4, Rpsa, Rpl19, Rpl23, Rpl26, Eif3h, Rps6, Rpl5, Rplp2, Rps12, Eif3i, Dnajc3, Rps20, Rps11, Rpl35a, Rpl37, Rpl17,…	72	72
GOBP_NUCLEAR_TRANSCRIBED_MRNA_CATABOLIC_PROCESS	1e-10	4.90233e-09		-0.687036	-2.43034	97	Rpl9, Btg2, Rps7, Rps4x, Zfp36, Rps5, Rps13, Rpl18, Rps24, Rps14, Rpl32, Rpl3, Rpl8, Rpl29, Rpl10, Rpl30, Rpl13, Pabpc1, Rpl34, Rpl10a, Ppp2ca, Rps16, Rps15a, Rps2, Rps9, Rpl15, Rps27a, Rpl21, Rps26, Tob1, Rps10, Rps27, Rps21, Rplp0, Rps19, Rps8, Rpl18a, Rps3, Rpl7, Rplp1, Rps18, Rpl4, Rpsa, Rpl19, Rpl23, Rpl26, Rps6, Rpl5, Rplp2, Rps12, Rps20, Rps11, Rpl35a, Rpl37, Rpl17, Rpl28, Rpl24, Rpl11, Cs…	64	66
REACTOME_REGULATION_OF_EXPRESSION_OF_SLITS_AND_ROBOS	1e-10	4.90233e-09		-0.687783	-2.42218	91	Rpl9, Rps7, Rps4x, Rps5, Rps13, Rpl18, Rps24, Rps14, Rpl32, Rpl3, Rpl8, Rpl29, Rpl10, Rpl30, Rpl13, Fau, Pabpc1, Rpl34, Rpl10a, Rps16, Rps15a, Rps2, Rps9, Rpl15, Rps27a, Rpl21, Rps26, Rps10, Rps27, Rps21, Rplp0, Rps19, Rps8, Rpl18a, Rps3, Rpl7, Rplp1, Rps18, Rpl4, Rpl36al, Rpsa, Rpl19, Rpl23, Rpl26, Rps6, Rpl5, Rplp2, Rps12, Rps20, Rps11, Rps27l, Rpl35a, Rpl37, Rpl17, Rpl28, Rpl24, Rpl11, Ubc, Rp…	63	69.2
REACTOME_SIGNALING_BY_ROBO_RECEPTORS	1e-10	4.90233e-09		-0.680079	-2.41235	100	Rpl9, Rps7, Rps4x, Rps5, Rps13, Rpl18, Rps24, Rps14, Rpl32, Rpl3, Rpl8, Rpl29, Rpl10, Rpl30, Rpl13, Fau, Pabpc1, Rpl34, Rpl10a, Rps16, Rps15a, Rps2, Rps9, Rpl15, Rps27a, Rpl21, Rps26, Rps10, Rps27, Rps21, Rplp0, Rps19, Rps8, Pak2, Rpl18a, Cxcr4, Rps3, Rpl7, Rplp1, Rps18, Rpl4, Rpl36al, Rpsa, Rpl19, Rpl23, Rpl26, Rps6, Rpl5, Rplp2, Rps12, Rps20, Rps11, Rps27l, Rhoa, Rpl35a, Rpl37, Rpl17, Rpl28, Rp…	67	67
GOBP_VIRAL_GENE_EXPRESSION	1e-10	4.90233e-09		-0.678063	-2.40322	99	Rpl9, Rps7, Ccl3, Rps4x, Zfp36, Rps5, Ccl4, Rps13, Rpl18, Rps24, Rps14, Rpl32, Rpl3, Rpl8, Rpl29, Rpl10, Rpl30, Rpl13, Jun, Rpl34, Rpl10a, Rps16, Rps15a, Rps2, Rps9, Rpl15, Rps27a, Rpl21, Rps26, Rps10, Rps27, Rps21, Rplp0, Rps19, Rps8, Rpl18a, Eif3f, Rps3, Rpl7, Rplp1, Rps18, Rpl4, Rpsa, Rpl19, Rpl23, Rpl26, Rps6, Rpl5, Rplp2, Rps12, Rps20, Rps11, Rpl35a, Rpl37, Rpl17, Rpl28, Rpl24, Rpl11, Csde1,…	68	68.7
GOBP_PROTEIN_LOCALIZATION_TO_ENDOPLASMIC_RETICULUM	1e-10	4.90233e-09		-0.682449	-2.39724	88	Rpl9, Rps7, Rps4x, Rps5, Rps13, Rpl18, Rps24, Rps14, Rpl32, Rpl3, Rpl8, Rpl29, Rpl10, Rpl30, Rpl13, Rpl34, Rpl10a, Rps16, Rps15a, Rps2, Rps9, Rpl15, Rps27a, Rpl21, Rps26, Rps10, Rps27, Rps21, Rplp0, Rps19, Rps8, Rpl18a, Rps3, Rpl7, Rplp1, Rps18, Rpl4, Rpsa, Rpl19, Rpl23, Rpl26, Rps6, Rpl5, Rplp2, Rps12, Rps20, Rps11, Rpl35a, Rpl37, Rpl17, Rpl28, Rpl24, Rpl11, Rpl36, Tram1, Rps23, Rpl14, Rpl37a, S…	67	76.1
REACTOME_METABOLISM_OF_AMINO_ACIDS_AND_DERIVATIVES	1e-10	4.90233e-09		-0.659925	-2.34707	104	Rpl9, Rps7, Rps4x, Rps5, Rps13, Rpl18, Rps24, Rps14, Oaz1, Rpl32, Rpl3, Rpl8, Rpl29, Rpl10, Rpl30, Rpl13, Fau, Rpl34, Rpl10a, Rps16, Rps15a, Rps2, Rps9, Rpl15, Rps27a, Rpl21, Rps26, Rps10, Rps27, Rps21, Rplp0, Rps19, Rps8, Rpl18a, Rps3, Rpl7, Txnrd1, Rplp1, Rps18, Rpl4, Rpl36al, Rpsa, Rpl19, Rpl23, Rpl26, Rps6, Rpl5, Rplp2, Rps12, Rps20, Rps11, Rps27l, Rpl35a, Rpl37, Rpl17, Rpl28, Rpl24, Serinc3,…	65	62.5
REACTOME_ACTIVATION_OF_THE_MRNA_UPON_BINDING_OF_THE_CAP_BINDING_COMPLEX_AND_EIFS_AND_SUBSEQUENT_BINDING_TO_43S	1e-10	4.90233e-09		-0.728581	-2.33254	44	Rps7, Rps4x, Rps5, Rps13, Rps24, Rps14, Fau, Pabpc1, Rps16, Rps15a, Rps2, Rps9, Rps27a, Rps26, Rps10, Rps27, Rps21, Rps19, Rps8, Eif3f, Rps3, Rps18, Rpsa, Eif3h, Rps6, Rps12, Eif3i, Rps20, Rps11, Rps27l	30	68.2
REACTOME_CELLULAR_RESPONSE_TO_STARVATION	1e-10	4.90233e-09		-0.659807	-2.33011	93	Atf3, Rpl9, Rps7, Rps4x, Rps5, Rps13, Rpl18, Rps24, Rps14, Rpl32, Rpl3, Rpl8, Rpl29, Rpl10, Rpl30, Rpl13, Fau, Rpl34, Rpl10a, Rps16, Rps15a, Rps2, Rps9, Rpl15, Rps27a, Rpl21, Rps26, Rps10, Rps27, Rps21, Rplp0, Rps19, Rps8, Rpl18a, Rps3, Rpl7, Rplp1, Rps18, Rpl4, Rpl36al, Rpsa, Rpl19, Rpl23, Rpl26, Atp6v1a, Rps6, Rpl5, Rplp2, Rps12, Rps20, Rps11, Rps27l, Rpl35a, Rpl37, Rpl17, Rpl28, Rpl24, Lamtor2…	69	74.2
GOBP_PROTEIN_TARGETING	1e-10	4.90233e-09		-0.6152	-2.23652	141	Rpl9, Rps7, Rps4x, Rps5, Rps13, Rpl18, Rps24, Rps14, Rpl32, Rpl3, Rpl8, Rpl29, Rpl10, Rpl30, Rpl13, Rpl34, Rpl10a, Rps16, Rps15a, Rps2, Rps9, Rpl15, Rps27a, Rpl21, Rps26, Rps10, Rps27, Rps21, Rplp0, Rps19, Rps8, Rpl18a, Rps3, Rpl7, Rplp1, Rps18, Rpl4, Rpsa, Rpl19, Rpl23, Rpl26, Rps6, Rpl5, Rplp2, Rps12, Rps20, Rps11, Vti1b, Naca, Rpl35a, Tspo, Zfand6, Arl6ip1, Rpl37, Timm10b, Hspd1, Rpl17, Rpl28,…	85	60.3
GOBP_RNA_CATABOLIC_PROCESS	1e-10	4.90233e-09		-0.614683	-2.2223	129	Rpl9, Btg2, Rps7, Rps4x, Zfp36, Rps5, Rps13, Rpl18, Rps24, Rps14, Rpl32, Rpl3, Rpl8, Rpl29, Rpl10, Rpl30, Rpl13, Pabpc1, Rpl34, Rpl10a, Ppp2ca, Rps16, Rps15a, Rps2, Rps9, Rpl15, Rps27a, Rpl21, Rps26, Tob1, Rps10, Rps27, Rps21, Rplp0, Rps19, Rps8, Rpl18a, Rps3, Rpl7, Ywhaz, Rplp1, Rps18, Rpl4, Rpsa, Rpl19, Rpl23, Rpl26, Rps6, Rpl5, Rplp2, Rps12, Rps20, Rps11, Rpl35a, Rpl37, Rpl17, Rpl28, Rpl24, Yb…	66	51.2
GOBP_ESTABLISHMENT_OF_PROTEIN_LOCALIZATION_TO_MEMBRANE	1e-10	4.90233e-09		-0.610634	-2.21526	133	Rpl9, Rps7, Rps4x, Rps5, Rps13, Rpl18, Rps24, Rps14, Rpl32, Rpl3, Rpl8, Rpl29, Rpl10, Rpl30, Rpl13, Rpl34, Rpl10a, Rps16, Rps15a, Rack1, Rps2, Rps9, Rpl15, Rps27a, Rpl21, Rps26, Rps10, Rps27, Rps21, Rplp0, Rps19, Rps8, Rpl18a, Rps3, Rpl7, Ywhaz, Rplp1, Rps18, Rpl4, Rpsa, Rpl19, Rpl23, Rpl26, Vps35, Rps6, Rpl5, Rplp2, Rps12, Rps20, Rps11, Naca, Rpl35a, Arl6ip1, Rpl37, Calm1, Timm10b, Rpl17, Rpl28,…	80	60.2
REACTOME_NERVOUS_SYSTEM_DEVELOPMENT	1e-10	4.90233e-09		-0.597321	-2.17868	147	Rpl9, Rps7, Actg1, Rps4x, Rps5, Rps13, Rpl18, Rps24, Rps14, Rpl32, Rpl3, Rpl8, Rpl29, Rpl10, Rpl30, Rpl13, Fau, Pabpc1, Rpl34, Rpl10a, Rps16, Rps15a, Arpc2, Rps2, Rps9, Rpl15, Rps27a, Rpl21, Rps26, Rps10, Rps27, Rps21, Arpc1b, Rplp0, Rps19, Rps8, Pak2, Rpl18a, Cxcr4, Rps3, Rpl7, Rplp1, Rps18, Rpl4, Rpl36al, Rpsa, Rpl19, Rpl23, Rpl26, Clta, Rps6, Rpl5, Egr2, Rplp2, Rhob, Rps12, Rps20, Tyrobp, Irs2…	78	53.1
GOBP_RESPONSE_TO_KETONE	6.15077e-08	2.81866e-06	0.704976	-0.756005	-2.1605	24	Fos, Cdkn1a, Klf4, Fosb, Dusp1, Klf2, Cybb, Tlr2, Fbxo32, Sgk1, Tspo, Calm1	12	50
GOBP_ORGANIC_CYCLIC_COMPOUND_CATABOLIC_PROCESS	1e-10	4.90233e-09		-0.587116	-2.13808	145	Rpl9, Btg2, Rps7, Rps4x, Zfp36, Rps5, Rps13, Rpl18, Rps24, Rps14, Rpl32, Rpl3, Rpl8, Rpl29, Rpl10, Rpl30, Rpl13, Pabpc1, Rpl34, Rpl10a, Ppp2ca, Rps16, Rps15a, Rps2, Rps9, Rpl15, Rps27a, Rpl21, Rps26, Tob1, Rps10, Rps27, Rps21, Rplp0, Rps19, Rps8, Rpl18a, Rps3, Rpl7, Ywhaz, Rplp1, Rps18, Rpl4, Rpsa, Rpl19, Gpx1, Gda, Rpl23, Rpl26, Rps6, Rpl5, Rplp2, Rps12, Rps20, Rps11, Rpl35a, Comt, Rpl37, Rpl17,…	72	49.7
REACTOME_TRANSLATION	1e-10	4.90233e-09		-0.582731	-2.10862	130	Rpl9, Rps7, Rps4x, Rps5, Eef1b2, Rps13, Rpl18, Rps24, Rps14, Rpl32, Rpl3, Rpl8, Rpl29, Rpl10, Rpl30, Rpl13, Fau, Pabpc1, Rpl34, Rpl10a, Rps16, Rps15a, Rps2, Rps9, Rpl15, Rps27a, Rpl21, Rps26, Rps10, Rps27, Rps21, Rplp0, Rps19, Eef1a1, Rps8, Rpl18a, Eif3f, Rps3, Rpl7, Rplp1, Rps18, Rpl4, Rpl36al, Rpsa, Rpl19, Rpl23, Rpl26, Eif3h, Rps6, Rpl5, Rplp2, Rps12, Eef2, Eif3i, Rps20, Rps11, Rps27l, Rpl35a,…	77	59.2
GOBP_PROTEIN_LOCALIZATION_TO_MEMBRANE	1e-10	4.90233e-09		-0.573351	-2.10472	171	Rpl9, Rps7, Rps4x, Rps5, Rps13, Rpl18, Rps24, Rps14, Slc5a3, Rpl32, Rpl3, Rpl8, Rpl29, Rpl10, Rpl30, Rpl13, Rpl34, Rpl10a, Rps16, Rps15a, Rack1, Rps2, Rps9, Rpl15, Rps27a, Rpl21, Rps26, Rps10, Rps27, Rps21, Rplp0, Rps19, Rps8, Rpl18a, Rps3, Rpl7, Ywhaz, Rplp1, Rps18, Rpl4, Vamp8, Rpsa, Rpl19, Rpl23, Rpl26, Vps35, Rps6, Rpl5, Rplp2, Rps12, Rps20, Rps11, Vti1b, Naca, Rpl35a, Tm9sf3, Arl6ip1, Rpl37,…	90	52.6
GOBP_RIBOSOME_ASSEMBLY	2.26557e-06	7.34742e-05	0.627257	-0.733276	-2.07933	23	Rps5, Rps14, Rpl3, Rpl10, Rps10, Rps27, Rplp0, Rps19, Rpsa, Rpl5, Rps27l, Rpl24, Rpl11, Rps15, Ddx3x, Rpl23a, Rpl6	17	73.9
GOBP_ESTABLISHMENT_OF_PROTEIN_LOCALIZATION_TO_ORGANELLE	1e-10	4.90233e-09		-0.564075	-2.06956	168	Rpl9, Cdkn1a, Rps7, Rps4x, Rps5, Rps13, Rpl18, Rps24, Rps14, Rpl32, Rpl3, Rpl8, Rpl29, Rpl10, Rpl30, Rpl13, Rpl34, Rpl10a, Rps16, Rps15a, Rps2, Rps9, Rpl15, Rps27a, Rpl21, Rps26, Rps10, Rps27, Rps21, Rplp0, Rps19, Rps8, Rpl18a, Rps3, Rpl7, Ywhaz, Rplp1, Rps18, Rpl4, Rpsa, Rpl19, Rpl23, Lamp1, Rpl26, Rps6, Rpl5, Rplp2, Rps12, Rps20, Rps11, Vti1b, Rpl35a, Tspo, Zfand6, Rpl37, Calm1, Timm10b, Hspd1,…	88	52.4
GOBP_RIBOSOMAL_SMALL_SUBUNIT_BIOGENESIS	9.74187e-06	0.00026328	0.593325	-0.732211	-2.04568	21	Rps7, Rps5, Rps24, Rps14, Rps16, Rps10, Rps27, Rps21, Rps19, Rps8, Rpsa, Rps6, Rps27l	13	61.9
REACTOME_INFECTIOUS_DISEASE	1e-10	4.90233e-09		-0.547249	-2.0258	205	Rpl9, Rps7, Actg1, Rps4x, Rps5, Rps13, Rpl18, Rps24, Rps14, Rpl32, Rpl3, Rpl8, Rpl29, Rpl10, Rpl30, Rpl13, Jun, Fau, Rpl34, Rpl10a, Rps16, Rps15a, Arpc2, Rps2, Rps9, Rpl15, Rps27a, Rpl21, Tlr2, Rps26, Rps10, Rps27, Rps21, Arpc1b, Rplp0, Rps19, Rps8, Gnai2, Pak2, Rpl18a, Cxcr4, Rps3, Rpl7, Txnrd1, Rplp1, Rps18, Rpl4, Rpl36al, Rpsa, Rpl19, Rpl23, Rpl26, Clta, Rps6, Rpl5, Rplp2, Adrb2, Rps12, Eef2, …	126	61.5
REACTOME_CELLULAR_RESPONSES_TO_EXTERNAL_STIMULI	1e-10	4.90233e-09		-0.546148	-2.0106	179	Atf3, Fos, Rpl9, Cdkn1a, Rps7, Rps4x, Rps5, Rps13, Rpl18, Rps24, Rps14, Rpl32, Rpl3, Rpl8, Rpl29, Rpl10, Mt1, Rpl30, Rpl13, Jun, Fau, Rpl34, Rpl10a, Rps16, Cybb, Rps15a, Cox5a, Rps2, Rps9, Rpl15, Rps27a, Rpl21, Rps26, Rps10, Ets2, Rps27, Cox7a2l, Rps21, Rplp0, Rps19, Atox1, Eef1a1, Rps8, Rpl18a, Rps3, Rpl7, Txnrd1, Rplp1, Rps18, Rpl4, Rpl36al, Rpsa, Rpl19, Gpx1, Rpl23, Rpl26, Atp6v1a, Rps6, Rpl5,…	109	60.9
REACTOME_DEVELOPMENTAL_BIOLOGY	1e-10	4.90233e-09		-0.542647	-2.00539	186	Rpl9, Cdkn1a, Rps7, Klf4, Actg1, Rps4x, Rps5, Rps13, Rpl18, Rps24, Rps14, Rpl32, Rpl3, Rpl8, Rpl29, Rpl10, Rpl30, Rpl13, Jun, Fau, Pabpc1, Rpl34, Rpl10a, Rps16, Rps15a, Arpc2, Rps2, Rps9, Rpl15, Rps27a, Rpl21, Rps26, Rps10, Rps27, Rps21, Arpc1b, Rplp0, Rps19, Rps8, Pak2, Rpl18a, Cxcr4, Rps3, Rpl7, Rplp1, Rps18, Rpl4, Rpl36al, Rpsa, Krt79, Rpl19, Rpl23, Rpl26, Clta, Rps6, Rpl5, Egr2, Rplp2, Rhob, …	83	44.6
GOBP_PEPTIDE_BIOSYNTHETIC_PROCESS	1e-10	4.90233e-09		-0.540471	-1.99638	185	Rpl9, Btg2, Rps7, Rps4x, Zfp36, Rps5, Eef1b2, Rps13, Rpl18, Rps24, Rps14, Rpl32, Rpl3, Rpl8, Rpl29, Eif1, Rpl10, Rpl30, Rpl13, Rgs2, Pabpc1, Rpl34, Rpl10a, Rps16, Rps15a, Rack1, Rps2, Rps9, Rpl15, Rps27a, Rpl21, Rps26, Tob1, Eif4g2, Rps10, Rps27, Rps21, Rplp0, Rps19, Eef1a1, Rps8, Rpl18a, Eif3f, Rps3, Rpl7, Rplp1, Ppp1ca, Rps18, Rpl4, Rpl36al, Rpsa, Rpl19, Rpl23, Rpl26, Eif3h, Ndufa7, Rps6, Mtpn,…	92	49.7
GOBP_CYTOPLASMIC_TRANSLATION	2.39335e-06	7.53013e-05	0.627257	-0.604992	-1.97979	49	Rpl9, Rpl18, Rpl32, Rpl8, Rpl29, Rpl30, Rpl10a, Rpl15, Rps26, Rps21, Rplp0, Rpl18a, Eif3f, Rplp1, Rpsa, Rpl19, Rpl26, Eif3h, Rplp2, Eef2, Eif3i, Rpl35a, Rpl17, Rpl24, Rpl11, Rpl36, Pkm, Rps23	28	57.1
REACTOME_METABOLISM_OF_RNA	1e-10	4.90233e-09		-0.533676	-1.95521	166	Rpl9, Rps7, Rps4x, Zfp36, Rps5, Rps13, Rpl18, Rps24, Rps14, Rpl32, Rpl3, Rpl8, Rpl29, Rpl10, Rpl30, Rpl13, Fau, Pabpc1, Rpl34, Rpl10a, Ppp2ca, Rps16, Rps15a, Rps2, Rps9, Rpl15, Rps27a, Rpl21, Rps26, Rps10, Rps27, Rps21, Rplp0, Rps19, Rps8, Rpl18a, Rps3, Rpl7, Ywhaz, Rplp1, Rps18, Rpl4, Rtraf, Rpl36al, Rpsa, Rpl19, Rpl23, Rpl26, Rps6, Rpl5, Rplp2, Rps12, Rps20, Rps11, Rps27l, Rpl35a, Rpl37, Rpl17,…	67	40.4
REACTOME_NGF_STIMULATED_TRANSCRIPTION	7.55922e-05	0.001626	0.538434	-0.791356	-1.95144	12	Fos, Egr1, Junb, Fosb, Trib1, Sgk1, Egr2	7	58.3
WP_SPINAL_CORD_INJURY	6.15297e-05	0.00135109	0.538434	-0.714515	-1.94916	18	Fos, Cxcl2, Egr1, Btg2, Zfp36, Nr4a1, Rhob, Rhoa, Cd47, Il1b	10	55.6
GOBP_BIOLOGICAL_PROCESS_INVOLVED_IN_SYMBIOTIC_INTERACTION	1e-10	4.90233e-09		-0.523657	-1.94673	228	Rpl9, Rps7, Ccl3, Rps4x, Zfp36, Rps5, Ccl4, Rps13, Rpl18, Rps24, Rps14, Rpl32, Rpl3, Rpl8, Rpl29, Rpl10, Rpl30, Rpl13, Jun, Pabpc1, Rpl34, Rpl10a, Rps16, Rps15a, Rack1, Rps2, Rps9, Rpl15, Rps27a, Rpl21, Rps26, Rps10, Rps27, Rps21, Trim25, Rplp0, Rps19, Rps8, Pak2, Rpl18a, Cxcr4, Eif3f, Rps3, Rpl7, Rplp1, Ppp1ca, Rps18, Rpl4, Vamp8, Rtraf, Rpsa, Rpl19, Gpx1, Rpl23, Lamp1, Rpl26, Vps35, Rps6, Rpl5,…	131	57.5
GOBP_AMIDE_BIOSYNTHETIC_PROCESS	1e-10	4.90233e-09		-0.52521	-1.94258	203	Rpl9, Btg2, Rps7, Rps4x, Zfp36, Rps5, Eef1b2, Rps13, Rpl18, Rps24, Rps14, Rpl32, Rpl3, Rpl8, Rpl29, Eif1, Rpl10, Rpl30, Rpl13, Rgs2, Pabpc1, Rpl34, Rpl10a, Rps16, Rps15a, Rack1, Rps2, Rps9, Rpl15, Rps27a, Rpl21, Rps26, Tob1, Eif4g2, Rps10, Rps27, Rps21, Rplp0, Rps19, Eef1a1, Rps8, Rpl18a, Eif3f, Rps3, Rpl7, Rplp1, Ppp1ca, Rps18, Rpl4, Rpl36al, Rpsa, Rpl19, Rpl23, Rpl26, Eif3h, Ndufa7, Rps6, Mtpn,…	93	45.8
GOBP_NEGATIVE_REGULATION_OF_GENE_EXPRESSION	1e-10	4.90233e-09		-0.523344	-1.94008	221	Rpl9, Cdkn1a, Btg2, Rps7, Klf4, Serpine1, Rgcc, Ccl3, Rps4x, Zfp36, Rps5, Rps13, Rpl18, Rps24, Rps14, Rpl32, Rpl3, Rpl8, Rpl29, Klf2, Rpl10, Rpl30, Rpl13, Rgs2, Pabpc1, Rpl34, Rpl10a, Ppp2ca, Rps16, Cd83, Rps15a, Rack1, Rps2, Rps9, Rpl15, Rps27a, Srgn, Rpl21, Rps26, Tob1, Rps10, Rps27, Rps21, Trim25, Rplp0, Rps19, Rps8, Rpl18a, Rps3, Rpl7, Ywhaz, Rplp1, Rps18, Rpl4, Rpsa, Rpl19, Rpl23, Rpl26, Rps…	107	48.4
GOBP_PEPTIDE_METABOLIC_PROCESS	1e-10	4.90233e-09		-0.523502	-1.9379	205	Rpl9, Btg2, Rps7, Rps4x, Zfp36, Rps5, Eef1b2, Rps13, Rpl18, Rps24, Rps14, Rpl32, Rpl3, Rpl8, Rpl29, Eif1, Rpl10, Rpl30, Rpl13, Rgs2, Pabpc1, Rpl34, Rpl10a, Rps16, Rps15a, Rack1, Rps2, Rps9, Rpl15, Rps27a, Rpl21, Rps26, Tob1, Eif4g2, Rps10, Rps27, Rps21, Rplp0, Rps19, Eef1a1, Rps8, Rpl18a, Eif3f, Rps3, Rpl7, Rplp1, Ppp1ca, Rps18, Rpl4, Rpl36al, Rpsa, Rpl19, Gpx1, Rpl23, Rpl26, Eif3h, Ndufa7, Rps6,…	115	56.1
WP_VEGFAVEGFR2_SIGNALING_PATHWAY	6.89281e-07	2.74152e-05	0.659444	-0.54283	-1.89289	83	Egr1, Actg1, Nr4a1, Jun, Pabpc1, Rpl10a, Ppp2ca, Cybb, Rack1, Dusp5, Eif4g2, Ier5, Pak2, Rpl18a, Eif3f, Rpl7, Ppp1ca, Gpx1, Rpl26, Eif3h, Rps6, Rpl5, Rplp2, Adrb2, Rps11, Rap1b, Rhoa, Tbca, Iqgap1, Sh3bgrl3, Glud1, Ptpn1, Ctnnb1, Rac1, Prdx2, Ccrl2, Ldha, Ssr3, Gapdh, Tmsb4x, Clic1, Nr4a2, Lrrc59, Gsk3b, Cltc, Txn1, Rpl27, Cdc42, Nr4a3, Stat3	50	60.2
GOBP_CELLULAR_AMIDE_METABOLIC_PROCESS	1e-10	4.90233e-09		-0.508501	-1.89276	237	Rpl9, Btg2, Rps7, Rps4x, Zfp36, Rps5, Eef1b2, Rps13, Rpl18, Rps24, Rps14, Rpl32, Rpl3, Rpl8, Rpl29, Eif1, Rpl10, Rpl30, Rpl13, Rgs2, Pabpc1, Rpl34, Rpl10a, Ppp2ca, Rps16, Rps15a, Rack1, Rps2, Rps9, Rpl15, Rps27a, Rpl21, Rps26, Tob1, Eif4g2, Rps10, Rps27, Rps21, Rplp0, Rps19, Eef1a1, Rps8, Rpl18a, Eif3f, Rps3, Rpl7, Rplp1, Ppp1ca, Rps18, Rpl4, Rpl36al, Rpsa, Rpl19, Gpx1, Rpl23, Rpl26, Eif3h, Ndufa…	102	43
GOBP_RIBOSOME_BIOGENESIS	3.05132e-06	9.32199e-05	0.627257	-0.556029	-1.89168	66	Rps7, Rps5, Rps24, Rps14, Rpl3, Rpl10, Rpl10a, Rps16, Rps2, Rps9, Rps10, Rps27, Rps21, Rplp0, Rps19, Rps8, Rpl7, Rpsa, Rpl26, Rps6, Rpl5, Rps27l, Rpl35a, Rpl24, Rpl11, Rpl14, Rps15, Ddx3x, Rpl23a, Rpl6, Pten, Imp3, Rpl7a	33	50
GOBP_RESPONSE_TO_CHEMOKINE	0.000289577	0.00492281	0.498493	-0.787896	-1.8677	10	Cxcl2, Dusp1, Ccl3, Ccl4, Cxcr4, Ccl6, Rhoa	7	70
GOBP_LEUKOCYTE_CHEMOTAXIS	0.00024743	0.00445797	0.498493	-0.624374	-1.86725	29	Cxcl2, S100a9, Serpine1, Dusp1, Ccl3, Ccl4, Rps19, Cxcr4, Ccl6	9	31
GOBP_PROTEIN_LOCALIZATION_TO_ORGANELLE	1e-10	4.90233e-09		-0.500208	-1.86056	230	Rpl9, Cdkn1a, Rps7, Rps4x, Rps5, Rps13, Rpl18, Rps24, Rps14, Rpl32, Rpl3, Rpl8, Rpl29, Rpl10, Rpl30, Rpl13, Rpl34, Rpl10a, Rps16, Rps15a, Rps2, Rps9, Rpl15, Rps27a, Srgn, Rpl21, Rps26, Rps10, Rps27, Rps21, Rplp0, Rps19, Rps8, Rpl18a, Rps3, Rpl7, Ywhaz, Rplp1, Rps18, Rpl4, Rpsa, Rpl19, Rpl23, Lamp1, Rpl26, Vps35, Rps6, Rpl5, Rplp2, Rps12, Rps20, Rps11, Vti1b, Tmed10, Rpl35a, Tspo, Zfand6, Rpl37, C…	122	53
WP_VITAMIN_D_RECEPTOR_PATHWAY	0.000744368	0.00996889	0.477271	-0.714464	-1.85864	15	Cdkn1a, S100a9, Junb, Klf4, Hilpda, Cd14, Adrb2, Thbd, Trem1	9	60
GOBP_MUSCLE_ORGAN_DEVELOPMENT	0.000186048	0.00363138	0.518848	-0.626778	-1.84969	27	Atf3, Fos, Egr1, Btg2, Gpx1, Cd164, Mtpn, Egr2, Eef2, Xbp1	10	37
GOBP_SKELETAL_MUSCLE_ORGAN_DEVELOPMENT	0.000335099	0.00531119	0.498493	-0.672767	-1.84773	19	Atf3, Fos, Egr1, Btg2, Gpx1, Egr2, Eef2	7	36.8
GOBP_CELLULAR_RESPONSE_TO_INORGANIC_SUBSTANCE	0.00021069	0.00395463	0.518848	-0.624901	-1.84415	27	Fos, Junb, Fosb, Mt1, Jun, Cybb, Clic4, Alox5ap, Tspo, Iqgap1, Trf, Nfe2l2, App, Cpne5, Cpne3	15	55.6
GOBP_SKELETAL_MUSCLE_CELL_DIFFERENTIATION	0.000659614	0.009029	0.477271	-0.770213	-1.82578	10	Atf3, Fos, Egr1, Btg2, Egr2, Eef2	6	60
WP_PHOTODYNAMIC_THERAPYINDUCED_AP1_SURVIVAL_SIGNALING	0.000621099	0.00861367	0.477271	-0.757612	-1.82281	11	Fos, Cdkn1a, Junb, Jun, Mcl1	5	45.5
GOBP_CELL_CHEMOTAXIS	0.000346596	0.00541203	0.498493	-0.595166	-1.8223	33	Cxcl2, S100a9, Serpine1, Dusp1, Ccl3, Ccl4, Nr4a1, Rps19, Cxcr4, Ccl6	10	30.3
GOBP_RIBOSOMAL_LARGE_SUBUNIT_ASSEMBLY	0.000770471	0.0102148	0.477271	-0.768209	-1.82103	10	Rpl3, Rpl10, Rplp0, Rpl5, Rpl24, Rpl11, Rpl23a, Rpl6	8	80
GOBP_POSITIVE_REGULATION_OF_VASCULATURE_DEVELOPMENT	0.000783278	0.0103197	0.477271	-0.666754	-1.81887	18	Klf4, Serpine1, Cybb, Cxcr4, Tgfbr2, Rhob, Il1b, Mtdh, Xbp1, Pkm, Jak1, Nfe2l2	12	66.7
GOBP_NEGATIVE_REGULATION_OF_PEPTIDASE_ACTIVITY	0.000374747	0.00576618	0.498493	-0.617412	-1.80909	26	Klf4, Serpine1, Pak2, Cd44, Aplp2, Gpx1, Tmed10, Prdx5, Arl6ip1, Cstb, Serpinb6a, Ddx3x, Anxa2, App, Gapdh, Csnk2a1, Picalm, Lamtor5, Pros1, Rps6ka3, Ubxn1	21	80.8
GOBP_POSITIVE_REGULATION_OF_CELL_ACTIVATION	0.000141408	0.00286624	0.518848	-0.552675	-1.80859	49	Cdkn1a, Ccl3, Plek, Cd83, Malt1, Pak2, Rps3, Vamp8, Lamp1, Tgfbr2, Tyrobp, Irs2, Cd47, Il1b, Xbp1, Axl, Hspd1, Nlrp3, Lgals1, Rac1, Sirpa, Ctsc, Hsph1, Syk, Selenok, Cdc42, Nr4a3	27	55.1
GOBP_RIBOSOMAL_SMALL_SUBUNIT_ASSEMBLY	0.00100327	0.0124406	0.45506	-0.762126	-1.80661	10	Rps5, Rps14, Rps10, Rps27, Rps19, Rpsa, Rps27l, Rps15	8	80
GOBP_REGULATION_OF_CELL_JUNCTION_ASSEMBLY	0.000652624	0.00899171	0.477271	-0.656369	-1.80269	19	Actg1, Tlr2, Vps35, Rap1b, Rhoa, Il1b, Iqgap1, Rac1, Dusp3, S100a10, Pten, App	12	63.2
GOBP_CELL_MATRIX_ADHESION	0.00150057	0.0169156	0.45506	-0.641518	-1.7923	21	Serpine1, Actg1, Cd44, Plet1, Rhoa, Iqgap1, Timm10b, Zyx, Rac1, Dusp3, S100a10, Pten	12	57.1
GOBP_INTRACELLULAR_PROTEIN_TRANSPORT	1e-10	4.90233e-09		-0.479366	-1.79	264	Rpl9, Cdkn1a, Rps7, Rps4x, Rps5, Rps13, Rpl18, Rps24, Rps14, Oaz1, Rpl32, Rpl3, Rpl8, Rpl29, Rpl10, Rpl30, Rpl13, Rpl34, Rpl10a, Rps16, Rps15a, Rps2, Rps9, Rpl15, Rps27a, Rpl21, Rps26, Rps10, Rps27, Rps21, Rplp0, Rps19, Rps8, Rpl18a, Rps3, Rpl7, Ywhaz, Rplp1, Rps18, Rpl4, Rpsa, Rpl19, Rpl23, Rpl26, Clta, Vps35, Rps6, Rpl5, Egr2, Rplp2, Rhob, Rps12, Rps20, Rps11, Vti1b, Naca, Tmed10, Rpl35a, Il1b,…	132	50
WP_TGFBETA_SIGNALING_PATHWAY	0.000387434	0.00587562	0.498493	-0.589625	-1.78446	31	Atf3, Fos, Cdkn1a, Junb, Fosb, Jun, Pak2, Klf6, Tgfbr2, Rhoa	10	32.3
GOBP_CELL_SUBSTRATE_JUNCTION_ORGANIZATION	0.00109169	0.0132257	0.45506	-0.709699	-1.78304	13	Actg1, Rhoa, Iqgap1, Lamtor2, Rab8b, Rac1, Dusp3, S100a10, Pten	9	69.2
GOBP_HUMORAL_IMMUNE_RESPONSE	0.000866228	0.0111914	0.477271	-0.67524	-1.78226	16	Cxcl2, S100a9, Rgcc, Rpl30, Cd83, Rps19, Il1b, Trf, Trem1, Gapdh, Lyz2	11	68.8
GOBP_BLOOD_VESSEL_ENDOTHELIAL_CELL_MIGRATION	0.00118988	0.0140126	0.45506	-0.708117	-1.77906	13	Klf4, Rgcc, Nr4a1, Gpx1, Rhoa, Nus1, Atp5a1, Nfe2l2, Tmsb4x	9	69.2
REACTOME_NUCLEAR_EVENTS_KINASE_AND_TRANSCRIPTION_FACTOR_ACTIVATION	0.000965878	0.0120478	0.477271	-0.64617	-1.77468	19	Fos, Egr1, Junb, Fosb, Trib1, Ppp2ca, Sgk1, Egr2	8	42.1
GOBP_GASTRULATION	0.00118707	0.0140126	0.45506	-0.691727	-1.77317	14	Klf4, Dusp1, Rack1, Dusp5, Txnrd1, Rps6, Tgfbr2	7	50
WP_CORTICOTROPINRELEASING_HORMONE_SIGNALING_PATHWAY	0.00118577	0.0140126	0.45506	-0.641684	-1.76236	19	Fos, Junb, Fosb, Nr4a1, Fosl2, Gnai2, Rap1b, Rhoa	8	42.1
GOBP_POSITIVE_REGULATION_OF_CELL_DEATH	1.57184e-05	0.000389463	0.57561	-0.498767	-1.76139	93	Atf3, Fos, Egr1, Cdkn1a, S100a9, Rps7, Rgcc, Dusp1, Ccl3, Jun, Tgm2, Rack1, Rps27a, Stk17b, Mcl1, Pak2, Rps3, Ppp1ca, Rpl26, Rps6, Phlda1, Rhob, Tyrobp, Net1, Tspo, Hspd1, Ctsd, Serinc3, Rpl11, Ubc, Sqstm1, Slc6a6, Ctnnb1, Ddx3x, Pten, Ldha, Ctsc, Itm2c, Ripk1, Picalm, Phlda3, Gsk3b	42	45.2
GOBP_NEGATIVE_REGULATION_OF_TRANSFERASE_ACTIVITY	0.000194965	0.00377052	0.518848	-0.53684	-1.75705	50	Cdkn1a, Rps7, Dusp1, Zfp36, Rgs2, Trib1, Ppp2ca, Rack1, Dusp5, Pak2, Rtraf, Rpl23, Rpl5, Dnajc3, Irs2, Il1b, Chp1, Rpl11, Ptpn1, Ywhab, Dusp3, Pten, Pkig	23	46
GOBP_REACTIVE_NITROGEN_SPECIES_METABOLIC_PROCESS	0.00157974	0.0175923	0.45506	-0.728793	-1.75347	11	Klf4, Klf2, Tlr2, Cd47, Il1b, Tspo, Hsp90ab1, Rac1, Sirpa	9	81.8
GOBP_CELL_ACTIVATION_INVOLVED_IN_IMMUNE_RESPONSE	1.18048e-06	4.29042e-05	0.643552	-0.485529	-1.75333	127	Cxcl2, S100a9, Ccl3, Fth1, Nme2, Cybb, Tlr2, Malt1, Eef1a1, Ftl1, Cd44, Vamp8, Creg1, Cd14, Lamp1, Rps6, Eef2, Dnajc3, Tyrobp, Rap1b, Rhoa, Cd47, Lcp1, Iqgap1, Xbp1, Bri3, Hspd1, Ctsd, Aprt, Lamtor2, Dgat1, Degs1, Pkm, Nlrp3, Hsp90ab1, Cstb, Lgals1, Rac1, Serpinb6a, Asah1, S100a13, Rab6a, Ostf1, Ddx3x, Anxa2, App, Gdi2, Sirpa, Lamtor1, Lyz2, Ctsc, Plekho2, Hspa8, Vapa, Cpne3, Gusb, Rab18, Actr2, …	69	54.3
GOBP_POSITIVE_REGULATION_OF_INTRINSIC_APOPTOTIC_SIGNALING_PATHWAY	0.00186667	0.0198735	0.45506	-0.697381	-1.75209	13	S100a9, Rps7, Rack1, Mcl1, Rps3, Rpl26, Serinc3, Rpl11	8	61.5
GOBP_MRNA_METABOLIC_PROCESS	1.93401e-08	9.05976e-07	0.733762	-0.473436	-1.74988	194	Rpl9, Btg2, Rps7, Rps4x, Zfp36, Rps5, Rps13, Rpl18, Rps24, Rps14, Rpl32, Rpl3, Rpl8, Rpl29, Rpl10, Rpl30, Rpl13, Pabpc1, Rpl34, Rpl10a, Ppp2ca, Rps16, Rps15a, Rps2, Rps9, Rpl15, Rps27a, Rpl21, Rps26, Tob1, Rps10, Rps27, Rps21, Rplp0, Rps19, Rps8, Rpl18a, Rps3, Rpl7, Ywhaz, Rplp1, Rps18, Rpl4, Rpsa, Rpl19, Rpl23, Rpl26, Rps6, Rpl5, Rplp2, Ptbp3, Rps12, Rps20, Rps11, Rpl35a, Rpl37, Rpl17, Rpl28, Rp…	67	34.5
GOBP_REGULATION_OF_APOPTOTIC_SIGNALING_PATHWAY	0.000176286	0.003473	0.518848	-0.520193	-1.74826	60	Atf3, S100a9, Rps7, Serpine1, Rack1, Mcl1, Gnai2, Pak2, Rps3, Cd44, Ppp1ca, Gpx1, Rpl26, Slc25a5, Il1b, Xbp1, Serinc3, Rpl11, Ptpn1, Tpt1, Ddx3x, Prdx2, Nfe2l2, Pten, Ctsc, Itm2c, Csnk2a1, Nr4a2, Ripk1, Pttg1ip, Gsk3b	31	51.7
GOBP_EXOCYTOSIS	1.02538e-06	3.93e-05	0.643552	-0.480398	-1.74758	144	Cxcl2, S100a9, Serpine1, Ccl3, Fth1, Nme2, Plek, Cybb, Srgn, Tlr2, Eef1a1, Gnai2, Ftl1, Cd44, Vamp8, Aplp2, Creg1, Cd14, Lamp1, Eef2, Dnajc3, Tyrobp, Vti1b, Rap1b, Rhoa, Cd47, Tmed10, Iqgap1, Calm1, Bri3, Ctsd, Trf, Aprt, Lamtor2, Dgat1, Degs1, Pkm, Hsp90ab1, Cstb, Rab8b, Rac1, Serpinb6a, Asah1, S100a13, Rab6a, Ostf1, Ddx3x, Anxa2, App, Gdi2, Sirpa, Lamtor1, Lyz2, Tmsb4x, Ctsc, Plekho2, Hspa8, Va…	83	57.6
GOBP_CELL_MIGRATION	7.91524e-07	3.08988e-05	0.659444	-0.478233	-1.74432	147	Cxcl2, S100a9, Klf4, Serpine1, Rgcc, Dusp1, Actg1, Ccl3, Ccl4, Nr4a1, Trib1, Rack1, Clic4, Rps19, Gnai2, Cxcr4, Cd44, Plet1, Arhgdib, Ccl6, Gpx1, Sgk1, Tgfbr2, Rhob, Net1, Irs2, Rhoa, Cd47, Il1b, Tspo, Nus1, Lcp1, Iqgap1, Xbp1, Axl, Zfand5, Atp5a1, Thbd, Trem1, Lamtor2, Rab1a, Nlrp3, Gcnt2, Rac1, Dusp3, Nfe2l2, Ccrl2, Pten, App, Pafah1b1, Sirpa, Tmsb4x, Slc3a2, Adipor2, Cpne3, Nr4a2, Mapre1, Bmpr…	71	48.3
GOBP_INFLAMMATORY_RESPONSE	2.19267e-05	0.000513573	0.57561	-0.495151	-1.74134	89	Fos, Cxcl2, Osm, S100a9, Klf4, Serpine1, Ccl3, Ccl4, Cybb, Tgm2, Tlr2, Lipa, Rps19, Cxcr4, Cd44, Ccl6, Vamp8, Gpx1, Cd14, Vps35, Lpl, Cd47, Il1b, Prdx5, Axl, Zyx, Trem1, Nlrp3, Cers6, Rac1, Prdx2, Nfe2l2, Ccrl2, App, Sirpa, Lyz2, Tmsb4x, Ctsc	38	42.7
GOBP_RESPONSE_TO_CORTICOSTEROID	0.00239966	0.0243615	0.431708	-0.636918	-1.73748	18	Fos, Cdkn1a, Fosb, Dusp1, Zfp36, Cybb, Fbxo32, Sgk1, Calm1	9	50
GOBP_CELL_SUBSTRATE_ADHESION	0.00114555	0.013799	0.45506	-0.567252	-1.73684	33	Serpine1, Actg1, Arpc2, Cd44, Plet1, Rhoa, Iqgap1, Timm10b, Axl, Zyx, Rab1a, Lgals1, Gcnt2, Rac1, Dusp3, S100a10, Pten, Gsk3b, Stk4, Cdc42	20	60.6
GOBP_POSITIVE_REGULATION_OF_CELL_DEVELOPMENT	0.00165621	0.0180896	0.45506	-0.582332	-1.73617	28	Trib1, Arpc2, Tlr2, Eif4g2, Cxcr4, Egr2, Tyrobp, Rhoa, Il1b, Tspo, Man2a1, Ctnnb1, Rac1, S100a10, Bmpr2, Actr2, Caprin1, Cdc42, Rheb	19	67.9
GOBP_POSITIVE_REGULATION_OF_MULTICELLULAR_ORGANISMAL_PROCESS	1.07492e-06	4.04629e-05	0.643552	-0.47561	-1.73475	147	Fos, Egr1, Osm, Klf4, Serpine1, Rgcc, Ccl3, Nme2, Hilpda, Rgs2, Jun, Trib1, Cybb, Cd83, Rack1, Tlr2, Malt1, Eif4g2, Lpin1, Rps19, Gnai2, Cxcr4, Rps3, Vamp8, Cd14, Mtpn, Tgfbr2, Egr2, Rhob, Adrb2, Clec4n, Tyrobp, Rhoa, Lpl, Il1b, Tspo, Mtdh, Xbp1, Axl, Hspd1, Thbd, Man2a1, Pkm, Nlrp3, Gcnt2, Ctnnb1, Rab8b, Jak1, Pim1, Sulf2, Ddx3x, Prdx2, Nfe2l2, Anxa2, App, Gapdh, Adipor2, Bmpr2, Ripk1, Actr2, Pd…	71	48.3
GOBP_REGULATION_OF_GROWTH	9.89199e-05	0.00204435	0.538434	-0.505483	-1.73434	72	Osm, Cdkn1a, S100a9, Gdf15, Mt1, Rgs2, Ppp2ca, Rack1, Eif4g2, Pak2, Cxcr4, Creg1, Sgk1, Mtpn, Tgfbr2, Adrb2, Net1, Ppt1, Lamtor2, Pim1, Ddx3x, H3f3a, Pten, App, Lamtor1, Cpne5, Csnk2a1, Adipor2, Bmpr2, Gsk3b, Yeats4, H3f3b, Stk4, Socs3, Cdc42	35	48.6
WP_OXIDATIVE_STRESS	0.00204371	0.0214336	0.431708	-0.720291	-1.73302	11	Fos, Junb, Mt1, Cybb, Txnrd1, Gpx1	6	54.5
GOBP_POSITIVE_REGULATION_OF_APOPTOTIC_SIGNALING_PATHWAY	0.00158564	0.0175923	0.45506	-0.610798	-1.73202	23	Atf3, S100a9, Rps7, Rack1, Mcl1, Pak2, Rps3, Ppp1ca, Rpl26, Serinc3, Rpl11, Pten, Ctsc, Itm2c, Ripk1, Stk4	16	69.6
GOBP_RESPONSE_TO_TOXIC_SUBSTANCE	0.00105324	0.0128337	0.45506	-0.572259	-1.7319	31	Fos, Cdkn1a, S100a9, Ccl3, Ccl4, Mt1, Tlr2, Txnrd1, Gpx1, Prdx5, Alox5ap, Mgst3, Pon2, Selenow, Pim1, Prdx2, Nfe2l2	17	54.8
GOBP_RESPONSE_TO_INTERLEUKIN_12	0.00202524	0.0213461	0.431708	-0.62935	-1.72849	19	Rplp0, Pak2, Rap1b, Cd47, Lcp1, Pitpna, Jak1, Anxa2, Sirpa, Capza1, Psme2, Taldo1, Rala, Cdc42, Hspa9	15	78.9
GOBP_REGULATION_OF_CELL_SUBSTRATE_JUNCTION_ORGANIZATION	0.00261091	0.0260843	0.431708	-0.700815	-1.72817	12	Actg1, Rhoa, Iqgap1, Lamtor2, Rac1, Dusp3, S100a10, Pten	8	66.7
GOBP_MYELOID_LEUKOCYTE_ACTIVATION	4.9775e-06	0.000147783	0.610527	-0.479395	-1.72629	123	Cxcl2, S100a9, Ccl3, Fth1, Mt1, Nme2, Cybb, Tlr2, Eef1a1, Ftl1, Cd44, Vamp8, Creg1, Cd14, Lamp1, Tgfbr2, Eef2, Dnajc3, Tyrobp, Rap1b, Rhoa, Cd47, Iqgap1, Bri3, Hspd1, Ctsd, Aprt, Lamtor2, Dgat1, Degs1, Pkm, Hsp90ab1, Cstb, Rac1, Serpinb6a, Asah1, S100a13, Rab6a, Ostf1, Ddx3x, Anxa2, App, Gdi2, Sirpa, Lamtor1, Lyz2, Ctsc, Plekho2, Hspa8, Vapa, Cpne3, Gusb, Rab18, Actr2, Atp6v1d, Commd3, Syk, Acly,…	64	52
REACTOME_INTERLEUKIN_12_FAMILY_SIGNALING	0.00206722	0.0215051	0.431708	-0.628012	-1.72481	19	Rplp0, Pak2, Rap1b, Lcp1, Pitpna, Jak1, Canx, Anxa2, Capza1, Psme2, Taldo1, Rala, Cdc42, Stat3, Hspa9	15	78.9
GOBP_RESPONSE_TO_PURINE_CONTAINING_COMPOUND	0.00453572	0.0391857	0.407018	-0.616374	-1.72205	21	Fos, Fosb, Dusp1, Jun, Mmp19, Cib2, Rap1b, Thbd, Pten, Ldha, App	11	52.4
GOBP_RESPONSE_TO_ORGANOPHOSPHORUS	0.00137622	0.0157667	0.45506	-0.623357	-1.72182	20	Fos, Fosb, Dusp1, Jun, Mmp19, Cib2, Rap1b, Thbd, Pten, Ldha, App	11	55
GOBP_MYELOID_LEUKOCYTE_MEDIATED_IMMUNITY	5.88841e-06	0.000170038	0.610527	-0.479669	-1.72025	114	Cxcl2, S100a9, Ccl3, Fth1, Nme2, Cybb, Tlr2, Eef1a1, Ftl1, Cd44, Vamp8, Creg1, Cd14, Lamp1, Eef2, Dnajc3, Tyrobp, Rap1b, Rhoa, Cd47, Iqgap1, Bri3, Ctsd, Aprt, Lamtor2, Dgat1, Degs1, Pkm, Hsp90ab1, Cstb, Rac1, Serpinb6a, Asah1, S100a13, Rab6a, Ostf1, Ddx3x, Anxa2, Gdi2, Sirpa, Lamtor1, Lyz2, Ctsc, Plekho2, Hspa8, Vapa, Cpne3, Gusb, Rab18, Actr2, Atp6v1d, Commd3, Ddx21, Syk, Acly, Psap, Nr4a3, Sigl…	62	54.4
GOBP_RRNA_METABOLIC_PROCESS	0.000591335	0.00831023	0.477271	-0.52783	-1.7195	48	Rps7, Rps24, Rps14, Rpl10a, Rps16, Rps2, Rps9, Rps27, Rps21, Rps19, Rps8, Rpl7, Rpl26, Rps6, Rpl5, Rpl35a, Rpl11, Rpl14, Rps15, Imp3, Rpl7a, Rps17, Ddx21, Rpl27, Rpl35, Nop10, Ddx18, Rps25, Rps28, Nhp2, Gtpbp4, Gtf2h5	32	66.7
GOBP_REGULATION_OF_CELL_DEVELOPMENT	0.000822397	0.0107678	0.477271	-0.551647	-1.71733	38	Trib1, Arpc2, Tlr2, Eif4g2, Rps19, Cxcr4, Egr2, Tyrobp, Rhoa, Il1b, Tspo, Man2a1, Ctnnb1, Rac1, S100a10, Pten, Bhlhe40, Bmpr2, Gsk3b, Actr2, Caprin1, Cdc42	22	57.9
GOBP_RESPONSE_TO_MECHANICAL_STIMULUS	0.0046205	0.0395936	0.407018	-0.614217	-1.71603	21	Fos, Btg2, Fosb, Jun, Cxcr4, Mtpn, Tgfbr2, Il1b, Ctnnb1, Rac1	10	47.6
REACTOME_NEUTROPHIL_DEGRANULATION	2.52962e-05	0.000585982	0.57561	-0.483521	-1.71484	101	Cxcl2, S100a9, Fth1, Nme2, Cybb, Tlr2, Eef1a1, Ftl1, Cd44, Vamp8, Creg1, Cd14, Lamp1, Eef2, Dnajc3, Tyrobp, Rap1b, Rhoa, Cd47, Iqgap1, Bri3, Ctsd, Aprt, Lamtor2, Dgat1, Degs1, Pkm, Hsp90ab1, Cstb, Rac1, Serpinb6a, Asah1, Rab6a, Ostf1, Ddx3x, Anxa2, Gdi2, Sirpa, Lamtor1, Lyz2, Ctsc, Plekho2, Hspa8, Vapa, Cpne3, Gusb, Rab18, Actr2, Atp6v1d, Commd3, Acly, Psap, Siglecf, Magt1, Rab10, Tmem30a	56	55.4
GOBP_REGULATION_OF_INTRINSIC_APOPTOTIC_SIGNALING_PATHWAY	0.00160274	0.0176889	0.45506	-0.567456	-1.71428	30	S100a9, Rps7, Rack1, Mcl1, Rps3, Cd44, Gpx1, Rpl26, Xbp1, Serinc3, Rpl11, Ptpn1, Tpt1, Ddx3x, Nfe2l2	15	50
GOBP_POSITIVE_REGULATION_OF_INFLAMMATORY_RESPONSE	0.0046205	0.0395936	0.407018	-0.613257	-1.71334	21	Osm, S100a9, Serpine1, Ccl3, Tgm2, Tlr2, Rps19, Vamp8, Lpl, Cd47, Il1b	11	52.4
GOBP_POSITIVE_REGULATION_OF_CELL_ADHESION	0.000307069	0.00501785	0.498493	-0.517756	-1.71322	53	Tgm2, Cd83, Arpc2, Malt1, Pak2, Rps3, Cd44, Tgfbr2, Rhoa, Cd47, Il1b, Iqgap1, Xbp1, Hspd1, Nlrp3, Lgals1, Gcnt2, Rac1, Jak1, S100a10, Sirpa, Gsk3b, Hsph1, Syk, Stk4, Selenok, Cdc42, Nr4a3	28	52.8
GOBP_DETOXIFICATION	0.00344663	0.032416	0.431708	-0.638273	-1.71201	17	S100a9, Mt1, Txnrd1, Gpx1, Prdx5, Alox5ap, Mgst3, Selenow, Pim1, Prdx2, Nfe2l2, Txn1, Gpx4	13	76.5
KEGG_CYTOKINE_CYTOKINE_RECEPTOR_INTERACTION	0.00353226	0.0325153	0.431708	-0.637767	-1.71065	17	Cxcl2, Osm, Ccl3, Ccl4, Cxcr4, Ccl6, Tgfbr2, Il1b	8	47.1
GOBP_MYD88_DEPENDENT_TOLL_LIKE_RECEPTOR_SIGNALING_PATHWAY	0.00351543	0.0325153	0.431708	-0.721279	-1.70978	10	Rps27a, Tlr2, Cd14, Hspd1, Ubc	5	50
GOBP_CELLULAR_RESPONSE_TO_REACTIVE_OXYGEN_SPECIES	0.00207093	0.0215051	0.431708	-0.578855	-1.70826	27	Fos, Klf4, Klf2, Jun, Rack1, Rps3, Rhob, Net1, Prdx5, Axl, Prdx2, Nfe2l2, Sirpa, Ripk1, Txn1, Nr4a3	16	59.3
GOBP_FOCAL_ADHESION_ASSEMBLY	0.003605	0.0330406	0.431708	-0.720614	-1.70821	10	Actg1, Rhoa, Iqgap1, Rac1, Dusp3, S100a10, Pten	7	70
GOBP_POSITIVE_REGULATION_OF_RESPONSE_TO_WOUNDING	0.00378412	0.0340895	0.431708	-0.719345	-1.7052	10	Serpine1, Actg1, Cxcr4, Xbp1, Thbd, Prdx2, Nfe2l2	7	70
GOBP_POSITIVE_REGULATION_OF_WOUND_HEALING	0.00378412	0.0340895	0.431708	-0.719345	-1.7052	10	Serpine1, Actg1, Cxcr4, Xbp1, Thbd, Prdx2, Nfe2l2	7	70
GOBP_REGULATION_OF_NIK_NF_KAPPAB_SIGNALING	0.00267852	0.0265519	0.431708	-0.620785	-1.70496	19	Tlr2, Rps3, Cd14, Rhoa, Il1b, Litaf, Nlrp3, Ddx3x, App, Tmsb4x	10	52.6
GOBP_REGULATION_OF_CELL_SUBSTRATE_ADHESION	0.00214548	0.0221699	0.431708	-0.601132	-1.70461	23	Serpine1, Actg1, Arpc2, Plet1, Rhoa, Iqgap1, Lgals1, Gcnt2, Rac1, Dusp3, S100a10, Pten, Gsk3b, Stk4, Cdc42	15	65.2
GOBP_CELL_GROWTH	0.000580078	0.0082622	0.477271	-0.510665	-1.70335	56	Cdkn1a, S100a9, Rgs2, Ppp2ca, Rack1, Eif4g2, Cxcr4, Sgk1, Mtpn, Tgfbr2, Net1, Iqgap1, Ppt1, Lamtor2, Hsp90ab1, Ctnnb1, Ddx3x, H3f3a, App, Lamtor1, Cpne5, Csnk2a1, Adipor2, Bmpr2, Gsk3b, H3f3b	26	46.4
GOBP_LEUKOCYTE_MEDIATED_IMMUNITY	1.14033e-05	0.000300477	0.593325	-0.471116	-1.70122	126	Cxcl2, S100a9, Ccl3, Fth1, Nme2, Cybb, Tlr2, Malt1, Eef1a1, Ftl1, Cd44, Vamp8, Creg1, Cd14, Lamp1, Eef2, Dnajc3, Tyrobp, Rap1b, Rhoa, Cd47, Il1b, Iqgap1, Bri3, Hspd1, Ctsd, Aprt, Lamtor2, Dgat1, Degs1, Pkm, Nlrp3, Hsp90ab1, Cstb, Rac1, Serpinb6a, Asah1, S100a13, Rab6a, Ostf1, Ddx3x, Anxa2, Gdi2, Sirpa, Lamtor1, Lyz2, Ctsc, Plekho2, Hspa8, Vapa, Cpne3, Gusb, Rab18, Actr2, Atp6v1d, Commd3, Ddx21, S…	66	52.4
GOBP_DETECTION_OF_STIMULUS	0.00468994	0.0398645	0.407018	-0.6327	-1.69706	17	Rps27a, Tlr2, Cxcr4, Rps3, Tspo, Calm1, Ubc, Nlrp3, Ctnnb1	9	52.9
GOBP_NEGATIVE_REGULATION_OF_CATALYTIC_ACTIVITY	4.78568e-05	0.00107321	0.557332	-0.478608	-1.69631	99	Cdkn1a, Rps7, Klf4, Serpine1, Dusp1, Zfp36, Oaz1, Rgs2, Trib1, Ppp2ca, Rack1, Dusp5, Gnai2, Pak2, Cd44, Rtraf, Aplp2, Gpx1, Rpl23, Rpl5, Dnajc3, Irs2, Tmed10, Il1b, Prdx5, Arl6ip1, Iqgap1, Chp1, Rpl11, Ptpn1, Cstb, Ywhab, Serpinb6a, Dusp3, Ddx3x, Anxa2, Pten, App, Gapdh, Pkig, Csnk2a1	41	41.4
REACTOME_RHO_GTPASE_EFFECTORS	0.0005883	0.00831023	0.477271	-0.511702	-1.69109	52	S100a9, Actg1, Ppp2ca, Cybb, Arpc2, Rps27, Arpc1b, Pak2, Ywhaz, Rhob, Rhoa, Iqgap1, Calm1, Kif5b, Actr3, Ywhab, Brk1, Ctnnb1, Rac1, H3f3a, Ywhaq, Pafah1b1, Wipf1, Arpc3, Mapre1, Actr2, H3f3b, Cdc42, Wasf2, Arpc1a, Ppp2r5a, Arpc5, Mapk14, Ppp1cc, Sec13	35	67.3
GOBP_G_PROTEIN_COUPLED_RECEPTOR_SIGNALING_PATHWAY	0.000345639	0.00541203	0.498493	-0.505253	-1.69106	58	Cxcl2, Ccl3, Ccl4, Nme2, Rgs2, Plek, Tgm2, Adgre1, Gnai2, Cxcr4, Ccl6, Aplp2, Rhob, Adrb2, Net1, Rhoa, Calm1, Ramp1, Ywhab, Rac1, Ccrl2, App	22	37.9
GOBP_REGULATION_OF_TRANSFERASE_ACTIVITY	5.31487e-06	0.000155608	0.610527	-0.46316	-1.68973	148	Egr1, Cdkn1a, Rps7, Klf4, Rgcc, Dusp1, Zfp36, Gdf15, Rgs2, Trib1, Ppp2ca, Rack1, Rps2, Dusp5, Rps27a, Ccnd2, Malt1, Eef1a1, Pak2, Cxcr4, Rps3, Rplp1, Rtraf, Rpl23, Tgfbr2, Rpl5, Adrb2, Dnajc3, Irs2, Rhoa, Il1b, Iqgap1, Calm1, Axl, Trf, Chp1, Dbi, Lamtor2, Rpl11, Rab1a, Ubc, Dazap2, Ptpn1, Hsp90ab1, Ywhab, Mmd, Dusp3, Ddx3x, Prdx2, Ptges3, Pten, App	52	35.1
WP_MYOMETRIAL_RELAXATION_AND_CONTRACTION_PATHWAYS	0.00184656	0.0197592	0.45506	-0.549693	-1.68805	34	Atf3, Fos, Actg1, Rgs2, Jun, Ets2, Ywhaz, Il1b, Calm1, Ramp1, Ywhab, Ywhaq, Pkig, Gng5, Pde4b, Atp2a2	16	47.1
GOBP_BIOLOGICAL_ADHESION	1.08436e-05	0.000289347	0.593325	-0.467288	-1.68746	127	S100a9, Klf4, Serpine1, Rgcc, Dusp1, Actg1, Ccl4, Nme2, Plek, Ppp2ca, Tgm2, Cd83, Arpc2, Malt1, Adgre1, Pak2, Cxcr4, Rps3, Cd44, Plet1, Ppp1ca, Arhgdib, Rpsa, Cd164, Tgfbr2, Rhob, Rhoa, Cd47, Il1b, Iqgap1, Xbp1, Timm10b, Axl, Hspd1, Zyx, Rab1a, Nlrp3, Hsp90ab1, Lgals1, Gcnt2, Ctnnb1, Rac1, Jak1, Dusp3, Cytip, Prdx2, Anxa2, S100a10, Pten, App, Sirpa, Clic1, Gsk3b, Hsph1, Atp2a2, Syk, Stk4, Selenok…	62	48.8
GOBP_POSITIVE_REGULATION_OF_IMMUNE_SYSTEM_PROCESS	1.58889e-05	0.000389463	0.57561	-0.466844	-1.68713	128	Fos, Cdkn1a, Serpine1, Rgcc, Actg1, Ccl3, Ccl4, Jun, Trib1, Cd83, Arpc2, Malt1, Arpc1b, Rps19, Pak2, Rps3, Vamp8, Lamp1, Tgfbr2, Clec4n, Tyrobp, Irs2, Rhoa, Cd47, Il1b, Xbp1, Axl, Hspd1, Actr3, Nlrp3, Hsp90ab1, Lgals1, Brk1, Rac1, Serpinb6a, Dusp3, App, Sirpa, Wipf1, Ctsc, Arpc3, Ripk1, Psme2, Actr2, Hsph1, Pde4b, Ddx21, Syk, Selenok, Cdc42, Nr4a3, Psma7, Camk1d, Wasf2, Pros1, Bax, Arpc1a, Elf1, …	60	46.9
GOBP_NEGATIVE_REGULATION_OF_INTRACELLULAR_SIGNAL_TRANSDUCTION	0.000888592	0.0113524	0.477271	-0.497651	-1.68549	64	Atf3, Klf4, Dusp1, Rgs2, Plek, Ppp2ca, Rack1, Dusp5, Mcl1, Cd44, Gpx1, Il1b, Litaf, Xbp1, Chp1, Ptpn1, Nlrp3, Tpt1, Dusp3, Ddx3x, Nfe2l2, Pten, Sirpa, Tmsb4x, Ripk1, Pttg1ip, Phlda3, Gsk3b	28	43.8
GOBP_RIBOSOMAL_LARGE_SUBUNIT_BIOGENESIS	0.00196399	0.0208045	0.431708	-0.589168	-1.68372	24	Rpl3, Rpl10, Rpl10a, Rplp0, Rpl7, Rpl26, Rpl5, Rpl35a, Rpl24, Rpl11, Rpl14, Rpl23a, Rpl6, Rpl7a	14	58.3
GOBP_BLOOD_VESSEL_MORPHOGENESIS	0.000324487	0.00518196	0.498493	-0.49308	-1.68285	68	Junb, Klf4, Serpine1, Rgcc, Actg1, Nr4a1, Klf2, Jun, Cybb, Clic4, Mmp19, Cxcr4, Gpx1, Tgfbr2, Rhob, Rhoa, Il1b, Nus1, Mtdh, Xbp1, Ramp1, Pkm, Ctnnb1, Jak1, Nfe2l2, Anxa2, Pten, Adipor2, Bmpr2, Syk, Stk4, Emc10, Cdc42, Tiparp, Wasf2, Bax, Zmiz1, Tgfbi, Tnfaip3, Mapk14, Bsg, Pik3cg, Smad1, Pgk1, Epn1, Aggf1	46	67.6
GOBP_REGULATION_OF_VASCULATURE_DEVELOPMENT	0.00427751	0.0378866	0.407018	-0.562683	-1.68276	29	Klf4, Serpine1, Rgcc, Klf2, Cybb, Cxcr4, Tgfbr2, Rhob, Il1b, Mtdh, Xbp1, Pkm, Ctnnb1, Jak1, Nfe2l2	15	51.7
GOBP_POSITIVE_REGULATION_OF_NIK_NF_KAPPAB_SIGNALING	0.00445386	0.0386368	0.407018	-0.669745	-1.68266	13	Tlr2, Rps3, Cd14, Rhoa, Il1b, Ddx3x, App	7	53.8
GOBP_MACROMOLECULE_CATABOLIC_PROCESS	1.09141e-08	5.22886e-07	0.74774	-0.449129	-1.68175	280	Rpl9, Btg2, Rps7, Rps4x, Zfp36, Rps5, Rps13, Rpl18, Rps24, Rps14, Oaz1, Rpl32, Rpl3, Rpl8, Rpl29, Rpl10, Rpl30, Rpl13, Trib1, Pabpc1, Rpl34, Rpl10a, Ppp2ca, Rps16, Rps15a, Rack1, Rps2, Rps9, Rpl15, Rps27a, Rpl21, Rps26, Tob1, Rps10, Rps27, Rps21, Trim25, Rplp0, Rps19, Eef1a1, Rps8, Rpl18a, Rps3, Rpl7, Cd44, Ywhaz, Rplp1, Ppp1ca, Rps18, Rpl4, Rpsa, Rpl19, Gpx1, Rpl23, Rpl26, Clta, Eif3h, Vps35, Rp…	123	43.9
REACTOME_INNATE_IMMUNE_SYSTEM	4.00323e-07	1.75808e-05	0.674963	-0.453891	-1.67764	194	Fos, Cxcl2, S100a9, Actg1, Fth1, Nme2, Jun, Ppp2ca, Cybb, Arpc2, Rps27a, Tlr2, Malt1, Trim25, Arpc1b, Atox1, Eef1a1, Pak2, Ftl1, Cd44, Vamp8, Creg1, Cd14, Lamp1, Atp6v1a, Eef2, Clec4n, Dnajc3, Capza2, Tyrobp, Rap1b, Rhoa, Cd47, Il1b, Polr1d, Iqgap1, Calm1, Bri3, Ctsd, Aprt, Trem1, Lamtor2, Actr3, Dgat1, Ubc, Degs1, Pkm, Nlrp3, Hsp90ab1, Cstb, Brk1, Ctnnb1, Rac1, Serpinb6a, Dusp3, Asah1, Rab6a, Os…	98	50.5
GOBP_NEGATIVE_REGULATION_OF_PROTEOLYSIS	0.000930297	0.0117349	0.477271	-0.531676	-1.67551	41	Rps7, Klf4, Serpine1, Pak2, Cd44, Aplp2, Gpx1, Rpl23, Eif3h, Rpl5, Tmed10, Prdx5, Arl6ip1, Rpl11, Hsp90ab1, Cstb, Serpinb6a, Ddx3x, Anxa2, App, Gapdh, Csnk2a1, Picalm, Lamtor5, Usp25, Pros1, Rps6ka3, Ubxn1, Glg1	29	70.7
GOBP_GROWTH	9.41945e-05	0.00196596	0.538434	-0.473299	-1.67464	96	Osm, Cdkn1a, S100a9, Gdf15, Klf2, Mt1, Rgs2, Ppp2ca, Rack1, Clic4, Eif4g2, Pak2, Cxcr4, Creg1, Gpx1, Sgk1, Mtpn, Tgfbr2, Adrb2, Net1, Iqgap1, Ppt1, Lamtor2, Pkm, Hsp90ab1, Ctnnb1, Pim1, Ddx3x, H3f3a, Pten, App, Lamtor1, Cpne5, Csnk2a1, Adipor2, Bmpr2, Gsk3b, Yeats4, H3f3b, Stk4, Socs3, Psap, Cdc42, Stk40, Rps6ka3, Zmiz1, Ulk2, Zmpste24	48	50
GOBP_POSITIVE_REGULATION_OF_CELL_CYCLE_ARREST	0.00489483	0.0414389	0.407018	-0.666293	-1.67398	13	Cdkn1a, Btg2, Rgcc, Rpl23, Rpl26	5	38.5
REACTOME_LEISHMANIA_INFECTION	0.00103663	0.0127047	0.45506	-0.530195	-1.67084	41	Actg1, Jun, Arpc2, Arpc1b, Gnai2, Adrb2, Il1b, Calm1, Ramp1, Actr3, Nlrp3, Hsp90ab1, Brk1, Rac1, App, Wipf1, Arpc3, Gng5, Actr2, Syk, Txn1, Cdc42, Wasf2, Arpc1a, Prkar2a, Arpc5, Mapk14	27	65.9
GOBP_REGULATION_OF_UBIQUITIN_PROTEIN_TRANSFERASE_ACTIVITY	0.0052476	0.0435509	0.407018	-0.664902	-1.67049	13	Rps7, Rps2, Rpl23, Rpl5, Rpl11, Rab1a, Pten	7	53.8
GOBP_LEUKOCYTE_MIGRATION	0.000870679	0.0111914	0.477271	-0.50529	-1.6699	52	Cxcl2, S100a9, Serpine1, Dusp1, Ccl3, Ccl4, Rps19, Cxcr4, Cd44, Ccl6, Rhoa, Cd47, Thbd, Trem1, Nlrp3, Rac1, App, Sirpa, Slc3a2, Pde4b, Syk, Selenok, Cdc42, Camk1d, Pros1, Wdr1	26	50
GOBP_CELLULAR_MACROMOLECULE_CATABOLIC_PROCESS	2.07609e-07	9.31146e-06	0.690132	-0.447609	-1.66937	249	Rpl9, Btg2, Rps7, Rps4x, Zfp36, Rps5, Rps13, Rpl18, Rps24, Rps14, Rpl32, Rpl3, Rpl8, Rpl29, Rpl10, Rpl30, Rpl13, Trib1, Pabpc1, Rpl34, Rpl10a, Ppp2ca, Rps16, Rps15a, Rack1, Rps2, Rps9, Rpl15, Rps27a, Rpl21, Rps26, Tob1, Rps10, Rps27, Rps21, Trim25, Rplp0, Rps19, Rps8, Rpl18a, Rps3, Rpl7, Ywhaz, Rplp1, Rps18, Rpl4, Rpsa, Rpl19, Gpx1, Rpl23, Rpl26, Clta, Eif3h, Vps35, Rps6, Rpl5, Rplp2, Rps12, Dnaj…	109	43.8
GOBP_CELLULAR_RESPONSE_TO_CALCIUM_ION	0.00551218	0.0445198	0.407018	-0.675308	-1.66527	12	Fos, Junb, Fosb, Clic4, Alox5ap, Iqgap1, Cpne5, Cpne3	8	66.7
GOBP_CELL_ACTIVATION	6.68372e-07	2.70948e-05	0.659444	-0.450168	-1.66501	201	Cxcl2, Egr1, Cdkn1a, S100a9, Rgcc, Actg1, Ccl3, Fth1, Mt1, Nme2, Plek, Cybb, Cd83, Tlr2, Malt1, Eef1a1, Pak2, Ftl1, Rps3, Cd44, Ywhaz, Vamp8, Klf6, Creg1, Cd14, Lamp1, Rps6, Tgfbr2, Eef2, Dnajc3, Tyrobp, Irs2, Rap1b, Rhoa, Cd47, Il1b, Lcp1, Iqgap1, Xbp1, Axl, Bri3, Hspd1, Ctsd, Thbd, Aprt, Lamtor2, Dgat1, Degs1, Pkm, Nlrp3, Hsp90ab1, Cstb, Lgals1, Rac1, Serpinb6a, Dusp3, Asah1, S100a13, Rab6a, Os…	94	46.8
GOBP_RESPONSE_TO_GROWTH_FACTOR	0.000229958	0.00421522	0.518848	-0.47827	-1.66362	82	Fos, Egr1, Klf4, Zfp36, Gdf15, Nr4a1, Rpl8, Mt1, Jun, Rack1, Rps27a, Tob1, Eef1a1, Cd44, Tgfbr2, Eef2, Rhoa, Il1b, Nus1, Iqgap1, Zyx, Ubc, Ptpn1, Hsp90ab1, Gcnt2, Ctnnb1, Dusp3, Sulf2, Pten, App, Ehd4, Ier2, Arpc3, Cpne3, Bmpr2, Ddx5, Nr3c1	37	45.1
GOBP_CELLULAR_RESPONSE_TO_HYDROGEN_PEROXIDE	0.00511096	0.0429239	0.407018	-0.629823	-1.66238	16	Klf4, Klf2, Rack1, Rps3, Rhob, Net1, Axl, Nfe2l2, Sirpa, Ripk1, Txn1, Nr4a3	12	75
GOBP_NCRNA_PROCESSING	0.00126457	0.0146468	0.45506	-0.494316	-1.66188	61	Rps7, Rps24, Rps14, Rpl10a, Rps16, Rps2, Rps9, Rps27, Rps21, Rps19, Rps8, Rpl7, Rtraf, Rpl26, Rps6, Rpl5, Rpl35a, Rpl11, Rpl14, Rps15, Imp3, Rpl7a, Rps17, Ddx21, Rpl27, Stat3, Rpl35, Nop10, Ddx18, Rps25, Rps28, Nhp2, Gtpbp4, Gtf2h5, Smad1, Tent4b	36	59
GOBP_IMMUNE_EFFECTOR_PROCESS	2.94366e-06	9.12533e-05	0.627257	-0.449734	-1.66122	185	Cxcl2, S100a9, Rgcc, Actg1, Ccl3, Fth1, Nme2, Cybb, Arpc2, Tlr2, Malt1, Arpc1b, Rps19, Eef1a1, Ftl1, Cd44, Vamp8, Creg1, Cd14, Lamp1, Rps6, Eef2, Dnajc3, Tyrobp, Rap1b, Rhoa, Cd47, Il1b, Lcp1, Iqgap1, Xbp1, Bri3, Hspd1, Ctsd, Aprt, Lamtor2, Actr3, Serinc3, Dgat1, Degs1, Pkm, Nlrp3, Hsp90ab1, Cstb, Lgals1, Brk1, Rac1, Serpinb6a, Asah1, S100a13, Rab6a, Ostf1, Ddx3x, Prdx2, Anxa2, App, Gdi2, Sirpa, …	92	49.7
GOBP_ANATOMICAL_STRUCTURE_FORMATION_INVOLVED_IN_MORPHOGENESIS	9.17255e-05	0.00193357	0.538434	-0.466528	-1.65812	103	Junb, Rps7, Klf4, Serpine1, Rgcc, Dusp1, Actg1, Gdf15, Nr4a1, Klf2, Jun, Cybb, Tgm2, Clic4, Dusp5, Tlr2, Mmp19, Cxcr4, Txnrd1, Gpx1, Mtpn, Tgfbr2, Egr2, Rhob, Tyrobp, Rhoa, Il1b, Nus1, Mtdh, Xbp1, Ramp1, Pkm, Ctnnb1, Jak1, Pim1, Nfe2l2, Anxa2, Pten, Pafah1b1	39	37.9
GOBP_CELLULAR_RESPONSE_TO_TOXIC_SUBSTANCE	0.00537306	0.0443124	0.407018	-0.628079	-1.65778	16	S100a9, Txnrd1, Gpx1, Prdx5, Alox5ap, Mgst3, Selenow, Pim1, Prdx2, Nfe2l2, Txn1, Gpx4	12	75
GOBP_NEGATIVE_REGULATION_OF_DEVELOPMENTAL_PROCESS	0.00029961	0.00499919	0.498493	-0.478875	-1.65711	78	Cdkn1a, Klf4, Serpine1, Rgcc, Ccl3, Zfp36, Gdf15, Klf2, Nme2, Rgs2, Trib1, Ppp2ca, Srgn, Tlr2, Tob1, Tgfbr2, Adrb2, Abcg1, Rhoa, Il1b, Tspo, Xbp1, Anp32b, Ybx1, Ctnnb1, Klf13, Prdx2, Nfe2l2, Anxa2, Pten, App	31	39.7
GOBP_LOCOMOTION	1.94524e-06	6.80175e-05	0.627257	-0.449965	-1.65679	180	Cxcl2, S100a9, Klf4, Serpine1, Rgcc, Dusp1, Actg1, Ccl3, Ccl4, Nr4a1, Trib1, Rack1, Arpc2, Clic4, Rps19, Gnai2, Cxcr4, Cd44, Plet1, Arhgdib, Ccl6, Gpx1, Sgk1, Tgfbr2, Egr2, Rhob, Net1, Irs2, Rhoa, Cd47, Il1b, Tspo, Nus1, Lcp1, Iqgap1, Xbp1, Axl, Trf, Zfand5, Kif5b, Atp5a1, Thbd, Rpl24, Trem1, Lamtor2, Actr3, Rab1a, Nlrp3, Brk1, Gcnt2, Rac1, Dusp3, Nfe2l2, Ccrl2, Pten, App, Dstn, Pafah1b1, Sirpa, …	82	45.6
GOBP_MONONUCLEAR_CELL_MIGRATION	0.00434756	0.0380001	0.407018	-0.569377	-1.6539	25	Serpine1, Dusp1, Ccl3, Ccl4, Rps19, Cxcr4, Ccl6, Rhoa, Cd47	9	36
WP_NUCLEAR_RECEPTORS_METAPATHWAY	0.00116589	0.0139641	0.45506	-0.495435	-1.65255	56	Egr1, Junb, Fth1, Slc5a3, Rgs2, Jun, Srgn, Ftl1, Txnrd1, Tgfbr2, Irs2, Il1b, Alox5ap, Mgst3, Thbd, Dbi, Sqstm1, Hsp90ab1, Slc6a6, Nfe2l2, Ptges3, Scp2, Bhlhe40, Rxra, Cpt1a, Nr3c1, Pde4b, Acox1, Txn1, Acadm	30	53.6
GOBP_POSITIVE_REGULATION_OF_LEUKOCYTE_CELL_CELL_ADHESION	0.00283533	0.0276707	0.431708	-0.532518	-1.6503	36	Cd83, Malt1, Pak2, Rps3, Cd44, Tgfbr2, Rhoa, Cd47, Il1b, Xbp1, Hspd1, Nlrp3, Lgals1, Rac1, Sirpa, Hsph1, Syk, Selenok, Cdc42, Nr4a3	20	55.6
GOBP_REGULATION_OF_CELL_ADHESION	0.000207887	0.00394799	0.518848	-0.470879	-1.65001	86	Klf4, Serpine1, Rgcc, Dusp1, Actg1, Ppp2ca, Tgm2, Cd83, Arpc2, Malt1, Pak2, Cxcr4, Rps3, Cd44, Plet1, Arhgdib, Cd164, Tgfbr2, Rhoa, Cd47, Il1b, Iqgap1, Xbp1, Hspd1, Nlrp3, Lgals1, Gcnt2, Rac1, Jak1, Dusp3, Cytip, Prdx2, S100a10, Pten, Sirpa	35	40.7
GOBP_RESPONSE_TO_CYTOKINE	1.17404e-05	0.00030554	0.593325	-0.449132	-1.64782	169	Fos, Cxcl2, Egr1, Osm, Cdkn1a, Junb, Klf4, Dusp1, Ccl3, Zfp36, Ccl4, Rpl3, Klf2, Mt1, Jun, Rack1, Rps27a, Tlr2, Trim25, Mcl1, Rplp0, Pak2, Cxcr4, Rps3, Cd44, Ywhaz, Ccl6, Nfil3, Cd14, Slc25a5, Irs2, Rap1b, Rhoa, Cd47, Il1b, Zfand6, Lcp1, Xbp1, Axl, Zyx, Kif5b, Mat2a, Actr3, Ubc, Ptpn1, Sqstm1, Hsp90ab1, Pitpna, Jak1, Canx, Asah1, Pim1, Nfe2l2, Ccrl2, Anxa2, App, Sirpa, Gapdh, Tmsb4x, Smarca5, Hsp…	79	46.7
GOBP_REGULATION_OF_NEUROGENESIS	0.00514943	0.0430754	0.407018	-0.581065	-1.64771	23	Tlr2, Eif4g2, Cxcr4, Egr2, Rhoa, Il1b, Tspo, Man2a1, Ctnnb1, Pten, Bhlhe40, Bmpr2, Actr2, Caprin1, Rheb	15	65.2
GOBP_POSITIVE_REGULATION_OF_INTRACELLULAR_SIGNAL_TRANSDUCTION	3.13066e-05	0.000717328	0.557332	-0.453301	-1.64738	139	Osm, S100a9, Rps7, Ccl3, Gdf15, Ccl4, Tgm2, Rack1, Dusp5, Rps27a, Tlr2, Malt1, Trim25, Mcl1, Gnai2, Cxcr4, Rps3, Cd44, Ccl6, Gpx1, Rpl23, Cd14, Rpl26, Adrb2, Clec4n, Net1, Irs2, Rap1b, Rhoa, Il1b, Mtdh, Litaf, Iqgap1, Axl, Trf, Shisa5, Lamtor2, Serinc3, Rpl11, Ubc, Ptpn1, Hsp90ab1, Lgals1, Gcnt2, Rac1, S100a13, Ddx3x, Prdx2, Pten, App, Lamtor1, Vapa, Lrrc59, Ripk1, Ddx5, Lamtor5, Ddx21, Syk, Txn1…	63	45.3
GOBP_ERK1_AND_ERK2_CASCADE	0.0021957	0.0225782	0.431708	-0.520584	-1.64687	42	Atf3, Klf4, Dusp1, Ccl3, Ccl4, Gnai2, Cd44, Ywhaz, Ccl6, Rap1b, Il1b, Trf, Ptpn1, Gcnt2, Dusp3, Pten, App, Sirpa	18	42.9
GOBP_REGULATION_OF_NERVOUS_SYSTEM_DEVELOPMENT	0.00491638	0.041455	0.407018	-0.566674	-1.64605	25	Tlr2, Eif4g2, Cxcr4, Egr2, Rhoa, Il1b, Tspo, Man2a1, Ctnnb1, Pten, Bhlhe40, Ctsc, Bmpr2, Actr2, Caprin1, Rheb	16	64
GOBP_POSITIVE_REGULATION_OF_TRANSFERASE_ACTIVITY	0.000168156	0.00334409	0.518848	-0.46418	-1.64517	99	Egr1, Cdkn1a, Klf4, Rgcc, Gdf15, Ppp2ca, Rps2, Dusp5, Rps27a, Ccnd2, Malt1, Pak2, Cxcr4, Rps3, Rplp1, Tgfbr2, Adrb2, Rhoa, Il1b, Iqgap1, Calm1, Axl, Trf, Dbi, Lamtor2, Rab1a, Ubc, Dazap2, Ptpn1, Hsp90ab1, Mmd, Ddx3x, Prdx2, Ptges3, Pten	35	35.4
GOBP_REGULATION_OF_PEPTIDASE_ACTIVITY	0.00126067	0.0146468	0.45506	-0.489261	-1.64431	60	S100a9, Klf4, Serpine1, Rack1, Malt1, Pak2, Rps3, Cd44, Aplp2, Gpx1, Rps27l, Tmed10, Prdx5, Arl6ip1, Hspd1, Ctsd, Anp32b, Nlrp3, Cstb, Serpinb6a, Ddx3x, Anxa2, App, Gapdh, Csnk2a1, Ripk1, Psme2, Picalm, Lamtor5, Syk, Stat3, Pros1, Bax, Rps6ka3, Ubxn1	35	58.3
GOBP_MYELOID_LEUKOCYTE_MIGRATION	0.00548858	0.0444997	0.407018	-0.551201	-1.64335	28	Cxcl2, S100a9, Serpine1, Dusp1, Ccl3, Ccl4, Rps19, Ccl6, Cd47	9	32.1
GOBP_RESPONSE_TO_METAL_ION	0.00235054	0.0240531	0.431708	-0.503786	-1.64117	48	Fos, Junb, Fosb, Dusp1, Mt1, Jun, Ppp2ca, Cybb, Clic4, Ppp1ca, Cd14, Alox5ap, Tspo, Iqgap1, Calm1, Trf, Atp5d, S100a13, Nfe2l2, Pten, App, Cpne5, Cpne3	23	47.9
GOBP_REGULATION_OF_MAPK_CASCADE	0.000274706	0.00474657	0.498493	-0.466463	-1.64045	89	Atf3, Osm, Klf4, Dusp1, Ccl3, Gdf15, Ccl4, Rgs2, Ppp2ca, Dusp5, Rps27a, Gnai2, Cxcr4, Rps3, Cd44, Ywhaz, Ccl6, Adrb2, Rap1b, Il1b, Iqgap1, Trf, Ubc, Ptpn1, Gcnt2, Dusp3, Prdx2, Pten, App, Sirpa, Lamtor1	31	34.8
GOBP_TUBE_MORPHOGENESIS	0.00037819	0.005777	0.498493	-0.469542	-1.64031	84	Junb, Rps7, Klf4, Serpine1, Rgcc, Actg1, Nr4a1, Klf2, Jun, Cybb, Tgm2, Clic4, Mmp19, Cxcr4, Ppp1ca, Gpx1, Tgfbr2, Rhob, Rhoa, Il1b, Nus1, Mtdh, Xbp1, Ramp1, Pkm, Ctnnb1, Jak1, Nfe2l2, Anxa2, Pten, Adipor2, Bmpr2, Syk, Stk4, Emc10, Rala, Cdc42, Tiparp, Wasf2, Bax, Zmiz1, Tgfbi, Tnfaip3, Mapk14, Bsg, Pik3cg, Csf1r, Smad1, Pgk1, Epn1, Aggf1	51	60.7
GOBP_CELLULAR_RESPONSE_TO_CHEMICAL_STRESS	0.00103212	0.0127047	0.45506	-0.492646	-1.63872	55	Fos, Klf4, Klf2, Nme2, Jun, Cybb, Rack1, Mcl1, Rps3, Txnrd1, Gpx1, Rhob, Net1, Prdx5, Tspo, Axl, Chchd2, Serpinb6a, Ddx3x, Prdx2, Nfe2l2, Sirpa, Nr4a2, Ripk1, Atp2a2, Txn1, Nr4a3	27	49.1
GOBP_NEGATIVE_REGULATION_OF_GROWTH	0.00432396	0.0380001	0.407018	-0.555036	-1.63797	27	Cdkn1a, Gdf15, Mt1, Rgs2, Ppp2ca, Rack1, Tgfbr2, Adrb2, Ppt1, Ddx3x, Pten, Adipor2, Bmpr2, Stk4	14	51.9
GOBP_REGULATION_OF_INFLAMMATORY_RESPONSE	0.00181739	0.0196464	0.45506	-0.522402	-1.63778	40	Osm, S100a9, Klf4, Serpine1, Ccl3, Tgm2, Tlr2, Rps19, Vamp8, Gpx1, Vps35, Lpl, Cd47, Il1b, Zyx, Nlrp3, App, Sirpa, Tmsb4x, Ctsc, Ripk1, Cd200r4	22	55
GOBP_NEGATIVE_REGULATION_OF_MAPK_CASCADE	0.0054673	0.0444984	0.407018	-0.558253	-1.63575	26	Atf3, Klf4, Dusp1, Rgs2, Ppp2ca, Dusp5, Il1b, Ptpn1, Dusp3, Pten, Sirpa	11	42.3
GOBP_POSITIVE_REGULATION_OF_TRANSLATION	0.00425012	0.0378028	0.407018	-0.540524	-1.63292	30	Rps4x, Rpl30, Pabpc1, Rps9, Eif4g2, Rpl26, Rpl5, Eef2, Dnajc3, Rps27l, Pkm, Uhmk1, Ddx3x, Cnbp, Eif3c	15	50
GOBP_RESPONSE_TO_MOLECULE_OF_BACTERIAL_ORIGIN	0.000921526	0.0117023	0.477271	-0.487342	-1.63111	58	Fos, Cxcl2, S100a9, Serpine1, Ccl3, Zfp36, Jun, Trib1, Tlr2, Malt1, Cd14, Rhoa, Il1b, Tspo, Mtdh, Litaf, Xbp1, Axl, Thbd	19	32.8
GOBP_POSITIVE_REGULATION_OF_PROTEIN_KINASE_ACTIVITY	0.000686202	0.00928522	0.477271	-0.471872	-1.62994	77	Egr1, Cdkn1a, Rgcc, Gdf15, Ppp2ca, Dusp5, Rps27a, Ccnd2, Malt1, Pak2, Cxcr4, Rps3, Rplp1, Tgfbr2, Adrb2, Rhoa, Il1b, Iqgap1, Calm1, Trf, Lamtor2, Ubc, Dazap2, Ptpn1, Hsp90ab1, Mmd, Ddx3x, Prdx2	28	36.4
GOBP_POSITIVE_REGULATION_OF_DEVELOPMENTAL_PROCESS	4.94561e-05	0.0010974	0.557332	-0.451234	-1.62949	127	Fos, Junb, Klf4, Serpine1, Rgcc, Zfp36, Gdf15, Nme2, Jun, Trib1, Cybb, Cd83, Rack1, Arpc2, Tlr2, Malt1, Eif4g2, Cxcr4, Vps35, Tgfbr2, Egr2, Rhob, Adrb2, Tyrobp, Rhoa, Lpl, Il1b, Tspo, Mtdh, Iqgap1, Xbp1, Axl, Man2a1, Pkm, Nlrp3, Hsp90ab1, Slc6a6, Mmd, Gcnt2, Ctnnb1, Rac1, Jak1, Pim1, Nfe2l2, S100a10, Pten, Cpne5, Clic1, Noct, Bmpr2, Ripk1, Actr2, Syk, Stk4, Socs3, Emc10, Caprin1, Cdc42, Stat3, Ba…	63	49.6
WP_SENESCENCE_AND_AUTOPHAGY_IN_CANCER	0.00611527	0.0486452	0.407018	-0.55503	-1.6263	26	Cxcl2, Cdkn1a, Serpine1, Ccl3, Jun, Cd44, Creg1, Lamp1, Map1lc3b, Il1b, Gabarap, Sqstm1, Pten, Sh3glb1	14	53.8
GOBP_RESPONSE_TO_BACTERIUM	0.000574171	0.0082622	0.477271	-0.469404	-1.62433	78	Fos, Cxcl2, S100a9, Serpine1, Ccl3, Zfp36, Rpl30, Jun, Trib1, Tlr2, Malt1, Rps19, Gpx1, Cd14, Rhoa, Lpl, Il1b, Tspo, Mtdh, Litaf, Xbp1, Axl, Trf, Thbd, Rab1a, Nlrp3, Mpeg1, Prdx2, Sirpa, Lyz2, Adipor2, Noct, Pde4b, Atp2a2, Syk	35	44.9
GOBP_POSITIVE_REGULATION_OF_HEMOPOIESIS	0.00627225	0.0495202	0.407018	-0.568121	-1.62357	24	Fos, Jun, Trib1, Cd83, Malt1, Tgfbr2, Tyrobp, Xbp1, Axl, Nlrp3	10	41.7
GOBP_CYTOKINE_MEDIATED_SIGNALING_PATHWAY	0.000259804	0.0045685	0.498493	-0.455759	-1.62348	106	Fos, Cxcl2, Egr1, Osm, Cdkn1a, Junb, Ccl3, Ccl4, Rack1, Rps27a, Trim25, Mcl1, Rplp0, Pak2, Cxcr4, Cd44, Ywhaz, Ccl6, Irs2, Rap1b, Il1b, Lcp1, Axl, Ubc, Ptpn1, Sqstm1, Hsp90ab1, Pitpna, Jak1, Canx, Pim1, Ccrl2, Anxa2, Tmsb4x, Hspa8, Adipor2, Capza1, Ripk1, Psme2, Syk, Socs3, Taldo1, Rala, Cdc42, Stat3, Psma7, Hspa9, Elf1, Psma5	49	46.2
GOBP_FC_RECEPTOR_MEDIATED_STIMULATORY_SIGNALING_PATHWAY	0.00545543	0.0444984	0.407018	-0.550068	-1.62331	27	Actg1, Arpc2, Arpc1b, Cd47, Actr3, Hsp90ab1, Brk1, Rac1, Wipf1, Arpc3, Actr2, Syk, Cdc42, Nr4a3, Wasf2, Arpc1a	16	59.3
GOBP_POSITIVE_REGULATION_OF_CELL_CELL_ADHESION	0.00183103	0.0196929	0.45506	-0.514757	-1.62219	41	Cd83, Malt1, Pak2, Rps3, Cd44, Tgfbr2, Rhoa, Cd47, Il1b, Xbp1, Hspd1, Nlrp3, Lgals1, Gcnt2, Rac1, Jak1, Sirpa, Hsph1, Syk, Selenok, Cdc42, Nr4a3	22	53.7
GOBP_REGULATION_OF_CELL_DEATH	2.11738e-06	7.19908e-05	0.627257	-0.436795	-1.6208	224	Atf3, Fos, Egr1, Cdkn1a, S100a9, Btg2, Rps7, Klf4, Serpine1, Rgcc, Dusp1, Ccl3, Zfp36, Rpl10, Nme2, Jun, Tgm2, Rack1, Rps27a, Stk17b, Ccnd2, Malt1, Mcl1, Gnai2, Pak2, Cxcr4, Rps3, Cd44, Ywhaz, Ppp1ca, Gpx1, Rpl26, Sgk1, Vps35, Rps6, Phlda1, Rhob, Dnajc3, Tyrobp, Net1, Slc25a5, Irs2, Il1b, Prdx5, Tspo, Zfand6, Mtdh, Arl6ip1, Ppt1, Xbp1, Axl, Hspd1, Ctsd, Chp1, Anp32b, Serinc3, Rpl11, Ubc, Ptpn1, S…	101	45.1
GOBP_POSITIVE_REGULATION_OF_CELLULAR_AMIDE_METABOLIC_PROCESS	0.00436244	0.0380001	0.407018	-0.522314	-1.61868	36	Rps4x, Rpl30, Pabpc1, Rack1, Rps9, Eif4g2, Rpl26, Rpl5, Eef2, Dnajc3, Abcg1, Rps27l, Pkm, Uhmk1, Ddx3x, Nfe2l2, Cnbp, Eif3c, Picalm	19	52.8
GOBP_TUBE_DEVELOPMENT	0.000458915	0.00681263	0.498493	-0.45738	-1.61794	97	Cdkn1a, Junb, Rps7, Klf4, Serpine1, Rgcc, Actg1, Nr4a1, Klf2, Jun, Cybb, Tgm2, Clic4, Mmp19, Lipa, Cxcr4, Ppp1ca, Gpx1, Tgfbr2, Rhob, Rhoa, Il1b, Nus1, Mtdh, Xbp1, Ramp1, Man2a1, Pkm, Ctnnb1, Jak1, Nfe2l2, Anxa2, Pten, Adipor2, Bmpr2, Syk, Stk4, Emc10, Rala, Cdc42, Tiparp, Wasf2, Stk40, Bax, Zmiz1, Tgfbi, Eif4ebp1, Tnfaip3, Mapk14, Bsg, Pik3cg, Csf1r, Smad1, Pgk1, Epn1, Aggf1	56	57.7
GOBP_CELL_POPULATION_PROLIFERATION	8.69244e-06	0.00023797	0.593325	-0.437655	-1.61727	192	Atf3, Cxcl2, Egr1, Osm, Cdkn1a, Btg2, Junb, Klf4, Rgcc, Ccl3, Rps4x, Zfp36, Fth1, Nr4a1, Nme2, Hilpda, Jun, Trib1, Tgm2, Rps15a, Rps9, Tlr2, Ccnd2, Malt1, Tob1, Lipa, Ier5, Fosl2, Gnai2, Rps3, Txnrd1, Ccl6, Gpx1, Rpl23, Cd164, Sgk1, Rps6, Tgfbr2, Eef2, Tyrobp, Slc25a5, Irs2, Rap1b, Rhoa, Cd47, Il1b, Tspo, Xbp1, Hspd1, Atp5a1, Brk1, Gcnt2, Ctnnb1, Klf13, Rac1, Pim1, S100a13, Sulf2, H3f3a, Prdx2, R…	82	42.7
GOBP_RESPONSE_TO_INORGANIC_SUBSTANCE	0.000602179	0.00840658	0.477271	-0.467079	-1.61629	78	Fos, Junb, Klf4, Fosb, Dusp1, Klf2, Mt1, Jun, Ppp2ca, Cybb, Rack1, Clic4, Rps3, Ppp1ca, Gpx1, Cd14, Rhob, Eef2, Net1, Alox5ap, Tspo, Iqgap1, Calm1, Axl, Trf, Atp5d, Selenow, S100a13, Prdx2, Nfe2l2, Pten, Ldha, App, Sirpa, Cpne5	35	44.9
GOBP_NEGATIVE_REGULATION_OF_MULTICELLULAR_ORGANISMAL_PROCESS	0.000448331	0.0067027	0.498493	-0.454834	-1.61205	99	Klf4, Serpine1, Rgcc, Ccl3, Zfp36, Gdf15, Klf2, Nme2, Rgs2, Trib1, Ppp2ca, Cd83, Srgn, Tlr2, Trim25, Rps19, Gnai2, Arhgdib, Tgfbr2, Adrb2, Tyrobp, Rhoa, Il1b, Tspo, Axl, Thbd, Nlrp3, Hsp90ab1, Ctnnb1, Rac1, Prdx2, Pten, Sirpa, Tmsb4x, Ctsc, Bmpr2, Gsk3b, Pde4b, Zfp706, Atp2a2, Stk4, Lnpep, Strap, Tob2, Pros1, Glrx3, Hspa9, Rheb	48	48.5
GOBP_APOPTOTIC_SIGNALING_PATHWAY	0.000260066	0.0045685	0.498493	-0.454253	-1.61131	100	Atf3, Cdkn1a, S100a9, Rps7, Serpine1, Jun, Rack1, Mcl1, Gnai2, Pak2, Rps3, Cd44, Ywhaz, Ppp1ca, Gpx1, Cd14, Rpl26, Tyrobp, Slc25a5, Rps27l, Il1b, Xbp1, Gabarap, Shisa5, Serinc3, Rpl11, Ptpn1, Ywhab, Tpt1, Hint1, Ddx3x, Prdx2, Nfe2l2, Ywhaq, Pten, Ctsc, Itm2c, Csnk2a1, Nr4a2, Ripk1, Pttg1ip, Phlda3, Ddx5, Gsk3b	44	44
GOBP_SECRETION	1.27257e-05	0.000327143	0.593325	-0.435394	-1.60879	193	Cxcl2, Osm, S100a9, Serpine1, Rgcc, Ccl3, Fth1, Nme2, Plek, Cybb, Srgn, Tlr2, Eef1a1, Gnai2, Ftl1, Cd44, Vamp8, Aplp2, Creg1, Cd14, Lamp1, Sgk1, Eef2, Dnajc3, Tyrobp, Slc25a5, Irs2, Abcg1, Vti1b, Rap1b, Rhoa, Cd47, Tmed10, Il1b, Iqgap1, Calm1, Xbp1, Axl, Bri3, Ctsd, Trf, Kif5b, Aprt, Lamtor2, Dgat1, Rab1a, Glud1, Degs1, Pkm, Hsp90ab1, Cstb, Rab8b, Rac1, Serpinb6a, Canx, Asah1, S100a13, Rab6a, Ost…	95	49.2
GOBP_RESPONSE_TO_ALCOHOL	0.00351698	0.0325153	0.431708	-0.507795	-1.60642	42	Fos, Cdkn1a, Klf4, Fosb, Ccl3, Rps4x, Klf2, Rgs2, Cybb, Rpl15, Cd14, Sgk1, Tgfbr2, Eef2	14	33.3
GOBP_ACTIN_FILAMENT_ORGANIZATION	0.00280917	0.027543	0.431708	-0.480735	-1.60587	57	Rgcc, Actg1, Plek, Arpc2, Arpc1b, Pak2, Mtpn, Msrb1, Rhob, Capza2, Rhoa, Cd47, Lcp1, Zyx, Trf, Actr3, Brk1, Rac1, S100a10, Dstn, Wipf1, Tmsb4x, Arpc3, Capza1, Actr2, Cdc42, Wasf2, Wdr1, Gas2l1, Arpc1a, Add3, Gmfb, Tmod3	33	57.9
GOBP_CELLULAR_RESPONSE_TO_MOLECULE_OF_BACTERIAL_ORIGIN	0.0028714	0.0278936	0.431708	-0.510883	-1.60167	40	Cxcl2, Serpine1, Ccl3, Zfp36, Trib1, Tlr2, Malt1, Cd14, Rhoa, Il1b, Tspo, Mtdh, Litaf, Xbp1, Axl	15	37.5
GOBP_RIBONUCLEOPROTEIN_COMPLEX_BIOGENESIS	0.000570107	0.0082622	0.477271	-0.452529	-1.60034	95	Rps7, Rps5, Rps24, Rps14, Rpl3, Rpl10, Rpl10a, Rps16, Rps2, Rps9, Rps10, Rps27, Rps21, Rplp0, Rps19, Rps8, Eif3f, Rpl7, Rpsa, Rpl26, Eif3h, Rps6, Rpl5, Eif3i, Rps27l, Rpl35a, Rpl24, Rpl11, Hsp90ab1, Rpl14, Rps15, Ddx3x, Rpl23a, Ptges3, Rpl6, Pten, Imp3, Rpl7a, Eif3c, Snrpb	40	42.1
GOBP_RESPONSE_TO_LIPID	0.000245515	0.00445797	0.498493	-0.445214	-1.59728	116	Fos, Cxcl2, Cdkn1a, S100a9, Klf4, Fosb, Serpine1, Dusp1, Ccl3, Zfp36, Nme2, Jun, Trib1, Cybb, Tlr2, Malt1, Trim25, Arpc1b, Fbxo32, Cd14, Sgk1, Tgfbr2, Eef2, Abcg1, Rhoa, Lpl, Il1b, Tspo, Mtdh, Litaf, Calm1, Xbp1, Axl, Thbd	34	29.3
GOBP_RESPONSE_TO_WOUNDING	0.00240711	0.0243615	0.431708	-0.465275	-1.59563	71	Cdkn1a, Klf4, Serpine1, Actg1, Zfp36, Plek, Cxcr4, Cd44, Plet1, Ywhaz, Gpx1, Tgfbr2, Capza2, Tyrobp, Rhoa, Tspo, Xbp1, Axl, Thbd, Lgals1, Rac1, Sulf2, H3f3a, Prdx2, Nfe2l2, Pten, Clic1, Adipor2, Capza1, H3f3b, Syk, Cdc42, Pros1, Bax, Prkar2a	35	49.3
GOBP_NEGATIVE_REGULATION_OF_HYDROLASE_ACTIVITY	0.00345996	0.032416	0.431708	-0.498079	-1.59459	44	Klf4, Serpine1, Rgs2, Gnai2, Pak2, Cd44, Aplp2, Gpx1, Tmed10, Prdx5, Arl6ip1, Iqgap1, Chp1, Cstb, Serpinb6a, Ddx3x, Anxa2, App, Gapdh, Csnk2a1, Picalm, Gsk3b, Lamtor5, Pros1, Rps6ka3, Ubxn1	26	59.1
GOBP_CYTOKINE_PRODUCTION	0.000314983	0.00506857	0.498493	-0.445592	-1.59148	112	Egr1, Osm, S100a9, Klf4, Serpine1, Rgcc, Ccl3, Zfp36, Klf2, Hilpda, Cd83, Srgn, Tlr2, Malt1, Trim25, Rps3, Cd14, Clec4n, Tyrobp, Lpl, Cd47, Tmed10, Il1b, Tspo, Litaf, Xbp1, Axl, Hspd1, Rab1a, Nlrp3, Hsp90ab1, Ctnnb1, Rac1, S100a13, Sulf2, Ddx3x, App, Sirpa, Gapdh, Tmsb4x, Ripk1, Pde4b, Lamtor5, Ddx21, Syk, Selenok, Nr4a3, Stat3, G3bp1	49	43.8
GOBP_PHAGOCYTOSIS	0.00337203	0.0318755	0.431708	-0.486029	-1.59075	50	Actg1, Tgm2, Rack1, Arpc2, Tlr2, Arpc1b, Cd14, Tyrobp, Cd47, Cd302, Il1b, Axl, Actr3, Hsp90ab1, Brk1, Rac1, Pten, Sirpa, Wipf1, Arpc3, Actr2, Syk, Cdc42, Camk1d, Wasf2, Arpc1a	26	52
GOBP_VASCULATURE_DEVELOPMENT	0.00143401	0.01634	0.45506	-0.455278	-1.58759	83	Egr1, Junb, Klf4, Serpine1, Rgcc, Actg1, Nr4a1, Klf2, Jun, Cybb, Clic4, Mmp19, Cxcr4, Gpx1, Tgfbr2, Rhob, Rhoa, Il1b, Nus1, Mtdh, Xbp1, Zfand5, Ramp1, Anp32b, Pkm, Ctnnb1, Jak1, Nfe2l2, Anxa2, Pten, Adipor2, Bmpr2, Syk, Stk4, Socs3, Emc10, Cdc42, Tiparp, Wasf2, Bax, Zmiz1, Tgfbi	42	50.6
GOBP_NEGATIVE_REGULATION_OF_KINASE_ACTIVITY	0.00376923	0.0340895	0.431708	-0.495677	-1.5869	44	Cdkn1a, Dusp1, Rgs2, Trib1, Ppp2ca, Rack1, Dusp5, Pak2, Rtraf, Dnajc3, Irs2, Il1b, Chp1, Ptpn1, Ywhab, Dusp3, Pten, Pkig	18	40.9
GOBP_REGULATION_OF_CELLULAR_COMPONENT_MOVEMENT	0.000579377	0.0082622	0.477271	-0.447436	-1.58686	101	Klf4, Serpine1, Rgcc, Dusp1, Actg1, Ccl3, Ccl4, Trib1, Rack1, Clic4, Rps19, Gnai2, Cxcr4, Plet1, Arhgdib, Lamp1, Sgk1, Tgfbr2, Rhob, Irs2, Rhoa, Il1b, Nus1, Iqgap1, Xbp1, Trf, Atp5a1, Gcnt2, Rac1, Dusp3, Nfe2l2, Pten, App, Tmsb4x, Adipor2, Cpne3, Mapre1, Bmpr2, Pde4b, Atp2a2, Stk4, Emc10, Selenok, Strap, Nr4a3, Stat3, Camk1d	47	46.5
GOBP_REGULATION_OF_INTRACELLULAR_SIGNAL_TRANSDUCTION	7.30168e-06	0.000202526	0.610527	-0.428221	-1.58683	222	Atf3, Osm, S100a9, Rps7, Klf4, Dusp1, Ccl3, Gdf15, Ccl4, Rgs2, Plek, Ppp2ca, Tgm2, Rack1, Dusp5, Rps27a, Tlr2, Malt1, Trim25, Mcl1, Gnai2, Cxcr4, Dennd4a, Rps3, Cd44, Ywhaz, Arhgdib, Ccl6, Gpx1, Rpl23, Cd14, Rpl26, Rpl5, Rhob, Adrb2, Clec4n, Net1, Irs2, Rap1b, Rhoa, Il1b, Zfand6, Mtdh, Litaf, Iqgap1, Xbp1, Axl, Trf, Chp1, Shisa5, Lamtor2, Serinc3, Rpl11, Ubc, Ptpn1, Nlrp3, Sqstm1, Hsp90ab1, Lgals…	91	41
REACTOME_SIGNALING_BY_INTERLEUKINS	0.00124656	0.0145986	0.45506	-0.452563	-1.581	84	Fos, Cxcl2, Osm, Cdkn1a, Junb, Ccl3, Ccl4, Jun, Ppp2ca, Rps27a, Mcl1, Rplp0, Pak2, Ywhaz, Irs2, Rap1b, Il1b, Lcp1, Ubc, Sqstm1, Pitpna, Jak1, Canx, Dusp3, Pim1, Anxa2, App, Hspa8, Capza1, Psme2, Syk, Socs3, Taldo1, Rala, Cdc42, Stat3, Psma7, Hspa9, Rps6ka3, Psma5	40	47.6
GOBP_POSITIVE_REGULATION_OF_GENE_EXPRESSION	0.00013357	0.00273365	0.518848	-0.434517	-1.58069	142	Egr1, Osm, Rps7, Klf4, Serpine1, Rgcc, Actg1, Ccl3, Rps4x, Zfp36, Rpl30, Hilpda, Pabpc1, Cd83, Rps9, Tlr2, Malt1, Tob1, Eif4g2, Rps3, Rpl23, Cd14, Rpl26, Vps35, Rpl5, Eef2, Clec4n, Dnajc3, Tyrobp, Rps27l, Lpl, Il1b, Xbp1, Hspd1, Ybx1, Rpl11, Pkm, Nlrp3, Uhmk1, Ctnnb1, Sulf2, Ddx3x, Nfe2l2, Pten, App, Gapdh, Cnbp, Smarca5, Hspa8, Eif3c, Noct, Ripk1, Ddx5, Gsk3b, Pde4b, Lamtor5, Ddx21, Syk, Selenok…	61	43
GOBP_POSITIVE_REGULATION_OF_LOCOMOTION	0.00606941	0.048607	0.407018	-0.466685	-1.58061	64	Serpine1, Actg1, Ccl3, Ccl4, Rack1, Gnai2, Cxcr4, Plet1, Tgfbr2, Rhob, Irs2, Rhoa, Il1b, Nus1, Iqgap1, Xbp1, Trf, Atp5a1, Gcnt2, Rac1, Nfe2l2, App, Tmsb4x, Cpne3, Mapre1, Bmpr2, Stk4, Emc10, Selenok, Nr4a3, Stat3, Camk1d	32	50
GOBP_RIBONUCLEOPROTEIN_COMPLEX_SUBUNIT_ORGANIZATION	0.00314019	0.0299525	0.431708	-0.477135	-1.57881	53	Rps5, Rps14, Rpl3, Rpl10, Rps10, Rps27, Rplp0, Rps19, Eif3f, Rpsa, Eif3h, Rpl5, Eif3i, Rps27l, Kif5b, Rpl24, Rpl11, Hsp90ab1, Rps15, Rpl23a, Ptges3, Rpl6, Eif3c, Snrpb	24	45.3
GOBP_POSITIVE_REGULATION_OF_CELL_PROJECTION_ORGANIZATION	0.00615726	0.0487951	0.407018	-0.502896	-1.57451	39	S100a9, Nme2, Rgs2, Arpc2, Eif4g2, Rhoa, Iqgap1, Actr3, Brk1, Rab8b, Rac1, Nfe2l2, Bmpr2, Actr2, Caprin1, Rala, Cdc42, Camk1d, Tmem30a, Wasf2	20	51.3
GOBP_NEGATIVE_REGULATION_OF_PROTEIN_METABOLIC_PROCESS	0.000151531	0.00304216	0.518848	-0.432294	-1.57426	145	Cdkn1a, Btg2, Rps7, Klf4, Serpine1, Dusp1, Zfp36, Rgs2, Trib1, Ppp2ca, Rack1, Dusp5, Tob1, Gnai2, Pak2, Rps3, Cd44, Rtraf, Aplp2, Gpx1, Rpl23, Eif3h, Rpl5, Dnajc3, Tmed10, Il1b, Prdx5, Tspo, Arl6ip1, Calm1, Chp1, Dbi, Ybx1, Rpl11, Ptpn1, Sqstm1, Hsp90ab1, Cstb, Ywhab, Ctnnb1, Serpinb6a, Dusp3, Ddx3x, Anxa2, Pten, App, Pfdn5, Sirpa, Gapdh, Pkig, Itm2c, Csnk2a1, Picalm, Srp9, Gsk3b, Lamtor5, Socs3,…	74	51
GOBP_MAPK_CASCADE	0.000429073	0.00646061	0.498493	-0.437175	-1.56844	116	Atf3, Osm, Klf4, Dusp1, Ccl3, Zfp36, Gdf15, Ccl4, Rgs2, Trib1, Ppp2ca, Dusp5, Rps27a, Gnai2, Cxcr4, Rps3, Cd44, Ywhaz, Ccl6, Adrb2, Irs2, Rap1b, Il1b, Iqgap1, Calm1, Trf, Lamtor2, Ubc, Ptpn1, Ywhab, Gcnt2, Jak1, Dusp3, Prdx2, Pten, App, Sirpa, Lamtor1	38	32.8
GOBP_POSITIVE_REGULATION_OF_DEFENSE_RESPONSE	0.00432682	0.0380001	0.407018	-0.469663	-1.56658	56	Osm, S100a9, Serpine1, Ccl3, Tgm2, Tlr2, Malt1, Rps19, Pak2, Vamp8, Lamp1, Clec4n, Tyrobp, Lpl, Cd47, Il1b	16	28.6
GOBP_POSITIVE_REGULATION_OF_SIGNALING	1.46608e-05	0.000367917	0.593325	-0.421968	-1.56269	209	Atf3, Osm, S100a9, Rps7, Ccl3, Gdf15, Ccl4, Klf2, Tgm2, Rack1, Dusp5, Rps27a, Tlr2, Malt1, Trim25, Mcl1, Gnai2, Pak2, Cxcr4, Rps3, Cd44, Ppp1ca, Ccl6, Vamp8, Gpx1, Rpl23, Cd14, Rpl26, Vps35, Adrb2, Clec4n, Tyrobp, Net1, Irs2, Rap1b, Rhoa, Il1b, Mtdh, Litaf, Iqgap1, Xbp1, Axl, Trf, Kif5b, Shisa5, Lamtor2, Serinc3, Rpl11, Glud1, Ubc, Ptpn1, Sqstm1, Hsp90ab1, Lgals1, Gcnt2, Rab8b, Rac1, S100a13, Sul…	93	44.5
GOBP_NEGATIVE_REGULATION_OF_MOLECULAR_FUNCTION	0.000277358	0.00475342	0.498493	-0.430062	-1.56249	138	Cdkn1a, Rps7, Klf4, Serpine1, Dusp1, Zfp36, Oaz1, Rgs2, Jun, Trib1, Ppp2ca, Rack1, Dusp5, Gnai2, Pak2, Cd44, Ppp1ca, Ccl6, Rtraf, Aplp2, Gpx1, Rpl23, Rpl5, Adrb2, Dnajc3, Irs2, Tmed10, Il1b, Prdx5, Arl6ip1, Iqgap1, Calm1, Chp1, Rpl11, Ptpn1, Nlrp3, Cstb, Ywhab, Serpinb6a, Dusp3, Pim1, Ddx3x, Prdx2, Anxa2, Pten, App, Bhlhe40, Gapdh, Pkig, Tmsb4x, Csnk2a1, Picalm, Gsk3b, Anp32e, Lamtor5, Atp2a2, So…	69	50
GOBP_POSITIVE_REGULATION_OF_CYTOKINE_PRODUCTION	0.00312733	0.0299525	0.431708	-0.455244	-1.55372	68	Egr1, Osm, Serpine1, Rgcc, Ccl3, Hilpda, Cd83, Tlr2, Malt1, Rps3, Cd14, Clec4n, Tyrobp, Lpl, Il1b, Xbp1, Hspd1, Nlrp3, Ctnnb1, Sulf2, Ddx3x, App, Gapdh, Ripk1, Pde4b, Lamtor5, Ddx21, Syk, Selenok, Nr4a3, Stat3	31	45.6
GOBP_REGULATION_OF_IMMUNE_SYSTEM_PROCESS	7.1704e-05	0.00155827	0.538434	-0.422645	-1.55254	174	Fos, Cdkn1a, Serpine1, Rgcc, Dusp1, Actg1, Ccl3, Zfp36, Ccl4, Nme2, Jun, Trib1, Cd83, Arpc2, Malt1, Arpc1b, Rps19, Pak2, Rps3, Vamp8, Gpx1, Lamp1, Tgfbr2, Clec4n, Tyrobp, Irs2, Rhoa, Cd47, Il1b, Calm1, Xbp1, Axl, Hspd1, Trem1, Actr3, Ptpn1, Nlrp3, Hsp90ab1, Lgals1, Brk1, Klf13, Rac1, Jak1, Serpinb6a, Dusp3, H3f3a, Prdx2, App, Sirpa, Wipf1, Ctsc, Arpc3, Ripk1, Psme2, Actr2, Hsph1, H3f3b, Pde4b, Dd…	77	44.3
GOBP_REGULATION_OF_CELLULAR_AMIDE_METABOLIC_PROCESS	0.0026829	0.0265519	0.431708	-0.440319	-1.55204	92	Btg2, Rps4x, Zfp36, Rps14, Eif1, Rpl10, Rpl30, Rgs2, Pabpc1, Rack1, Rps9, Tob1, Eif4g2, Rps3, Ppp1ca, Rpl26, Eif3h, Mtpn, Rpl5, Eef2, Dnajc3, Abcg1, Rps27l, Tmed10, Ybx1, Csde1, Pkm, Uhmk1, Ddx3x, Nfe2l2, App, Gapdh, Cnbp, Eif3c, Picalm, Srp9, Etf1, Zfp706, Caprin1, Pum2, Stat3, Rpl22, Paip2, Rps6ka3	44	47.8
GOBP_RESPONSE_TO_EXTRACELLULAR_STIMULUS	0.00393179	0.035269	0.407018	-0.450694	-1.54771	73	Atf3, Fos, Cdkn1a, Zfp36, Gdf15, Jun, Cybb, Trim25, Rps19, Gnai2, Tgfbr2, Adrb2, Eef2, Map1lc3b, Lpl, Cox4i1, Tspo, Xbp1, Axl, Gabarap, Pkm, Pim1, Nfe2l2, Pten, Ldha, Sh3glb1, Hspa8, Adipor2, Nr4a2, Noct, Bmpr2	31	42.5
GOBP_NEGATIVE_REGULATION_OF_PROTEIN_MODIFICATION_PROCESS	0.00334109	0.0317253	0.431708	-0.447268	-1.54755	79	Cdkn1a, Rps7, Dusp1, Rgs2, Trib1, Ppp2ca, Rack1, Dusp5, Gnai2, Pak2, Rps3, Rtraf, Rpl23, Rpl5, Dnajc3, Il1b, Tspo, Calm1, Chp1, Dbi, Rpl11, Ptpn1, Sqstm1, Ywhab, Ctnnb1, Dusp3, Pten, Sirpa, Pkig	29	36.7
GOBP_NEGATIVE_REGULATION_OF_PHOSPHORYLATION	0.00576995	0.0464239	0.407018	-0.466751	-1.54729	54	Cdkn1a, Dusp1, Rgs2, Trib1, Ppp2ca, Rack1, Dusp5, Pak2, Rtraf, Dnajc3, Irs2, Il1b, Calm1, Chp1, Ptpn1, Ywhab, Dusp3, Pten, Sirpa, Pkig, Socs3, Strap, Samsn1, Bax, Prkar2a, Ppp2r5a, Gmfb	27	50
GOBP_REGULATION_OF_PROTEIN_KINASE_ACTIVITY	0.000935229	0.0117349	0.477271	-0.429089	-1.54085	118	Egr1, Cdkn1a, Rgcc, Dusp1, Gdf15, Rgs2, Trib1, Ppp2ca, Rack1, Dusp5, Rps27a, Ccnd2, Malt1, Pak2, Cxcr4, Rps3, Rplp1, Rtraf, Tgfbr2, Adrb2, Dnajc3, Rhoa, Il1b, Iqgap1, Calm1, Trf, Chp1, Lamtor2, Ubc, Dazap2, Ptpn1, Hsp90ab1, Ywhab, Mmd, Dusp3, Ddx3x, Prdx2, Pten, App	39	33.1
GOBP_IMMUNE_SYSTEM_DEVELOPMENT	0.000687141	0.00928522	0.477271	-0.425973	-1.53943	128	Fos, Egr1, Osm, Junb, Klf4, Ccl3, Zfp36, Rps14, Klf2, Mt1, Nme2, Jun, Plek, Trib1, Cd83, Tlr2, Malt1, Rps19, Klf6, Cd164, Rps6, Tgfbr2, Ptbp3, Eef2, Tyrobp, Il1b, Xbp1, Axl, Hspd1, Trf, Nlrp3, Lgals1, Klf13, Pim1, H3f3a, Prdx2, Nfe2l2, Anxa2, App, Tmem14c, Ripk1, Psme2, Picalm, Tpd52, H3f3b, Syk, Stk4, Tob2, Cdc42, Tiparp, Nr4a3, Stat3, Psma7, Rpl22, Wasf2, Wdr1, Hspa9, Bax, Psma5, Zmiz1, Glrx5, …	63	49.2
GOBP_SUPRAMOLECULAR_FIBER_ORGANIZATION	0.00519764	0.0433068	0.407018	-0.443106	-1.53669	81	Rgcc, Actg1, Plek, Arpc2, Arpc1b, Pak2, Rps3, Gpx1, Mtpn, Msrb1, Rhob, Capza2, Rhoa, Cd47, Lcp1, Zyx, Trf, Chp1, Actr3, Hsp90ab1, Brk1, Rac1, S100a10, App, Dstn, Pfdn5, Wipf1, Tmsb4x, Hspa8, Arpc3, Mapre1, Capza1, Ripk1, Actr2, Cdc42, Plk3, Wasf2, Wdr1, Gas2l1, Arpc1a, Add3, Gmfb, Tmod3	43	53.1
GOBP_POSITIVE_REGULATION_OF_CELL_POPULATION_PROLIFERATION	0.00241535	0.0243615	0.431708	-0.43303	-1.53181	97	Atf3, Egr1, Osm, Cdkn1a, Rps4x, Nr4a1, Nme2, Hilpda, Jun, Tgm2, Rps15a, Rps9, Ccnd2, Fosl2, Gnai2, Rps3, Rpl23, Rps6, Tgfbr2, Slc25a5, Irs2, Cd47, Il1b, Tspo, Xbp1, Brk1, Gcnt2, Ctnnb1, Pim1, S100a13, Pten, Cnbp, Csnk2a1, Bmpr2, Dnaja2, Rnf187, Syk, Emc10, Selenok, Cdc42, Nr4a3	41	42.3
GOBP_POSITIVE_REGULATION_OF_CELL_DIFFERENTIATION	0.00271492	0.0267432	0.431708	-0.431243	-1.52549	97	Fos, Junb, Serpine1, Rgcc, Zfp36, Nme2, Jun, Trib1, Cd83, Arpc2, Tlr2, Malt1, Eif4g2, Cxcr4, Tgfbr2, Egr2, Tyrobp, Rhoa, Lpl, Il1b, Tspo, Xbp1, Axl, Man2a1, Nlrp3, Hsp90ab1, Slc6a6, Mmd, Gcnt2, Ctnnb1, Rac1, Pim1, S100a10, Pten, Clic1, Noct, Bmpr2, Ripk1, Actr2, Syk, Stk4, Socs3, Caprin1, Cdc42, Stat3, Rheb, Rps6ka3, Zmiz1	48	49.5
GOBP_CELLULAR_RESPONSE_TO_OXYGEN_CONTAINING_COMPOUND	0.000253164	0.00452263	0.498493	-0.414497	-1.52514	177	Fos, Cxcl2, Egr1, Klf4, Serpine1, Ccl3, Zfp36, Gdf15, Nr4a1, Klf2, Nme2, Jun, Trib1, Cybb, Rack1, Tlr2, Malt1, Lpin1, Fbxo32, Gnai2, Rps3, Cib2, Rpl23, Cd14, Sgk1, Vps35, Atp6v1a, Rhob, Adrb2, Net1, Irs2, Rap1b, Rhoa, Lpl, Il1b, Prdx5, Tspo, Mtdh, Litaf, Xbp1, Axl, Kif5b, Aprt, Lamtor2, Ptpn1, Pkm, Nlrp3, Lgals1, Ctnnb1, Rab8b, Rac1, Pim1, Prdx2, Nfe2l2, Pten, App, Nadk, Sirpa, Lamtor1, Adipor2, …	77	43.5
GOBP_NEGATIVE_REGULATION_OF_CELL_DEATH	0.000869856	0.0111914	0.477271	-0.417868	-1.51595	133	Cdkn1a, Btg2, Klf4, Serpine1, Dusp1, Rpl10, Nme2, Rack1, Rps27a, Ccnd2, Malt1, Mcl1, Gnai2, Pak2, Cd44, Ywhaz, Gpx1, Vps35, Rps6, Dnajc3, Slc25a5, Irs2, Il1b, Prdx5, Zfand6, Mtdh, Arl6ip1, Ppt1, Xbp1, Axl, Hspd1, Ubc, Ptpn1, Sqstm1, Hsp90ab1, Retreg1, Ctnnb1, Tpt1, Pim1, Ddx3x, Prdx2, Nfe2l2, Pten, Csnk2a1, Nr4a2, Api5, Ripk1, Pttg1ip, Gsk3b, Lamtor5, Txn1, Socs3, Gpx4, Plk3, Nr4a3, Camk1d, Stk40…	62	46.6
GOBP_APOPTOTIC_PROCESS	1.77503e-05	0.000420422	0.57561	-0.404877	-1.51312	270	Atf3, Egr1, Cdkn1a, S100a9, Btg2, Rps7, Klf4, Serpine1, Rgcc, Dusp1, Ccl3, Zfp36, Rpl10, Nme2, Jun, Ppp2ca, Tgm2, Rack1, Rps27a, Srgn, Stk17b, Tlr2, Ccnd2, Malt1, Mcl1, Gnai2, Pak2, Cxcr4, Rps3, Cd44, Ywhaz, Ppp1ca, Gpx1, Cd14, Rpl26, Sgk1, Vps35, Rps6, Tgfbr2, Phlda1, Rhob, Dnajc3, Tyrobp, Net1, Slc25a5, Irs2, Rps27l, Il1b, Prdx5, Tspo, Zfand6, Mtdh, Arl6ip1, Ppt1, Xbp1, Axl, Hspd1, Ctsd, Gabara…	98	36.3
GOBP_RESPONSE_TO_BIOTIC_STIMULUS	0.000266849	0.0046489	0.498493	-0.409241	-1.51227	192	Fos, Cxcl2, Egr1, S100a9, Serpine1, Ccl3, Zfp36, Ccl4, Rpl30, Jun, Trib1, Cybb, Rps15a, Tlr2, Malt1, Trim25, Rps19, Pak2, Cxcr4, Cd44, Ccl6, Vamp8, Gpx1, Cd14, Lamp1, Msrb1, Clec4n, Dnajc3, Capza2, Tyrobp, Rhoa, Lpl, Cd47, Il1b, Tspo, Mtdh, Litaf, Xbp1, Axl, Eef1g, Hspd1, Zyx, Trf, Kif5b, Thbd, Trem1, Actr3, Serinc3, Rab1a, Ptpn1, Nlrp3, Hsp90ab1, Jak1, Tpt1, Mpeg1, Ddx3x, Prdx2, App, Sirpa, Gapd…	87	45.3
GOBP_POSITIVE_REGULATION_OF_PROTEIN_PHOSPHORYLATION	0.00156802	0.0175819	0.45506	-0.422045	-1.50403	107	Egr1, Osm, Cdkn1a, Rgcc, Gdf15, Ppp2ca, Rack1, Dusp5, Rps27a, Ccnd2, Malt1, Pak2, Cxcr4, Rps3, Cd44, Rplp1, Tgfbr2, Adrb2, Rhoa, Il1b, Iqgap1, Calm1, Trf, Lamtor2, Ubc, Dazap2, Ptpn1, Sqstm1, Hsp90ab1, Mmd, Rac1, Ddx3x, Prdx2, App, Ehd4, Adipor2, Bmpr2, Ripk1, Syk, Txn1, Stk4, Socs3	42	39.3
GOBP_CELLULAR_HOMEOSTASIS	0.00249024	0.0249973	0.431708	-0.424565	-1.50221	96	S100a9, Ccl3, Fth1, Mt1, Nme2, Cybb, Tgm2, Rack1, Clic4, Mcl1, Atox1, Cxcr4, Ftl1, Txnrd1, Cib2, Ccl6, Gpx1, Atp6v1a, Irs2, Prdx5, Calm1, Ppt1, Xbp1, Trf, Chp1, Kif5b, Smdt1, Lgals1, Rac1, Tpt1, Prdx2, Nfe2l2, Ccrl2, App, Nadk	35	36.5
GOBP_POSITIVE_REGULATION_OF_CATALYTIC_ACTIVITY	0.000312463	0.0050667	0.498493	-0.405991	-1.49927	189	Egr1, Cdkn1a, S100a9, Klf4, Rgcc, Ccl3, Gdf15, Ccl4, Slc5a3, Rgs2, Jun, Plek, Ppp2ca, Rack1, Rps2, Dusp5, Rps27a, Ccnd2, Malt1, Gnai2, Pak2, Cxcr4, Rps3, Rplp1, Arhgdib, Ccl6, Tgfbr2, Adrb2, Net1, Rps27l, Rhoa, Il1b, Nus1, Iqgap1, Calm1, Axl, Hspd1, Ctsd, Trf, Dbi, Anp32b, Lamtor2, Rab1a, Ubc, Dazap2, Ptpn1, Nlrp3, Hsp90ab1, Ywhab, Mmd, Ddx3x, Prdx2, Ptges3, S100a10, Pten, App, Gdi2, Tmsb4x, Smap…	69	36.5
GOBP_REGULATION_OF_PROTEOLYSIS	0.00308004	0.0296472	0.431708	-0.420438	-1.49014	99	S100a9, Rps7, Klf4, Serpine1, Trib1, Rack1, Malt1, Pak2, Rps3, Cd44, Aplp2, Gpx1, Rpl23, Eif3h, Rpl5, Rps27l, Tmed10, Il1b, Prdx5, Arl6ip1, Hspd1, Ctsd, Anp32b, Rpl11, Nlrp3, Hsp90ab1, Cstb, Serpinb6a, Ddx3x, Nfe2l2, Anxa2, Pten, App, Gapdh, Ctsc, Csnk2a1, Ripk1, Psme2, Picalm, Gsk3b, Lamtor5, Syk, Usp25, Plk3, Stat3, Pros1, Bax, Rps6ka3, Ubxn1, Glg1, Perp	51	51.5
GOBP_POSTTRANSCRIPTIONAL_REGULATION_OF_GENE_EXPRESSION	0.00169621	0.018431	0.45506	-0.412816	-1.48957	125	Btg2, Rps4x, Zfp36, Rps14, Eif1, Rpl10, Rpl30, Rgs2, Pabpc1, Rack1, Rps9, Rps27a, Tob1, Eif4g2, Rps3, Ywhaz, Ppp1ca, Rpl26, Eif3h, Mtpn, Rpl5, Eef2, Dnajc3, Rps27l, Ybx1, Csde1, Ubc, Pkm, Ywhab, Uhmk1, Gcnt2, Ddx3x, H3f3a, App, Gapdh, Cnbp, Hspa8, Eif3c, Noct, Ripk1, Psme2, Srp9, Ddx5, Etf1, Tsn, H3f3b, Zfp706, Caprin1, Pum2, Stat3, Psma7, Rpl22, Polr2i, Paip2, Rps6ka3, Psma5, Zmpste24, Eif4ebp1,…	85	68
GOBP_DEFENSE_RESPONSE	0.000472158	0.0069602	0.498493	-0.400981	-1.48076	189	Fos, Cxcl2, Egr1, Osm, S100a9, Klf4, Serpine1, Ccl3, Ccl4, Rpl30, Cybb, Tgm2, Cd83, Tlr2, Malt1, Lipa, Trim25, Rps19, Pak2, Cxcr4, Cd44, Ccl6, Vamp8, Gpx1, Cd14, Lamp1, Vps35, Msrb1, Clec4n, Dnajc3, Capza2, Tyrobp, Lpl, Cd47, Il1b, Prdx5, Axl, Zyx, Trf, Kif5b, Trem1, Actr3, Serinc3, Rab1a, Ptpn1, Nlrp3, Hsp90ab1, Cers6, Rac1, Jak1, Mpeg1, Ddx3x, Prdx2, Nfe2l2, Ccrl2, App, Sirpa, Gapdh, Lyz2, Tmsb…	77	40.7
GOBP_NEGATIVE_REGULATION_OF_RESPONSE_TO_STIMULUS	0.00163075	0.0179043	0.45506	-0.403499	-1.47909	160	Atf3, Egr1, Klf4, Serpine1, Dusp1, Gdf15, Rgs2, Plek, Trib1, Ppp2ca, Rack1, Dusp5, Rps27a, Tob1, Mcl1, Rps19, Gnai2, Rps3, Cd44, Gpx1, Cd14, Vps35, Tgfbr2, Adrb2, Dnajc3, Slc25a5, Lpl, Cd47, Il1b, Litaf, Xbp1, Chp1, Thbd, Ybx1, Ubc, Ptpn1, Nlrp3, Ywhab, Tpt1, Dusp3, Sulf2, Ddx3x, Prdx2, Nfe2l2, Pten, Pfdn5, Sirpa, Tmsb4x, Csnk2a1, Nr4a2, Ripk1, Psme2, Pttg1ip, Phlda3, Gsk3b, Pde4b, Txn1, Stk4, So…	67	41.9
GOBP_POSITIVE_REGULATION_OF_MOLECULAR_FUNCTION	0.000225818	0.00417566	0.518848	-0.395856	-1.47155	232	Egr1, Cdkn1a, S100a9, Klf4, Rgcc, Ccl3, Gdf15, Ccl4, Slc5a3, Rgs2, Jun, Plek, Ppp2ca, Rack1, Rps2, Dusp5, Rps27a, Tlr2, Ccnd2, Malt1, Trim25, Gnai2, Pak2, Cxcr4, Rps3, Rplp1, Arhgdib, Ccl6, Sgk1, Mtpn, Tgfbr2, Adrb2, Net1, Rps27l, Rhoa, Il1b, Nus1, Mtdh, Iqgap1, Calm1, Axl, Hspd1, Ctsd, Trf, Chp1, Kif5b, Dbi, Ramp1, Anp32b, Lamtor2, Rpl11, Rab1a, Ubc, Dazap2, Ptpn1, Nlrp3, Hsp90ab1, Ywhab, Mmd, E…	84	36.2
GOBP_RESPONSE_TO_OXYGEN_CONTAINING_COMPOUND	0.000211989	0.00395463	0.518848	-0.395341	-1.4715	238	Fos, Cxcl2, Egr1, Cdkn1a, S100a9, Btg2, Klf4, Fosb, Serpine1, Dusp1, Ccl3, Rps4x, Zfp36, Gdf15, Nr4a1, Klf2, Nme2, Rgs2, Jun, Trib1, Cybb, Rack1, Rpl15, Tlr2, Mmp19, Malt1, Lpin1, Trim25, Arpc1b, Fbxo32, Gnai2, Rps3, Cib2, Gpx1, Rpl23, Cd14, Sgk1, Vps35, Atp6v1a, Tgfbr2, Egr2, Rhob, Adrb2, Eef2, Net1, Irs2, Rap1b, Rhoa, Lpl, Il1b, Prdx5, Tspo, Mtdh, Litaf, Iqgap1, Calm1, Xbp1, Axl, Kif5b, Thbd, A…	97	40.8
GOBP_REGULATION_OF_MULTICELLULAR_ORGANISMAL_DEVELOPMENT	0.00347669	0.0324286	0.431708	-0.405255	-1.46812	132	Fos, Klf4, Serpine1, Rgcc, Ccl3, Zfp36, Klf2, Nme2, Rgs2, Jun, Trib1, Cybb, Cd83, Rack1, Mgp, Srgn, Tlr2, Malt1, Eif4g2, Cxcr4, Tgfbr2, Egr2, Rhob, Adrb2, Tyrobp, Rhoa, Il1b, Tspo, Mtdh, Xbp1, Axl, Man2a1, Pkm, Nlrp3, Ctnnb1, Klf13, Jak1, Pim1, H3f3a, Prdx2, Nfe2l2, Pten, Bhlhe40, Ctsc, Noct, Bmpr2, Ripk1, Actr2, H3f3b, Syk, Emc10, Caprin1, Tob2, Nr4a3, Stat3, Hspa9, Rheb, Zmiz1, Zmpste24, Glg1, …	72	54.5
GOBP_HOMEOSTATIC_PROCESS	0.000572432	0.0082622	0.477271	-0.39496	-1.45982	194	Egr1, S100a9, Actg1, Ccl3, Zfp36, Fth1, Rps24, Rps14, Klf2, Mt1, Nme2, Cybb, Tgm2, Rack1, Clic4, Lipa, Lpin1, Mcl1, Rps19, Atox1, Gnai2, Cxcr4, Ftl1, Txnrd1, Cib2, Ccl6, Gpx1, Atp6v1a, Rps6, Adrb2, Ptbp3, Irs2, Abcg1, Lpl, Il1b, Prdx5, Tspo, Nus1, Calm1, Ppt1, Xbp1, Axl, Trf, Chp1, Kif5b, Smdt1, Dgat1, Hsp90ab1, Lgals1, Gcnt2, Klf13, Rac1, Tpt1, Ddx3x, Prdx2, Nfe2l2, Ccrl2, Ptges3, App, Tmem14c, …	94	48.5
REACTOME_CYTOKINE_SIGNALING_IN_IMMUNE_SYSTEM	0.00538139	0.0443124	0.407018	-0.409116	-1.45897	111	Fos, Cxcl2, Egr1, Osm, Cdkn1a, Junb, Ccl3, Ccl4, Jun, Ppp2ca, Rps27a, Eif4g2, Trim25, Mcl1, Rplp0, Pak2, Cd44, Ywhaz, Irs2, Rap1b, Il1b, Lcp1, Ubc, Ptpn1, Sqstm1, Pitpna, Jak1, Canx, Dusp3, Pim1, Anxa2, App, Hspa8, Rnf7, Capza1, Psme2, Syk, Socs3, Taldo1, Rala, Cdc42, Stat3, Psma7, Hspa9, Rps6ka3, Psma5	46	41.4
GOBP_NEGATIVE_REGULATION_OF_SIGNALING	0.00288755	0.0279218	0.431708	-0.39991	-1.45479	142	Atf3, Egr1, Osm, Klf4, Serpine1, Dusp1, Gdf15, Rgs2, Plek, Trib1, Ppp2ca, Rack1, Dusp5, Rps27a, Tob1, Mcl1, Gnai2, Cd44, Gpx1, Cd14, Tgfbr2, Adrb2, Slc25a5, Rap1b, Cd47, Il1b, Litaf, Xbp1, Chp1, Ubc, Ptpn1, Nlrp3, Ywhab, Tpt1, Dusp3, Sulf2, Ddx3x, Prdx2, Nfe2l2, Pten, Pfdn5, Sirpa, Tmsb4x, Csnk2a1, Nr4a2, Ripk1, Psme2, Pttg1ip, Phlda3, Gsk3b, Pde4b, Stk4, Socs3, Strap, Cdc42, Psma7, Insig1	57	40.1
GOBP_POSITIVE_REGULATION_OF_PROTEIN_METABOLIC_PROCESS	0.000747194	0.00996889	0.477271	-0.388687	-1.44363	226	Egr1, Osm, Cdkn1a, S100a9, Klf4, Rgcc, Rps4x, Gdf15, Oaz1, Klf2, Rpl30, Trib1, Pabpc1, Ppp2ca, Rack1, Rps2, Rps9, Dusp5, Rps27a, Ccnd2, Malt1, Eif4g2, Pak2, Cxcr4, Rps3, Cd44, Rplp1, Rpl26, Vps35, Mtpn, Tgfbr2, Rpl5, Adrb2, Eef2, Dnajc3, Abcg1, Rps27l, Rhoa, Il1b, Iqgap1, Calm1, Hspd1, Ctsd, Trf, Chp1, Ramp1, Anp32b, Lamtor2, Rab1a, Ubc, Dazap2, Ptpn1, Pkm, Nlrp3, Sqstm1, Hsp90ab1, Uhmk1, Mmd, Ct…	77	34.1
GOBP_REGULATION_OF_PROTEIN_PHOSPHORYLATION	0.00406493	0.0363088	0.407018	-0.391434	-1.4335	155	Egr1, Osm, Cdkn1a, Rgcc, Dusp1, Gdf15, Rgs2, Trib1, Ppp2ca, Rack1, Dusp5, Rps27a, Ccnd2, Malt1, Pak2, Cxcr4, Rps3, Cd44, Rplp1, Rtraf, Tgfbr2, Adrb2, Dnajc3, Rhoa, Il1b, Iqgap1, Calm1, Trf, Chp1, Lamtor2, Ubc, Dazap2, Ptpn1, Sqstm1, Hsp90ab1, Ywhab, Mmd, Rac1, Dusp3, Ddx3x, Prdx2, Pten, App, Sirpa, Ehd4, Pkig, Adipor2, Bmpr2, Ripk1, Ccng1, Ccni, Syk, Txn1, Stk4, Socs3, Strap, Samsn1, Stat3	58	37.4
GOBP_REGULATION_OF_IMMUNE_RESPONSE	0.00632782	0.0497725	0.407018	-0.398667	-1.43029	116	Fos, Rgcc, Actg1, Jun, Arpc2, Malt1, Arpc1b, Rps19, Pak2, Rps3, Vamp8, Gpx1, Lamp1, Clec4n, Tyrobp, Cd47, Il1b, Calm1, Xbp1, Hspd1, Trem1, Actr3, Ptpn1, Nlrp3, Hsp90ab1, Brk1, Rac1, Jak1, Serpinb6a, Dusp3, Wipf1, Arpc3, Psme2, Actr2, Pde4b, Syk, Socs3, Cdc42, Samsn1, Nr4a3, Psma7, Wasf2, Pros1, Bax, Arpc1a, Elf1, Psma5	47	40.5
GOBP_REGULATION_OF_CELL_DIFFERENTIATION	0.00375906	0.0340895	0.431708	-0.387518	-1.42505	176	Fos, Osm, Junb, Klf4, Serpine1, Rgcc, Ccl3, Zfp36, Nme2, Rgs2, Jun, Trib1, Ppp2ca, Cd83, Arpc2, Tlr2, Malt1, Tob1, Eif4g2, Rps19, Cxcr4, Tgfbr2, Egr2, Ptbp3, Tyrobp, Abcg1, Rhoa, Lpl, Il1b, Tspo, Xbp1, Axl, Anp32b, Man2a1, Nlrp3, Hsp90ab1, Slc6a6, Mmd, Gcnt2, Ctnnb1, Klf13, Rac1, Pim1, H3f3a, Prdx2, Nfe2l2, S100a10, Pten, App, Bhlhe40, Clic1, Med28, Noct, Bmpr2, Ripk1, Psme2, Ddx5, Gsk3b, Actr2, …	77	43.8
GOBP_POSITIVE_REGULATION_OF_BIOSYNTHETIC_PROCESS	0.00146345	0.0165858	0.45506	-0.372012	-1.38572	242	Atf3, Fos, Egr1, Osm, Junb, Klf4, Fosb, Serpine1, Rgcc, Rps4x, Nr4a1, Slc5a3, Klf2, Nme2, Rpl30, Jun, Pabpc1, Rack1, Rps9, Rps27a, Tlr2, Eif4g2, Ets2, Lpin1, Ier5, Trim25, Fosl2, Rtraf, Klf6, Nfil3, Rpl26, Mtpn, Rpl5, Egr2, Adrb2, Eef2, Dnajc3, Irs2, Abcg1, Rps27l, Il1b, Mtdh, Litaf, Xbp1, Trf, Chp1, Ramp1, Ybx1, Actr3, Ubc, Pkm, Nlrp3, Sqstm1, Hsp90ab1, Uhmk1, Edf1, Chchd2, Ctnnb1, Klf13, Rac1, …	83	34.3
GOBP_PROTEIN_PHOSPHORYLATION	0.0054656	0.0444984	0.407018	-0.369811	-1.37028	210	Egr1, Osm, Cdkn1a, Rgcc, Dusp1, Ccl3, Gdf15, Nme2, Rgs2, Trib1, Ppp2ca, Rack1, Dusp5, Rps27a, Stk17b, Tlr2, Ccnd2, Malt1, Pak2, Cxcr4, Rps3, Cd44, Ywhaz, Rplp1, Rtraf, Sgk1, Tgfbr2, Adrb2, Dnajc3, Rhoa, Il1b, Iqgap1, Calm1, Axl, Trf, Chp1, Lamtor2, Ubc, Dazap2, Ptpn1, Sqstm1, Hsp90ab1, Ywhab, Uhmk1, Mmd, Rac1, Jak1, Dusp3, Pim1, Ddx3x, Prdx2, Pten, App, Sirpa, Ehd4, Pkig, Csnk2a1, Adipor2, Cpne3,…	82	39
GOBP_RESPONSE_TO_ENDOGENOUS_STIMULUS	0.00635793	0.0498235	0.407018	-0.361263	-1.33935	212	Fos, Egr1, Cdkn1a, Btg2, Klf4, Fosb, Dusp1, Zfp36, Gdf15, Nr4a1, Rpl8, Klf2, Nme2, Jun, Cybb, Rps27a, Tlr2, Mmp19, Tob1, Lpin1, Trim25, Arpc1b, Fbxo32, Eef1a1, Gnai2, Cd44, Cib2, Rpl23, Sgk1, Vps35, Atp6v1a, Tgfbr2, Egr2, Adrb2, Eef2, Irs2, Rap1b, Rhoa, Lpl, Il1b, Tspo, Iqgap1, Calm1, Xbp1, Zyx, Aprt, Ramp1, Lamtor2, Ubc, Ptpn1, Pkm, Hsp90ab1, Gcnt2, Ctnnb1, Rab8b, Dusp3, Sulf2, Nfe2l2, Pten, Ldh…	100	47.2

## Sheet: Arterialcells_UP-reg
pathway	pval	padj	log2err	ES	NES	size	leadingEdge	leadingEdge_num	genes_size_pct

## Sheet: Arterialcells_DOWN-reg
pathway	pval	padj	log2err	ES	NES	size	leadingEdge	leadingEdge_num	genes_size_pct

## Sheet: Bcells_UP-reg
pathway	pval	padj	log2err	ES	NES	size	leadingEdge	leadingEdge_num	genes_size_pct

## Sheet: Bcells_DOWN-reg
pathway	pval	padj	log2err	ES	NES	size	leadingEdge	leadingEdge_num	genes_size_pct

## Sheet: BipotentCapillary cells_UP-reg
pathway	pval	padj	log2err	ES	NES	size	leadingEdge	leadingEdge_num	genes_size_pct
GOBP_INTRACELLULAR_TRANSPORT	0.00015019	0.0065869	0.518848	0.263318	2.33359	86	Syne2, mt-Atp6, Rps29, Rps28, Rps27, Rps25, Rps21, Rpl11, Rpl35a, Rps6, Atp5j2, Rps9, Rpl29, Rpl36, Rpl39, Txn1, Rpl10, Rpl8, Rpl37a, Rpl22, Rpl27, Rps17, Rpl12, Rplp2, Rpl19, Tuba1a, Rpl30, Atp5l, Dynll1, Rps10, Hsp90ab1, Rps23, Rpl6, Rps27a, Hspa8, Rpl27a, Rpl21, Rpl23a, Rpl24, Rps3a1, Rpl14, Rpl15, Rpsa, Rpl13a, Emp2, Tspo, Rpl32, Rpl34, Rps13, Rpl7, Rpl18a, Ubc, Rps15a, Rplp0, Rpl17, Rps12, R…	78	90.7
REACTOME_NERVOUS_SYSTEM_DEVELOPMENT	0.000381525	0.00900986	0.498493	0.252777	2.19769	82	Itga1, Efnb2, Rps29, Rps28, Rps27, Rps25, Rps21, Rpl11, Rpl35a, Actb, Rps6, Rps9, Rpl29, Rpl36, Rpl39, Rpl10, Rpl8, Rpl37a, Rpl22, Rpl27, Rps17, Rpl12, Rplp2, Rpl19, Tuba1a, Rpl30, Rps10, Myl6, Hsp90ab1, Rps23, Rpl6, Rps27a, Hspa8, Rpl27a, Rpl21, Rpl23a, Rpl24, Rps3a1, Rpl14, Rpl15, Rpsa, Rpl13a, Rpl32, Rpl34, Rps13, Rpl7, Arpc3, Rpl18a, Ubc, Rps15a, Rplp0, Rpl17, Rps12, Rpl26, Rps20, Rplp1, Rpl3…	76	92.7
GOBP_PROTEIN_LOCALIZATION_TO_MEMBRANE	0.00052412	0.0114932	0.477271	0.25371	2.18875	74	Rps29, Rps28, Rps27, Rps25, Rps21, Rpl11, Rpl35a, Actb, Rps6, Rps9, Rpl29, Calm1, Rpl36, Rpl39, Rpl10, Rpl8, Rpl37a, Rpl22, Rpl27, Rps17, Rpl12, Rplp2, Rpl19, Rpl30, Rps10, Rps23, Rpl6, Rps27a, Rpl27a, Rpl21, Rpl23a, Rpl24, Rps3a1, Rpl14, Rpl15, Rpsa, Rpl13a, Emp2, Rpl32, Rack1, Rpl34, Rps13, Rpl7, Rpl18a, Rps15a, Rplp0, Rpl17, Rps12, Rpl26, Rps20, Rplp1, Rpl3, Rps26, Rps18, Ramp2, Rps19, Rpl18, …	68	91.9
GOBP_ESTABLISHMENT_OF_PROTEIN_LOCALIZATION	0.000966061	0.0156095	0.477271	0.243382	2.17033	87	Calcrl, Rps29, Rps28, Rps27, Rps25, Rps21, Rpl11, Rpl35a, Rps6, Rps9, Rpl29, Calm1, Rpl36, Rpl39, Txn1, Rpl10, Rpl8, Rpl37a, Rpl22, Rpl27, Rps17, Rpl12, Rplp2, Rpl19, Rpl30, Dynll1, Rps10, Hsp90ab1, Rps23, Rpl6, Rps27a, Hspa8, Rpl27a, Rpl21, Rpl23a, Rpl24, Rps3a1, Rpl14, Rpl15, Rpsa, Rpl13a, Tspo, Rpl32, Rack1, Rpl34, Rps13, Rpl7, Rpl18a, Ubc, Rps15a, Rplp0, Rpl17, Rps12, Rpl26, Rps20, Rplp1, Rpl…	78	89.7
KEGG_RIBOSOME	0.00065982	0.0119156	0.477271	0.252267	2.16104	68	Rps29, Rps28, Rps27, Rps25, Rps21, Rpl11, Rpl35a, Rps6, Rps9, Rpl29, Rpl36, Rpl39, Rpl10, Rpl8, Rpl37a, Rpl22, Rpl27, Rps17, Rpl12, Rplp2, Rpl19, Rpl30, Rps10, Rps23, Rpl6, Rps27a, Rpl27a, Rpl21, Rpl23a, Rpl24, Rps3a1, Rpl14, Rpl15, Rpsa, Rpl13a, Rpl32, Rpl34, Rps13, Rpl7, Rpl18a, Rps15a, Rplp0, Rpl17, Rps12, Rpl26, Rps20, Rplp1, Rpl3, Rps26, Rps18, Rps19, Rpl18, Fau, Rps11, Rps5, Rpl28, Rps16, R…	63	92.6
REACTOME_TRANSLATION	0.000657918	0.0119156	0.477271	0.244016	2.1104	72	Lars2, Rps29, Rps28, Eef1a1, Rps27, Rps25, Rps21, Rpl11, Rpl35a, Rps6, Rps9, Rpl29, Rpl36, Rpl39, Rpl10, Rpl8, Rpl37a, Rpl22, Rpl27, Rps17, Rpl12, Rplp2, Rpl19, Rpl30, Rps10, Rps23, Rpl6, Rps27a, Rpl27a, Rpl21, Rpl23a, Rpl24, Rps3a1, Rpl14, Rpl15, Rpsa, Rpl13a, Rpl32, Rpl34, Rps13, Rpl7, Rpl18a, Rps15a, Rplp0, Rpl17, Rps12, Rpl26, Rps20, Rplp1, Rpl3, Eef1b2, Rps26, Rps18, Rps19, Rpl18, Fau, Rps11…	66	91.7
REACTOME_INFLUENZA_INFECTION	0.00243505	0.0197746	0.431708	0.235075	2.09636	70	Rps29, Rps28, Rps27, Rps25, Rps21, Rpl11, Rpl35a, Rps6, Rps9, Rpl29, Rpl36, Rpl39, Rpl10, Rpl8, Rpl37a, Rpl22, Rpl27, Rps17, Rpl12, Rplp2, Rpl19, Rpl30, Rps10, Rps23, Rpl6, Rps27a, Rpl27a, Rpl21, Rpl23a, Rpl24, Rps3a1, Rpl14, Rpl15, Rpsa, Rpl13a, Rpl32, Rpl34, Rps13, Rpl7, Rpl18a, Rps15a, Rplp0, Rpl17, Rps12, Rpl26, Rps20, Rplp1, Rpl3, Rps26, Rps18, Rps19, Rpl18, Fau, Rps11, Rps5, Rpl28, Rps16, H…	64	91.4
GOBP_REGULATION_OF_CELLULAR_COMPONENT_MOVEMENT	0.00421292	0.0244043	0.407018	0.421825	2.07317	16	Syne2, Akap9, Sema3c, Malat1, Gata2, Kit, Bmpr2	7	43.8
GOBP_POSITIVE_REGULATION_OF_LOCOMOTION	0.00339358	0.0221312	0.431708	0.518707	2.04908	11	Syne2, Sema3c, Malat1, Gata2, Kit, Bmpr2	6	54.5
GOBP_ESTABLISHMENT_OF_PROTEIN_LOCALIZATION_TO_MEMBRANE	0.00151904	0.0179364	0.45506	0.239366	2.03805	71	Rps29, Rps28, Rps27, Rps25, Rps21, Rpl11, Rpl35a, Rps6, Rps9, Rpl29, Calm1, Rpl36, Rpl39, Rpl10, Rpl8, Rpl37a, Rpl22, Rpl27, Rps17, Rpl12, Rplp2, Rpl19, Rpl30, Rps10, Rps23, Rpl6, Rps27a, Rpl27a, Rpl21, Rpl23a, Rpl24, Rps3a1, Rpl14, Rpl15, Rpsa, Rpl13a, Rpl32, Rack1, Rpl34, Rps13, Rpl7, Rpl18a, Rps15a, Rplp0, Rpl17, Rps12, Rpl26, Rps20, Rplp1, Rpl3, Rps26, Rps18, Rps19, Rpl18, Rps11, Rps5, Rpl28,…	65	91.5
GOBP_ESTABLISHMENT_OF_PROTEIN_LOCALIZATION_TO_ORGANELLE	0.000894997	0.0152647	0.477271	0.236328	2.03518	76	Rps29, Rps28, Rps27, Rps25, Rps21, Rpl11, Rpl35a, Rps6, Rps9, Rpl29, Calm1, Rpl36, Rpl39, Rpl10, Rpl8, Rpl37a, Rpl22, Rpl27, Rps17, Rpl12, Rplp2, Rpl19, Rpl30, Rps10, Hsp90ab1, Rps23, Rpl6, Rps27a, Hspa8, Rpl27a, Rpl21, Rpl23a, Rpl24, Rps3a1, Rpl14, Rpl15, Rpsa, Rpl13a, Tspo, Rpl32, Rpl34, Rps13, Rpl7, Rpl18a, Ubc, Rps15a, Rplp0, Rpl17, Rps12, Rpl26, Rps20, Rplp1, Rpl3, Rps26, Rps18, Rps19, Rpl18…	69	90.8
REACTOME_EUKARYOTIC_TRANSLATION_ELONGATION	0.00151904	0.0179364	0.45506	0.239003	2.03497	71	Rps29, Rps28, Eef1a1, Rps27, Rps25, Rps21, Rpl11, Rpl35a, Rps6, Rps9, Rpl29, Rpl36, Rpl39, Rpl10, Rpl8, Rpl37a, Rpl22, Rpl27, Rps17, Rpl12, Rplp2, Rpl19, Rpl30, Rps10, Rps23, Rpl6, Rps27a, Rpl27a, Rpl21, Rpl23a, Rpl24, Rps3a1, Rpl14, Rpl15, Rpsa, Rpl13a, Rpl32, Rpl34, Rps13, Rpl7, Rpl18a, Rps15a, Rplp0, Rpl17, Rps12, Rpl26, Rps20, Rplp1, Rpl3, Eef1b2, Rps26, Rps18, Rps19, Rpl18, Fau, Rps11, Rps5,…	65	91.5
GOBP_GENERATION_OF_PRECURSOR_METABOLITES_AND_ENERGY	0.00408137	0.0244043	0.407018	0.445215	2.00096	14	mt-Nd3, mt-Cytb, mt-Atp6, mt-Co3, Atp5j2, Calm1, Cox7c, Atp5l, Cox4i1, Cox6c, Cox7a2, Cox8a, Uqcrh	13	92.9
REACTOME_EUKARYOTIC_TRANSLATION_INITIATION	0.00189543	0.0181843	0.45506	0.229954	1.97608	69	Rps29, Rps28, Rps27, Rps25, Rps21, Rpl11, Rpl35a, Rps6, Rps9, Rpl29, Rpl36, Rpl39, Rpl10, Rpl8, Rpl37a, Rpl22, Rpl27, Rps17, Rpl12, Rplp2, Rpl19, Rpl30, Rps10, Rps23, Rpl6, Rps27a, Rpl27a, Rpl21, Rpl23a, Rpl24, Rps3a1, Rpl14, Rpl15, Rpsa, Rpl13a, Rpl32, Rpl34, Rps13, Rpl7, Rpl18a, Rps15a, Rplp0, Rpl17, Rps12, Rpl26, Rps20, Rplp1, Rpl3, Rps26, Rps18, Rps19, Rpl18, Fau, Rps11, Rps5, Rpl28, Rps16, R…	63	91.3
REACTOME_NONSENSE_MEDIATED_DECAY_NMD	0.00189543	0.0181843	0.45506	0.229954	1.97608	69	Rps29, Rps28, Rps27, Rps25, Rps21, Rpl11, Rpl35a, Rps6, Rps9, Rpl29, Rpl36, Rpl39, Rpl10, Rpl8, Rpl37a, Rpl22, Rpl27, Rps17, Rpl12, Rplp2, Rpl19, Rpl30, Rps10, Rps23, Rpl6, Rps27a, Rpl27a, Rpl21, Rpl23a, Rpl24, Rps3a1, Rpl14, Rpl15, Rpsa, Rpl13a, Rpl32, Rpl34, Rps13, Rpl7, Rpl18a, Rps15a, Rplp0, Rpl17, Rps12, Rpl26, Rps20, Rplp1, Rpl3, Rps26, Rps18, Rps19, Rpl18, Fau, Rps11, Rps5, Rpl28, Rps16, R…	63	91.3
REACTOME_RRNA_PROCESSING	0.00189543	0.0181843	0.45506	0.229954	1.97608	69	Rps29, Rps28, Rps27, Rps25, Rps21, Rpl11, Rpl35a, Rps6, Rps9, Rpl29, Rpl36, Rpl39, Rpl10, Rpl8, Rpl37a, Rpl22, Rpl27, Rps17, Rpl12, Rplp2, Rpl19, Rpl30, Rps10, Rps23, Rpl6, Rps27a, Rpl27a, Rpl21, Rpl23a, Rpl24, Rps3a1, Rpl14, Rpl15, Rpsa, Rpl13a, Rpl32, Rpl34, Rps13, Rpl7, Rpl18a, Rps15a, Rplp0, Rpl17, Rps12, Rpl26, Rps20, Rplp1, Rpl3, Rps26, Rps18, Rps19, Rpl18, Fau, Rps11, Rps5, Rpl28, Rps16, R…	63	91.3
REACTOME_SELENOAMINO_ACID_METABOLISM	0.00189543	0.0181843	0.45506	0.229954	1.97608	69	Rps29, Rps28, Rps27, Rps25, Rps21, Rpl11, Rpl35a, Rps6, Rps9, Rpl29, Rpl36, Rpl39, Rpl10, Rpl8, Rpl37a, Rpl22, Rpl27, Rps17, Rpl12, Rplp2, Rpl19, Rpl30, Rps10, Rps23, Rpl6, Rps27a, Rpl27a, Rpl21, Rpl23a, Rpl24, Rps3a1, Rpl14, Rpl15, Rpsa, Rpl13a, Rpl32, Rpl34, Rps13, Rpl7, Rpl18a, Rps15a, Rplp0, Rpl17, Rps12, Rpl26, Rps20, Rplp1, Rpl3, Rps26, Rps18, Rps19, Rpl18, Fau, Rps11, Rps5, Rpl28, Rps16, R…	63	91.3
REACTOME_SRP_DEPENDENT_COTRANSLATIONAL_PROTEIN_TARGETING_TO_MEMBRANE	0.00189543	0.0181843	0.45506	0.229954	1.97608	69	Rps29, Rps28, Rps27, Rps25, Rps21, Rpl11, Rpl35a, Rps6, Rps9, Rpl29, Rpl36, Rpl39, Rpl10, Rpl8, Rpl37a, Rpl22, Rpl27, Rps17, Rpl12, Rplp2, Rpl19, Rpl30, Rps10, Rps23, Rpl6, Rps27a, Rpl27a, Rpl21, Rpl23a, Rpl24, Rps3a1, Rpl14, Rpl15, Rpsa, Rpl13a, Rpl32, Rpl34, Rps13, Rpl7, Rpl18a, Rps15a, Rplp0, Rpl17, Rps12, Rpl26, Rps20, Rplp1, Rpl3, Rps26, Rps18, Rps19, Rpl18, Fau, Rps11, Rps5, Rpl28, Rps16, R…	63	91.3
WP_CYTOPLASMIC_RIBOSOMAL_PROTEINS	0.00189543	0.0181843	0.45506	0.229954	1.97608	69	Rps29, Rps28, Rps27, Rps25, Rps21, Rpl11, Rpl35a, Rps6, Rps9, Rpl29, Rpl36, Rpl39, Rpl10, Rpl8, Rpl37a, Rpl22, Rpl27, Rps17, Rpl12, Rplp2, Rpl19, Rpl30, Rps10, Rps23, Rpl6, Rps27a, Rpl27a, Rpl21, Rpl23a, Rpl24, Rps3a1, Rpl14, Rpl15, Rpsa, Rpl13a, Rpl32, Rpl34, Rps13, Rpl7, Rpl18a, Rps15a, Rplp0, Rpl17, Rps12, Rpl26, Rps20, Rplp1, Rpl3, Rps26, Rps18, Rps19, Rpl18, Fau, Rps11, Rps5, Rpl28, Rps16, R…	63	91.3
REACTOME_METABOLISM_OF_AMINO_ACIDS_AND_DERIVATIVES	0.0023256	0.0197746	0.431708	0.23049	1.96248	71	Rps29, Rps28, Rps27, Rps25, Rps21, Rpl11, Rpl35a, Rps6, Rps9, Rpl29, Rpl36, Rpl39, Rpl10, Rpl8, Rpl37a, Rpl22, Rpl27, Rps17, Rpl12, Rplp2, Rpl19, Rpl30, Rps10, Rps23, Rpl6, Rps27a, Rpl27a, Rpl21, Rpl23a, Rpl24, Rps3a1, Rpl14, Rpl15, Rpsa, Rpl13a, Rpl32, Rpl34, Rps13, Rpl7, Rpl18a, Rps15a, Rplp0, Rpl17, Rps12, Rpl26, Rps20, Rplp1, Rpl3, Rps26, Rps18, Oaz1, Rps19, Rpl18, Fau, Rps11, Rps5, Rpl28, Rp…	66	93
REACTOME_DEVELOPMENTAL_BIOLOGY	0.0030722	0.0215433	0.431708	0.217436	1.93895	87	Gata2, Itga1, Efnb2, Rps29, Rps28, Rps27, Rps25, Rps21, Rpl11, Rpl35a, Actb, Rps6, Rps9, Rpl29, Rpl36, Rpl39, Rpl10, Rpl8, Rpl37a, Rpl22, Rpl27, Rps17, Rpl12, Rplp2, Rpl19, Tuba1a, Rpl30, Rps10, H3f3b, Myl6, Hsp90ab1, Rps23, Rpl6, Rps27a, Hspa8, Rpl27a, Rpl21, Rpl23a, Rpl24, Rps3a1, Rpl14, Rpl15, Rpsa, Rpl13a, Rpl32, Rpl34, Rps13, Rpl7, Arpc3, Rpl18a, Ubc, Rps15a, Rplp0, Rpl17, Rps12, Rpl26, Rps2…	81	93.1
GOBP_COTRANSLATIONAL_PROTEIN_TARGETING_TO_MEMBRANE	0.00308764	0.0215433	0.431708	0.224879	1.92642	68	Rps29, Rps28, Rps27, Rps25, Rps21, Rpl11, Rpl35a, Rps6, Rps9, Rpl29, Rpl36, Rpl39, Rpl10, Rpl8, Rpl37a, Rpl22, Rpl27, Rps17, Rpl12, Rplp2, Rpl19, Rpl30, Rps10, Rps23, Rpl6, Rps27a, Rpl27a, Rpl21, Rpl23a, Rpl24, Rps3a1, Rpl14, Rpl15, Rpsa, Rpl13a, Rpl32, Rpl34, Rps13, Rpl7, Rpl18a, Rps15a, Rplp0, Rpl17, Rps12, Rpl26, Rps20, Rplp1, Rpl3, Rps26, Rps18, Rps19, Rpl18, Rps11, Rps5, Rpl28, Rps16, Rps7, …	62	91.2
GOBP_ESTABLISHMENT_OF_PROTEIN_LOCALIZATION_TO_ENDOPLASMIC_RETICULUM	0.00308764	0.0215433	0.431708	0.224879	1.92642	68	Rps29, Rps28, Rps27, Rps25, Rps21, Rpl11, Rpl35a, Rps6, Rps9, Rpl29, Rpl36, Rpl39, Rpl10, Rpl8, Rpl37a, Rpl22, Rpl27, Rps17, Rpl12, Rplp2, Rpl19, Rpl30, Rps10, Rps23, Rpl6, Rps27a, Rpl27a, Rpl21, Rpl23a, Rpl24, Rps3a1, Rpl14, Rpl15, Rpsa, Rpl13a, Rpl32, Rpl34, Rps13, Rpl7, Rpl18a, Rps15a, Rplp0, Rpl17, Rps12, Rpl26, Rps20, Rplp1, Rpl3, Rps26, Rps18, Rps19, Rpl18, Rps11, Rps5, Rpl28, Rps16, Rps7, …	62	91.2
GOBP_NUCLEAR_TRANSCRIBED_MRNA_CATABOLIC_PROCESS_NONSENSE_MEDIATED_DECAY	0.00308764	0.0215433	0.431708	0.224879	1.92642	68	Rps29, Rps28, Rps27, Rps25, Rps21, Rpl11, Rpl35a, Rps6, Rps9, Rpl29, Rpl36, Rpl39, Rpl10, Rpl8, Rpl37a, Rpl22, Rpl27, Rps17, Rpl12, Rplp2, Rpl19, Rpl30, Rps10, Rps23, Rpl6, Rps27a, Rpl27a, Rpl21, Rpl23a, Rpl24, Rps3a1, Rpl14, Rpl15, Rpsa, Rpl13a, Rpl32, Rpl34, Rps13, Rpl7, Rpl18a, Rps15a, Rplp0, Rpl17, Rps12, Rpl26, Rps20, Rplp1, Rpl3, Rps26, Rps18, Rps19, Rpl18, Rps11, Rps5, Rpl28, Rps16, Rps7, …	62	91.2
GOBP_PROTEIN_TARGETING_TO_MEMBRANE	0.00308764	0.0215433	0.431708	0.224879	1.92642	68	Rps29, Rps28, Rps27, Rps25, Rps21, Rpl11, Rpl35a, Rps6, Rps9, Rpl29, Rpl36, Rpl39, Rpl10, Rpl8, Rpl37a, Rpl22, Rpl27, Rps17, Rpl12, Rplp2, Rpl19, Rpl30, Rps10, Rps23, Rpl6, Rps27a, Rpl27a, Rpl21, Rpl23a, Rpl24, Rps3a1, Rpl14, Rpl15, Rpsa, Rpl13a, Rpl32, Rpl34, Rps13, Rpl7, Rpl18a, Rps15a, Rplp0, Rpl17, Rps12, Rpl26, Rps20, Rplp1, Rpl3, Rps26, Rps18, Rps19, Rpl18, Rps11, Rps5, Rpl28, Rps16, Rps7, …	62	91.2
GOBP_INTRACELLULAR_PROTEIN_TRANSPORT	0.0013885	0.0179364	0.45506	0.225997	1.91005	79	Rps29, Rps28, Rps27, Rps25, Rps21, Rpl11, Rpl35a, Rps6, Rps9, Rpl29, Rpl36, Rpl39, Txn1, Rpl10, Rpl8, Rpl37a, Rpl22, Rpl27, Rps17, Rpl12, Rplp2, Rpl19, Rpl30, Dynll1, Rps10, Hsp90ab1, Rps23, Rpl6, Rps27a, Hspa8, Rpl27a, Rpl21, Rpl23a, Rpl24, Rps3a1, Rpl14, Rpl15, Rpsa, Rpl13a, Tspo, Rpl32, Rpl34, Rps13, Rpl7, Rpl18a, Ubc, Rps15a, Rplp0, Rpl17, Rps12, Rpl26, Rps20, Rplp1, Rpl3, Rps26, Rps18, Oaz1,…	71	89.9
GOBP_PROTEIN_TARGETING	0.00482276	0.0269198	0.407018	0.221306	1.90267	73	Rps29, Rps28, Rps27, Rps25, Rps21, Rpl11, Rpl35a, Rps6, Rps9, Rpl29, Rpl36, Rpl39, Rpl10, Rpl8, Rpl37a, Rpl22, Rpl27, Rps17, Rpl12, Rplp2, Rpl19, Rpl30, Rps10, Rps23, Rpl6, Rps27a, Hspa8, Rpl27a, Rpl21, Rpl23a, Rpl24, Rps3a1, Rpl14, Rpl15, Rpsa, Rpl13a, Tspo, Rpl32, Rpl34, Rps13, Rpl7, Rpl18a, Ubc, Rps15a, Rplp0, Rpl17, Rps12, Rpl26, Rps20, Rplp1, Rpl3, Rps26, Rps18, Rps19, Rpl18, Rps11, Rps5, Rp…	66	90.4
GOBP_OXIDATIVE_PHOSPHORYLATION	0.00721204	0.037527	0.407018	0.434378	1.88709	13	mt-Nd3, mt-Cytb, mt-Atp6, mt-Co3, Atp5j2, Cox7c, Atp5l, Cox4i1, Cox6c, Cox7a2, Cox8a, Uqcrh	12	92.3
WP_ELECTRON_TRANSPORT_CHAIN_OXPHOS_SYSTEM_IN_MITOCHONDRIA	0.00721204	0.037527	0.407018	0.434378	1.88709	13	mt-Nd3, mt-Cytb, mt-Atp6, mt-Co3, Atp5j2, Cox7c, Atp5l, Cox4i1, Cox6c, Cox7a2, Cox8a, Uqcrh	12	92.3
REACTOME_REGULATION_OF_EXPRESSION_OF_SLITS_AND_ROBOS	0.00927847	0.0450642	0.38073	0.211137	1.81524	73	Rps29, Rps28, Rps27, Rps25, Rps21, Rpl11, Rpl35a, Rps6, Rps9, Rpl29, Rpl36, Rpl39, Rpl10, Rpl8, Rpl37a, Rpl22, Rpl27, Rps17, Rpl12, Rplp2, Rpl19, Rpl30, Rps10, Rps23, Rpl6, Rps27a, Rpl27a, Rpl21, Rpl23a, Rpl24, Rps3a1, Rpl14, Rpl15, Rpsa, Rpl13a, Rpl32, Rpl34, Rps13, Rpl7, Rpl18a, Ubc, Rps15a, Rplp0, Rpl17, Rps12, Rpl26, Rps20, Rplp1, Rpl3, Rps26, Rps18, Rps19, Elob, Rpl18, Fau, Rps11, Rps5, Rpl2…	67	91.8
REACTOME_SIGNALING_BY_ROBO_RECEPTORS	0.00927847	0.0450642	0.38073	0.211137	1.81524	73	Rps29, Rps28, Rps27, Rps25, Rps21, Rpl11, Rpl35a, Rps6, Rps9, Rpl29, Rpl36, Rpl39, Rpl10, Rpl8, Rpl37a, Rpl22, Rpl27, Rps17, Rpl12, Rplp2, Rpl19, Rpl30, Rps10, Rps23, Rpl6, Rps27a, Rpl27a, Rpl21, Rpl23a, Rpl24, Rps3a1, Rpl14, Rpl15, Rpsa, Rpl13a, Rpl32, Rpl34, Rps13, Rpl7, Rpl18a, Ubc, Rps15a, Rplp0, Rpl17, Rps12, Rpl26, Rps20, Rplp1, Rpl3, Rps26, Rps18, Rps19, Elob, Rpl18, Fau, Rps11, Rps5, Rpl2…	67	91.8
GOBP_PROTEIN_LOCALIZATION_TO_ORGANELLE	0.00280812	0.0215433	0.431708	0.210002	1.78335	81	Syne1, Rps29, Rps28, Rps27, Rps25, Rps21, Rpl11, Rpl35a, Rps6, Rps9, Rpl29, Ybx1, Calm1, Rpl36, Rpl39, Txn1, Rpl10, Rpl8, Rpl37a, Rpl22, Rpl27, Rps17, Rpl12, Rplp2, Rpl19, Rpl30, Rps10, Hsp90ab1, Rps23, Rpl6, Rps27a, Hspa8, Rpl27a, Rpl21, Rpl23a, Rpl24, Rps3a1, Rpl14, Rpl15, Rpsa, Rpl13a, Tspo, Rpl32, Rpl34, Rps13, Rpl7, Rpl18a, Ubc, Rps15a, Rplp0, Rpl17, Rps12, Rpl26, Rps20, Rplp1, Rpl3, Rps26, …	72	88.9
GOBP_BIOLOGICAL_PROCESS_INVOLVED_IN_SYMBIOTIC_INTERACTION	0.00758017	0.0387852	0.407018	0.199963	1.74315	88	Cd93, Efnb2, Rps29, Rps28, Rps27, Rps25, Rps21, Rpl11, Rpl35a, Rps6, Ly6e, Rps9, Rpl29, Calm1, Rpl36, Rpl39, Rpl10, Rpl8, Rpl37a, Rpl22, Rpl27, Rps17, Rpl12, Rplp2, Rpl19, Rpl30, Dynll1, Rps10, Ifitm3, Hsp90ab1, Rps23, Rpl6, Rps27a, Hspa8, Rpl27a, Rpl21, Rpl23a, Rpl24, Rps3a1, Rpl14, Rpl15, Rpsa, Rpl13a, Rpl32, Ifitm2, Rack1, Rpl34, Ubxn1, Rps13, Rpl7, Rpl18a, Ubc, Rps15a, Rplp0, Rpl17, Rps12, Rp…	85	96.6
GOBP_PROTEIN_LOCALIZATION_TO_ENDOPLASMIC_RETICULUM	0.00939448	0.0450642	0.38073	0.200677	1.7245	69	Rps29, Rps28, Rps27, Rps25, Rps21, Rpl11, Rpl35a, Rps6, Rps9, Rpl29, Rpl36, Rpl39, Rpl10, Rpl8, Rpl37a, Rpl22, Rpl27, Rps17, Rpl12, Rplp2, Rpl19, Rpl30, Rps10, Rps23, Rpl6, Rps27a, Rpl27a, Rpl21, Rpl23a, Rpl24, Rps3a1, Rpl14, Rpl15, Rpsa, Rpl13a, Rpl32, Rpl34, Rps13, Rpl7, Rpl18a, Rps15a, Rplp0, Rpl17, Rps12, Rpl26, Rps20, Rplp1, Rpl3, Rps26, Rps18, Rps19, Rpl18, Rps11, Rps5, Rpl28, Rps16, Rps7, …	62	89.9

## Sheet: BipotentCapillary cells_DOWN-re
pathway	pval	padj	log2err	ES	NES	size	leadingEdge	leadingEdge_num	genes_size_pct
GOBP_RESPONSE_TO_HORMONE	3.57279e-06	0.000647371	0.627257	-0.713352	-2.48695	17	Egr1, Fos, Fosb, Btg2, Socs3, Zfp36, Jund, Scgb1a1, Dusp1	9	52.9
GOBP_POSITIVE_REGULATION_OF_NUCLEOBASE_CONTAINING_COMPOUND_METABOLIC_PROCESS	4.2174e-06	0.000647371	0.610527	-0.634141	-2.48316	25	Egr1, Fos, Fosb, Atf3, Junb, Btg2, Ier2, Zfp36, Jund, Cebpd	10	40
GOBP_POSITIVE_REGULATION_OF_TRANSCRIPTION_BY_RNA_POLYMERASE_II	1.3119e-05	0.00134251	0.593325	-0.669067	-2.38223	18	Egr1, Fos, Fosb, Atf3, Junb, Ier2, Jund, Cebpd	8	44.4
GOBP_NEGATIVE_REGULATION_OF_TRANSCRIPTION_BY_RNA_POLYMERASE_II	1.91629e-05	0.00147075	0.57561	-0.683013	-2.38118	17	Egr1, Fosb, Atf3, Btg2, Zfp36, Scgb1a1, Ubb, Rpl23, Jun, Klf2, Rps14, Klf4, Uba52	13	76.5
GOBP_RESPONSE_TO_OXYGEN_CONTAINING_COMPOUND	0.000121751	0.0065869	0.538434	-0.533785	-2.25451	32	Egr1, Fos, Fosb, Btg2, Socs3, Zfp36, Jund, Scgb1a1, S100a9, Dusp1, Rps3, Rpl23, Jun, Klf2, Klf4, Nme1	16	50
GOBP_POSITIVE_REGULATION_OF_BIOSYNTHETIC_PROCESS	0.000141523	0.0065869	0.518848	-0.552369	-2.23701	28	Egr1, Fos, Fosb, Atf3, Junb, Ier2, Jund, Cebpd, Rpl5, Ppp1r15a, Ubb	11	39.3
GOBP_NEGATIVE_REGULATION_OF_NUCLEOBASE_CONTAINING_COMPOUND_METABOLIC_PROCESS	0.00022002	0.00750511	0.518848	-0.551652	-2.18049	26	Egr1, Fosb, Atf3, Btg2, Zfp36, Scgb1a1, Dusp1, Ubb, Rps3, Rpl23, Jun, Klf2, Rps14, Klf4	14	53.8
GOBP_RESPONSE_TO_NITROGEN_COMPOUND	0.000212593	0.00750511	0.518848	-0.59121	-2.17775	21	Egr1, Fos, Fosb, Btg2, Socs3, Jund, Dusp1, Rpl23, Jun, Klf2, Klf4, Nme1	12	57.1
GOBP_RESPONSE_TO_ENDOGENOUS_STIMULUS	0.000292918	0.00899259	0.498493	-0.504519	-2.17684	34	Egr1, Fos, Fosb, Btg2, Socs3, Ier2, Zfp36, Jund, Scgb1a1, Dusp1, Ubb, Rpl23, Jun, Klf2, Klf4, Uba52, Dnaja1, Atp6v0e	18	52.9
GOBP_RESPONSE_TO_INORGANIC_SUBSTANCE	0.000362783	0.00900986	0.498493	-0.604222	-2.15135	18	Fos, Fosb, Junb, Jund, Scgb1a1, Dusp1, S100a13, Rps3, Jun, Klf2, Klf4	11	61.1
GOBP_RESPONSE_TO_ORGANIC_CYCLIC_COMPOUND	0.000330585	0.00900986	0.498493	-0.567998	-2.14561	22	Egr1, Fos, Fosb, Btg2, Zfp36, Jund, Scgb1a1, Dusp1, Jun, Klf2, Klf4, Nme1	12	54.5
WP_IL18_SIGNALING_PATHWAY	0.000659265	0.0119156	0.477271	-0.682969	-2.05449	11	Fos, Atf3, Btg2, Socs3, Ier3, Hspb1, Jun, Klf2	8	72.7
GOBP_REPRODUCTION	0.00126884	0.0177061	0.45506	-0.548653	-2.021	21	Egr1, Fos, Fosb, Junb, Socs3, Scgb1a1, Dusp1, Ubb	8	38.1
GOBP_NEGATIVE_REGULATION_OF_BIOSYNTHETIC_PROCESS	0.00111268	0.0170796	0.45506	-0.487959	-2.0137	30	Egr1, Fosb, Atf3, Btg2, Zfp36, Scgb1a1, Dusp1, Ubb, Rps3, Rpl23, Jun, Klf2, Rps14, Klf4	14	46.7
GOBP_APOPTOTIC_PROCESS	0.0020777	0.0192221	0.431708	-0.44495	-1.98424	41	Egr1, Atf3, Btg2, Socs3, Ier3, Zfp36, S100a9, Dusp1, Ppp1r15a, Ubb, Rps3, Hspb1, Srgn, Jun, Klf4, Nme1, Ptma, Uba52, Dnaja1, Rps7, Hsp90aa1, Selenok	22	53.7
GOBP_RESPONSE_TO_METAL_ION	0.00149307	0.0179364	0.45506	-0.628965	-1.96551	12	Fos, Fosb, Junb, Jund, Dusp1, S100a13	6	50
GOBP_RESPONSE_TO_CYTOKINE	0.00346025	0.0221312	0.431708	-0.479559	-1.95898	29	Egr1, Fos, Junb, Socs3, Zfp36, Cebpd, Scgb1a1, Dusp1, Ubb, Rps3, Jun, Klf2, Klf4, Psma7, Uba52	15	51.7
WP_NUCLEAR_RECEPTORS_METAPATHWAY	0.00244767	0.0197746	0.431708	-0.667088	-1.95407	10	Egr1, Junb, Jund, Fth1, Ftl1, Srgn, Jun	7	70
GOBP_IMMUNE_SYSTEM_DEVELOPMENT	0.00212883	0.0192221	0.431708	-0.575022	-1.95346	16	Egr1, Fos, Junb, Zfp36, Jun, Klf2, Rps14, Klf4, Nme1, Psma7	10	62.5
GOBP_CELLULAR_RESPONSE_TO_OXYGEN_CONTAINING_COMPOUND	0.00321946	0.0217999	0.431708	-0.54825	-1.95206	18	Egr1, Fos, Socs3, Zfp36, Rps3, Rpl23, Jun, Klf2, Klf4, Nme1	10	55.6
REACTOME_SIGNALING_BY_RECEPTOR_TYROSINE_KINASES	0.00326643	0.0217999	0.431708	-0.579363	-1.94837	15	Egr1, Fos, Fosb, Junb, Jund	5	33.3
GOBP_RESPONSE_TO_STEROID_HORMONE	0.00375902	0.0235514	0.431708	-0.656324	-1.92254	10	Fos, Fosb, Zfp36, Scgb1a1, Dusp1	5	50
GOBP_CELLULAR_RESPONSE_TO_HORMONE_STIMULUS	0.00421313	0.0244043	0.407018	-0.652253	-1.91062	10	Fos, Fosb, Socs3, Zfp36, Dusp1	5	50
GOBP_REGULATION_OF_CELL_DEATH	0.00235241	0.0197746	0.431708	-0.426889	-1.89503	40	Egr1, Fos, Atf3, Btg2, Socs3, Ier3, Zfp36, S100a9, Dusp1, Ubb, Rps3, Hspb1, Jun, Klf4, Nme1, Ptma, Uba52, Dnaja1, Rps7, Hsp90aa1	20	50
GOBP_RESPONSE_TO_LIPID	0.00536934	0.0289191	0.407018	-0.53139	-1.89203	18	Fos, Fosb, Zfp36, Jund, Scgb1a1, S100a9, Dusp1, Jun, Klf4, Nme1	10	55.6
GOBP_POSITIVE_REGULATION_OF_CELL_DIFFERENTIATION	0.00442174	0.0251384	0.407018	-0.590035	-1.88421	13	Fos, Junb, Socs3, Zfp36, Jund	5	38.5
GOBP_CELL_POPULATION_PROLIFERATION	0.0039546	0.0242812	0.407018	-0.450132	-1.87572	31	Egr1, Atf3, Junb, Btg2, Zfp36, Jund, Fth1, Scgb1a1, S100a13, Rps3, Rpl23, Jun, Klf4, Nme1	14	45.2
GOBP_RESPONSE_TO_GROWTH_FACTOR	0.0102763	0.0485359	0.38073	-0.4893	-1.77135	20	Egr1, Fos, Ier2, Zfp36, Scgb1a1, Ubb, Hspb1, Jun, Klf4, Uba52	10	50
GOBP_RESPONSE_TO_BACTERIUM	0.00887544	0.0446682	0.38073	-0.562823	-1.75881	12	Fos, Zfp36, Jund, Scgb1a1, S100a9	5	41.7

## Sheet: Capillaryaerocyte (aCap) cells_
pathway	pval	padj	log2err	ES	NES	size	leadingEdge	leadingEdge_num	genes_size_pct
GOBP_CELL_JUNCTION_ASSEMBLY	0.000218332	0.00177336	0.518848	0.570293	2.4731	13	Shank3, Dst, Rock2, Macf1, App, Jup, Actb, Rhoa, Ramp2, Cd9, Fermt2, Rhoc	12	92.3
GOBP_CELL_MORPHOGENESIS_INVOLVED_IN_NEURON_DIFFERENTIATION	0.000229457	0.00180784	0.518848	0.567747	2.46206	13	Shank3, Macf1, Sptbn1, App, Bmpr2, Sptan1, Actb, Rhoa, Hsp90ab1, Cfl1, Grcc10	11	84.6
GOBP_CELL_JUNCTION_ORGANIZATION	0.000358975	0.00255708	0.498493	0.511026	2.44663	16	Shank3, Dst, Rock2, Macf1, App, Nectin3, Jup, Actb, Rhoa, Ramp2, Cfl1, Cd9, Fermt2, Rhoc	14	87.5
GOBP_CELLULAR_COMPONENT_MORPHOGENESIS	0.000435647	0.0030613	0.498493	0.50388	2.41241	16	Shank3, Macf1, Sptbn1, App, Bmpr2, Sptan1, Actb, Rhoa, Hsp90ab1, Csrp2, Cfl1, Cd9, Grcc10	13	81.2
GOBP_CELL_MORPHOGENESIS_INVOLVED_IN_DIFFERENTIATION	0.000352876	0.00254855	0.498493	0.520415	2.3612	15	Shank3, Macf1, Sptbn1, App, Bmpr2, Myh9, Sptan1, Actb, Rhoa, Hsp90ab1, Cfl1, Grcc10	12	80
GOBP_GENERATION_OF_PRECURSOR_METABOLITES_AND_ENERGY	0.000460873	0.00312111	0.498493	0.316329	2.33653	38	mt-Nd3, mt-Cytb, mt-Co3, mt-Nd2, mt-Co2, mt-Atp6, App, Phb2, Adh5, Pde12, Fdx1, Ppp1ca, Uqcr10, Ndufb8, Ndufs6, Park7, Atp5g1, Uqcrc2, Atp5h, Calm1, Cox6c, Ndufb6, Eif6, Chchd2, Ndufa13, Cox6b1, Sdhb, Cox8a, Cox7c, Ndufb11, Atp5l, Uqcr11, Uqcrh, Cox5a	34	89.5
REACTOME_RESPIRATORY_ELECTRON_TRANSPORT_ATP_SYNTHESIS_BY_CHEMIOSMOTIC_COUPLING_AND_HEAT_PRODUCTION_BY_UNCOUPLING_PROTEINS	0.00140665	0.00769954	0.45506	0.346192	2.08689	26	mt-Nd3, mt-Cytb, mt-Co3, mt-Nd2, mt-Co2, mt-Atp6, Uqcr10, Ndufb8, Ndufs6, Atp5g1, Uqcrc2, Atp5h, Cox6c, Ndufb6, Ndufa13, Cox6b1, Sdhb, Cox8a, Cox7c, Ndufb11, Atp5l, Uqcr11, Uqcrh, Cox5a	24	92.3
REACTOME_THE_CITRIC_ACID_TCA_CYCLE_AND_RESPIRATORY_ELECTRON_TRANSPORT	0.00140665	0.00769954	0.45506	0.346192	2.08689	26	mt-Nd3, mt-Cytb, mt-Co3, mt-Nd2, mt-Co2, mt-Atp6, Uqcr10, Ndufb8, Ndufs6, Atp5g1, Uqcrc2, Atp5h, Cox6c, Ndufb6, Ndufa13, Cox6b1, Sdhb, Cox8a, Cox7c, Ndufb11, Atp5l, Uqcr11, Uqcrh, Cox5a	24	92.3
GOBP_OXIDATIVE_PHOSPHORYLATION	0.00367454	0.0166153	0.431708	0.315009	2.08553	29	mt-Nd3, mt-Cytb, mt-Co3, mt-Nd2, mt-Co2, mt-Atp6, Pde12, Uqcr10, Ndufb8, Ndufs6, Park7, Atp5g1, Uqcrc2, Atp5h, Cox6c, Ndufb6, Chchd2, Ndufa13, Cox6b1, Cox8a, Cox7c, Ndufb11, Atp5l, Uqcr11, Uqcrh, Cox5a	26	89.7
GOBP_ENERGY_DERIVATION_BY_OXIDATION_OF_ORGANIC_COMPOUNDS	0.00143029	0.00774739	0.45506	0.345184	2.08082	26	mt-Nd3, mt-Cytb, mt-Co3, mt-Nd2, mt-Co2, Ppp1ca, Uqcr10, Ndufb8, Ndufs6, Park7, Uqcrc2, Calm1, Cox6c, Ndufb6, Chchd2, Ndufa13, Cox6b1, Sdhb, Cox8a, Cox7c, Ndufb11, Uqcr11, Uqcrh, Cox5a	24	92.3
GOBP_CELL_CELL_JUNCTION_ORGANIZATION	0.00456952	0.0199676	0.407018	0.520555	2.03715	10	Rock2, Nectin3, Jup, Actb, Rhoa, Ramp2, Cd9, Fermt2, Rhoc	9	90
GOBP_CELL_PART_MORPHOGENESIS	0.00247964	0.0121643	0.431708	0.461863	2.02974	14	Shank3, Macf1, Sptbn1, App, Bmpr2, Sptan1, Actb, Rhoa, Hsp90ab1, Cfl1, Grcc10	11	78.6
GOBP_ACTIN_FILAMENT_BASED_PROCESS	0.00317403	0.0148693	0.431708	0.345357	1.97622	22	Shank3, Marcks, Rock2, Sptbn1, Myh9, Sptan1, S1pr1, Jup, Actb, Rhoa, Hras, Brk1, Csrp2, Cfl1, Myl6, Fermt2, Rhoc	17	77.3
GOBP_CELLULAR_COMPONENT_DISASSEMBLY	0.00338472	0.0157148	0.431708	0.448207	1.96973	14	Sptbn1, Sptan1, Phb2, Mrpl34, Mrpl15, Mrpl57, Cfl1, Ppp1ca, Park7, Map1lc3b, Cst3, Mrps24	12	85.7
GOBP_CELLULAR_RESPIRATION	0.00492048	0.020802	0.407018	0.335559	1.96798	24	mt-Nd3, mt-Cytb, mt-Co3, mt-Nd2, mt-Co2, Uqcr10, Ndufb8, Ndufs6, Park7, Uqcrc2, Cox6c, Ndufb6, Chchd2, Ndufa13, Cox6b1, Sdhb, Cox8a, Cox7c, Ndufb11, Uqcr11, Uqcrh, Cox5a	22	91.7
GOBP_RESPIRATORY_ELECTRON_TRANSPORT_CHAIN	0.00492048	0.020802	0.407018	0.335559	1.96798	24	mt-Nd3, mt-Cytb, mt-Co3, mt-Nd2, mt-Co2, Uqcr10, Ndufb8, Ndufs6, Park7, Uqcrc2, Cox6c, Ndufb6, Chchd2, Ndufa13, Cox6b1, Sdhb, Cox8a, Cox7c, Ndufb11, Uqcr11, Uqcrh, Cox5a	22	91.7
GOBP_AXON_DEVELOPMENT	0.00551888	0.0224205	0.407018	0.451905	1.95971	13	Shank3, Macf1, Sptbn1, App, Bmpr2, Sptan1, Actb, Rhoa, Hsp90ab1	9	69.2
GOBP_ATP_SYNTHESIS_COUPLED_ELECTRON_TRANSPORT	0.00573003	0.0227209	0.407018	0.329978	1.89087	23	mt-Nd3, mt-Cytb, mt-Co3, mt-Nd2, mt-Co2, Uqcr10, Ndufb8, Ndufs6, Park7, Uqcrc2, Cox6c, Ndufb6, Chchd2, Ndufa13, Cox6b1, Cox8a, Cox7c, Ndufb11, Uqcr11, Uqcrh, Cox5a	21	91.3
GOBP_PROTEIN_CONTAINING_COMPLEX_DISASSEMBLY	0.0106775	0.0365283	0.38073	0.482855	1.88962	10	Sptbn1, Sptan1, Mrpl34, Mrpl15, Mrpl57, Cfl1, Ppp1ca, Map1lc3b, Mrps24	9	90
KEGG_OXIDATIVE_PHOSPHORYLATION	0.00830216	0.0301897	0.38073	0.304986	1.87875	27	mt-Nd3, mt-Cytb, mt-Co3, mt-Nd2, mt-Co2, mt-Atp6, Uqcr10, Ndufb8, Ndufs6, Atp5g1, Uqcrc2, Atp5h, Cox6c, Ndufb6, Atp6v1g1, Cox6b1, Sdhb, Cox8a, Cox7c, Atp6v1f, Atp5l, Uqcr11, Uqcrh, Cox5a	24	88.9
REACTOME_RESPIRATORY_ELECTRON_TRANSPORT	0.00546262	0.0223667	0.407018	0.324688	1.85794	22	mt-Nd3, mt-Cytb, mt-Co3, mt-Nd2, mt-Co2, Uqcr10, Ndufb8, Ndufs6, Uqcrc2, Cox6c, Ndufb6, Ndufa13, Cox6b1, Sdhb, Cox8a, Cox7c, Ndufb11, Uqcr11, Uqcrh, Cox5a	20	90.9
WP_ELECTRON_TRANSPORT_CHAIN_OXPHOS_SYSTEM_IN_MITOCHONDRIA	0.00816527	0.030069	0.38073	0.298366	1.79859	26	mt-Nd3, mt-Cytb, mt-Co3, mt-Nd2, mt-Co2, mt-Atp6, Uqcr10, Ndufb8, Ndufs6, Atp5g1, Uqcrc2, Atp5h, Slc25a5, Cox6c, Ndufb6, Cox6b1, Sdhb, Cox8a, Cox7c, Atp5l, Uqcr11, Uqcrh, Cox5a	23	88.5
GOBP_ATP_METABOLIC_PROCESS	0.012803	0.0432309	0.38073	0.239956	1.70918	34	mt-Nd3, mt-Cytb, mt-Co3, mt-Nd2, mt-Co2, mt-Atp6, App, Pde12, Uqcr10, Ndufb8, Ndufs6, Park7, Atp5g1, Uqcrc2, Atp5h, Cox6c, Ndufb6, Eif6, Chchd2, Ndufa13, Cox6b1, Tspo, Cox8a, Cox7c, Ndufb11, Atp5l, Uqcr11, Uqcrh, Cox5a	29	85.3

## Sheet: Capillaryaerocyte (aCap) cell-1
pathway	pval	padj	log2err	ES	NES	size	leadingEdge	leadingEdge_num	genes_size_pct
GOBP_POSITIVE_REGULATION_OF_NUCLEOBASE_CONTAINING_COMPOUND_METABOLIC_PROCESS	2.4607e-09	1.27956e-06	0.774939	-0.654308	-2.74083	43	Fos, Egr1, Fosb, Atf3, Junb, Btg2, Ier2, Zfp36, Cebpd, Jund, Klf2, Hspa1a, Serpine1, Jun, Klf4, Sertad1, Ubb, Ccn1	18	41.9
GOBP_POSITIVE_REGULATION_OF_TRANSCRIPTION_BY_RNA_POLYMERASE_II	1.02402e-08	2.66244e-06	0.74774	-0.685102	-2.70783	33	Fos, Egr1, Fosb, Atf3, Junb, Ier2, Cebpd, Jund, Klf2, Serpine1, Jun, Klf4, Sertad1, Ubb, Ccn1	15	45.5
GOBP_POSITIVE_REGULATION_OF_DEVELOPMENTAL_PROCESS	5.73474e-07	5.96413e-05	0.659444	-0.659996	-2.54177	30	Fos, Junb, Socs3, Zfp36, Jund, Hspa1a, Serpine1, Hspb1, Jun, Rhob, Klf4, Btg1, Nfkbiz, Ccn1	14	46.7
GOBP_POSITIVE_REGULATION_OF_BIOSYNTHETIC_PROCESS	1.22484e-06	9.09878e-05	0.643552	-0.580986	-2.44352	45	Fos, Egr1, Fosb, Atf3, Junb, Ier2, Cebpd, Jund, Klf2, Serpine1, Jun, Klf4, Sertad1, Ubb, Ccn1, Ppp1r15a, Rps9, Rps4x, Tmsb4x, Rpl30, Sbno2, Sfr1	22	48.9
GOBP_NEGATIVE_REGULATION_OF_TRANSCRIPTION_BY_RNA_POLYMERASE_II	3.29844e-06	0.000175751	0.627257	-0.682261	-2.43184	22	Egr1, Fosb, Atf3, Btg2, Zfp36, Klf2, Hspa1a, Jun, Klf4, Ubb, Rps14, Dnajb1	12	54.5
GOBP_RESPONSE_TO_INORGANIC_SUBSTANCE	5.77301e-06	0.000182109	0.610527	-0.689217	-2.40823	20	Fos, Fosb, Junb, Jund, Klf2, Dusp1, Jun, Rhob, Klf4	9	45
WP_IL18_SIGNALING_PATHWAY	1.16458e-05	0.000222028	0.593325	-0.755401	-2.38952	14	Fos, Atf3, Btg2, Socs3, Ier3, Klf2, Hspb1, Jun	8	57.1
REACTOME_INFLUENZA_INFECTION	4.81689e-07	5.96413e-05	0.659444	-0.542535	-2.3839	61	Hspa1a, Rpl8, Rpl34, Rpl9, Rpl13, Rps14, Rps8, Rpl32, Rps24, Rpl18, Rpl18a, Rps9, Rps4x, Rps16, Rpl15, Rps13, Rplp0, Rpl23, Rpl30, Rps10, Rps19, Rps15a, Rpl21, Rpl29, Rps27a, Rps3, Rpl27, Rpl10a, Fau, Rps18, Rps7, Rps6, Rplp1, Rpl19, Rpl23a, Rpl26, Rpl11, Polr2j, Rpl35a, Rpl27a, Rpl12, Isg15, Rps12, Rpl17, Rps23, Rps26, Rpl6, Rpl28, Rpl3, Rps21, Rps2, Rps5	52	85.2
REACTOME_SIGNALING_BY_NTRKS	4.99509e-06	0.000182109	0.610527	-0.82871	-2.37173	10	Fos, Egr1, Fosb, Junb, Jund	5	50
GOBP_VIRAL_GENE_EXPRESSION	1.59448e-06	0.000103641	0.643552	-0.541282	-2.36956	60	Zfp36, Jun, Rpl8, Rpl34, Rpl9, Rpl13, Rps14, Rps8, Rpl32, Rps24, Rpl18, Rpl18a, Rps9, Rps4x, Rps16, Rpl15, Rps13, Rplp0, Rpl23, Rpl30, Rps10, Rps19, Rps15a, Rpl21, Rpl29, Rps27a, Rps3, Rpl27, Rpl10a, Rps18, Rps7, Rps6, Rplp1, Rpl19, Rpl23a, Rpl26, Rpl11, Polr2j, Rpl35a, Rpl27a, Rpl12, Rps12, Rpl17, Rps23, Rps26, Rpl6, Rpl28, Rpl3, Rps21, Rps2, Rps5	51	85
GOBP_RESPONSE_TO_ORGANIC_CYCLIC_COMPOUND	1.02661e-05	0.000205321	0.593325	-0.598927	-2.36722	33	Fos, Egr1, Fosb, Btg2, Zfp36, Jund, Klf2, Dusp1, Jun, Klf4	10	30.3
GOBP_REGULATION_OF_CELL_DEATH	5.35946e-07	5.96413e-05	0.659444	-0.543757	-2.35524	56	Fos, Egr1, Atf3, Btg2, Socs3, Zfp36, Ier3, Gadd45g, Hspa1a, Serpine1, Dusp1, Hspb1, Jun, Rhob, Phlda1, Klf4, Btg1, Ubb, Ccn1	19	33.9
REACTOME_RESPONSE_OF_EIF2AK4_GCN2_TO_AMINO_ACID_DEFICIENCY	9.86584e-07	8.5504e-05	0.643552	-0.537962	-2.3534	59	Atf3, Rpl8, Rpl34, Rpl9, Rpl13, Rps14, Rps8, Rpl32, Rps24, Rpl18, Rpl18a, Rps9, Rps4x, Rps16, Rpl15, Rps13, Rplp0, Rpl23, Rpl30, Rps10, Rps19, Rps15a, Rpl21, Rpl29, Rps27a, Rps3, Rpl27, Rpl10a, Fau, Rps18, Rps7, Rps6, Rplp1, Rpl19, Rpl23a, Rpl26, Rpl11, Rpl35a, Rpl27a, Rpl12, Rps12, Rpl17, Rps23, Rps26, Rpl6, Rpl28, Rpl3, Rps21, Rps2, Rps5	50	84.7
GOBP_POSITIVE_REGULATION_OF_CELL_DIFFERENTIATION	3.16302e-05	0.000392798	0.557332	-0.634564	-2.35211	25	Fos, Junb, Socs3, Zfp36, Jund, Hspa1a, Serpine1, Jun, Btg1, Nfkbiz, Ccn1	11	44
KEGG_MAPK_SIGNALING_PATHWAY	2.70919e-05	0.000361225	0.57561	-0.794218	-2.33969	11	Fos, Jund, Gadd45g, Hspa1a, Dusp1, Hspb1, Jun	7	63.6
GOBP_RESPONSE_TO_HORMONE	2.28345e-05	0.000336919	0.57561	-0.610994	-2.32707	28	Fos, Egr1, Fosb, Btg2, Socs3, Zfp36, Jund, Dusp1	8	28.6
GOBP_NUCLEAR_TRANSCRIBED_MRNA_CATABOLIC_PROCESS	4.54044e-06	0.000182109	0.610527	-0.531119	-2.32507	60	Btg2, Zfp36, Rpl8, Rpl34, Rpl9, Rpl13, Rps14, Rps8, Rpl32, Rps24, Rpl18, Rpl18a, Rps9, Rps4x, Rps16, Rpl15, Rps13, Rplp0, Rpl23, Rpl30, Rps10, Rps19, Rps15a, Rpl21, Rpl29, Rps27a, Rps3, Rpl27, Rpl10a, Rps18, Rps7, Rps6, Rplp1, Rpl19, Rpl23a, Rpl26, Rpl11, Rpl35a, Rpl27a, Rpl12, Rps12, Rpl17, Rps23, Rps26, Rpl6, Rpl28, Rpl3, Rps21, Rps2, Rps5	50	83.3
WP_ONCOSTATIN_M_SIGNALING_PATHWAY	2.4621e-05	0.000336919	0.57561	-0.806305	-2.30761	10	Fos, Egr1, Junb, Socs3, Jund, Serpine1	6	60
GOBP_RESPONSE_TO_GROWTH_FACTOR	3.1726e-05	0.000392798	0.557332	-0.604464	-2.3022	28	Fos, Egr1, Ier2, Zfp36, Hspa1a, Hspb1, Jun, Klf4, Rpl8, Ubb, Ccn1	11	39.3
GOBP_NEGATIVE_REGULATION_OF_NUCLEOBASE_CONTAINING_COMPOUND_METABOLIC_PROCESS	3.43169e-05	0.000414995	0.557332	-0.580103	-2.29967	34	Egr1, Fosb, Atf3, Btg2, Zfp36, Klf2, Hspa1a, Dusp1, Jun, Klf4, H3f3b, Ubb, Rps14, Dnajb1, Rps13, Rpl23, Sbno2, Rps27a, Rps3, Ubc	20	58.8
REACTOME_EUKARYOTIC_TRANSLATION_INITIATION	7.00421e-06	0.000182109	0.610527	-0.526575	-2.29828	58	Rpl8, Rpl34, Rpl9, Rpl13, Rps14, Rps8, Rpl32, Rps24, Rpl18, Rpl18a, Rps9, Rps4x, Rps16, Rpl15, Rps13, Rplp0, Rpl23, Rpl30, Rps10, Rps19, Rps15a, Rpl21, Rpl29, Rps27a, Rps3, Rpl27, Rpl10a, Fau, Rps18, Rps7, Rps6, Rplp1, Rpl19, Rpl23a, Rpl26, Rpl11, Rpl35a, Rpl27a, Rpl12, Rps12, Rpl17, Rps23, Rps26, Rpl6, Rpl28, Rpl3, Rps21, Rps2, Rps5	49	84.5
REACTOME_NONSENSE_MEDIATED_DECAY_NMD	7.00421e-06	0.000182109	0.610527	-0.526575	-2.29828	58	Rpl8, Rpl34, Rpl9, Rpl13, Rps14, Rps8, Rpl32, Rps24, Rpl18, Rpl18a, Rps9, Rps4x, Rps16, Rpl15, Rps13, Rplp0, Rpl23, Rpl30, Rps10, Rps19, Rps15a, Rpl21, Rpl29, Rps27a, Rps3, Rpl27, Rpl10a, Fau, Rps18, Rps7, Rps6, Rplp1, Rpl19, Rpl23a, Rpl26, Rpl11, Rpl35a, Rpl27a, Rpl12, Rps12, Rpl17, Rps23, Rps26, Rpl6, Rpl28, Rpl3, Rps21, Rps2, Rps5	49	84.5
REACTOME_SELENOAMINO_ACID_METABOLISM	7.00421e-06	0.000182109	0.610527	-0.526575	-2.29828	58	Rpl8, Rpl34, Rpl9, Rpl13, Rps14, Rps8, Rpl32, Rps24, Rpl18, Rpl18a, Rps9, Rps4x, Rps16, Rpl15, Rps13, Rplp0, Rpl23, Rpl30, Rps10, Rps19, Rps15a, Rpl21, Rpl29, Rps27a, Rps3, Rpl27, Rpl10a, Fau, Rps18, Rps7, Rps6, Rplp1, Rpl19, Rpl23a, Rpl26, Rpl11, Rpl35a, Rpl27a, Rpl12, Rps12, Rpl17, Rps23, Rps26, Rpl6, Rpl28, Rpl3, Rps21, Rps2, Rps5	49	84.5
WP_CYTOPLASMIC_RIBOSOMAL_PROTEINS	7.00421e-06	0.000182109	0.610527	-0.526575	-2.29828	58	Rpl8, Rpl34, Rpl9, Rpl13, Rps14, Rps8, Rpl32, Rps24, Rpl18, Rpl18a, Rps9, Rps4x, Rps16, Rpl15, Rps13, Rplp0, Rpl23, Rpl30, Rps10, Rps19, Rps15a, Rpl21, Rpl29, Rps27a, Rps3, Rpl27, Rpl10a, Fau, Rps18, Rps7, Rps6, Rplp1, Rpl19, Rpl23a, Rpl26, Rpl11, Rpl35a, Rpl27a, Rpl12, Rps12, Rpl17, Rps23, Rps26, Rpl6, Rpl28, Rpl3, Rps21, Rps2, Rps5	49	84.5
GOBP_VASCULATURE_DEVELOPMENT	8.35753e-05	0.000846032	0.538434	-0.606366	-2.29496	27	Egr1, Junb, Socs3, Klf2, Serpine1, Hspb1, Jun, Rhob, Klf4, Btg1, Ccn1	11	40.7
REACTOME_RRNA_PROCESSING	1.19554e-05	0.000222028	0.593325	-0.518676	-2.2706	60	Rpl8, Rpl34, Rpl9, Rpl13, Rps14, Rps8, Rpl32, Rps24, Rpl18, Rpl18a, Rps9, Rps4x, Rps16, Rpl15, Rps13, Rplp0, Rpl23, Rpl30, Rps10, Rps19, Rps15a, Rpl21, Rpl29, Rps27a, Rps3, Rpl27, Rpl10a, Fau, Rps18, Rps7, Rps6, Rplp1, Rpl19, Rpl23a, Rpl26, Rpl11, Rpl35a, Rpl27a, Rpl12, Rps12, Snu13, Rpl17, Rps23, Rps26, Rpl6, Rpl28, Rpl3, Rps21, Rps2, Rps5	50	83.3
GOBP_TRANSLATIONAL_INITIATION	3.37982e-06	0.000175751	0.627257	-0.514872	-2.26903	62	Hspb1, Rpl8, Rpl34, Rpl9, Eif1, Rpl13, Rps14, Rps8, Rpl32, Rps24, Rpl18, Ppp1r15a, Rpl18a, Rps9, Rps4x, Rps16, Rpl15, Rps13, Rplp0, Rpl23, Rpl30, Rps10, Rps19, Rps15a, Rpl21, Rpl29, Rps27a, Rps3, Rpl27, Rpl10a, Rps18, Rps7, Rps6, Rplp1, Rpl19, Rpl23a, Rpl26, Rpl11, Rpl35a, Rpl27a, Rpl12, Rps12, Rpl17, Rps23, Rps26, Rpl6, Rpl28, Rpl3, Rps21, Rps2, Rps5	51	82.3
GOBP_NUCLEAR_TRANSCRIBED_MRNA_CATABOLIC_PROCESS_NONSENSE_MEDIATED_DECAY	8.59478e-06	0.000185927	0.593325	-0.521547	-2.26737	57	Rpl8, Rpl34, Rpl9, Rpl13, Rps14, Rps8, Rpl32, Rps24, Rpl18, Rpl18a, Rps9, Rps4x, Rps16, Rpl15, Rps13, Rplp0, Rpl23, Rpl30, Rps10, Rps19, Rps15a, Rpl21, Rpl29, Rps27a, Rps3, Rpl27, Rpl10a, Rps18, Rps7, Rps6, Rplp1, Rpl19, Rpl23a, Rpl26, Rpl11, Rpl35a, Rpl27a, Rpl12, Rps12, Rpl17, Rps23, Rps26, Rpl6, Rpl28, Rpl3, Rps21, Rps2, Rps5	48	84.2
KEGG_RIBOSOME	8.8789e-06	0.000185927	0.593325	-0.521112	-2.26547	57	Rpl8, Rpl34, Rpl9, Rpl13, Rps8, Rpl32, Rps24, Rpl18, Rpl18a, Rps9, Rps4x, Rps16, Rpl15, Rps13, Rplp0, Rpl23, Rpl30, Rps10, Rps19, Rps15a, Rpl21, Rpl29, Rps27a, Rps3, Rpl27, Rpl10a, Fau, Rps18, Rps7, Rps6, Rplp1, Rpl19, Rpl23a, Rpl26, Rpl11, Rpl35a, Rpl27a, Rpl12, Rps12, Rpl17, Rps23, Rps26, Rpl6, Rpl28, Rpl3, Rps21, Rps2, Rps5	48	84.2
GOBP_RESPONSE_TO_NITROGEN_COMPOUND	6.83081e-05	0.000740005	0.538434	-0.560809	-2.26071	36	Fos, Egr1, Fosb, Btg2, Socs3, Jund, Klf2, Dusp1, Jun, Klf4	10	27.8
GOBP_PROTEIN_LOCALIZATION_TO_ENDOPLASMIC_RETICULUM	6.45419e-06	0.000182109	0.610527	-0.514493	-2.25073	59	Rpl8, Rpl34, Rpl9, Rpl13, Rps14, Rps8, Rpl32, Rps24, Rpl18, Ppp1r15a, Rpl18a, Rps9, Rps4x, Rps16, Rpl15, Rps13, Rplp0, Rpl23, Rpl30, Rps10, Rps19, Rps15a, Rpl21, Rpl29, Rps27a, Rps3, Rpl27, Rpl10a, Rps18, Rps7, Rps6, Rplp1, Rpl19, Rpl23a, Rpl26, Rpl11, Rpl35a, Rpl27a, Rpl12, Rps12, Rpl17, Rps23, Rps26, Rpl6, Rpl28, Rpl3, Rps21, Rps2, Rps5	49	83.1
REACTOME_SRP_DEPENDENT_COTRANSLATIONAL_PROTEIN_TARGETING_TO_MEMBRANE	6.59527e-06	0.000182109	0.610527	-0.514176	-2.24935	59	Rpl8, Rpl34, Rpl9, Rpl13, Rps14, Rps8, Rpl32, Rps24, Rpl18, Rpl18a, Rps9, Rps4x, Rps16, Rpl15, Rps13, Rplp0, Rpl23, Rpl30, Rps10, Rps19, Rps15a, Rpl21, Rpl29, Rps27a, Rps3, Rpl27, Rpl10a, Fau, Rps18, Rps7, Rps6, Rplp1, Rpl19, Rpl23a, Rpl26, Rpl11, Rpl35a, Rpl27a, Rpl12, Rps12, Rpl17, Rps23, Rps26, Rpl6, Rpl28, Rpl3, Rps21, Rps2, Rps5	49	83.1
GOBP_RESPONSE_TO_REACTIVE_OXYGEN_SPECIES	7.47854e-05	0.000777768	0.538434	-0.781809	-2.23751	10	Fos, Klf2, Dusp1, Jun, Rhob, Klf4	6	60
GOBP_RESPONSE_TO_OXYGEN_CONTAINING_COMPOUND	1.42403e-05	0.000255344	0.593325	-0.524631	-2.23301	50	Fos, Egr1, Fosb, Btg2, Socs3, Zfp36, Jund, Klf2, Serpine1, Dusp1, Jun, Rhob, Klf4	13	26
GOBP_MUSCLE_STRUCTURE_DEVELOPMENT	0.000110903	0.00104854	0.538434	-0.680512	-2.22552	16	Fos, Egr1, Atf3, Btg2, H3f3b, Btg1	6	37.5
REACTOME_CELLULAR_RESPONSE_TO_STARVATION	8.27684e-06	0.000185927	0.593325	-0.504333	-2.22259	62	Atf3, Rpl8, Rpl34, Rpl9, Rpl13, Rps14, Rps8, Rpl32, Rps24, Rpl18, Rpl18a, Rps9, Rps4x, Rps16, Rpl15, Rps13, Rplp0, Rpl23, Rpl30, Rps10, Rps19, Rps15a, Rpl21, Rpl29, Rps27a, Rps3, Rpl27, Rpl10a, Fau, Rps18, Rps7, Rps6, Rplp1, Rpl19, Rpl23a, Rpl26, Rpl11, Rpl35a, Rpl27a, Rpl12, Rps12, Rpl17, Rps23, Rps26, Rpl6, Rpl28, Rpl3, Rps21, Rps2, Rps5, Atp6v1f	51	82.3
WP_GASTRIN_SIGNALING_PATHWAY	0.000100955	0.000990497	0.538434	-0.77643	-2.22211	10	Fos, Egr1, Serpine1, Jun, Rhob, Klf4	6	60
GOBP_COTRANSLATIONAL_PROTEIN_TARGETING_TO_MEMBRANE	2.40288e-05	0.000336919	0.57561	-0.508981	-2.22149	58	Rpl8, Rpl34, Rpl9, Rpl13, Rps14, Rps8, Rpl32, Rps24, Rpl18, Rpl18a, Rps9, Rps4x, Rps16, Rpl15, Rps13, Rplp0, Rpl23, Rpl30, Rps10, Rps19, Rps15a, Rpl21, Rpl29, Rps27a, Rps3, Rpl27, Rpl10a, Rps18, Rps7, Rps6, Rplp1, Rpl19, Rpl23a, Rpl26, Rpl11, Rpl35a, Rpl27a, Rpl12, Rps12, Rpl17, Rps23, Rps26, Rpl6, Rpl28, Rpl3, Rps21, Rps2, Rps5	48	82.8
GOBP_ESTABLISHMENT_OF_PROTEIN_LOCALIZATION_TO_ENDOPLASMIC_RETICULUM	2.40288e-05	0.000336919	0.57561	-0.508981	-2.22149	58	Rpl8, Rpl34, Rpl9, Rpl13, Rps14, Rps8, Rpl32, Rps24, Rpl18, Rpl18a, Rps9, Rps4x, Rps16, Rpl15, Rps13, Rplp0, Rpl23, Rpl30, Rps10, Rps19, Rps15a, Rpl21, Rpl29, Rps27a, Rps3, Rpl27, Rpl10a, Rps18, Rps7, Rps6, Rplp1, Rpl19, Rpl23a, Rpl26, Rpl11, Rpl35a, Rpl27a, Rpl12, Rps12, Rpl17, Rps23, Rps26, Rpl6, Rpl28, Rpl3, Rps21, Rps2, Rps5	48	82.8
GOBP_RESPONSE_TO_ENDOGENOUS_STIMULUS	8.74577e-06	0.000185927	0.593325	-0.510823	-2.21258	56	Fos, Egr1, Fosb, Btg2, Ier2, Socs3, Zfp36, Jund, Klf2, Hspa1a, Dusp1, Jun, Klf4, Rpl8, Ubb, Ccn1	16	28.6
WP_NUCLEAR_RECEPTORS_METAPATHWAY	0.000143266	0.00128445	0.518848	-0.716268	-2.21154	13	Egr1, Junb, Jund, Hspa1a, Jun, Ftl1, Fth1, Dnajb1	8	61.5
GOBP_CIRCULATORY_SYSTEM_DEVELOPMENT	0.000185395	0.00158042	0.518848	-0.578471	-2.21049	29	Egr1, Junb, Socs3, Klf2, Serpine1, Hspb1, Jun, Rhob, Klf4, Btg1, Ccn1	11	37.9
GOBP_RESPONSE_TO_METAL_ION	0.000283035	0.00213302	0.498493	-0.698221	-2.20865	14	Fos, Fosb, Junb, Jund, Dusp1, Jun	6	42.9
GOBP_REGULATION_OF_MULTICELLULAR_ORGANISMAL_DEVELOPMENT	0.000122288	0.00111561	0.518848	-0.558054	-2.20567	33	Fos, Zfp36, Klf2, Hspa1a, Serpine1, Hspb1, Jun, Rhob, Klf4, H3f3b, Btg1, Nfkbiz, Ccn1	13	39.4
REACTOME_METABOLISM_OF_RNA	8.93878e-06	0.000185927	0.593325	-0.487639	-2.19073	74	Zfp36, Hspa1a, Hspb1, Rpl8, Ubb, Rpl34, Rpl9, Rpl13, Rps14, Rps8, Rpl32, Rps24, Rpl18, Rpl18a, Rps9, Rps4x, Rps16, Rpl15, Rps13, Rplp0, Rpl23, Rpl30, Rps10, Rps19, Rps15a, Rpl21, Rpl29, Rps27a, Rps3, Rpl27, Rpl10a, Ubc, Fau, Rps18, Rps7, Rps6, Rplp1, Rpl19, Rpl23a, Rpl26, Rpl11, Polr2j, Rpl35a, Rpl27a, Rpl12, Rps12, Snu13, Rpl17, Rps23, Rps26, Rpl6, Sem1, Rpl28, Rpl3, Rps21, Rps2, Rps5	57	77
GOBP_RESPONSE_TO_CYTOKINE	0.000107911	0.00103914	0.538434	-0.53222	-2.18998	40	Fos, Egr1, Junb, Socs3, Zfp36, Cebpd, Klf2, Hspa1a, Dusp1, Jun, Klf4, Ubb, Rplp0, Tmsb4x, Ifitm2, Sbno2, Rps27a, Rps3, Ubc, Nfkbia	20	50
GOBP_POSITIVE_REGULATION_OF_CELL_DEATH	0.000327608	0.00239938	0.498493	-0.576282	-2.18109	27	Fos, Egr1, Atf3, Gadd45g, Dusp1, Jun, Rhob, Phlda1, Btg1, Ubb, Ccn1, Rps27a, Rps3, Phlda3, Ubc, Rps7, Rps6, Rpl26, Hpgd, Rpl11	20	74.1
GOBP_PROTEIN_TARGETING_TO_MEMBRANE	1.75242e-05	0.000303752	0.57561	-0.498562	-2.18104	59	Rpl8, Rpl34, Rpl9, Rpl13, Rps14, Rps8, Rpl32, Rps24, Rpl18, Rpl18a, Rps9, Rps4x, Rps16, Rpl15, Rps13, Rplp0, Rpl23, Rpl30, Rps10, Rps19, Rps15a, Rpl21, Rpl29, Rps27a, Rps3, Rpl27, Rpl10a, Rps18, Rps7, Rps6, Rplp1, Rpl19, Rpl23a, Rpl26, Rpl11, Rpl35a, Rpl27a, Rpl12, Rps12, Rpl17, Rps23, Rps26, Rpl6, Rpl28, Rpl3, Rps21, Rps2, Rps5	48	81.4
REACTOME_REGULATION_OF_EXPRESSION_OF_SLITS_AND_ROBOS	2.22773e-05	0.000336919	0.57561	-0.489652	-2.17959	67	Rpl8, Ubb, Rpl34, Rpl9, Rpl13, Rps14, Rps8, Rpl32, Rps24, Rpl18, Rpl18a, Rps9, Rps4x, Rps16, Rpl15, Rps13, Rplp0, Elob, Rpl23, Rpl30, Rps10, Rps19, Rps15a, Rpl21, Rpl29, Rps27a, Rps3, Rpl27, Rpl10a, Ubc, Fau, Rps18, Rps7, Rps6, Rplp1, Rpl19, Rpl23a, Rpl26, Rpl11, Rpl35a, Rpl27a, Rpl12, Rps12, Rpl17, Rps23, Rps26, Rpl6, Sem1, Rpl28, Rpl3, Rps21, Rps2, Rps5	53	79.1
GOBP_RNA_CATABOLIC_PROCESS	6.58855e-06	0.000182109	0.610527	-0.488803	-2.1789	71	Btg2, Zfp36, Hspa1a, Hspb1, Rpl8, Ubb, Rpl34, Rpl9, Rpl13, Rps14, Rps8, Rpl32, Rps24, Rpl18, Rpl18a, Rps9, Rps4x, Rps16, Rpl15, Rps13, Rplp0, Rpl23, Rpl30, Rps10, Rps19, Rps15a, Rpl21, Rpl29, Rps27a, Rps3, Rpl27, Rpl10a, Ubc, Rps18, Rps7, Rps6, Rplp1, Rpl19, Rpl23a, Rpl26, Rpl11, Rpl35a, Rpl27a, Rpl12, Rps12, Rpl17, Rps23, Rps26, Rpl6, Rpl28, Rpl3, Rps21, Rps2, Rps5	54	76.1
GOBP_ORGANIC_CYCLIC_COMPOUND_CATABOLIC_PROCESS	2.08372e-05	0.000330133	0.57561	-0.483959	-2.16595	73	Btg2, Zfp36, Hspa1a, Hspb1, Rpl8, Ubb, Rpl34, Rpl9, Rpl13, Rps14, Rps8, Rpl32, Rps24, Rpl18, Rpl18a, Rps9, Rps4x, Rps16, Rpl15, Rps13, Rplp0, Rpl23, Rpl30, Rps10, Rps19, Rps15a, Rpl21, Rpl29, Rps27a, Rps3, Rpl27, Rpl10a, Ubc, Hint1, Rps18, Rps7, Rps6, Rplp1, Rpl19, Rpl23a, Rpl26, Rpl11, Rpl35a, Rpl27a, Rpl12, Rps12, Rpl17, Rps23, Rps26, Rpl6, Rpl28, Rpl3, Rps21, Rps2, Rps5	55	75.3
GOBP_REGULATION_OF_CELL_DIFFERENTIATION	0.000121283	0.00111561	0.538434	-0.52482	-2.16337	41	Fos, Junb, Socs3, Zfp36, Cebpd, Jund, Hspa1a, Serpine1, Jun, Klf4, H3f3b, Btg1, Nfkbiz, Ccn1	14	34.1
GOBP_NEGATIVE_REGULATION_OF_BIOSYNTHETIC_PROCESS	0.000177648	0.00153961	0.518848	-0.529245	-2.16031	39	Egr1, Fosb, Atf3, Btg2, Zfp36, Klf2, Hspa1a, Dusp1, Jun, Klf4, H3f3b, Ubb, Rps14, Dnajb1	14	35.9
GOBP_REPRODUCTION	0.000257023	0.0019948	0.498493	-0.560842	-2.15991	30	Fos, Egr1, Fosb, Junb, Socs3, Dusp1, H3f3b, Ubb, Ccn1	9	30
GOBP_APOPTOTIC_PROCESS	6.17081e-05	0.000682728	0.538434	-0.496257	-2.15742	57	Egr1, Atf3, Btg2, Socs3, Zfp36, Ier3, Gadd45g, Hspa1a, Serpine1, Dusp1, Hspb1, Jun, Rhob, Phlda1, Klf4, Btg1, Ubb, Ccn1	18	31.6
REACTOME_EUKARYOTIC_TRANSLATION_ELONGATION	4.14788e-05	0.000490203	0.557332	-0.490366	-2.15466	61	Rpl8, Rpl34, Rpl9, Rpl13, Rps14, Rps8, Rpl32, Rps24, Rpl18, Rpl18a, Rps9, Rps4x, Rps16, Rpl15, Rps13, Rplp0, Rpl23, Rpl30, Rps10, Rps19, Rps15a, Rpl21, Rpl29, Rps27a, Rps3, Rpl27, Rpl10a, Fau, Rps18, Rps7, Rps6, Rplp1, Rpl19, Rpl23a, Rpl26, Rpl11, Rpl35a, Rpl27a, Rpl12, Rps12, Rpl17, Rps23, Rps26, Rpl6, Rpl28, Rpl3, Rps21, Rps2, Rps5	49	80.3
REACTOME_SIGNALING_BY_ROBO_RECEPTORS	3.10858e-05	0.000392798	0.557332	-0.481015	-2.13773	68	Rpl8, Ubb, Rpl34, Rpl9, Rpl13, Rps14, Rps8, Rpl32, Rps24, Rpl18, Rpl18a, Rps9, Rps4x, Rps16, Rpl15, Rps13, Rplp0, Elob, Rpl23, Rpl30, Rps10, Rps19, Rps15a, Rpl21, Rpl29, Rps27a, Rps3, Rpl27, Rpl10a, Ubc, Fau, Rps18, Rps7, Rps6, Rplp1, Rpl19, Rpl23a, Rpl26, Rpl11, Rpl35a, Rpl27a, Rpl12, Rps12, Rpl17, Rps23, Rps26, Rpl6, Sem1, Rpl28, Rpl3, Rps21, Rps2, Rps5	53	77.9
REACTOME_METABOLISM_OF_AMINO_ACIDS_AND_DERIVATIVES	8.46032e-05	0.000846032	0.538434	-0.477664	-2.11411	65	Rpl8, Rpl34, Rpl9, Rpl13, Rps14, Rps8, Rpl32, Rps24, Rpl18, Rpl18a, Rps9, Rps4x, Rps16, Rpl15, Rps13, Rplp0, Rpl23, Oaz1, Rpl30, Rps10, Rps19, Rps15a, Rpl21, Rpl29, Rps27a, Rps3, Rpl27, Rpl10a, Fau, Rps18, Rps7, Rps6, Rplp1, Rpl19, Rpl23a, Rpl26, Rpl11, Rpl35a, Rpl27a, Rpl12, Rps12, Rpl17, Rps23, Rps26, Rpl6, Sem1, Rpl28, Rpl3, Rps21, Rps2, Rps5	51	78.5
GOBP_CELL_POPULATION_PROLIFERATION	0.000195445	0.00163922	0.518848	-0.502004	-2.11134	45	Egr1, Atf3, Junb, Btg2, Zfp36, Jund, Hspa1a, Jun, Klf4, H3f3b, Sertad1, Btg1, Ccn1, Fth1, Rps9, Rps4x	16	35.6
GOBP_RESPONSE_TO_KETONE	0.000794407	0.00495234	0.477271	-0.715529	-2.10788	11	Fos, Fosb, Klf2, Dusp1, Klf4	5	45.5
GOBP_NEGATIVE_REGULATION_OF_GENE_EXPRESSION	1.84384e-05	0.000309289	0.57561	-0.461962	-2.10223	86	Btg2, Zfp36, Klf2, Hspa1a, Serpine1, Hspb1, Klf4, Rpl8, H3f3b, Ubb, Rpl34, Rpl9, Rpl13, Rps14, Rps8, Rpl32, Rps24, Rpl18, Rpl18a, Rps9, Rps4x, Rps16, Rpl15, Rps13, Rplp0, Rpl23, Tmsb4x, Rpl30, Rps10, Rps19, Rps15a, Rpl21, Rpl29, Rps27a, Rps3, Rpl27, Rpl10a, Ubc, Rps18, Rps7, Rps6, Rplp1, Rpl19, Rpl23a, Rpl26, Rpl11, Polr2j, Rpl35a, Rpl27a, Rpl12, Isg15, Rps12, Rpl17, Rps23, Rps26, Rpl6, Rpl28, Rp…	61	70.9
GOBP_PROTEIN_TARGETING	5.17768e-05	0.000598309	0.557332	-0.474142	-2.09779	64	Rpl8, Ubb, Rpl34, Rpl9, Rpl13, Rps14, Rps8, Rpl32, Rps24, Rpl18, Rpl18a, Rps9, Rps4x, Rps16, Rpl15, Rps13, Rplp0, Rpl23, Rpl30, Rps10, Rps19, Rps15a, Rpl21, Rpl29, Rps27a, Rps3, Rpl27, Rpl10a, Ubc, Rps18, Rps7, Rps6, Rplp1, Rpl19, Rpl23a, Rpl26, Rpl11, Rpl35a, Rpl27a, Rpl12, Rps12, Rpl17, Rps23, Rps26, Rpl6, Rpl28, Rpl3, Rps21, Rps2, Rps5, Rps11, Rpsa, Rpl24, Rps20, Tspo, Rpl7, Ndufa13, Rpl7a, Rp…	59	92.2
REACTOME_SIGNALING_BY_RECEPTOR_TYROSINE_KINASES	0.00045717	0.00312111	0.498493	-0.571623	-2.09532	24	Fos, Egr1, Fosb, Junb, Jund, Hspb1	6	25
GOBP_MYELOID_CELL_DIFFERENTIATION	0.000588922	0.00392615	0.477271	-0.616827	-2.08859	18	Fos, Junb, Zfp36, Klf2, Hspa1a, Jun, H3f3b, Rps14, Sbno2, Rps19, Nfkbia, Nme2, Rps6	13	72.2
GOBP_INFLAMMATORY_RESPONSE	0.000817127	0.00499134	0.477271	-0.687395	-2.0847	12	Fos, Socs3, Serpine1, Klf4, Nfkbiz, Tmsb4x, Sbno2, Rps19, Nfkbia	9	75
GOBP_CELLULAR_RESPONSE_TO_CHEMICAL_STRESS	0.000462165	0.00312111	0.498493	-0.647678	-2.07926	15	Fos, Klf2, Hspa1a, Hspb1, Jun, Rhob, Klf4	7	46.7
GOBP_POSITIVE_REGULATION_OF_MULTICELLULAR_ORGANISMAL_PROCESS	0.000799994	0.00495234	0.477271	-0.515467	-2.07793	36	Fos, Egr1, Gadd45g, Hspa1a, Serpine1, Hspb1, Jun, Rhob, Klf4, Btg1, Nfkbiz, Ccn1	12	33.3
GOBP_IMMUNE_SYSTEM_DEVELOPMENT	0.000657011	0.00432463	0.477271	-0.539391	-2.0773	30	Fos, Egr1, Junb, Zfp36, Klf2, Hspa1a, Jun, Klf4, H3f3b, Nfkbiz, Rps14	11	36.7
GOBP_MRNA_METABOLIC_PROCESS	5.54428e-05	0.000626745	0.557332	-0.457003	-2.06995	78	Btg2, Zfp36, Hspa1a, Hspb1, Rpl8, Ubb, Rpl34, Rpl9, Rpl13, Rps14, Rps8, Rpl32, Rps24, Rpl18, Rpl18a, Rps9, Rps4x, Rps16, Rpl15, Rps13, Rplp0, Rpl23, Rpl30, Rps10, Rps19, Rps15a, Rpl21, Rpl29, Rps27a, Rps3, Rpl27, Rpl10a, Ubc, Rps18, Rps7, Rps6, Rplp1, Rpl19, Rpl23a, Rpl26, Rpl11, Polr2j, Rpl35a, Rpl27a, Rpl12, Rps12, Snu13, Rpl17, Rps23, Rps26, Rpl6, Rpl28, Rpl3, Rps21, Rps2, Rps5	56	71.8
GOBP_RESPONSE_TO_MOLECULE_OF_BACTERIAL_ORIGIN	0.000853773	0.00510301	0.477271	-0.669096	-2.06589	13	Fos, Zfp36, Jund, Serpine1, Jun	5	38.5
REACTOME_ESR_MEDIATED_SIGNALING	0.00207576	0.01028	0.431708	-0.653057	-2.06578	14	Fos, Fosb, Jund, Hspb1, Jun, H3f3b	6	42.9
REACTOME_SIGNALING_BY_NUCLEAR_RECEPTORS	0.00207576	0.01028	0.431708	-0.653057	-2.06578	14	Fos, Fosb, Jund, Hspb1, Jun, H3f3b	6	42.9
REACTOME_CELLULAR_RESPONSES_TO_EXTERNAL_STIMULI	2.09507e-05	0.000330133	0.57561	-0.443641	-2.05086	96	Fos, Atf3, Hspa1a, Hspb1, Jun, Rpl8, H3f3b, Ubb, Rpl34, Rpl9, Rpl13, Rps14, Dnajb1, Rps8, Rpl32, Rps24, Rpl18, Ppp1r15a, Rpl18a, Rps9, Rps4x, Rps16, Rpl15, Rps13, Rplp0, Elob, Rpl23, Rpl30, Rps10, Rps19, Rps15a, Rpl21, Rpl29, Rps27a, Cox4i1, Rps3, Rpl27, Rpl10a, Ubc, Fau, Rps18, Rps7, Rps6, Rplp1, Rpl19, Rpl23a, Rpl26, Rpl11, Rpl35a, Rpl27a, Rpl12, Id1, Rps12, Dynll1, Tuba1a, Rpl17, Rps23, Rps26,…	82	85.4
GOBP_RESPONSE_TO_OXIDATIVE_STRESS	0.00133842	0.00748366	0.45506	-0.577932	-2.04925	21	Fos, Klf2, Hspa1a, Dusp1, Hspb1, Jun, Rhob, Klf4	8	38.1
GOBP_EMBRYO_DEVELOPMENT_ENDING_IN_BIRTH_OR_EGG_HATCHING	0.0015742	0.00826852	0.45506	-0.714376	-2.04451	10	Junb, Socs3, Klf2, Klf4, Ccn1, Rpl13	6	60
GOBP_CYTOKINE_MEDIATED_SIGNALING_PATHWAY	0.000949654	0.00554854	0.477271	-0.556646	-2.04042	24	Fos, Egr1, Junb, Socs3, Cebpd, Hspa1a, Ubb, Rplp0, Tmsb4x, Ifitm2, Rps27a, Ubc, Nfkbia	13	54.2
GOBP_RESPONSE_TO_LIPID	0.00102034	0.00583053	0.45506	-0.534483	-2.03566	28	Fos, Fosb, Zfp36, Jund, Serpine1, Dusp1, Jun, Klf4	8	28.6
GOBP_RESPONSE_TO_RADIATION	0.00152833	0.00810949	0.45506	-0.608124	-2.03099	17	Fos, Egr1, Jund, Dusp1, Jun, Rhob	6	35.3
GOBP_BIOLOGICAL_PROCESS_INVOLVED_IN_SYMBIOTIC_INTERACTION	7.09295e-05	0.000752721	0.538434	-0.443895	-2.02467	85	Zfp36, Hspa1a, Hspb1, Jun, Rpl8, Ubb, Rpl34, Rpl9, Rpl13, Rps14, Rps8, Rpl32, Rps24, Rpl18, Rpl18a, Rps9, Rps4x, Rps16, Rpl15, Rps13, Rplp0, Elob, Rpl23, Ifitm2, Rpl30, Rps10, Rps19, Rps15a, Rpl21, Rpl29, Rps27a, Rps3, Rpl27, Rpl10a, Ubc, Nfkbia, Rps18, Rps7, Rps6, Rplp1, Rpl19, Rpl23a, Rpl26, Rpl11, Polr2j, Rpl35a, Rpl27a, Rpl12, Isg15, Rps12, Dynll1, Rpl17, Rps23, Rps26, Rpl6, Rpl28, Rpl3, Rps2…	60	70.6
GOBP_ESTABLISHMENT_OF_PROTEIN_LOCALIZATION_TO_ORGANELLE	0.000217958	0.00177336	0.518848	-0.452167	-2.01351	70	Rpl8, Ubb, Rpl34, Rpl9, Rpl13, Rps14, Rps8, Rpl32, Rps24, Rpl18, Rpl18a, Rps9, Rps4x, Rps16, Rpl15, Rps13, Rplp0, Rpl23, Rpl30, Rps10, Rps19, Rps15a, Rpl21, Rpl29, Rps27a, Rps3, Rpl27, Rpl10a, Ubc, Nfkbia, Rps18, Rps7, Rps6, Rplp1, Rpl19, Rpl23a, Rpl26, Rpl11, Rpl35a, Rpl27a, Rpl12, Rps12, Rpl17, Rps23, Rps26, Rpl6, Rpl28, Cct5, Rpl3, Rps21, Rps2, Rps5	52	74.3
GOBP_CELLULAR_RESPONSE_TO_OXYGEN_CONTAINING_COMPOUND	0.00190381	0.00970572	0.45506	-0.49204	-1.98349	36	Fos, Egr1, Socs3, Zfp36, Klf2, Serpine1, Jun, Rhob, Klf4	9	25
GOBP_CELLULAR_MACROMOLECULE_CATABOLIC_PROCESS	0.000148164	0.00130585	0.518848	-0.436305	-1.97648	80	Btg2, Zfp36, Hspa1a, Hspb1, Rpl8, Ubb, Rpl34, Rpl9, Rpl13, Rps14, Rps8, Rpl32, Rps24, Rpl18, Rpl18a, Rps9, Rps4x, Rps16, Rpl15, Rps13, Rplp0, Elob, Rpl23, Rpl30, Rps10, Rps19, Rps15a, Rpl21, Rpl29, Rps27a, Rps3, Rpl27, Rpl10a, Ubc, Rps18, Rps7, Rps6, Rplp1, Rpl19, Rpl23a, Rpl26, Rpl11, Rpl35a, Rpl27a, Rpl12, Isg15, Rps12, Rpl17, Rps23, Rps26, Rpl6, Rpl28, Rpl3, Rps21, Rps2, Rps5	56	70
GOBP_AMIDE_BIOSYNTHETIC_PROCESS	0.00022167	0.00177336	0.518848	-0.437191	-1.97584	77	Btg2, Zfp36, Hspb1, Rpl8, Rpl34, Ccn1, Rpl9, Eif1, Rpl13, Rps14, Rps8, Rpl32, Rps24, Rpl18, Ppp1r15a, Rpl18a, Rps9, Rps4x, Rps16, Rpl15, Rps13, Rplp0, Rpl23, Rpl30, Rps10, Rps19, Rps15a, Rpl21, Rpl29, Rps27a, Rps3, Rpl27, Rpl10a, Rps18, Rps7, Rps6, Rplp1, Rpl19, Rpl23a, Rpl26, Rpl11, Rpl35a, Rpl27a, Rpl12, Dph3, Rps12, Rpl17, Rps23, Rps26, Rpl6, Rpl28, Rpl3, Rps21, Rps2, Rps5	55	71.4
GOBP_CELLULAR_RESPONSE_TO_HORMONE_STIMULUS	0.00362715	0.0165449	0.431708	-0.573598	-1.97348	19	Fos, Fosb, Socs3, Zfp36, Dusp1	5	26.3
GOBP_LEUKOCYTE_DIFFERENTIATION	0.0034952	0.0160841	0.431708	-0.63357	-1.9562	13	Fos, Egr1, Junb, Jun, Nfkbiz	5	38.5
GOBP_TRANSMEMBRANE_RECEPTOR_PROTEIN_SERINE_THREONINE_KINASE_SIGNALING_PATHWAY	0.00569483	0.0227209	0.407018	-0.618296	-1.95583	14	Fos, Egr1, Hspa1a, Jun, Ubb, Ccn1	6	42.9
GOBP_INTRACELLULAR_PROTEIN_TRANSPORT	0.000306404	0.00227614	0.498493	-0.430209	-1.95234	79	Hspb1, Rhob, Rpl8, Ubb, Rpl34, Rpl9, Rpl13, Rps14, Rps8, Rpl32, Rps24, Rpl18, Rpl18a, Rps9, Rps4x, Rps16, Rpl15, Rps13, Rplp0, Rpl23, Oaz1, Rpl30, Rps10, Rps19, Rps15a, Rpl21, Rpl29, Rps27a, Rps3, Rpl27, Rpl10a, Ubc, Nfkbia, Rps18, Rps7, Rps6, Rplp1, Rpl19, Rpl23a, Rpl26, Rpl11, Rpl35a, Rpl27a, Rpl12, Rps12, Dynll1, Rpl17, Rps23, Rps26, Rpl6, Rpl28, Rpl3, Rps21, Rps2, Rps5, Dynlrb1, Srsf7, Rps11,…	68	86.1
GOBP_PEPTIDE_BIOSYNTHETIC_PROCESS	0.000279041	0.00213302	0.498493	-0.430695	-1.94567	76	Btg2, Zfp36, Hspb1, Rpl8, Rpl34, Rpl9, Eif1, Rpl13, Rps14, Rps8, Rpl32, Rps24, Rpl18, Ppp1r15a, Rpl18a, Rps9, Rps4x, Rps16, Rpl15, Rps13, Rplp0, Rpl23, Rpl30, Rps10, Rps19, Rps15a, Rpl21, Rpl29, Rps27a, Rps3, Rpl27, Rpl10a, Rps18, Rps7, Rps6, Rplp1, Rpl19, Rpl23a, Rpl26, Rpl11, Rpl35a, Rpl27a, Rpl12, Dph3, Rps12, Rpl17, Rps23, Rps26, Rpl6, Rpl28, Rpl3, Rps21, Rps2, Rps5	54	71.1
GOBP_REGULATION_OF_HEMOPOIESIS	0.00386555	0.0173283	0.431708	-0.629469	-1.94354	13	Fos, Zfp36, Hspa1a, Jun, H3f3b, Nfkbiz	6	46.2
GOBP_REGULATION_OF_DNA_TEMPLATED_TRANSCRIPTION_IN_RESPONSE_TO_STRESS	0.00268662	0.0130565	0.431708	-0.605393	-1.94351	15	Egr1, Atf3, Klf2, Hspa1a, Jun, Ubb, Dnajb1, Elob, Rps27a, Ubc	10	66.7
GOBP_CYTOKINE_PRODUCTION	0.00304428	0.0143911	0.431708	-0.544755	-1.94172	22	Egr1, Zfp36, Klf2, Hspa1a, Serpine1, Hspb1, Klf4	7	31.8
GOBP_CYTOPLASMIC_TRANSLATION	0.00470433	0.0202169	0.407018	-0.534343	-1.93954	23	Rpl8, Rpl9, Rpl32, Rpl18, Rpl18a, Rpl15, Rplp0, Rpl30, Rpl29, Rpl10a, Rplp1, Rpl19, Rpl26, Rpl11, Rpl35a, Dph3, Rpl17, Rps23, Rps26, Rpl6, Rps21	21	91.3
REACTOME_CYTOKINE_SIGNALING_IN_IMMUNE_SYSTEM	0.0051828	0.0217343	0.407018	-0.51142	-1.93561	27	Fos, Egr1, Junb, Socs3, Cebpd, Jun, Ubb, Rplp0, Elob, Ifitm2, Rps27a, Ubc, Nfkbia	13	48.1
GOBP_RESPONSE_TO_ALCOHOL	0.00625877	0.0237559	0.407018	-0.655722	-1.9317	11	Fos, Fosb, Klf2, Klf4, Rps4x, Rpl15	6	54.5
GOBP_REGULATION_OF_INFLAMMATORY_RESPONSE	0.00625877	0.0237559	0.407018	-0.655384	-1.9307	11	Socs3, Serpine1, Klf4, Nfkbiz, Tmsb4x, Sbno2, Rps19, Nfkbia	8	72.7
GOBP_ESTABLISHMENT_OF_PROTEIN_LOCALIZATION_TO_MEMBRANE	0.000929884	0.00549477	0.477271	-0.433449	-1.91842	65	Rpl8, Rpl34, Rpl9, Rpl13, Rps14, Rps8, Rpl32, Rps24, Rpl18, Rpl18a, Rps9, Rps4x, Rps16, Rpl15, Rps13, Rplp0, Rpl23, Rpl30, Rps10, Rps19, Rps15a, Rpl21, Rpl29, Rps27a, Rps3, Rpl27, Rpl10a, Rps18, Rps7, Rps6, Rplp1, Rpl19, Rpl23a, Rpl26, Rpl11, Rpl35a, Rpl27a, Rpl12, Rps12, Rpl17, Rps23, Rps26, Rpl6, Rpl28, Rpl3, Rps21, Rps2, Rps5	48	73.8
GOBP_REGULATION_OF_MYELOID_CELL_DIFFERENTIATION	0.0057676	0.0227209	0.407018	-0.669504	-1.91609	10	Fos, Zfp36, Hspa1a, Jun, H3f3b	5	50
GOBP_BLOOD_VESSEL_MORPHOGENESIS	0.00526947	0.021921	0.407018	-0.512195	-1.89853	25	Junb, Klf2, Serpine1, Hspb1, Jun, Rhob, Klf4, Btg1, Ccn1	9	36
GOBP_RESPONSE_TO_BIOTIC_STIMULUS	0.00392438	0.0174417	0.407018	-0.460026	-1.87776	39	Fos, Egr1, Socs3, Zfp36, Jund, Serpine1, Hspb1, Jun	8	20.5
GOBP_ANATOMICAL_STRUCTURE_FORMATION_INVOLVED_IN_MORPHOGENESIS	0.00591735	0.0229629	0.407018	-0.49034	-1.87372	29	Junb, Klf2, Serpine1, Dusp1, Hspb1, Jun, Rhob, Klf4, Btg1, Ccn1	10	34.5
REACTOME_DEVELOPMENTAL_BIOLOGY	0.00101134	0.00583053	0.45506	-0.405071	-1.87117	94	Cebpd, Jun, Rhob, Klf4, Rpl8, H3f3b, Ubb, Rpl34, Rpl9, Rpl13, Rps14, Rps8, Rpl32, Rps24, Rpl18, Rpl18a, Rps9, Rps4x, Rps16, Rpl15, Rps13, Rplp0, Elob, Rpl23, Rpl30, Rps10, Rps19, Rps15a, Rpl21, Rpl29, Rps27a, Rps3, Rpl27, Rpl10a, Ubc, Fau, Rps18, Rps7, Rps6, Rplp1, Rpl19, Rras, Rpl23a, Rpl26, Rpl11, Polr2j, Rpl35a, Rpl27a, Rpl12, Rps12, Tuba1a, Rpl17, Rps23, Rps26, Rpl6, Sem1, Actg1, Rpl28, Rpl3,…	62	66
REACTOME_TRANSLATION	0.00122533	0.00692576	0.45506	-0.419968	-1.86941	67	Rpl8, Rpl34, Rpl9, Rpl13, Rps14, Rps8, Rpl32, Rps24, Rpl18, Rpl18a, Rps9, Rps4x, Rps16, Rpl15, Rps13, Rplp0, Rpl23, Rpl30, Rps10, Rps19, Rps15a, Rpl21, Rpl29, Rps27a, Rps3, Rpl27, Rpl10a, Fau, Rps18, Rps7, Rps6, Rplp1, Rpl19, Rpl23a, Rpl26, Rpl11, Rpl35a, Rpl27a, Rpl12, Rps12, Rpl17, Rps23, Rps26, Rpl6, Rpl28, Rpl3, Rps21, Rps2, Rps5	49	73.1
GOBP_CELLULAR_AMIDE_METABOLIC_PROCESS	0.000691314	0.004466	0.477271	-0.411735	-1.86517	80	Btg2, Zfp36, Hspb1, Rpl8, Rpl34, Ccn1, Rpl9, Eif1, Rpl13, Rps14, Rps8, Rpl32, Rps24, Rpl18, Ppp1r15a, Rpl18a, Rps9, Rps4x, Rps16, Rpl15, Rps13, Rplp0, Rpl23, Rpl30, Rps10, Rps19, Rps15a, Rpl21, Rpl29, Rps27a, Rps3, Rpl27, Rpl10a, Rps18, Rps7, Rps6, Rplp1, Rpl19, Rpl23a, Rpl26, Rpl11, Rpl35a, Rpl27a, Rpl12, Dph3, Rps12, Rpl17, Rps23, Rps26, Rpl6, Rpl28, Rpl3, Rps21, Rps2, Rps5	55	68.8
GOBP_MACROMOLECULE_CATABOLIC_PROCESS	0.000695665	0.004466	0.477271	-0.408305	-1.86234	85	Btg2, Zfp36, Hspa1a, Hspb1, Rpl8, Ubb, Rpl34, Rpl9, Rpl13, Rps14, Rps8, Rpl32, Rps24, Rpl18, Rpl18a, Rps9, Rps4x, Rps16, Rpl15, Rps13, Rplp0, Elob, Rpl23, Oaz1, Rpl30, Rps10, Rps19, Rps15a, Rpl21, Rpl29, Rps27a, Rps3, Rpl27, Rpl10a, Ubc, Rps18, Rps7, Rps6, Rplp1, Rpl19, Rpl23a, Rpl26, Rpl11, Rpl35a, Rpl27a, Rpl12, Isg15, Rps12, Rpl17, Rps23, Rps26, Rpl6, Rpl28, Rpl3, Rps21, Rps2, Rps5	57	67.1
GOBP_NEGATIVE_REGULATION_OF_RESPONSE_TO_STIMULUS	0.00583269	0.0228045	0.407018	-0.456968	-1.85932	38	Egr1, Atf3, Socs3, Hspa1a, Serpine1, Dusp1, Hspb1, Klf4, Ubb, Ppp1r15a, Tmsb4x, Rps19, Card19, Rps27a, Rps3, Phlda3, Ubc, Nfkbia	18	47.4
GOBP_ENZYME_LINKED_RECEPTOR_PROTEIN_SIGNALING_PATHWAY	0.00608059	0.0234215	0.407018	-0.487636	-1.85724	28	Fos, Egr1, Socs3, Hspa1a, Hspb1, Jun, Ubb, Ccn1	8	28.6
GOBP_RESPONSE_TO_PEPTIDE	0.00942482	0.0336992	0.38073	-0.531131	-1.85585	20	Egr1, Btg2, Socs3, Jund, Klf2, Klf4	6	30
GOBP_EMBRYO_DEVELOPMENT	0.00888853	0.0320975	0.38073	-0.555402	-1.85491	17	Junb, Socs3, Klf2, Dusp1, Klf4, Ccn1, Rpl13	7	41.2
GOBP_TUBE_DEVELOPMENT	0.00533434	0.0220147	0.407018	-0.479924	-1.84828	30	Junb, Klf2, Serpine1, Hspb1, Jun, Rhob, Klf4, Btg1, Ubb, Ccn1	10	33.3
GOBP_REGULATION_OF_VASCULATURE_DEVELOPMENT	0.0101189	0.0350789	0.38073	-0.609129	-1.84734	12	Klf2, Serpine1, Hspb1, Rhob, Klf4, Btg1	6	50
REACTOME_INFECTIOUS_DISEASE	0.000735477	0.004664	0.477271	-0.400233	-1.84498	95	Cebpd, Hspa1a, Jun, Rpl8, Ubb, Rpl34, Rpl9, Rpl13, Rps14, Rps8, Rpl32, Rps24, Rpl18, Rpl18a, Rps9, Rps4x, Rps16, Rpl15, Rps13, Rplp0, Elob, Rpl23, Rpl30, Rps10, Rps19, Rps15a, Rpl21, Rpl29, Rps27a, Rps3, Rpl27, Gng5, Rpl10a, Ubc, Fau, Rps18, Rps7, Rps6, Rplp1, Rpl19, Rpl23a, Rpl26, Taf7, Rpl11, Polr2j, Rpl35a, Rpl27a, Rpl12, Isg15, Rps12, Dynll1, Tuba1a, Rpl17, Rps23, Rps26, Rpl6, Sem1, Actg1, Rp…	63	66.3
GOBP_RESPONSE_TO_BACTERIUM	0.00959255	0.0339328	0.38073	-0.551814	-1.84292	17	Fos, Zfp36, Jund, Serpine1, Jun	5	29.4
GOBP_PEPTIDE_METABOLIC_PROCESS	0.00149832	0.00803225	0.45506	-0.404987	-1.83788	79	Btg2, Zfp36, Hspb1, Rpl8, Rpl34, Rpl9, Eif1, Rpl13, Rps14, Rps8, Rpl32, Rps24, Rpl18, Ppp1r15a, Rpl18a, Rps9, Rps4x, Rps16, Rpl15, Rps13, Rplp0, Rpl23, Rpl30, Rps10, Rps19, Rps15a, Rpl21, Rpl29, Rps27a, Rps3, Rpl27, Rpl10a, Rps18, Rps7, Rps6, Rplp1, Rpl19, Rpl23a, Rpl26, Rpl11, Rpl35a, Rpl27a, Rpl12, Dph3, Rps12, Rpl17, Rps23, Rps26, Rpl6, Rpl28, Rpl3, Rps21, Rps2, Rps5	54	68.4
REACTOME_SIGNALING_BY_INTERLEUKINS	0.0100244	0.0349846	0.38073	-0.518027	-1.83684	21	Fos, Junb, Socs3, Cebpd, Jun, Ubb	6	28.6
GOBP_REGULATION_OF_CELL_CYCLE	0.00561858	0.0226486	0.407018	-0.453798	-1.83646	37	Junb, Btg2, Jund, Gadd45g, Hspa1a, Dusp1, Jun, Rhob, Klf4, Sertad1, Btg1	11	29.7
GOBP_NEGATIVE_REGULATION_OF_CELL_POPULATION_PROLIFERATION	0.0116881	0.0397244	0.38073	-0.590885	-1.82441	13	Btg2, Hspa1a, Klf4, Btg1, Fth1	5	38.5
GOBP_ORGANONITROGEN_COMPOUND_BIOSYNTHETIC_PROCESS	0.00082549	0.00499134	0.477271	-0.393612	-1.81721	93	Btg2, Zfp36, Hspb1, Phlda1, Klf4, Rpl8, Rpl34, Ccn1, Rpl9, Eif1, Rpl13, Rps14, Rps8, Rpl32, Rps24, Rpl18, Ppp1r15a, Rpl18a, Rps9, Rps4x, Rps16, Rpl15, Rps13, Rplp0, Rpl23, Oaz1, Tmsb4x, Rpl30, Rps10, Rps19, Rps15a, Rpl21, Rpl29, Rps27a, Rps3, Rpl27, Rpl10a, Rps18, Nme2, Rps7, Rps6, Rplp1, Rpl19, Rpl23a, Rpl26, Rpl11, Rpl35a, Rpl27a, Rpl12, Dph3, Rps12, Rpl17, Rps23, Rps26, Rpl6, Rpl28, Rpl3, Rps2…	61	65.6
GOBP_PROTEIN_LOCALIZATION_TO_ORGANELLE	0.00290509	0.0138591	0.431708	-0.399603	-1.80596	77	Rpl8, Ubb, Rpl34, Rpl9, Rpl13, Rps14, Rps8, Rpl32, Rps24, Rpl18, Ppp1r15a, Rpl18a, Rps9, Rps4x, Rps16, Rpl15, Rps13, Rplp0, Rpl23, Rpl30, Rps10, Rps19, Rps15a, Rpl21, Rpl29, Rps27a, Rps3, Rpl27, Rpl10a, Ubc, Nfkbia, Rps18, Rps7, Rps6, Rplp1, Rpl19, Rpl23a, Rpl26, Rpl11, Rpl35a, Rpl27a, Rpl12, Rps12, Rpl17, Rps23, Rps26, Rpl6, Rpl28, Cct5, Rpl3, Rps21, Rps2, Rps5	53	68.8
GOBP_RESPONSE_TO_ABIOTIC_STIMULUS	0.006721	0.0253255	0.407018	-0.426344	-1.79312	45	Fos, Egr1, Fosb, Btg2, Jund, Hspa1a, Dusp1, Jun, Rhob	9	20
GOBP_NEGATIVE_REGULATION_OF_SIGNALING	0.00946171	0.0336992	0.38073	-0.452093	-1.79221	34	Egr1, Atf3, Socs3, Hspa1a, Serpine1, Dusp1, Hspb1, Klf4, Ubb, Ppp1r15a, Tmsb4x, Card19, Rps27a, Phlda3, Ubc, Nfkbia	16	47.1
REACTOME_NERVOUS_SYSTEM_DEVELOPMENT	0.0017871	0.0092009	0.45506	-0.392738	-1.79134	85	Rhob, Rpl8, Ubb, Rpl34, Rpl9, Rpl13, Rps14, Rps8, Rpl32, Rps24, Rpl18, Rpl18a, Rps9, Rps4x, Rps16, Rpl15, Rps13, Rplp0, Elob, Rpl23, Rpl30, Rps10, Rps19, Rps15a, Rpl21, Rpl29, Rps27a, Rps3, Rpl27, Rpl10a, Ubc, Fau, Rps18, Rps7, Rps6, Rplp1, Rpl19, Rras, Rpl23a, Rpl26, Rpl11, Rpl35a, Rpl27a, Rpl12, Rps12, Tuba1a, Rpl17, Rps23, Rps26, Rpl6, Sem1, Actg1, Rpl28, Rpl3, Rps21, Rps2, Rps5	57	67.1
REACTOME_ACTIVATION_OF_THE_MRNA_UPON_BINDING_OF_THE_CAP_BINDING_COMPLEX_AND_EIFS_AND_SUBSEQUENT_BINDING_TO_43S	0.0136232	0.0454106	0.38073	-0.47852	-1.78626	26	Rps14, Rps8, Rps24, Rps9, Rps4x, Rps16, Rps13, Rps10, Rps19, Rps15a, Rps27a, Rps3, Fau, Rps18, Rps7, Rps6, Rps12, Rps23, Rps26, Rps21, Rps2, Rps5, Rps11, Rpsa, Rps20	25	96.2
GOBP_REGULATION_OF_DNA_BINDING_TRANSCRIPTION_FACTOR_ACTIVITY	0.013766	0.0455943	0.38073	-0.522548	-1.76935	18	Fos, Hspa1a, Jun, Klf4, Ubb, Tmsb4x, Rps27a, Rps3, Ubc, Nfkbia	10	55.6
GOBP_DEFENSE_RESPONSE	0.0133695	0.0448526	0.38073	-0.461658	-1.76412	29	Fos, Egr1, Socs3, Serpine1, Klf4, Nfkbiz, Tmsb4x, Ifitm2, Rpl30, Sbno2, Rps19	11	37.9
GOBP_REGULATION_OF_IMMUNE_SYSTEM_PROCESS	0.00969089	0.0340491	0.38073	-0.438678	-1.75583	35	Fos, Socs3, Zfp36, Hspa1a, Serpine1, Dusp1, Jun, H3f3b, Nfkbiz	9	25.7
GOBP_TUBE_MORPHOGENESIS	0.0146818	0.0480161	0.38073	-0.457405	-1.74786	29	Junb, Klf2, Serpine1, Hspb1, Jun, Rhob, Klf4, Btg1, Ccn1	9	31
GOBP_NEGATIVE_REGULATION_OF_PROTEIN_METABOLIC_PROCESS	0.0141587	0.0465982	0.38073	-0.451557	-1.73903	30	Btg2, Socs3, Zfp36, Hspa1a, Serpine1, Dusp1, Hspb1, Klf4	8	26.7
GOBP_CELL_CYCLE	0.0102884	0.0354304	0.38073	-0.406202	-1.72931	49	Junb, Btg2, Jund, Gadd45g, Hspa1a, Dusp1, Jun, Rhob, Phlda1, Klf4, Sertad1, Btg1, Ubb	13	26.5
GOBP_CELLULAR_MACROMOLECULE_LOCALIZATION	0.00723371	0.0270614	0.407018	-0.369434	-1.70655	94	Zfp36, Hspb1, Rhob, Rpl8, Ubb, Rpl34, Rpl9, Rpl13, Rps14, Rps8, Rpl32, Rps24, Rpl18, Ppp1r15a, Rpl18a, Rps9, Rps4x, Rps16, Rpl15, Rps13, Rplp0, Rpl23, Oaz1, Tmsb4x, Rpl30, Rps10, Rps19, Rps15a, Rpl21, Rpl29, Rps27a, Rps3, Rpl27, Rpl10a, Ubc, Nfkbia, Rps18, Rps7, Rps6, Rplp1, Rpl19, Rpl23a, Rpl26, Rpl11, Rpl35a, Rpl27a, Rpl12, Id1, Rps12, Dynll1, Rpl17, Rps23, Rps26, Rpl6, Rpl28, Cct5, Rpl3, Rps21…	60	63.8
GOBP_PROTEIN_LOCALIZATION_TO_MEMBRANE	0.00815078	0.030069	0.38073	-0.374541	-1.66956	71	Rpl8, Rpl34, Rpl9, Rpl13, Rps14, Rps8, Rpl32, Rps24, Rpl18, Rpl18a, Rps9, Rps4x, Rps16, Rpl15, Rps13, Rplp0, Rpl23, Rpl30, Rps10, Rps19, Rps15a, Rpl21, Rpl29, Rps27a, Rps3, Rpl27, Rpl10a, Rps18, Rps7, Rps6, Rplp1, Rpl19, Rpl23a, Rpl26, Rpl11, Rpl35a, Rpl27a, Rpl12, Rps12, Rpl17, Rps23, Rps26, Rpl6, Rpl28, Rpl3, Rps21, Rps2, Rps5	48	67.6
GOBP_INTRACELLULAR_TRANSPORT	0.00821114	0.030069	0.38073	-0.358653	-1.6395	89	Hspb1, Rhob, Rpl8, Ubb, Rpl34, Rpl9, Rpl13, Rps14, Rps8, Rpl32, Rps24, Rpl18, Rpl18a, Rps9, Rps4x, Rps16, Rpl15, Rps13, Rplp0, Rpl23, Oaz1, Rpl30, Rps10, Rps19, Rps15a, Rpl21, Rpl29, Rps27a, Rps3, Rpl27, Rpl10a, Ubc, Nfkbia, Rps18, Rps7, Rps6, Rplp1, Rpl19, Rpl23a, Rpl26, Rpl11, Rpl35a, Rpl27a, Rpl12, Rps12, Dynll1, Tuba1a, Rpl17, Rps23, Rps26, Rpl6, Rpl28, Rpl3, Rps21, Atp5l, Rps2, Rps5	57	64

[truncated: 24 more sheets: Capillarygeneral (gCap) cells_U, Capillarygeneral (gCap) cells_D, Endothelialcells_UP-reg, Endothelialcells_DOWN-reg, IntersticialMacrophages_UP-reg, IntersticialMacrophages_DOWN-re, Monocyte-derivedDCs_UP-reg, Monocyte-derivedDCs_DOWN-reg, Monocytes_UP-reg, Monocytes_DOWN-reg, Neutrophils_UP-reg, Neutrophils_DOWN-reg, NKcells_UP-reg, NKcells_DOWN-reg, PneumocytesType I_UP-reg, PneumocytesType I_DOWN-reg, PneumocytesType II_UP-reg, PneumocytesType II_DOWN-reg, Stromalcells_UP-reg, Stromalcells_DOWN-reg …]
