# Supplementary material for: FixNCut: single-cell genomics through reversible tissue fixation and dissociation
Source: Genome Biol. 2024 Mar 29;25:81. doi: 10.1186/s13059-024-03219-5 (PMC10979608; doi:10.1186/s13059-024-03219-5)
Supplement: Supplementary file 12 — Additional file 12: Table 11. This table contains the differentially expressed (DE) genes between fixed and fresh human colon biopsies, separated by cell population. The test was performed using Seurat MAST, with genes considered DE if they had a FDR adjusted p-value < 0.05 and were present in at least 10% of cells (see Methods). Positive Log2FC values indicate higher expression in fixed samples, while negative values indicate higher expression in fresh samples. [file 13059_2024_3219_MOESM12_ESM.xlsx]

## Sheet: B cells.UP
Differentially expressed (DE) genes between fixed and fresh human colon biopsies, separated by cell population
gene	avg_log2FC	p_val_adj
IGHD	1.8495	1.30675e-10
IGHM	1.39136	5.86996e-08
YBX3	1.38075	1.56927e-05
TCL1A	1.2584	4.58592e-05
FCER2	1.162	1.49848e-05
ZNF331	0.975389	0.00442229
JUNB	0.969647	1.75038e-05
CHMP1B	0.962788	0.0493818
NOP53	0.928965	7.43791e-06
TMEM123	0.876244	0.0204493
CD72	0.862125	0.001598
NIBAN3	0.746078	0.010424
BTG1	0.736801	0.000208859
HLA-DRB1	0.733146	0.000330295
NCF1	0.725702	3.53892e-05
SARAF	0.722029	0.000543013
SERP1	0.708823	0.00647662
CD83	0.653483	0.00148889

## Sheet: B cells.DOWN
gene	avg_log2FC	p_val_adj
S100A11	-1.1188	1.79377e-08
IGHA2	-1.06114	8.58e-06
S100A4	-1.01865	0.00100373
CRIP1	-0.973275	6.35077e-06
HSP90AA1	-0.972419	5.38923e-08
LGALS1	-0.802124	0.00186256
MRPL18	-0.755698	0.0164041
VIM	-0.689433	0.0159626
MT-CO3	-0.682507	9.04168e-14
MT-CYB	-0.643602	2.75167e-09
MT-ND1	-0.487582	0.0215039
RPS10	-0.485933	0.000304304
MT-ND4	-0.483862	3.35356e-05
HLA-B	-0.47509	6.92277e-07
RPL13A	-0.452654	6.5299e-05
B2M	-0.450367	9.94651e-08
MT-CO2	-0.430713	5.07774e-05
MT-ATP6	-0.38403	0.00565834

## Sheet: B cells cycling.UP
gene	avg_log2FC	p_val_adj
CCDC144A	3.70069	9.30226e-09
MS4A1	3.00178	2.83573e-07
LRMP	2.84773	5.94726e-09
TCL1A	2.80254	6.72063e-09
RGS13	2.8011	3.65713e-10
MARCKSL1	2.75425	2.40198e-09
BCL11A	2.73243	6.94602e-07
SMIM14	2.70732	0.00030834
HLA-DMB	2.47238	4.09747e-05
GMDS	2.46194	0.000140763
LPP	2.45176	1.29412e-05
HERPUD1	2.40124	7.31639e-08
STAG3	2.36416	1.47512e-07
CD22	2.32808	6.50235e-06
MEF2B	2.31552	2.25537e-08
NEIL1	2.31511	7.24314e-05
VPREB3	2.28747	7.30976e-06
IGHG4	2.27986	0.00272957
MAP4K4	2.16494	6.56194e-06
SWAP70	2.13305	1.12612e-07
LINC01857	2.1316	0.000146463
RHOH	2.10866	1.8858e-07
HMCES	2.07298	4.30569e-05
FGD6	2.06785	3.04998e-05
BASP1	1.97661	0.00048837
TMEM131L	1.95789	0.000464006
POU2F2	1.91095	0.000720311
PAG1	1.89664	4.57632e-05
METAP2	1.86675	3.95872e-05
GGA2	1.86386	0.00175899
PLCG2	1.85618	0.0124723
ARID5B	1.85162	8.63662e-06
PRPSAP2	1.84525	0.032874
MYBL1	1.81597	0.00100263
CD37	1.77117	0.000134219
RAB30	1.769	0.000300614
HMGN1	1.76501	3.26991e-09
LAPTM5	1.75894	1.79786e-06
HLA-DMA	1.7519	0.00212005
MFHAS1	1.73053	1.46015e-05
TERF2IP	1.71293	0.00298503
BCL7A	1.70685	0.000343713
AC023590.1	1.69646	0.00124364
TRIM38	1.68943	0.0127978
CD79A	1.66449	3.67196e-05
EZR	1.65246	0.000190811
IRF8	1.64243	0.00435386
CD79B	1.63028	2.22928e-07
DAPP1	1.60296	0.0113235
TUBB3	1.60119	0.00457127
POLD4	1.58613	0.00199059
VEZT	1.56488	0.0383024
SERP1	1.55786	0.000115841
TMED8	1.55585	0.0192557
NR3C1	1.55541	0.00791227
MME	1.53752	0.000413163
RPRD1B	1.53556	0.015634
SMAP2	1.5332	0.000756537
RFTN1	1.53162	0.000630621
FAM106A	1.52154	0.000413163
EBF1	1.51639	0.0131614
BACH2	1.48925	0.000413163
TMEM243	1.46196	0.00978794
CXCR5	1.44937	0.00289222
TMEM123	1.44117	0.0100048
MCTP2	1.43139	0.0371788
TCEA1	1.42555	0.0295392
NUGGC	1.42536	0.00457127
LIMD2	1.42113	0.0414301
SYPL1	1.4092	0.00933724
BPTF	1.39724	0.0222472
CD53	1.39321	0.00656341
GRB2	1.39256	0.00233553
LTB	1.3796	0.0483166
ZNF608	1.35262	0.00289222
PAX5	1.33493	0.00763561
HDAC7	1.2814	0.00823802
ACY3	1.26671	0.016994
YWHAB	1.1936	0.00595169
CCNG2	1.17647	0.0258423
SRSF5	1.15927	0.0153627
BIK	1.12721	0.00457127
CCNI	1.07364	0.0273645
DENND3	1.06302	0.0389622
RAPGEF5	1.04124	0.016994
SERF2	1.02883	0.000198036
MAP1LC3B	0.958535	0.0209984

## Sheet: B cells cycling.DOWN
gene	avg_log2FC	p_val_adj
VIM	-3.27871	8.50295e-11
JCHAIN	-2.46488	0.0351998
SUB1	-2.42568	5.32791e-08
CD63	-2.39854	0.000179796
FTL	-2.17485	2.10171e-05
HSPA1A	-1.92833	0.041793
SRGN	-1.83956	0.00100805
CRIP1	-1.73344	0.00235203
TXN	-1.71517	0.0129649
B2M	-1.43158	0.00130209
HSP90AA1	-1.42886	8.49849e-05
CELF2	-1.3731	0.0130344
PSME2	-1.33397	0.028844
MIF	-1.20303	0.0492831
EMP3	-1.15332	0.0320432
PREX1	-1.06832	0.000231337
MZB1	-0.388784	0.00106459

## Sheet: CD4+ T cells.UP
gene	avg_log2FC	p_val_adj
NOP53	0.991039	2.42827e-26
JUNB	0.92041	5.45351e-19
PASK	0.752263	9.93611e-08
TIGIT	0.721232	0.000361478
IL6ST	0.699451	4.92337e-06
NDFIP1	0.67893	2.90623e-09
MAGEH1	0.669893	0.0245217
CCR7	0.65434	4.60329e-06
GADD45A	0.649644	0.00134936
GPR18	0.608068	0.00082288
SRSF2	0.605935	3.30477e-09
TOX2	0.591408	0.00276562
SNHG7	0.570929	2.73703e-08
SERP1	0.552041	9.82123e-09
RPS29	0.548257	6.90202e-25
CCDC85B	0.519995	2.07726e-06
SRRM2	0.513759	0.000243248
SELL	0.504233	0.000194134
ITM2B	0.4986	2.0115e-07
PPM1G	0.496995	4.85938e-06
ATM	0.493776	2.2027e-05
SCGB3A1	0.472858	0.000594001
MT-ND4L	0.466209	0.0119456
STK17A	0.45299	0.000448057
PRELID1	0.444607	1.22746e-07
MCUB	0.43993	0.000701802
ZBTB10	0.437367	0.00626906
RNMT	0.437156	0.000280677
PITHD1	0.434916	5.825e-05
HLA-C	0.431746	1.03517e-07
MTRNR2L12	0.431547	0.00447073
CD7	0.429171	0.00555066
HMGN1	0.424965	4.59402e-05
COX7C	0.40487	5.03841e-05
USP34	0.403813	1.02993e-05
HBP1	0.397767	0.00374546
HNRNPDL	0.397113	0.0354512
RPS28	0.396545	5.13426e-16
CXCR5	0.395582	2.32451e-05
TERF2IP	0.37754	0.00250832
RBM39	0.354509	0.00442237
C9orf72	0.351892	0.0448006
UBE3A	0.327774	0.00828424
RPL37	0.321315	3.10044e-09
CD37	0.317834	0.0141408
SPINT2	0.317815	0.00726353
SARAF	0.309509	0.0185277
RPS21	0.304333	2.15513e-05
RPL38	0.28722	0.00648485
RAB30	0.287143	0.0241748
CD47	0.27961	0.00199397
RPS26	0.25929	5.8179e-06
RPS23	0.257867	6.90308e-06
RPS27	0.23026	1.36032e-05
RPL30	0.226447	0.000189131
TNKS	0.205343	0.0436675
RPS13	0.181741	0.0445562
RPS15A	0.172295	0.00523509
EBAG9	0.17059	0.0194086
SON	0.127278	0.0430533
IGKC	0.00268733	0.00288823

## Sheet: CD4+ T cells.DOWN
gene	avg_log2FC	p_val_adj
MT-CO3	-0.803337	1.19199e-64
CCL5	-0.79219	1.47148e-13
S100A4	-0.772641	7.35428e-23
HOPX	-0.729219	3.33546e-07
MT-CYB	-0.72663	6.74475e-59
ANXA1	-0.67597	5.33725e-17
NKG7	-0.662528	9.30299e-05
MT-ND1	-0.656333	1.16536e-32
MT-ND4	-0.649076	7.61286e-39
S100A11	-0.637964	6.19196e-10
ID2	-0.63249	0.00440369
VIM	-0.627057	9.05957e-17
MT-ATP6	-0.612235	1.47794e-39
LGALS1	-0.61021	0.000376371
EMP3	-0.587485	3.08196e-08
KLRB1	-0.584917	0.000583009
S100A10	-0.582542	9.8886e-11
CRIP1	-0.582428	5.16113e-09
CD63	-0.580936	6.09206e-06
SERPINB9	-0.543109	0.0178069
LGALS3	-0.54274	0.00150346
SH3BGRL3	-0.532666	3.53141e-14
FOSB	-0.512743	0.0252745
MT-CO2	-0.493229	2.72649e-29
TENT5C	-0.48359	0.00019139
AHNAK	-0.462276	0.000234075
S100A6	-0.460455	0.000675808
AC016831.5	-0.455678	0.0208664
IL32	-0.454969	8.29614e-08
LINC01871	-0.447392	0.00624178
MT-ND6	-0.4452	0.00712746
MT-ND2	-0.443235	6.76922e-12
ARL4C	-0.442038	0.000674794
MT-CO1	-0.440457	2.13929e-19
SYTL3	-0.416825	0.0423067
TNFAIP3	-0.414862	1.26614e-06
SAMSN1	-0.412002	0.00632014
MYL12A	-0.378149	4.7259e-06
MT-ND3	-0.343378	1.82904e-10
MT-ND5	-0.323205	0.0148623
HSP90AA1	-0.302483	0.023269
RPL13A	-0.293134	3.13154e-05
HSPA8	-0.291697	0.028932
RPLP0	-0.28132	0.00200774
RPS10	-0.267073	0.00556847
BRAF	-0.189648	0.0140541
TMSB4X	-0.189057	0.00895916
AP2M1	-0.118494	0.0465665
SNRPF	-0.0849238	0.0191586

## Sheet: CD8+ T cells.UP
gene	avg_log2FC	p_val_adj
JUNB	0.80889	1.4601e-12
NOP53	0.748308	8.76583e-13
PRELID1	0.69789	5.42698e-08
SRSF2	0.655335	2.17171e-08
ITM2B	0.638095	1.94175e-10
NFKBIA	0.627122	0.0476042
HLA-C	0.616781	1.94788e-18
CCDC85B	0.597951	2.09998e-05
PITHD1	0.525228	0.00130462
NSD3	0.513326	0.000747595
MCL1	0.493318	0.000817939
RPS29	0.475765	4.95759e-11
MT-ND4L	0.436824	0.000456139
MCUB	0.414514	0.00431863
TGFB1	0.382877	0.0329873
FNBP4	0.354353	0.00722646
SRRM2	0.350725	0.0127757
DDX5	0.296168	0.00945046
RPS28	0.238307	0.00599533
CEP57	0.213263	0.0410719
TAGAP	0.200293	0.046498
EHD1	0.10536	0.00237676

## Sheet: CD8+ T cells.DOWN
gene	avg_log2FC	p_val_adj
MT-CO3	-0.853996	6.3491e-57
MT-CYB	-0.697162	2.56171e-40
MT-ND1	-0.649854	1.37498e-24
MT-ND4	-0.626297	1.1471e-28
MT-ATP6	-0.589786	1.56214e-31
MT-CO2	-0.533534	1.68544e-30
IGHA2	-0.503921	0.0289791
MT-CO1	-0.475307	4.67484e-18
RPL13A	-0.384629	6.22767e-06
MT-ND3	-0.377849	3.19932e-08
MT-ND2	-0.376929	2.19917e-06
COPB1	-0.257486	0.0426001
RPS10	-0.249984	0.020781
UBE2A	-0.249796	0.000616031

## Sheet: Colonocytes 1.UP
gene	avg_log2FC	p_val_adj
JCHAIN	3.04451	0.0123153
PLCG2	1.14103	8.55003e-05
PHLDA2	0.954326	0.0139583
MTRNR2L12	0.835602	3.70011e-21
JUN	0.620033	0.0189018
MTRNR2L8	0.577705	0.00708743
MT-ATP8	0.464984	0.00182579
CDHR5	0.457018	0.0100631
MT-ND4L	0.442983	0.00028982

## Sheet: Colonocytes 1.DOWN
gene	avg_log2FC	p_val_adj

[truncated: 32 more sheets: Colonocytes 2.UP, Colonocytes 2.DOWN, Colonocytes PLCG2+.UP, Colonocytes PLCG2+.DOWN, Colonocytes BEST4+OTOP2+.UP, Colonocytes BEST4+OTOP2+.DOWN, Endothelium.UP, Endothelium.DOWN, Glia.UP, Glia.DOWN, M0 macrophages.UP, M0 macrophages.DOWN, M2 macrophages.UP, M2 macrophages.DOWN, Mast cells.UP, Mast cells.DOWN, Goblet cells.UP, Goblet cells.DOWN, Myofibroblasts.UP, Myofibroblasts.DOWN …]
