# Supplementary material for: FixNCut: single-cell genomics through reversible tissue fixation and dissociation
Source: Genome Biol. 2024 Mar 29;25:81. doi: 10.1186/s13059-024-03219-5 (PMC10979608; doi:10.1186/s13059-024-03219-5)
Supplement: Supplementary file 13 — Additional file 13: Table 12. This table contains the differentially expressed (DE) genes between fixed/cryo versus cryo human colon biopsies, separated by cell population. The test was performed using Seurat MAST, with genes considered DE if they had a FDR adjusted p-value < 0.05 and were present in at least 10% of cells (see Methods). Positive Log2FC values indicate higher expression in fixed/cryo samples, while negative values indicate higher expression in cryo samples. [file 13059_2024_3219_MOESM13_ESM.xlsx]

## Sheet: B cells.UP
Differentially expressed (DE) genes between fixed+cryo versus cryo human colon biopsies, separated by cell population
gene	avg_log2FC	p_val_adj
RPS10	1.65297	1.9624e-75
HLA-B	0.62546	1.20607e-11
FUS	0.59263	0.0296149
PABPC1	0.452588	0.000586595
ORAI2	0.38385	0.0423222
RPS3	0.373258	0.000459843
B2M	0.325628	0.000149436

## Sheet: B cells.DOWN
gene	avg_log2FC	p_val_adj
IGLC3	-1.71742	8.49698e-11
HLA-C	-1.47443	4.70608e-45
MTRNR2L12	-1.43795	5.14706e-34
RPS29	-1.39186	4.3374e-78
MT-ND3	-1.27282	9.40114e-54
RPS28	-1.25215	3.16842e-68
RPS27	-1.12889	7.85844e-58
RPS21	-1.11919	8.34422e-49
RPL39	-1.08182	2.8387e-56
MTRNR2L8	-1.07443	1.91202e-17
RPL37A	-1.02694	2.59885e-41
RPL37	-1.00382	8.67869e-45
MT-ND4L	-0.982604	7.64906e-12
RPL36A	-0.949995	3.40475e-27
RPL36	-0.923582	5.74021e-33
RPL38	-0.88177	1.31924e-27
RPL35A	-0.81516	1.89597e-30
HSPE1	-0.76677	6.01125e-05
RPL34	-0.750108	2.26463e-26
RPL41	-0.731371	6.59041e-28
TMA7	-0.730659	6.64017e-07
RPL35	-0.717875	5.90518e-18
ATP5F1E	-0.6939	1.04022e-10
TMSB10	-0.654748	4.43269e-08
COX7B	-0.623845	0.00276161
RPS26	-0.61428	1.5532e-13
RPS15A	-0.597752	7.49685e-17
COMMD6	-0.59153	0.000429191
COX6B1	-0.578217	0.0205244
EIF3L	-0.575252	0.00592731
UQCRB	-0.550003	0.0190784
AC087190.1	-0.54655	6.73205e-05
RPLP2	-0.535644	8.12144e-16
TOMM7	-0.530617	1.64587e-05
RPS15	-0.525823	7.11573e-14
RPL28	-0.519186	1.34978e-12
RPS19	-0.504766	2.84961e-07
RPL30	-0.503123	1.72005e-13
RPL31	-0.496766	4.53641e-05
SERF2	-0.492594	0.00567865
COX7C	-0.487163	0.0294785
RPL26	-0.469102	1.84537e-10
RPL23	-0.468543	1.13815e-07
RPL22	-0.467915	1.41043e-08
RPS17	-0.463788	0.00128949
ATP5ME	-0.462225	0.00603345
RPS25	-0.430894	5.27904e-07
RPS23	-0.425311	2.02149e-10
RPL21	-0.413673	1.18961e-08
JUND	-0.410646	0.0236877
RPS12	-0.39681	2.72182e-06
RPL32	-0.383584	1.14018e-06
UBA52	-0.382202	0.00103106
RPLP1	-0.367835	0.000167089
RPL27	-0.367779	0.0155561
RPL27A	-0.364832	6.01849e-07
RPS24	-0.341231	0.000134674
FAU	-0.340798	2.86617e-06
RPS20	-0.340201	0.00113899
RPS8	-0.332384	0.0176187
RPL24	-0.332025	0.0104065
RPS18	-0.307104	0.00860197
RPS13	-0.292711	0.00576861

## Sheet: B cells cycling.UP
gene	avg_log2FC	p_val_adj
RPS10	1.67102	1.57189e-11
MS4A1	1.60589	0.00110674
LAPTM5	1.60004	7.61249e-05
CD37	1.56903	0.00901955
POLD4	1.50989	0.0396004
SMAP2	1.45261	1.04509e-05
GMDS	1.42962	0.0041751
PARP1	1.3488	0.00540853
CD22	1.33967	0.0429101
HLA-DMB	1.3348	0.0368102
RGS13	1.28999	0.00646541
LRMP	1.23786	0.0244668
RPRD1B	1.22518	0.0207152
ANP32B	1.21919	8.77921e-06
VPREB3	1.17342	0.000771148
AC023590.1	1.16395	0.0274077
HLA-DRA	1.09526	0.0416743
SNHG29	1.07997	0.000385142
HNRNPA1	0.961183	0.000608809
OAZ1	0.907997	0.00348695

## Sheet: B cells cycling.DOWN
gene	avg_log2FC	p_val_adj
JUN	-2.87156	0.0147477
VIM	-2.5463	0.000182116
SUB1	-2.43216	1.6804e-05
CRIP1	-2.37966	0.003534
AHNAK	-2.08601	0.00273884
HLA-C	-1.94551	1.08999e-07
S100A4	-1.91451	0.0315723
ZFP36	-1.78104	0.013873
MT-ND3	-1.64144	0.000539366
ANKRD28	-1.55556	0.0402459
MTRNR2L12	-1.27054	0.00300049
EMP3	-1.20234	0.00388845
RPS21	-1.09355	0.0202423
ATP5F1E	-1.03065	0.000158916
RPS28	-0.937051	0.00132411
ATXN1	-0.747471	0.00436958

## Sheet: CD4+ T cells.UP
gene	avg_log2FC	p_val_adj
RPS10	1.58921	4.86862e-84
TIGIT	0.77535	0.00563068
HLA-B	0.711549	1.45844e-28
PABPC1	0.603717	1.25453e-12
ZNF331	0.591302	0.0146025
CHD1	0.575761	0.0124058
SMAP2	0.510256	0.0444274
HNRNPA1	0.509685	9.69597e-06
EIF5A	0.508199	0.0142869
GPBP1	0.499816	0.00699567
FYB1	0.485104	0.00289328
PTPRC	0.473232	0.000422446
FUS	0.45091	0.0396636
GABARAP	0.443469	0.0435801
PRRC2C	0.433019	0.0220626
PNISR	0.429474	0.000173433
RPL7	0.414969	0.0017993
BTF3	0.379508	0.0396301
RACK1	0.378735	0.000170636
RPL5	0.377539	4.86966e-05
EEF1B2	0.373973	0.000703302
RPS3	0.348504	0.000482632
EEF1G	0.340482	0.00132863
NPM1	0.334758	0.0498364
RPL3	0.328682	0.0002695
RPL10	0.318032	1.49089e-06
RPS2	0.298324	0.00288914
B2M	0.272864	1.78285e-08
RPL7A	0.260616	3.91455e-05

## Sheet: CD4+ T cells.DOWN
gene	avg_log2FC	p_val_adj
HSPA1A	-1.59264	1.18402e-07
MTRNR2L12	-1.53832	1.0763e-35
HLA-C	-1.45199	4.54957e-64
RPS29	-1.37631	3.41824e-108
HSPA1B	-1.35445	2.4687e-07
MT-ND3	-1.27896	1.1849e-69
RPS28	-1.27554	7.8991e-92
RPS21	-1.03143	1.29034e-56
RPL37A	-1.02229	1.10052e-54
RPL39	-1.00199	6.07205e-63
RPL37	-0.990425	7.99338e-57
S100A4	-0.979808	4.35562e-21
RPL38	-0.971731	7.77861e-48
RPS27	-0.934539	7.40984e-61
RPL36A	-0.8839	1.82569e-29
ATP5F1E	-0.878618	9.51802e-24
RPL36	-0.803771	2.23384e-36
MTRNR2L8	-0.792255	1.11698e-10
RPL35	-0.763965	1.35664e-30
RPL34	-0.759142	3.575e-37
CRIP1	-0.757763	4.3081e-09
ATP5MD	-0.742069	3.09547e-07
ATP5ME	-0.728112	6.66869e-08
MT-ND4L	-0.726987	9.80935e-07
TMA7	-0.699229	1.48622e-10
RPL35A	-0.681782	3.83891e-25
ELOB	-0.665704	1.01982e-05
ITM2B	-0.657299	5.44005e-09
HSPE1	-0.642789	8.06007e-05
RPL41	-0.640448	9.39789e-43
IGHA1	-0.639002	2.58596e-05
TGFB1	-0.634454	1.54823e-06
IFITM1	-0.616026	6.32273e-12
TMSB10	-0.614663	2.10947e-11
COMMD6	-0.601581	0.000134942
HIST1H4C	-0.584472	0.00148646
RPL31	-0.566862	2.86079e-10
RPS15A	-0.559965	2.30455e-23
RPLP2	-0.556169	1.48664e-22
UBL5	-0.541552	0.00167891
TOMM7	-0.538931	8.13448e-08
HSP90AA1	-0.525768	4.4621e-05
RPS19	-0.520046	9.53325e-15
SEC61G	-0.519734	0.0303491
JUND	-0.517462	8.53603e-07
COPS9	-0.513851	0.0135039
CD52	-0.513509	0.000804119
HSPA8	-0.502144	0.00064255
SNHG6	-0.475761	0.0238045
S100A6	-0.475424	0.000399858
PHGR1	-0.471671	0.0168429
OST4	-0.469944	0.0315588
RPS25	-0.467355	9.30309e-09
ARF5	-0.4577	1.02292e-05
RPL28	-0.455884	8.8289e-19
RPL30	-0.444133	5.11346e-14
ANXA1	-0.444087	4.26599e-06
POLR2L	-0.440736	0.014412
RPS26	-0.426002	9.42644e-07
RPL27	-0.41759	4.85043e-06
COX7C	-0.411683	0.0487961
RPLP1	-0.403618	7.51725e-13
RPS15	-0.385153	2.14478e-10
RPL26	-0.384011	7.32072e-11
RPL27A	-0.374461	5.17964e-07
RPL32	-0.370152	9.21757e-10
RPS17	-0.361947	0.00670718
RPS12	-0.352546	1.36546e-08
RPS24	-0.340372	2.06909e-07
MT-CO1	-0.340343	3.94441e-09
FAU	-0.338559	0.000230835
IGLC3	-0.336997	0.0312018
RPL22	-0.330401	0.0451648
UBA52	-0.319696	0.00294583
RPS23	-0.278248	0.00232667
RPS18	-0.269712	0.00748293
VIM	-0.255686	0.019351
MT-CO3	-0.228895	0.0348792

## Sheet: CD8+ T cells.UP
gene	avg_log2FC	p_val_adj
RPS10	1.49617	2.23436e-75
NFKBIZ	0.865872	0.000197332
PABPC1	0.861945	2.25015e-24
DDIT4	0.697838	0.00427543
HLA-B	0.681388	7.32761e-33
MYADM	0.610386	0.000254382
LMNA	0.609858	0.00413877
IRF1	0.532808	0.00739434
LINC-PINT	0.528553	2.53702e-06
CXCR4	0.493864	0.000444816
EZR	0.485937	0.0153581
HNRNPA1P48	0.445438	0.0121335
HNRNPA1	0.395751	0.00173996
EIF4A1	0.379461	0.00476476
H3F3B	0.358657	0.0302392
RPS3	0.349713	1.35487e-05
RPL9	0.314702	0.00144523
RPL3	0.311656	0.0224179
OAZ1	0.308708	0.0128541
B2M	0.261588	3.0991e-05

## Sheet: CD8+ T cells.DOWN
gene	avg_log2FC	p_val_adj
RPS29	-1.45865	9.0425e-100
MTRNR2L12	-1.45532	4.58854e-31
HLA-C	-1.45217	3.312e-69
HSPA1A	-1.35991	3.60763e-12
RPS28	-1.25962	1.8736e-81
RPS21	-1.24437	1.21532e-71
MT-ND3	-1.22983	4.11208e-72
RPL37A	-1.1501	4.33629e-62
HSPA1B	-1.09775	1.82113e-10
RPL39	-1.01733	6.40233e-62
RPS27	-1.01314	1.30203e-62
RPL37	-0.980406	1.61324e-49
RPL36	-0.89558	3.49467e-41
ATP5F1E	-0.887387	2.45545e-26
HSPE1	-0.878331	2.88258e-12
IFITM1	-0.856613	2.18907e-19
HIST1H4C	-0.855169	4.54622e-10
RPL36A	-0.84862	8.68482e-30
MTRNR2L8	-0.843642	1.35405e-11
TMA7	-0.83972	1.89597e-16
RPL34	-0.822982	5.12992e-36
MT-ND4L	-0.804032	2.29471e-11
RPL38	-0.80071	4.28342e-23
RPL35	-0.710563	9.84398e-25
RPL35A	-0.701941	2.49637e-22
CCDC85B	-0.694858	6.02979e-07
RPS26	-0.689844	3.53508e-17
RPL41	-0.670651	1.89944e-43
MZT2B	-0.650008	2.08152e-05
CRIP1	-0.645003	1.63465e-05
UQCRB	-0.641198	2.20021e-06
RPS15A	-0.618635	2.67647e-25
TOMM7	-0.61842	2.93587e-06
TMSB10	-0.618277	5.56181e-13
ATP5ME	-0.61752	1.15218e-05
COX7C	-0.614225	7.85534e-08
RPL31	-0.611711	1.87512e-08
HSPH1	-0.605061	0.0138705
CD52	-0.579681	5.76283e-08
ELOB	-0.565999	0.00209535
NDUFB1	-0.540611	4.89602e-05
COX6C	-0.539212	0.00112756
NCF1	-0.52805	0.0161807
UBA52	-0.521868	6.6189e-14
RPS17	-0.519235	0.000181191
COX6B1	-0.517707	0.000376067
RPLP2	-0.512817	3.51634e-15
NDUFS5	-0.511836	0.00578127
COPS9	-0.509487	0.0256809
RPL30	-0.509227	3.39087e-17
NDUFA3	-0.504883	0.00896513
OST4	-0.499517	1.76399e-05
MT-ND6	-0.498828	0.0384245
RPL26	-0.498156	5.5205e-16
UQCR10	-0.496836	0.0015659
SNRPG	-0.48941	0.000168971
RPL28	-0.485473	1.04048e-17
ITM2B	-0.484264	0.00308084
RPL22	-0.475393	1.03882e-07
SERF2	-0.473677	7.54421e-06
ATP5MD	-0.471988	0.0194207
RPL27	-0.465965	3.40234e-07
SEM1	-0.460684	0.0393565
RPS23	-0.459005	1.49354e-12
RPS15	-0.450023	9.18705e-14
RPL32	-0.44545	2.56214e-11
HSP90AA1	-0.439236	4.2576e-06
SNRPF	-0.434931	0.00245708
ARF5	-0.431296	1.54802e-06
TRAPPC5	-0.428856	0.00182905
RPS25	-0.425527	1.45949e-09
TARSL2	-0.420232	0.0262997
RPL23	-0.419541	0.000826163
HCST	-0.407055	0.0125017
RPS19	-0.405283	4.49176e-09
RPL27A	-0.40471	1.18025e-08
JUND	-0.393945	0.00142119
RPS24	-0.387513	5.08349e-10
AC087190.1	-0.380512	0.000167267
S100A4	-0.373746	0.0274886
RPL21	-0.360093	0.00356185
RPS12	-0.334901	4.99052e-06
FAU	-0.334744	8.65304e-06
RPS8	-0.31393	0.00276685
RPS14	-0.311361	0.000621597
RPLP1	-0.283225	0.000432917
MT-CO1	-0.268721	0.000149248
RPS27A	-0.240969	0.0338277

## Sheet: Colonocytes 1.UP
gene	avg_log2FC	p_val_adj
RPS10	1.76739	1.47754e-24
PABPC4	0.978875	1.75468e-07
IGKC	0.845687	0.00802054
HLA-B	0.754424	6.57522e-06
FTL	0.579727	4.18932e-05

## Sheet: Colonocytes 1.DOWN
gene	avg_log2FC	p_val_adj
PLCG2	-2.49666	1.3111e-35
MTRNR2L12	-1.26638	9.48529e-20
RPS29	-1.12962	2.27345e-10
RPL37A	-0.916236	9.5437e-05
RPS27	-0.911311	0.000101969
MT-ND3	-0.871496	1.92622e-06
RPL37	-0.853384	0.03361
ATP5ME	-0.801631	1.17026e-06
RPS21	-0.781067	0.0177092
C19orf33	-0.699436	0.000334145
HLA-C	-0.659076	0.00210839
SNORC	-0.657935	5.30519e-05
ATP5F1E	-0.634762	0.00604623
TRAPPC5	-0.629519	0.00742308
MTRNR2L8	-0.597202	0.0021992
TXNIP	-0.550137	0.0068054
IGHA1	-0.514794	0.00859069
KMT2E-AS1	-0.395417	8.38299e-05

[truncated: 32 more sheets: Colonocytes 2.UP, Colonocytes 2.DOWN, Colonocytes PLCG2+.UP, Colonocytes PLCG2+.DOWN, Colonocytes BEST4+OTOP2+.UP, Colonocytes BEST4+OTOP2+.DOWN, Endothelium.UP, Endothelium.DOWN, Glia.UP, Glia.DOWN, M0 macrophages.UP, M0 macrophages.DOWN, M2 macrophages.UP, M2 macrophages.DOWN, Mast cells.UP, Mast cells.DOWN, Goblet cells.UP, Goblet cells.DOWN, Myofibroblasts.UP, Myofibroblasts.DOWN …]
