# Supplementary material for: FixNCut: single-cell genomics through reversible tissue fixation and dissociation
Source: Genome Biol. 2024 Mar 29;25:81. doi: 10.1186/s13059-024-03219-5 (PMC10979608; doi:10.1186/s13059-024-03219-5)
Supplement: Supplementary file 14 — Additional file 14: Table 13. This table contains the results of gene set enrichment analysis (GSEA) for fixed versus fresh human colon biopsies comparison by cell population. The test was performed with the fgsea package using multiple gene sets from MSigDB. Gene sets were included only if they contained between 10-300 genes, and obtained results were considered with a FDR adjusted p-value < 0.05, only if more than 5 genes were overlapping with the gene set and represented more than 15% of the gene set (see Methods). [file 13059_2024_3219_MOESM14_ESM.xlsx]

## Sheet: Bcells_UP-reg
Gene set enrichment analysis (GSEA) for fixed versus fresh human colon biopsies comparison by cell population
pathway	pval	padj	log2err	ES	NES	size	leadingEdge	leadingEdge_num	genes_size_pct

## Sheet: Bcells_DOWN-reg
pathway	pval	padj	log2err	ES	NES	size	leadingEdge	leadingEdge_num	genes_size_pct

## Sheet: Bcells cycling_UP-reg
pathway	pval	padj	log2err	ES	NES	size	leadingEdge	leadingEdge_num	genes_size_pct

## Sheet: Bcells cycling_DOWN-reg
pathway	pval	padj	log2err	ES	NES	size	leadingEdge	leadingEdge_num	genes_size_pct
GOBP_SECRETION	0.000733402	0.0293361	0.477271	-0.598195	-2.31757	11	CD63, FTL, HSPA1A, SRGN, B2M, HSP90AA1, MIF	7	63.6
REACTOME_INNATE_IMMUNE_SYSTEM	0.000559769	0.0293361	0.477271	-0.550835	-2.28878	13	CD63, FTL, HSPA1A, TXN, B2M, HSP90AA1, PSME2, MIF	8	61.5
GOBP_REGULATION_OF_CELL_CYCLE	0.00116571	0.0310857	0.45506	-0.595745	-2.16742	10	HSPA1A, HSP90AA1, PSME2, MIF, CCNI, SRSF5, CCNG2, NUGGC, CXCR5, RPRD1B	10	100

## Sheet: CD4+T cells_UP-reg
pathway	pval	padj	log2err	ES	NES	size	leadingEdge	leadingEdge_num	genes_size_pct

## Sheet: CD4+T cells_DOWN-reg
pathway	pval	padj	log2err	ES	NES	size	leadingEdge	leadingEdge_num	genes_size_pct

## Sheet: CD8+T cells_UP-reg
pathway	pval	padj	log2err	ES	NES	size	leadingEdge	leadingEdge_num	genes_size_pct

## Sheet: CD8+T cells_DOWN-reg
pathway	pval	padj	log2err	ES	NES	size	leadingEdge	leadingEdge_num	genes_size_pct
GOBP_OXIDATIVE_PHOSPHORYLATION	1.35187e-05	4.39358e-05	0.593325	-0.845316	-2.67418	10	MT-CO3, MT-CYB, MT-ND1, MT-ND4, MT-ATP6, MT-CO2, MT-CO1, MT-ND3, MT-ND2	9	90
KEGG_OXIDATIVE_PHOSPHORYLATION	1.35187e-05	4.39358e-05	0.593325	-0.845316	-2.67418	10	MT-CO3, MT-CYB, MT-ND1, MT-ND4, MT-ATP6, MT-CO2, MT-CO1, MT-ND3, MT-ND2	9	90
KEGG_PARKINSONS_DISEASE	1.35187e-05	4.39358e-05	0.593325	-0.845316	-2.67418	10	MT-CO3, MT-CYB, MT-ND1, MT-ND4, MT-ATP6, MT-CO2, MT-CO1, MT-ND3, MT-ND2	9	90
WP_ELECTRON_TRANSPORT_CHAIN_OXPHOS_SYSTEM_IN_MITOCHONDRIA	1.35187e-05	4.39358e-05	0.593325	-0.845316	-2.67418	10	MT-CO3, MT-CYB, MT-ND1, MT-ND4, MT-ATP6, MT-CO2, MT-CO1, MT-ND3, MT-ND2	9	90
GOBP_ATP_METABOLIC_PROCESS	8.48391e-05	0.000220582	0.538434	-0.783393	-2.53467	11	MT-CO3, MT-CYB, MT-ND1, MT-ND4, MT-ATP6, MT-CO2, MT-CO1, MT-ND3, MT-ND2	9	81.8
GOBP_GENERATION_OF_PRECURSOR_METABOLITES_AND_ENERGY	0.00110396	0.00239191	0.45506	-0.650091	-2.15684	12	MT-CO3, MT-CYB, MT-ND1, MT-ND4, MT-ATP6, MT-CO2, MT-CO1, MT-ND3, MT-ND2	9	75
GOBP_CELLULAR_RESPIRATION	0.00716676	0.011646	0.407018	-0.589139	-1.90616	11	MT-CO3, MT-CYB, MT-ND1, MT-ND4, MT-CO2, MT-CO1, MT-ND3, MT-ND2	8	72.7
GOBP_ENERGY_DERIVATION_BY_OXIDATION_OF_ORGANIC_COMPOUNDS	0.00716676	0.011646	0.407018	-0.589139	-1.90616	11	MT-CO3, MT-CYB, MT-ND1, MT-ND4, MT-CO2, MT-CO1, MT-ND3, MT-ND2	8	72.7

## Sheet: Colonocytes1_UP-reg
pathway	pval	padj	log2err	ES	NES	size	leadingEdge	leadingEdge_num	genes_size_pct

## Sheet: Colonocytes1_DOWN-reg
pathway	pval	padj	log2err	ES	NES	size	leadingEdge	leadingEdge_num	genes_size_pct

[truncated: 20 more sheets: Colonocytes2_UP-reg, Colonocytes2_DOWN-reg, ColonocytesPLCG2+_UP-reg, ColonocytesPLCG2+_DOWN-reg, ColonocytesBEST4+OTOP2+_UP, ColonocytesBEST4+OTOP2+_DOWN, M2macrophages_UP-reg, M2macrophages_DOWN-reg, Gobletcells_UP-reg, Gobletcells_DOWN-reg, NKcells_UP-reg, NKcells_DOWN-reg, Plasmacells_UP-reg, Plasmacells_DOWN-reg, Plasmablasts_UP-reg, Plasmablasts_DOWN-reg, Stromalcells_UP-reg, Stromalcells_DOWN-reg, Transit-amplifying(TA) cells_UP, Transit-amplifying(TA) cells_DOWN]
